# Supplementary material for: The fitness cost of spurious phosphorylation
Source: EMBO J. 2024 Sep 10;43(20):4720–51. doi: 10.1038/s44318-024-00200-7 (PMC11480408; doi:10.1038/s44318-024-00200-7)
Supplement: Supplementary file 4 — Table EV3 [file 44318_2024_200_MOESM4_ESM.xlsx]

## Sheet: Table EV3
Table EV3: Composition of drop out mixture used for cell pellet preparation
Compound	Quantity	Vendor
Adenine	0.5g	Bioshop
Arginine	2g	Bioshop
Aspartic acid	2g	Bioshop
Glutamic acid	2g	Bioshop
Histidine	2g	Bioshop
Leucine	10g	Bioshop
Lysine	2g	Bioshop
Methionine	2g	Bioshop
Phenylalanine	2g	Bioshop
Serine	2g	Bioshop
Threonine	2g	Bioshop
Tryptophan	2g	Bioshop
Tyrosine	2g	Bioshop
Valine	2g	Bioshop
Uracil	2g	Bioshop
Everything is mixed together with a mortar. To be use at 1.34 g/L of media.
