# Supplementary material for: The fitness cost of spurious phosphorylation
Source: EMBO J. 2024 Sep 10;43(20):4720–51. doi: 10.1038/s44318-024-00200-7 (PMC11480408; doi:10.1038/s44318-024-00200-7)
Supplement: Supplementary file 8 — Dataset EV2 [file 44318_2024_200_MOESM8_ESM.xlsx]

## Sheet: Legend
Comparison of the sets of unique upregulated (WT-dead) pY sites between kinases. Each value represents the ‘overlap coefficient’, equal to the size of the intersection divided by the size of the smaller set (see Figure EV1A).

## Sheet: Dataset_EV2
	ABL1	ABL2	BMX	FES	FRK	FYN	LCK	LYN	SRC	SYK	TEC	vSRC	EPHA1	EPHA3	EPHB1	EPHB3	EPHB4	FGFR2	FGFR3	MERTK	MET	vSRC-L308A	vSRC-L317A	vSRC-L360A	vSRC-L393A	vSRC-L435A	vSRC-L451A	vSRC-L452A	vSRC-L491A	vSRC-V281A	vSRC-V292A	vSRC-V329A	vSRC-V383A	vSRC-V394A	vSRC-vSRC
ABL1	1	0.966292	0.757895	0.8	0.739726	0.575342	0.553425	0.860274	0.70411	0.478261	0.9	0.920548	0.8	0.528409	0.923288	0.654795	0.82	0.819178	0.75	0.604878	1	0.90137	0.832877	0.893151	0.852055	0.912329	0.89589	0.682192	0.915068	0.912329	0.849315	0.890411	0.890411	0.753425	0.884932
ABL2	0.966292	1	0.41573	0.6	0.865169	0.786517	0.808989	0.94382	0.820225	0.217391	0.9	0.977528	0.6	0.494382	0.966292	0.820225	0.48	0.932584	0.75	0.58427	0.4	0.966292	0.921348	0.966292	0.932584	0.977528	0.977528	0.853933	0.966292	0.966292	0.932584	0.977528	0.966292	0.898876	0.955056
BMX	0.757895	0.41573	1	0.666667	0.863158	0.873684	0.852632	0.947368	0.873684	0.304348	0.9	0.947368	0.75	0.526316	0.968421	0.873684	0.6	0.852632	0.5	0.589474	0.6	0.915789	0.915789	0.915789	0.936842	0.915789	0.936842	0.915789	0.915789	0.915789	0.915789	0.936842	0.936842	0.915789	0.936842
FES	0.8	0.6	0.666667	1	0.933333	0.933333	0.933333	0.933333	0.933333	0.2	0.3	1	0.333333	0.8	1	1	0.6	0.933333	0.25	0.933333	0.2	1	0.933333	0.933333	0.933333	0.933333	0.933333	0.933333	0.933333	0.933333	0.933333	0.933333	0.933333	0.933333	0.933333
FRK	0.739726	0.865169	0.863158	0.933333	1	0.567273	0.712159	0.704258	0.59954	0.695652	0.9	0.833142	0.85	0.744318	0.83084	0.479714	0.9	0.654776	1	0.795122	1	0.860759	0.700806	0.797468	0.743383	0.842348	0.817031	0.580952	0.856157	0.860759	0.70771	0.800921	0.775604	0.609896	0.774453
FYN	0.575342	0.786517	0.873684	0.933333	0.567273	1	0.80397	0.910909	0.836364	0.565217	0.9	0.98	0.9	0.568182	0.849091	0.532727	0.76	0.650909	1	0.697561	0.6	0.947273	0.938182	0.956364	0.950909	0.952727	0.96	0.736364	0.961818	0.958182	0.943636	0.952727	0.958182	0.850909	0.943636
LCK	0.553425	0.808989	0.852632	0.933333	0.712159	0.80397	1	0.977667	0.875931	0.391304	0.9	0.970223	0.9	0.545455	0.91067	0.665012	0.76	0.734491	1	0.673171	0.6	0.945409	0.935484	0.962779	0.942928	0.957816	0.960298	0.866005	0.950372	0.957816	0.925558	0.955335	0.955335	0.920596	0.945409
LYN	0.860274	0.94382	0.947368	0.933333	0.704258	0.910909	0.977667	1	0.772429	0.565217	0.9	0.863053	0.9	0.806818	0.784593	0.633652	0.9	0.591298	1	0.936585	0.8	0.849501	0.715407	0.812411	0.745364	0.864479	0.850927	0.891156	0.861626	0.883024	0.711127	0.812411	0.802425	0.824694	0.788873
SRC	0.70411	0.820225	0.873684	0.933333	0.59954	0.836364	0.875931	0.772429	1	0.608696	0.9	0.964989	0.9	0.653409	0.76477	0.448687	0.84	0.56674	1	0.785366	0.6	0.947484	0.904814	0.95186	0.914661	0.95733	0.961707	0.786395	0.962801	0.961707	0.890591	0.944201	0.943107	0.787746	0.919037
SYK	0.478261	0.217391	0.304348	0.2	0.695652	0.565217	0.391304	0.565217	0.608696	1	0.1	0.913043	0.25	0.434783	0.913043	0.652174	0.304348	0.652174	0.25	0.347826	0.4	0.869565	0.73913	0.826087	0.826087	0.826087	0.73913	0.434783	0.869565	0.826087	0.782609	0.782609	0.782609	0.478261	0.869565
TEC	0.9	0.9	0.9	0.3	0.9	0.9	0.9	0.9	0.9	0.1	1	0.9	0.3	0.7	0.9	0.9	0.7	0.9	0.5	0.8	0	0.9	0.9	0.9	0.9	0.9	0.9	0.9	0.9	0.9	0.9	0.9	0.9	0.9	0.9
vSRC	0.920548	0.977528	0.947368	1	0.833142	0.98	0.970223	0.863053	0.964989	0.913043	0.9	1	0.9	0.863636	0.662115	0.687351	0.94	0.615723	1	0.946341	1	0.912775	0.942075	0.89558	0.91939	0.914097	0.879068	0.959184	0.869163	0.931718	0.93913	0.89644	0.916958	0.934025	0.916259
EPHA1	0.8	0.6	0.75	0.333333	0.85	0.9	0.9	0.9	0.9	0.25	0.3	0.9	1	0.85	0.9	0.9	0.6	0.9	0.75	0.9	0.6	0.9	0.9	0.9	0.9	0.9	0.9	0.9	0.85	0.9	0.9	0.9	0.9	0.9	0.9
EPHA3	0.528409	0.494382	0.526316	0.8	0.744318	0.568182	0.545455	0.806818	0.653409	0.434783	0.7	0.863636	0.85	1	0.965909	0.948864	0.94	0.931818	1	0.517045	0.8	0.857955	0.772727	0.840909	0.818182	0.869318	0.852273	0.693182	0.846591	0.875	0.8125	0.840909	0.840909	0.75	0.823864
EPHB1	0.923288	0.966292	0.968421	1	0.83084	0.849091	0.91067	0.784593	0.76477	0.913043	0.9	0.662115	0.9	0.965909	1	0.9821	0.96	0.841509	1	0.980488	1	0.658666	0.710376	0.670714	0.691176	0.653909	0.687712	0.808163	0.665803	0.649239	0.702029	0.667129	0.676338	0.771913	0.682174
EPHB3	0.654795	0.820225	0.873684	1	0.479714	0.532727	0.665012	0.633652	0.448687	0.652174	0.9	0.687351	0.9	0.948864	0.9821	1	0.98	0.779236	1	0.878049	0.8	0.714797	0.588305	0.656325	0.624105	0.694511	0.692124	0.49932	0.713604	0.720764	0.594272	0.655131	0.644391	0.540573	0.645585
EPHB4	0.82	0.48	0.6	0.6	0.9	0.76	0.76	0.9	0.84	0.304348	0.7	0.94	0.6	0.94	0.96	0.98	1	0.96	0.75	0.76	0.6	0.92	0.92	0.94	0.9	0.92	0.9	0.9	0.9	0.92	0.92	0.92	0.94	0.9	0.9
FGFR2	0.819178	0.932584	0.852632	0.933333	0.654776	0.650909	0.734491	0.591298	0.56674	0.652174	0.9	0.615723	0.9	0.931818	0.841509	0.779236	0.96	1	1	0.926829	1	0.654088	0.497136	0.577358	0.52956	0.640252	0.61195	0.681633	0.643396	0.664151	0.498113	0.583648	0.555975	0.615457	0.569811
FGFR3	0.75	0.75	0.5	0.25	1	1	1	1	1	0.25	0.5	1	0.75	1	1	1	0.75	1	1	1	0	1	1	1	1	1	1	1	1	1	1	1	1	1	1
MERTK	0.604878	0.58427	0.589474	0.933333	0.795122	0.697561	0.673171	0.936585	0.785366	0.347826	0.8	0.946341	0.9	0.517045	0.980488	0.878049	0.76	0.926829	1	1	0.8	0.956098	0.917073	0.936585	0.926829	0.936585	0.956098	0.809756	0.931707	0.946341	0.912195	0.921951	0.95122	0.873171	0.936585
MET	1	0.4	0.6	0.2	1	0.6	0.6	0.8	0.6	0.4	0	1	0.6	0.8	1	0.8	0.6	1	0	0.8	1	1	0.8	1	1	1	1	1	1	1	1	1	1	1	1
vSRC-L308A	0.90137	0.966292	0.915789	1	0.860759	0.947273	0.945409	0.849501	0.947484	0.869565	0.9	0.912775	0.9	0.857955	0.658666	0.714797	0.92	0.654088	1	0.956098	1	1	0.958625	0.930063	0.940087	0.914403	0.912579	0.980952	0.8981	0.932059	0.971594	0.947758	0.942471	0.95099	0.96572
vSRC-L317A	0.832877	0.921348	0.915789	0.933333	0.700806	0.938182	0.935484	0.715407	0.904814	0.73913	0.9	0.942075	0.9	0.772727	0.710376	0.588305	0.92	0.497136	1	0.917073	0.8	0.958625	1	0.970719	0.943985	0.971992	0.962444	0.956463	0.96499	0.982813	0.896244	0.950987	0.959262	0.905749	0.9338
vSRC-L360A	0.893151	0.966292	0.915789	0.933333	0.797468	0.956364	0.962779	0.812411	0.95186	0.826087	0.9	0.89558	0.9	0.840909	0.670714	0.656325	0.94	0.577358	1	0.936585	1	0.930063	0.970719	1	0.936819	0.949976	0.875182	0.980952	0.91695	0.966003	0.945507	0.888781	0.910455	0.95853	0.878061
vSRC-L393A	0.852055	0.932584	0.936842	0.933333	0.743383	0.950909	0.942928	0.745364	0.914661	0.826087	0.9	0.91939	0.9	0.818182	0.691176	0.624105	0.9	0.52956	1	0.926829	1	0.940087	0.943985	0.936819	1	0.962963	0.901961	0.967347	0.928649	0.977124	0.901449	0.920479	0.919935	0.924599	0.906318
vSRC-L435A	0.912329	0.977528	0.915789	0.933333	0.842348	0.952727	0.957816	0.864479	0.95733	0.826087	0.9	0.914097	0.9	0.869318	0.653909	0.694511	0.92	0.640252	1	0.936585	1	0.914403	0.971992	0.949976	0.962963	1	0.922778	0.985034	0.900691	0.941975	0.98087	0.952843	0.95948	0.964185	0.964251
vSRC-L451A	0.89589	0.977528	0.936842	0.933333	0.817031	0.96	0.960298	0.850927	0.961707	0.73913	0.9	0.879068	0.9	0.852273	0.687712	0.692124	0.9	0.61195	1	0.956098	1	0.912579	0.962444	0.875182	0.901961	0.922778	1	0.986395	0.936863	0.948033	0.908986	0.868868	0.878939	0.98115	0.845739
vSRC-L452A	0.682192	0.853933	0.915789	0.933333	0.580952	0.736364	0.866005	0.891156	0.786395	0.434783	0.9	0.959184	0.9	0.693182	0.808163	0.49932	0.9	0.681633	1	0.809756	1	0.980952	0.956463	0.980952	0.967347	0.985034	0.986395	1	0.979592	0.986395	0.944218	0.97415	0.983673	0.967347	0.963265
vSRC-L491A	0.915068	0.966292	0.915789	0.933333	0.856157	0.961818	0.950372	0.861626	0.962801	0.869565	0.9	0.869163	0.85	0.846591	0.665803	0.713604	0.9	0.643396	1	0.931707	1	0.8981	0.96499	0.91695	0.928649	0.900691	0.936863	0.979592	1	0.937392	0.947246	0.890892	0.923962	0.972667	0.908913
vSRC-V281A	0.912329	0.966292	0.915789	0.933333	0.860759	0.958182	0.957816	0.883024	0.961707	0.826087	0.9	0.931718	0.9	0.875	0.649239	0.720764	0.92	0.664151	1	0.946341	1	0.932059	0.982813	0.966003	0.977124	0.941975	0.948033	0.986395	0.937392	1	0.991304	0.96024	0.972486	0.971725	0.973555
vSRC-V292A	0.849315	0.932584	0.915789	0.933333	0.70771	0.943636	0.925558	0.711127	0.890591	0.782609	0.9	0.93913	0.9	0.8125	0.702029	0.594272	0.92	0.498113	1	0.912195	1	0.971594	0.896244	0.945507	0.901449	0.98087	0.908986	0.944218	0.947246	0.991304	1	0.966957	0.948406	0.878417	0.950725
vSRC-V329A	0.890411	0.977528	0.936842	0.933333	0.800921	0.952727	0.955335	0.812411	0.944201	0.782609	0.9	0.89644	0.9	0.840909	0.667129	0.655131	0.92	0.583648	1	0.921951	1	0.947758	0.950987	0.888781	0.920479	0.952843	0.868868	0.97415	0.890892	0.96024	0.966957	1	0.917959	0.93968	0.932909
vSRC-V383A	0.890411	0.966292	0.936842	0.933333	0.775604	0.958182	0.955335	0.802425	0.943107	0.782609	0.9	0.916958	0.9	0.840909	0.676338	0.644391	0.94	0.555975	1	0.95122	1	0.942471	0.959262	0.910455	0.919935	0.95948	0.878939	0.983673	0.923962	0.972486	0.948406	0.917959	1	0.948162	0.893947
vSRC-V394A	0.753425	0.898876	0.915789	0.933333	0.609896	0.850909	0.920596	0.824694	0.787746	0.478261	0.9	0.934025	0.9	0.75	0.771913	0.540573	0.9	0.615457	1	0.873171	1	0.95099	0.905749	0.95853	0.924599	0.964185	0.98115	0.967347	0.972667	0.971725	0.878417	0.93968	0.948162	1	0.917059
vSRC-vSRC	0.884932	0.955056	0.936842	0.933333	0.774453	0.943636	0.945409	0.788873	0.919037	0.869565	0.9	0.916259	0.9	0.823864	0.682174	0.645585	0.9	0.569811	1	0.936585	1	0.96572	0.9338	0.878061	0.906318	0.964251	0.845739	0.963265	0.908913	0.973555	0.950725	0.932909	0.893947	0.917059	1
