# Supplementary material for: The fitness cost of spurious phosphorylation
Source: EMBO J. 2024 Sep 10;43(20):4720–51. doi: 10.1038/s44318-024-00200-7 (PMC11480408; doi:10.1038/s44318-024-00200-7)
Supplement: Supplementary file 9 — Dataset EV3 [file 44318_2024_200_MOESM9_ESM.xlsx]

## Sheet: Legend
Complete list of upregulated (WT-dead) pY sites for each kinase in the pY category (full-length tyrosine kinase). Various annotations (MS, structural, evolutionary, abundance) are given for each site and are listed in the column descriptions.

## Sheet: column_descriptions
column name		description
test		conditions compared in the test (perturbation vs control, separated by "_vs_")
gene		gene name
protein		UniProt accession
ensembl_ID		systematic ID corresponding to the UniProt accession
position		position of the modified amino acid
peptide_seq		peptide base sequence
peptide_z		peptide sequence (including PTMs) _ peptide ion charge state
imputed		TRUE if includes any imputed intensity values
log2_fc		log2 intensity fold change (perturbation vs control)
d_score		SAM test statistical significance score (the more extreme, the more significant)
regulation		SAM test regulated: up vs down vs ns (= non-significant)
native?		Found to be natively phosphorylayted in Lanz et al., 2021 AND Leutert et al., 2022?
paxdb_abundance		Abundance reported in paxdb (whole organism – integrated)
essentiality		essentiality data extracted from YeastMine (https://yeastmine.yeastgenome.org/yeastmine/begin.do)
pfam_domain		the pfam domain that the phosphosite maps to. Format is (domain name) / (family or domain) / (clan name)
pLDDT		AlphaFold2 position confidence score. PLDDT < 70 denotes low-confidence predictions.
RSA		Relative solvent accessibility (between 0 and 1)
RSA_n25		RSA from a 25-amino acid window centered on the phosphosite position (-/+ 12 amino acids).
Order_status		Order/disorder predictions on the basis RSA_n25 (disordered: RSA_n25 >= 0.581 )
ddG		Effect of phosphorylation (Y -> pY) on the free energy of folding (predictions from FoldX)
ECLAIR_interactions		Number of interfaces predicted for the phosphosite from machine learning (Meyer et al., 2018)
I3D_interactions		Number of interfaces predicted for the phosphosite from the PDB and homology models (Mosca et al., 2013)
AF2_interactions		Number of interfaces predicted for the phosphosite from AlphaFold2 models (Humphreys et al., 2021)
I3D_interactors		Interactors for the interfaces predicted by Interactome3D (PDB and homology models)
I3D_AC_ddG		Free energy of complex formation (ΔΔG) for phosphorylation (Y → pY), for I3D interfaces. Predictions from FoldX
AF2_interactors		Interactors for the interfaces predicted by AlphaFold2 (Humphreys et al., 2021)
AF2_AC_ddG		Free energy of complex formation (ΔΔG) for phosphorylation (Y → pY), for AF2 interfaces. Predictions from FoldX
ddE		GEMME prediction scores on the basis of sequence conservation (Laine et al., 2019). More negatives are more harmful.
ddE_normalised		Rank-normalised ddE scores (within proteins). Least harmful mutations have a score of 0 and vice versa.

## Sheet: ABL1
	test	gene	protein	ensembl_IDs	position	peptide_seq	peptide_z	imputed	log2_fc	d_score	regulation	native?	paxdb_abundance	essentiality	pfam_domain	pLDDT	RSA	RSA_n25	order_status	ddG	ECLAIR_interactions	I3D_interactions	AF2_interactions	I3D_interactors	I3D_AC_ddG	AF2_interactors	AF2_AC_ddG	ddE	ddE_normalised
1	pY-ABL1-wt_vs_pY-ABL1-dead	YOP1	Q12402	YPR028W	Y4	SEYASSIHSQMK	(ac)SEY(ph)ASSIHSQMK_2	TRUE	1.32481	8.23132	up	No	259	non-essential	No domain	74.91	0.694	0.538	ordered	-0.372823	0	0	0	na	na	na	na	-0.536738807859594	0.183521147373043
2	pY-ABL1-wt_vs_pY-ABL1-dead	SCL1	P21243	YGL011C	Y12	SGAAAASAAGYDR	(ac)SGAAAASAAGY(ph)DR_2	TRUE	0.771689	4.77375	up	No	380	essential	Proteasome_A_N:Family:CL0052	86.57	0.235	0.553	ordered	-0.539773	1	0	0	na	na	na	na	-2.74988794518218	0.766739788989867
3	pY-ABL1-wt_vs_pY-ABL1-dead	CAM1	P29547	YPL048W	Y7	SQGTLYANFR	(ac)SQGTLY(ph)ANFR_2	TRUE	0.818366	5.26964	up	No	451	non-essential	GST_N:Domain:CL0172	98.18	0.039	0.249	ordered	3.82824	0	0	0	na	na	na	na	-2.12779001200965	0.53298655163664
4	pY-ABL1-wt_vs_pY-ABL1-dead	CPR1	P14832	YDR155C	Y5	SQVYFDVEADGQPIGR	(ac)SQVY(ph)FDVEADGQPIGR_2	TRUE	1.05286	5.82972	up	No	2772	non-essential	Pro_isomerase:Domain:CL0475	98.85	0.161	0.264	ordered	-0.256879	0	0	0	na	na	na	na	-1.18833829469577	0.619947848761408
5	pY-ABL1-wt_vs_pY-ABL1-dead	AMS1	P22855	YGL156W	Y19	SSEDIIYDPQFKPVQGIYENR	(ac)SSEDIIYDPQFKPVQGIY(ph)ENR_3	TRUE	0.432466	2.47445	up	No	34	non-essential	No domain	93.8	0.243	0.455	ordered	-0.592037	0	0	0	na	na	na	na	-0.834516035907576	0.454304667946444
6	pY-ABL1-wt_vs_pY-ABL1-dead	FAS1	P07149	YKL182W	Y836	CIAACTGVPDDKWEQTYK	(pc)CIAACTGVPDDKWEQTY(ph)K_2	TRUE	1.12781	4.94287	up	No	1976	essential	DUF1729:Family:No_clan	95.35	0.082	0.224	ordered	2.83302	0	0	0	na	na	na	na	-3.37160986384233	0.789425051334702
7	pY-ABL1-wt_vs_pY-ABL1-dead	GAL7	P08431	YBR018C	Y55	CYLCPGNKR	(pc)CY(ph)LCPGNKR_2	TRUE	2.10428	8.08133	up	No	5.96	non-essential	GalP_UDP_transf:Domain:CL0265	96.3	0.522	0.382	ordered	-0.14052625	0	0	0	na	na	na	na	-2.72810786921764	0.80802415875755
8	pY-ABL1-wt_vs_pY-ABL1-dead	GAL7	P08431	YBR018C	Y55	CYLCPGNK	(pc)CY(ph)LCPGNK_2	TRUE	2.74947	14.1299	up	No	5.96	non-essential	GalP_UDP_transf:Domain:CL0265	96.3	0.522	0.382	ordered	-0.14052625	0	0	0	na	na	na	na	-2.72810786921764	0.80802415875755
9	pY-ABL1-wt_vs_pY-ABL1-dead	ATP2	P00830	YJR121W	Y231	EGNDLYR	(py)EGNDLY(ph)R_2	TRUE	1.43998	9.81122	up	No	984	non-essential	ATP-synt_ab:Domain:CL0023	88.2	0.153	0.281	ordered	2.25505	0	0	0	na	na	na	na	-1.25675027455798	0.497090178709378
10	pY-ABL1-wt_vs_pY-ABL1-dead	MIC19	P43594	YFR011C	Y42	ESDYVTK	(py)ESDY(ph)VTK_2	TRUE	1.71398	12.2459	up	No	96.5	non-essential	DUF1690:Family:No_clan	89.92	0.533	0.507	ordered	-0.181195	0	0	0	na	na	na	na	-1.19741232739385	0.533063006862133
11	pY-ABL1-wt_vs_pY-ABL1-dead	PGM2	P37012	YMR105C	Y331	QGIYGLAR	(py)QGIY(ph)GLAR_2	TRUE	1.61411	7.08145	up	No	350	non-essential	PGM_PMM_III:Domain:No_clan	98.21	0.31	0.165	ordered	0.203991	0	0	0	na	na	na	na	0	0.0876081224848513
12	pY-ABL1-wt_vs_pY-ABL1-dead	ILV5	P06168	YLR355C	Y61	QINFGGTVETVYER	(py)QINFGGTVETVY(ph)ER_2	TRUE	0.741751	4.46733	up	No	4284	essential	No domain	92.5	0.122	0.371	ordered	0.873879	0	0	0	na	na	na	na	-1.6326865225056	0.341977201519899
13	pY-ABL1-wt_vs_pY-ABL1-dead	RPS18A	P0CX55	YDR450W	Y98	QNDITDGKDYHTLANNVESK	(py)QNDITDGKDY(ph)HTLANNVESK_3	TRUE	2.37521	9.65621	up	No	1592	non-essential	Ribosomal_S13:Family:CL0303	92.71	0.31	0.353	ordered	1.81394333333333	0	0	0	na	na	na	na	-0.322051143151207	0.110850333995306
14	pY-ABL1-wt_vs_pY-ABL1-dead	TAF12	Q03761	YDR145W	Y148	QVLTPEENQEYEK	(py)QVLTPEENQEY(ph)EK_2	TRUE	0.954309	4.69182	up	No	68.5	essential	No domain	87.8	0.039	0.348	ordered	1.10662	0	0	0	na	na	na	na	-0.682703821878215	0.550970993724366
15	pY-ABL1-wt_vs_pY-ABL1-dead	BRX1	Q08235	YOL077C	Y242	QYVSPNVVR	(py)QY(ph)VSPNVVR_2	TRUE	0.731675	2.97147	up	No	148	essential	No domain	95.29	0.165	0.39	ordered	-0.2275682	0	0	0	na	na	na	na	-3.22319644547716	0.727371469949312
16	pY-ABL1-wt_vs_pY-ABL1-dead	CTT1	P06115	YGR088W	Y252	AAELSGSHPDYNQAK	AAELSGSHPDY(ph)NQAK_2	TRUE	1.2177	7.77425	up	No	48.2	non-essential	Catalase:Domain:No_clan	98.33	0.208	0.34	ordered	-0.4917625	0	0	0	na	na	na	na	-1.70347898082146	0.475619466953956
17	pY-ABL1-wt_vs_pY-ABL1-dead	CTT1	P06115	YGR088W	Y252	AAELSGSHPDYNQAK	AAELSGSHPDY(ph)NQAK_3	TRUE	1.63096	7.90113	up	No	48.2	non-essential	Catalase:Domain:No_clan	98.33	0.208	0.34	ordered	-0.4917625	0	0	0	na	na	na	na	-1.70347898082146	0.475619466953956
18	pY-ABL1-wt_vs_pY-ABL1-dead	COP1	P53622	YDL145C	Y1144	ADSMASDAIPIDFDPYAK	ADSMASDAIPIDFDPY(ph)AK_2	TRUE	0.668328	3.52281	up	No	677	essential	COPI_C:Family:CL0020	83.59	0.784	0.31	ordered	-0.0872229	0	0	0	na	na	na	na	-1.44539644452777	0.474069119286511
19	pY-ABL1-wt_vs_pY-ABL1-dead	TSC11	P40061	YER093C	Y113	AEINNQYQELAR	AEINNQY(ph)QELAR_2	TRUE	1.02761	5.53708	up	No	7.22	essential	No domain	89.88	0.369	0.364	ordered	-0.0770822	0	0	0	na	na	na	na	-0.32113196544384	0.279172495030553
20	pY-ABL1-wt_vs_pY-ABL1-dead	RRB1	Q04225	YMR131C	Y255	AFSTPGYQIPK	AFSTPGY(ph)QIPK_2	TRUE	1.60511	8.77304	up	No	183	essential	No domain	95.74	0.275	0.368	ordered	-0.546483	0	0	0	na	na	na	na	-0.904961470336312	0.23572459286745
21	pY-ABL1-wt_vs_pY-ABL1-dead	SEC23	P15303	YPR181C	Y684	AGYQDDPQYADFK	AGYQDDPQY(ph)ADFK_2	TRUE	1.08242	5.70774	up	No	146	essential	Gelsolin:Domain:CL0092	94.15	0.384	0.381	ordered	-0.331335	0	0	1	na	na	GRH1	-0.0316199999999981	-3.15955064012237	0.703790007538894
22	pY-ABL1-wt_vs_pY-ABL1-dead	PGM2	P37012	YMR105C	Y355	AHGLNCYEVPTGWK	AHGLNCY(ph)EVPTGWK_2	TRUE	1.06546	5.35023	up	No	350	non-essential	PGM_PMM_III:Domain:No_clan	98.15	0.188	0.212	ordered	0.531159	0	0	0	na	na	na	na	-0.542523434103922	0.611776677922198
23	pY-ABL1-wt_vs_pY-ABL1-dead	PGM2	P37012	YMR105C	Y355	AHGLNCYEVPTGWK	AHGLNCY(ph)EVPTGWK_3	TRUE	1.1938	6.62137	up	No	350	non-essential	PGM_PMM_III:Domain:No_clan	98.15	0.188	0.212	ordered	0.531159	0	0	0	na	na	na	na	-0.542523434103922	0.611776677922198
24	pY-ABL1-wt_vs_pY-ABL1-dead	PAB1	P04147	YER165W	Y218	AHYTNLYVK	AHY(ph)TNLYVK_2	TRUE	1.19412	4.99954	up	No	1976	essential	No domain	95.13	0.18	0.354	ordered	0.0281655	0	0	0	na	na	na	na	-2.27535046427272	0.652467390312871
25	pY-ABL1-wt_vs_pY-ABL1-dead	LCL2	Q08045	YLR104W	Y104	AIYDDPVKGPK	AIY(ph)DDPVKGPK_2	TRUE	0.773281	2.82506	up	No	16	non-essential	No domain	97.01	0.016	0.423	ordered	9.77102	0	0	0	na	na	na	na	-2.63738543893613	0.828484231943032
26	pY-ABL1-wt_vs_pY-ABL1-dead	CYS4	P32582	YGR155W	Y40	ALGIKPQIYAK	ALGIKPQIY(ph)AK_2	TRUE	0.946355	4.70525	up	No	1669	essential	PALP:Family:CL0063	98.78	0.094	0.182	ordered	0.389207	0	0	0	na	na	na	na	-2.00819829383135	0.600705980066445
27	pY-ABL1-wt_vs_pY-ABL1-dead	SGT2	Q12118	YOR007C	Y118	AMANKDYELAINK	AMANKDY(ph)ELAINK_2	TRUE	0.661853	3.12234	up	No	504	non-essential	No domain	98.2	0.243	0.316	ordered	-0.7294155	0	0	0	na	na	na	na	-2.02585386081634	0.680115712545676
28	pY-ABL1-wt_vs_pY-ABL1-dead	PGI1	P12709	YBR196C	Y121	ANKPMYVDGVNVAPEVDSVLK	ANKPMY(ph)VDGVNVAPEVDSVLK_3	TRUE	0.739121	5.73594	up	No	3703	essential	PGI:Domain:CL0067	97.77	0.459	0.273	ordered	-1.40605	0	0	0	na	na	na	na	-0.054179473789214	0.0534017483846446
29	pY-ABL1-wt_vs_pY-ABL1-dead	LEO1	P38439	YOR123C	Y170	ANVNETASHNEIFYAR	ANVNETASHNEIFY(ph)AR_3	TRUE	1.9062	12.5962	up	No	61.4	non-essential	Leo1:Family:No_clan	90.15	0.463	0.465	ordered	-0.28982	0	0	1	na	na	PAF1	2.2538	-1.73651215925	0.696287001654024
30	pY-ABL1-wt_vs_pY-ABL1-dead	RPS25B	P0C0T4	YLR333C	Y47	AQHAVILDQEKYDR	AQHAVILDQEKY(ph)DR_3	TRUE	1.42128	10.8972	up	No	899	non-essential	Ribosomal_S25:Family:CL0123	91.38	0.259	0.424	ordered	0.322505	0	0	0	na	na	na	na	-1.57792591729833	0.406829268292683
31	pY-ABL1-wt_vs_pY-ABL1-dead	SAM1	P10659	YLR180W	Y66	AQLDYQK	AQLDY(ph)QK_2	TRUE	1.03482	5.96875	up	No	2069	non-essential	S-AdoMet_synt_N:Domain:No_clan	98.71	0.196	0.265	ordered	0.187618	0	0	0	na	na	na	na	-1.8003249189631	0.461146321300634
32	pY-ABL1-wt_vs_pY-ABL1-dead	GAL10	P04397	YBR019C	Y305	ASGIDLPYKVTGR	ASGIDLPY(ph)KVTGR_2	TRUE	1.27749	5.90082	up	No	6.04	non-essential	GDP_Man_Dehyd:Domain:CL0063	96.95	0.431	0.359	ordered	-0.340222333333333	3	0	0	na	na	na	na	0	NaN
33	pY-ABL1-wt_vs_pY-ABL1-dead	GAL10	P04397	YBR019C	Y305	ASGIDLPYKVTGR	ASGIDLPY(ph)KVTGR_3	TRUE	1.64617	11.0937	up	No	6.04	non-essential	GDP_Man_Dehyd:Domain:CL0063	96.95	0.431	0.359	ordered	-0.340222333333333	3	0	0	na	na	na	na	0	NaN
34	pY-ABL1-wt_vs_pY-ABL1-dead	GAL10	P04397	YBR019C	Y305	ASGIDLPYK	ASGIDLPY(ph)K_2	TRUE	1.68916	11.508	up	No	6.04	non-essential	GDP_Man_Dehyd:Domain:CL0063	96.95	0.431	0.359	ordered	-0.340222333333333	3	0	0	na	na	na	na	0	NaN
35	pY-ABL1-wt_vs_pY-ABL1-dead	MCY1	P53206	YGR012W	Y73	ATGVNIYAK	ATGVNIY(ph)AK_2	TRUE	0.669896	3.78212	up	No	62.1	non-essential	PALP:Family:CL0063	98.89	0.216	0.18	ordered	-0.353804	0	0	0	na	na	na	na	-0.766080897355301	0.688856147870346
36	pY-ABL1-wt_vs_pY-ABL1-dead	VMA5	P31412	YKL080W	Y149	ATYANYNSAK	ATY(ph)ANYNSAK_2	TRUE	1.20168	7.23038	up	No	265	non-essential	V-ATPase_C:Family:No_clan	98.2	0.231	0.291	ordered	0.180334	0	0	0	na	na	na	na	-1.18602969894514	0.388504666621903
37	pY-ABL1-wt_vs_pY-ABL1-dead	RPL25	P04456	YOL127W	Y54	AVPHYNR	AVPHY(ph)NR_2	TRUE	2.5918	19.5351	up	No	1908	essential	No domain	92.23	0.608	0.549	ordered	-0.4004	0	0	1	na	na	RPL35B	-0.54826	-0.841460584962573	0.171301446051168
38	pY-ABL1-wt_vs_pY-ABL1-dead	PGI1	P12709	YBR196C	Y108	AVYHVALR	AVY(ph)HVALR_2	TRUE	1.98557	9.4979	up	No	3703	essential	PGI:Domain:CL0067	97.26	0.016	0.195	ordered	19.6975	0	0	0	na	na	na	na	-1.12239138148529	0.545990117825922
39	pY-ABL1-wt_vs_pY-ABL1-dead	SSE2	P32590	YBR169C	Y445	AVYTHPSK	AVY(ph)THPSK_2	TRUE	0.999975	4.08461	up	No	161	non-essential	HSP70:Family:CL0108	97.98	0.078	0.284	ordered	-0.108096	0	0	0	na	na	na	na	-2.75275059036774	0.856828193832599
40	pY-ABL1-wt_vs_pY-ABL1-dead	PRB1	P09232	YEL060C	Y484	AYFSNWGK	AY(ph)FSNWGK_2	TRUE	0.641209	4.55049	up	No	94.4	non-essential	Peptidase_S8:Domain:No_clan	96.91	0.62	0.133	ordered	-0.499601	0	0	0	na	na	na	na	-0.951328523947668	0.690212660116901
41	pY-ABL1-wt_vs_pY-ABL1-dead	FAS1	P07149	YKL182W	Y836	CIAACTGVPDDKWEQTYK	CIAACTGVPDDKWEQTY(ph)K_3	TRUE	1.68481	7.05641	up	No	1976	essential	DUF1729:Family:No_clan	95.35	0.082	0.224	ordered	2.83302	0	0	0	na	na	na	na	-3.37160986384233	0.789425051334702
42	pY-ABL1-wt_vs_pY-ABL1-dead	TIM13	P53299	YGR181W	Y66	CLTSPYATR	CLTSPY(ph)ATR_2	TRUE	1.32974	8.10001	up	No	44.4	non-essential	zf-Tim10_DDP:Domain:No_clan	90.12	0.522	0.447	ordered	-0.821231	0	0	0	na	na	na	na	-2.91933708975196	0.661132075471698
43	pY-ABL1-wt_vs_pY-ABL1-dead	INO1	P11986	YJL153C	Y21	CTYKDNELLTK	CTY(ph)KDNELLTK_3	TRUE	0.592667	3.20146	up	No	195	non-essential	No domain	90.29	0.361	0.403	ordered	0.899766	0	0	0	na	na	na	na	-1.67541842683032	0.443379919996049
44	pY-ABL1-wt_vs_pY-ABL1-dead	GAL7	P08431	YBR018C	Y55	CYLCPGNKR	CY(ph)LCPGNKR_2	TRUE	1.78872	8.06745	up	No	5.96	non-essential	GalP_UDP_transf:Domain:CL0265	96.3	0.522	0.382	ordered	-0.14052625	0	0	0	na	na	na	na	-2.72810786921764	0.80802415875755
45	pY-ABL1-wt_vs_pY-ABL1-dead	GAL7	P08431	YBR018C	Y55	CYLCPGNK	CY(ph)LCPGNK_2	TRUE	2.22425	9.83655	up	No	5.96	non-essential	GalP_UDP_transf:Domain:CL0265	96.3	0.522	0.382	ordered	-0.14052625	0	0	0	na	na	na	na	-2.72810786921764	0.80802415875755
46	pY-ABL1-wt_vs_pY-ABL1-dead	RPS5	P26783	YJR123W	Y61	DASLVDYVQVR	DASLVDY(ph)VQVR_2	TRUE	1.28045	6.87	up	No	2061	essential	No domain	95.81	0.235	0.347	ordered	-1.42713	0	0	0	na	na	na	na	-3.51738104411563	0.770706598034628
47	pY-ABL1-wt_vs_pY-ABL1-dead	BFR1	P38934	YOR198C	Y225	DELYSQIR	DELY(ph)SQIR_2	TRUE	0.940765	5.59164	up	No	724	non-essential	No domain	97.95	0.373	0.362	ordered	-0.332898	0	0	0	na	na	na	na	-2.48529312974669	0.685797556327766
48	pY-ABL1-wt_vs_pY-ABL1-dead	POR1	P04840	YNL055C	Y22	DFYHATPAAFDVQTTTANGIK	DFY(ph)HATPAAFDVQTTTANGIK_3	TRUE	1.70996	12.3752	up	No	3429	non-essential	Porin_3:Family:CL0193	94.38	0.153	0.236	ordered	2.78961	0	0	0	na	na	na	na	-1.99957344008399	0.429329115101889
49	pY-ABL1-wt_vs_pY-ABL1-dead	BRE5	P53741	YNR051C	Y421	DGFYPIYIR	DGFYPIY(ph)IR_2	TRUE	1.04063	6.66819	up	No	222	non-essential	No domain	94.47	0.259	0.346	ordered	0.0329819	0	0	0	na	na	na	na	-3.22863577645633	0.918865776673911
50	pY-ABL1-wt_vs_pY-ABL1-dead	CTT1	P06115	YGR088W	Y414	DGPMSYYNFGPEPNYISSLPNQTLK	DGPMSYYNFGPEPNY(ph)ISSLPNQTLK_3	TRUE	1.04384	4.34726	up	No	48.2	non-essential	Catalase:Domain:No_clan	90.87	0.478	0.405	ordered	-0.702764	3	0	0	na	na	na	na	-3.80755154840467	0.796102861960748
51	pY-ABL1-wt_vs_pY-ABL1-dead	GAL10	P04397	YBR019C	Y248	DGTPIRDYIHVVDLAK	DGTPIRDY(ph)IHVVDLAK_3	TRUE	1.06872	5.63625	up	No	6.04	non-essential	GDP_Man_Dehyd:Domain:CL0063	98.42	0.055	0.129	ordered	1.57757	0	0	0	na	na	na	na	0	NaN
52	pY-ABL1-wt_vs_pY-ABL1-dead	COX8	P04039	YLR395C	Y35	DGVYENIPFK	DGVY(ph)ENIPFK_2	TRUE	1.21547	7.32893	up	No	58.1	non-essential	COX7C:Family:No_clan	93.89	0.404	0.603	disordered	-0.342139	0	0	0	na	na	na	na	-3.01310850512783	0.884865049538777
53	pY-ABL1-wt_vs_pY-ABL1-dead	VMA2	P16140	YBR127C	Y404	DHGDVSNQLYAK	DHGDVSNQLY(ph)AK_2	TRUE	0.667888	2.84096	up	No	1233	non-essential	No domain	94.22	0.357	0.191	ordered	0.524483	5	0	0	na	na	na	na	-2.26968261811034	0.531459987782529
54	pY-ABL1-wt_vs_pY-ABL1-dead	GLN1	P32288	YPR035W	Y177	DMIEAHYR	DMIEAHY(ph)R_2	TRUE	0.648041	3.6653	up	No	2524	essential	Gln-synt_C:Domain:CL0286	98.91	0.239	0.25	ordered	-0.339659	0	0	0	na	na	na	na	-1.34121080002795	0.568928723858301
55	pY-ABL1-wt_vs_pY-ABL1-dead	LYS20	P48570	YDL182W	Y131	DMNYIAK	DMNY(ph)IAK_2	TRUE	0.767928	3.38021	up	No	954	non-essential	HMGL-like:Domain:CL0036	79.71	0.427	0.32	ordered	-0.193737	1	1	0	Q12122	1.115	na	na	-0.993236593113879	0.383465584056099
56	pY-ABL1-wt_vs_pY-ABL1-dead	BZZ1	P38822	YHR114W	Y147	DNIYHELEK	DNIY(ph)HELEK_2	TRUE	0.588633	3.68246	up	No	144	non-essential	No domain	97	0.282	0.346	ordered	0.483478	0	0	0	na	na	na	na	-2.93218575250026	0.774708818635607
57	pY-ABL1-wt_vs_pY-ABL1-dead	EGD2	P38879	YHR193C	Y48	DNQIYAIEKPEVFR	DNQIY(ph)AIEKPEVFR_2	TRUE	0.681396	2.86611	up	No	1283	non-essential	NAC:Family:No_clan	89.76	0.306	0.415	ordered	0.0391133333333333	0	0	1	na	na	EGD1	0.26968	-3.71254970872411	0.72903421132304
58	pY-ABL1-wt_vs_pY-ABL1-dead	EGD2	P38879	YHR193C	Y48	DNQIYAIEKPEVFR	DNQIY(ph)AIEKPEVFR_3	TRUE	1.13241	5.04801	up	No	1283	non-essential	NAC:Family:No_clan	89.76	0.306	0.415	ordered	0.0391133333333333	0	0	1	na	na	EGD1	0.26968	-3.71254970872411	0.72903421132304
59	pY-ABL1-wt_vs_pY-ABL1-dead	DPS1	P04802	YLL018C	Y75	DNYGKLPLIQSR	DNY(ph)GKLPLIQSR_3	TRUE	0.838718	4.42383	up	No	823	essential	No domain	98.48	0.153	0.484	ordered	4.22526	0	0	0	na	na	na	na	-1.91058448968814	0.61875059068141
60	pY-ABL1-wt_vs_pY-ABL1-dead	THS1	P04801	YIL078W	Y592	DQDSESYERPVMIHR	DQDSESY(ph)ERPVMIHR_3	TRUE	1.44108	4.98501	up	No	820	essential	tRNA-synt_2b:Domain:CL0040	91.2	0.439	0.268	ordered	0.497264	0	0	0	na	na	na	na	-0.0751254473833956	0.0966180109744289
61	pY-ABL1-wt_vs_pY-ABL1-dead	YPL199C	Q08954	YPL199C	Y51	DQLSHESQTAYQQGDKK	DQLSHESQTAY(ph)QQGDKK_3	TRUE	1.72822	8.59459	up	No	57.5	non-essential	DUF1771:Domain:No_clan	96.42	0.459	0.333	ordered	0.0401569	0	0	0	na	na	na	na	-2.9393656035904	0.734900065890622
62	pY-ABL1-wt_vs_pY-ABL1-dead	PTC7	P38797	YHR076W	Y77	DRDDLIYQK	DRDDLIY(ph)QK_2	TRUE	0.491908	2.64659	up	No	66.9	non-essential	No domain	80.63	0.098	0.336	ordered	2.57346	0	0	0	na	na	na	na	-1.28378125589381	0.534151957022256
63	pY-ABL1-wt_vs_pY-ABL1-dead	XRN1	P22147	YGL173C	Y884	DSDGGYIK	DSDGGY(ph)IK_2	TRUE	0.622922	2.89845	up	No	372	non-essential	XRN1_D1:Domain:No_clan	87.8	0.102	0.265	ordered	2.58073	0	0	0	na	na	na	na	-0.83061731577854	0.48633842125211
64	pY-ABL1-wt_vs_pY-ABL1-dead	LAP3	Q01532	YNL239W	Y433	DSGKDGLYVMTQK	DSGKDGLY(ph)VMTQK_3	TRUE	0.902435	2.72705	up	No	116	non-essential	Peptidase_C1_2:Family:CL0125	98.82	0	0.172	ordered	13.4346	0	0	0	na	na	na	na	-1.75881160784722	0.489535644211903
65	pY-ABL1-wt_vs_pY-ABL1-dead	HOM2	P13663	YDR158W	Y320	DSGYGVSVGR	DSGY(ph)GVSVGR_2	TRUE	1.70228	10.0276	up	Yes	1674	non-essential	Semialdhyde_dhC:Domain:CL0139	98.57	0.039	0.271	ordered	3.95688	0	0	0	na	na	na	na	-1.55938979374738	0.552694222029864
66	pY-ABL1-wt_vs_pY-ABL1-dead	ACT1	P60010	YFL039C	Y53	DSYVGDEAQSK	DSY(ph)VGDEAQSK_2	TRUE	0.939422	5.82069	up	Yes	2040	essential	Actin:Family:CL0108	96.16	0.012	0.385	ordered	2.32757	0	0	0	na	na	na	na	-0.628705101990357	0.409838369641602
67	pY-ABL1-wt_vs_pY-ABL1-dead	APE1	P14904	YKL103C	Y152	DTAEGYGR	DTAEGY(ph)GR_2	TRUE	1.0279	3.08045	up	No	89.9	non-essential	Peptidase_M18:Family:CL0035	98.41	0.49	0.294	ordered	-0.441264	20	1	0	P38821	14.901	na	na	-1.85557720069538	0.579462227912932
68	pY-ABL1-wt_vs_pY-ABL1-dead	IDH1	P28834	YNL037C	Y277	DYAVFEPGSR	DY(ph)AVFEPGSR_2	TRUE	1.01513	6.85284	up	No	255	non-essential	Iso_dh:Domain:CL0270	96.09	0.157	0.139	ordered	0.869846	0	0	0	na	na	na	na	-0.223248388911262	0.118593258755575
69	pY-ABL1-wt_vs_pY-ABL1-dead	SGT2	Q12118	YOR007C	Y118	DYELAINK	DY(ph)ELAINK_2	TRUE	1.04406	5.17942	up	No	504	non-essential	No domain	98.2	0.243	0.316	ordered	-0.7294155	0	0	0	na	na	na	na	-2.02585386081634	0.680115712545676
70	pY-ABL1-wt_vs_pY-ABL1-dead	GSY2	P27472	YLR258W	Y549	DYGIYIVDR	DY(ph)GIYIVDR_2	TRUE	1.37312	7.63799	up	No	131	non-essential	Glycogen_syn:Family:CL0113	93.22	0.051	0.232	ordered	1.46156	5	0	0	na	na	na	na	-1.43916855714014	0.434912457535372
71	pY-ABL1-wt_vs_pY-ABL1-dead	FBA1	P14540	YKL060C	Y310	DYIMSPVGNPEGPEKPNKK	DY(ph)IM(ox)SPVGNPEGPEKPNKK_3	TRUE	2.24947	9.94342	up	Yes	18406	essential	F_bP_aldolase:Domain:CL0036	97.98	0.153	0.381	ordered	0.188291714285714	0	0	0	na	na	na	na	-1.22915224982013	0.463377080431117
72	pY-ABL1-wt_vs_pY-ABL1-dead	FBA1	P14540	YKL060C	Y310	DYIMSPVGNPEGPEKPNK	DY(ph)IM(ox)SPVGNPEGPEKPNK_3	TRUE	0.793967	3.47471	up	Yes	18406	essential	F_bP_aldolase:Domain:CL0036	97.98	0.153	0.381	ordered	0.188291714285714	0	0	0	na	na	na	na	-1.22915224982013	0.463377080431117
73	pY-ABL1-wt_vs_pY-ABL1-dead	FBA1	P14540	YKL060C	Y310	DYIMSPVGNPEGPEKPNKK	DY(ph)IMSPVGNPEGPEKPNKK_2	TRUE	0.674007	3.56487	up	Yes	18406	essential	F_bP_aldolase:Domain:CL0036	97.98	0.153	0.381	ordered	0.188291714285714	0	0	0	na	na	na	na	-1.22915224982013	0.463377080431117
74	pY-ABL1-wt_vs_pY-ABL1-dead	FBA1	P14540	YKL060C	Y310	DYIMSPVGNPEGPEKPNKK	DY(ph)IMSPVGNPEGPEKPNKK_3	FALSE	2.2095	16.0465	up	Yes	18406	essential	F_bP_aldolase:Domain:CL0036	97.98	0.153	0.381	ordered	0.188291714285714	0	0	0	na	na	na	na	-1.22915224982013	0.463377080431117
75	pY-ABL1-wt_vs_pY-ABL1-dead	FBA1	P14540	YKL060C	Y310	DYIMSPVGNPEGPEKPNKK	DY(ph)IMSPVGNPEGPEKPNKK_4	TRUE	0.572501	2.87732	up	Yes	18406	essential	F_bP_aldolase:Domain:CL0036	97.98	0.153	0.381	ordered	0.188291714285714	0	0	0	na	na	na	na	-1.22915224982013	0.463377080431117
76	pY-ABL1-wt_vs_pY-ABL1-dead	FBA1	P14540	YKL060C	Y310	DYIMSPVGNPEGPEKPNK	DY(ph)IMSPVGNPEGPEKPNK_3	TRUE	2.16357	14.4837	up	Yes	18406	essential	F_bP_aldolase:Domain:CL0036	97.98	0.153	0.381	ordered	0.188291714285714	0	0	0	na	na	na	na	-1.22915224982013	0.463377080431117
77	pY-ABL1-wt_vs_pY-ABL1-dead	GAL10	P04397	YBR019C	Y446	DYQLTVNNGVNANHSSIGSFHR	DY(ph)QLTVNNGVNANHSSIGSFHR_3	TRUE	0.914888	4.12756	up	No	6.04	non-essential	Aldose_epim:Family:CL0103	98.71	0.188	0.31	ordered	2.29974	0	0	0	na	na	na	na	0	NaN
78	pY-ABL1-wt_vs_pY-ABL1-dead	YPL199C	Q08954	YPL199C	Y26	DYNHSTDEEYQR	DYNHSTDEEY(ph)QR_2	TRUE	1.76811	14.0392	up	No	57.5	non-essential	DUF1771:Domain:No_clan	93.71	0.086	0.335	ordered	0.9297055	0	0	0	na	na	na	na	-3.55616084431823	0.795299802328135
79	pY-ABL1-wt_vs_pY-ABL1-dead	YPL199C	Q08954	YPL199C	Y26	DYNHSTDEEYQR	DYNHSTDEEY(ph)QR_3	TRUE	2.19096	10.6057	up	No	57.5	non-essential	DUF1771:Domain:No_clan	93.71	0.086	0.335	ordered	0.9297055	0	0	0	na	na	na	na	-3.55616084431823	0.795299802328135
80	pY-ABL1-wt_vs_pY-ABL1-dead	OLA1	P38219	YBR025C	Y386	DYVVEDGDIIYFR	DYVVEDGDIIY(ph)FR_2	FALSE	1.51871	7.96086	up	No	1660	non-essential	YchF-GTPase_C:Domain:CL0072	95.41	0.588	0.456	ordered	0.226864	0	0	0	na	na	na	na	-0.363201978900183	0.203980764092973
81	pY-ABL1-wt_vs_pY-ABL1-dead	OLA1	P38219	YBR025C	Y386	DYVVEDGDIIYFR	DYVVEDGDIIY(ph)FR_3	TRUE	1.0354	5.44112	up	No	1660	non-essential	YchF-GTPase_C:Domain:CL0072	95.41	0.588	0.456	ordered	0.226864	0	0	0	na	na	na	na	-0.363201978900183	0.203980764092973
82	pY-ABL1-wt_vs_pY-ABL1-dead	TDH1	P00360	YJL052W	Y253	EATYDQIKK	EATY(ph)DQIKK_2	TRUE	1.26183	7.67124	up	No	2275	non-essential	Gp_dh_C:Domain:CL0139	98.84	0.137	0.264	ordered	2.417285	0	0	0	na	na	na	na	-0.674707427310692	0.287299825590614
83	pY-ABL1-wt_vs_pY-ABL1-dead	TDH1	P00360	YJL052W	Y253	EATYDQIK	EATY(ph)DQIK_2	TRUE	0.676463	3.49393	up	No	2275	non-essential	Gp_dh_C:Domain:CL0139	98.84	0.137	0.264	ordered	2.417285	0	0	0	na	na	na	na	-0.674707427310692	0.287299825590614
84	pY-ABL1-wt_vs_pY-ABL1-dead	TUB1	P09733	YML085C	Y104	EDAANNYAR	EDAANNY(ph)AR_2	TRUE	0.383357	2.59478	up	No	240	essential	Tubulin:Domain:CL0566	97.48	0.004	0.218	ordered	5.08559	0	0	0	na	na	na	na	-3.26775087618249	0.913811374072766
85	pY-ABL1-wt_vs_pY-ABL1-dead	RNR1	P21524	YER070W	Y232	EDSIEGIYDTLK	EDSIEGIY(ph)DTLK_2	TRUE	1.0884	5.56468	up	No	2603	essential	Ribonuc_red_lgC:Family:CL0339	97.82	0.51	0.227	ordered	-0.593323	4	1	0	P21524	13.542	na	na	-1.69962527490554	0.626303935514462
86	pY-ABL1-wt_vs_pY-ABL1-dead	BMH1	P29311	YER177W	Y10	EDSVYLAK	EDSVY(ph)LAK_2	TRUE	1.19134	6.15151	up	No	1649	non-essential	No domain	97.45	0.576	0.47	ordered	-0.200682	9	0	0	na	na	na	na	-0.672761891704995	0.415377033021193
87	pY-ABL1-wt_vs_pY-ABL1-dead	TUP1	P16649	YCR084C	Y288	EEDATPASLHQDHYLVPYNQR	EEDATPASLHQDHYLVPY(ph)NQR_3	TRUE	0.735773	3.83724	up	No	137	non-essential	No domain	94.31	0.655	0.448	ordered	-0.948001	27	0	0	na	na	na	na	-0.343859708284018	0.422852500184652
88	pY-ABL1-wt_vs_pY-ABL1-dead	GET1	P53192	YGL020C	Y65	EFNNSISAQDNYAK	EFNNSISAQDNY(ph)AK_2	TRUE	0.960982	2.95561	up	No	78.7	non-essential	CHD5:Family:No_clan	92.13	0.592	0.433	ordered	-0.488109	3	1	0	Q12154	11.019	na	na	-4.24598187030997	0.97554347826087
89	pY-ABL1-wt_vs_pY-ABL1-dead	IDH1	P28834	YNL037C	Y75	EGVYEAVESLKR	EGVY(ph)EAVESLKR_3	TRUE	0.802839	4.34836	up	No	255	non-essential	Iso_dh:Domain:CL0270	89.69	0.545	0.285	ordered	-0.431677	0	0	0	na	na	na	na	-0.187099961404056	0.107041017767054
90	pY-ABL1-wt_vs_pY-ABL1-dead	IDH1	P28834	YNL037C	Y75	EGVYEAVESLK	EGVY(ph)EAVESLK_2	TRUE	1.04168	4.62617	up	No	255	non-essential	Iso_dh:Domain:CL0270	89.69	0.545	0.285	ordered	-0.431677	0	0	0	na	na	na	na	-0.187099961404056	0.107041017767054
91	pY-ABL1-wt_vs_pY-ABL1-dead	GLN1	P32288	YPR035W	Y327	EGYGYFEDR	EGY(ph)GYFEDR_2	TRUE	1.39277	5.82928	up	No	2524	essential	No domain	98.78	0.333	0.175	ordered	-0.164324	0	0	0	na	na	na	na	-0.279373008652055	0.24128610044103
92	pY-ABL1-wt_vs_pY-ABL1-dead	GAL7	P08431	YBR018C	Y217	EHNTDLFADYVK	EHNTDLFADY(ph)VK_2	TRUE	1.1926	6.12691	up	No	5.96	non-essential	GalP_UDP_tr_C:Domain:CL0265	98.68	0.075	0.297	ordered	5.6348	0	0	0	na	na	na	na	-1.70473775133259	0.662064998561979
93	pY-ABL1-wt_vs_pY-ABL1-dead	GAL7	P08431	YBR018C	Y217	EHNTDLFADYVK	EHNTDLFADY(ph)VK_3	TRUE	1.17216	7.14847	up	No	5.96	non-essential	GalP_UDP_tr_C:Domain:CL0265	98.68	0.075	0.297	ordered	5.6348	0	0	0	na	na	na	na	-1.70473775133259	0.662064998561979
94	pY-ABL1-wt_vs_pY-ABL1-dead	GAL10	P04397	YBR019C	Y231	EKLYIFGDDYDSR	EKLY(ph)IFGDDYDSR_2	TRUE	0.687366	3.37606	up	No	6.04	non-essential	GDP_Man_Dehyd:Domain:CL0063	93.97	0.341	0.256	ordered	-0.457321333333333	3	0	0	na	na	na	na	0	NaN
95	pY-ABL1-wt_vs_pY-ABL1-dead	GAL10	P04397	YBR019C	Y231	EKLYIFGDDYDSR	EKLY(ph)IFGDDYDSR_3	TRUE	0.730834	3.13994	up	No	6.04	non-essential	GDP_Man_Dehyd:Domain:CL0063	93.97	0.341	0.256	ordered	-0.457321333333333	3	0	0	na	na	na	na	0	NaN
96	pY-ABL1-wt_vs_pY-ABL1-dead	TPS2	P31688	YDR074W	Y97	EKPQDLDDDPLYLTK	EKPQDLDDDPLY(ph)LTK_2	TRUE	2.15982	16.0888	up	No	289	non-essential	Glyco_transf_20:Family:CL0113	76.54	0.2	0.424	ordered	0.845249	0	0	0	na	na	na	na	-0.184331833796238	0.220035252643948
97	pY-ABL1-wt_vs_pY-ABL1-dead	TPS2	P31688	YDR074W	Y97	EKPQDLDDDPLYLTK	EKPQDLDDDPLY(ph)LTK_3	TRUE	2.15471	9.46392	up	No	289	non-essential	Glyco_transf_20:Family:CL0113	76.54	0.2	0.424	ordered	0.845249	0	0	0	na	na	na	na	-0.184331833796238	0.220035252643948
98	pY-ABL1-wt_vs_pY-ABL1-dead	IDH2	P28241	YOR136W	Y157	ENTEGEYSGIEHIVCPGVVQSIK	ENTEGEY(ph)SGIEHIVCPGVVQSIK_3	TRUE	1.61609	8.80162	up	No	420	non-essential	Iso_dh:Domain:CL0270	89.99	0.275	0.287	ordered	1.3833	3	0	0	na	na	na	na	-3.56018249247424	0.889079106926314
99	pY-ABL1-wt_vs_pY-ABL1-dead	THR1	P17423	YHR025W	Y63	ESEGYSTVPLR	ESEGY(ph)STVPLR_2	TRUE	1.39342	7.61051	up	No	405	non-essential	No domain	92.74	0.416	0.288	ordered	0.00606393	0	0	0	na	na	na	na	-1.13646039012439	0.540005904930617
100	pY-ABL1-wt_vs_pY-ABL1-dead	ALD3	P54114	YMR169C	Y492	ESGDTGVDNYLQIK	ESGDTGVDNY(ph)LQIK_2	TRUE	2.06538	8.93977	up	No	282	non-essential	Aldedh:Family:CL0099	98.16	0.004	0.32	ordered	14.3974	0	0	0	na	na	na	na	-1.50844361215351	0.75210652241756
101	pY-ABL1-wt_vs_pY-ABL1-dead	MET6	P05694	YER091C	Y552	ESVYAQSITSKPVK	ESVY(ph)AQSITSKPVK_2	TRUE	1.09028	6.08835	up	No	5820	non-essential	Meth_synt_2:Domain:CL0160	98.87	0.22	0.217	ordered	1.35630666666667	1	0	0	na	na	na	na	-2.09868137136611	0.549927939057031
102	pY-ABL1-wt_vs_pY-ABL1-dead	MET6	P05694	YER091C	Y552	ESVYAQSITSKPVK	ESVY(ph)AQSITSKPVK_3	TRUE	1.64269	6.92673	up	No	5820	non-essential	Meth_synt_2:Domain:CL0160	98.87	0.22	0.217	ordered	1.35630666666667	1	0	0	na	na	na	na	-2.09868137136611	0.549927939057031
103	pY-ABL1-wt_vs_pY-ABL1-dead	MET6	P05694	YER091C	Y552	ESVYAQSITSK	ESVY(ph)AQSITSK_2	TRUE	1.63208	7.35549	up	No	5820	non-essential	Meth_synt_2:Domain:CL0160	98.87	0.22	0.217	ordered	1.35630666666667	1	0	0	na	na	na	na	-2.09868137136611	0.549927939057031
104	pY-ABL1-wt_vs_pY-ABL1-dead	REE1	P40893	YJL217W	Y44	ETFYGFTR	ETFY(ph)GFTR_2	TRUE	0.851245	4.35549	up	No	63.1	non-essential	DUF1349:Domain:CL0004	93.8	0.31	0.237	ordered	0.313398	0	0	0	na	na	na	na	-3.02826636310094	0.727127659574468
105	pY-ABL1-wt_vs_pY-ABL1-dead	VMA1	P17255	YDL185W	Y331	ETMYSVVQK	ETMY(ph)SVVQK_2	TRUE	1.01693	4.63336	up	No	1976	non-essential	ATP-synt_ab:Domain:CL0023	85.69	0.098	0.235	ordered	0.7486515	0	0	0	na	na	na	na	-1.22427929628855	0.553976993412644
106	pY-ABL1-wt_vs_pY-ABL1-dead	TDH3	P00359	YGR192C	Y253	ETTYDEIKK	ETTY(ph)DEIKK_2	TRUE	1.76398	13.0855	up	No	16371	non-essential	Gp_dh_C:Domain:CL0139	98.77	0.129	0.268	ordered	1.720015	0	0	0	na	na	na	na	-0.726636313964764	0.300959327677793
107	pY-ABL1-wt_vs_pY-ABL1-dead	TDH3	P00359	YGR192C	Y253	ETTYDEIK	ETTY(ph)DEIK_2	TRUE	0.745857	3.60494	up	No	16371	non-essential	Gp_dh_C:Domain:CL0139	98.77	0.129	0.268	ordered	1.720015	0	0	0	na	na	na	na	-0.726636313964764	0.300959327677793
108	pY-ABL1-wt_vs_pY-ABL1-dead	ILV5	P06168	YLR355C	Y257	EVNSDLYGER	EVNSDLY(ph)GER_2	TRUE	1.00071	4.71181	up	Yes	4284	essential	IlvC:Family:CL0106	97.42	0.278	0.286	ordered	-0.981337	0	0	0	na	na	na	na	-4.2367401315932	0.768348776748217
109	pY-ABL1-wt_vs_pY-ABL1-dead	SEC1	P30619	YDR164C	Y508	EWFHDTLVNDPNIYHTSR	EWFHDTLVNDPNIY(ph)HTSR_3	TRUE	0.610311	2.85162	up	No	19.6	essential	Sec1:Family:No_clan	92.78	0.251	0.167	ordered	1.13371	3	0	0	na	na	na	na	-2.99762614175212	0.813858794444848
110	pY-ABL1-wt_vs_pY-ABL1-dead	STI1	P15705	YOR027W	Y480	EYASALETLDAAR	EY(ph)ASALETLDAAR_2	TRUE	0.870063	4.71363	up	No	986	non-essential	No domain	92.78	0.129	0.201	ordered	3.48214	0	0	0	na	na	na	na	-2.37053152068579	0.575283710124207
111	pY-ABL1-wt_vs_pY-ABL1-dead	RPT3	P33298	YDR394W	Y58	EYELLTLQEDYIKDEQR	EY(ph)ELLTLQEDYIKDEQR_3	TRUE	0.510767	2.38861	up	No	66.4	essential	No domain	91.75	0.612	0.512	ordered	-0.0503321	0	0	0	na	na	na	na	-0.61276572337564	0.216565209370965
112	pY-ABL1-wt_vs_pY-ABL1-dead	GUA1	P38625	YMR217W	Y111	EYGPATLK	EY(ph)GPATLK_2	TRUE	0.594131	2.75008	up	No	928	non-essential	GATase:Domain:CL0014	75.65	0.565	0.364	ordered	0.0107907	0	0	0	na	na	na	na	-2.56200422965592	0.656771799628942
113	pY-ABL1-wt_vs_pY-ABL1-dead	RPL20A	P0CX23	#N/A	Y7	EYQVIGR	EY(ph)QVIGR_2	TRUE	1.7159	10.2674	up	No	#N/A	non-essential	Ribosomal_L18A:Domain:No_clan	97.36	0.024	0.38	ordered	0.954266	0	0	0	na	na	na	na	-3.39534674753286	0.758800122436486
114	pY-ABL1-wt_vs_pY-ABL1-dead	YPL225W	Q08971	YPL225W	Y52	FDDEIYENFMER	FDDEIY(ph)ENFMER_2	TRUE	0.923902	2.85155	up	No	383	non-essential	Polysacc_synt_4:Family:No_clan	94.69	0.204	0.318	ordered	-0.46357	0	0	0	na	na	na	na	-3.36180294269623	0.752478817378763
115	pY-ABL1-wt_vs_pY-ABL1-dead	SAH1	P39954	YER043C	Y196	FDNLYGCR	FDNLY(ph)GCR_2	TRUE	2.08918	13.6256	up	No	4120	essential	AdoHcyase_NAD:Domain:CL0063	98.38	0.349	0.161	ordered	-0.510491	1	0	0	na	na	na	na	-3.39725861861853	0.756858147713951
116	pY-ABL1-wt_vs_pY-ABL1-dead	INO1	P11986	YJL153C	Y54	FDVTPTVQDYVFK	FDVTPTVQDY(ph)VFK_2	TRUE	1.12908	6.04026	up	No	195	non-essential	No domain	95.59	0.22	0.355	ordered	-0.912887	10	0	0	na	na	na	na	-1.64944244404474	0.439034026371673
117	pY-ABL1-wt_vs_pY-ABL1-dead	TCB1	Q12466	YOR086C	Y682	FGTIDPYCK	FGTIDPY(ph)CK_2	TRUE	1.08748	8.04817	up	No	618	non-essential	C2:Domain:CL0154	95.31	0.004	0.19	ordered	4.24879	0	0	0	na	na	na	na	-4.53520340513862	0.916624109065879
118	pY-ABL1-wt_vs_pY-ABL1-dead	UGA1	P17649	YGR019W	Y346	FIPNKPYR	FIPNKPY(ph)R_2	TRUE	0.592073	2.97323	up	No	85.5	non-essential	Aminotran_3:Domain:CL0061	95.93	0.584	0.252	ordered	-0.462485	0	0	0	na	na	na	na	-0.446053095504752	0.621067337245041
119	pY-ABL1-wt_vs_pY-ABL1-dead	GPH1	P06738	YPR160W	Y321	FNNGDYK	FNNGDY(ph)K_2	TRUE	1.07687	5.79818	up	No	134	non-essential	Phosphorylase:Family:CL0113	91.3	0.565	0.397	ordered	-0.100981	9	1	0	P06738	0.039	na	na	-3.12862883778691	0.740152885569236
120	pY-ABL1-wt_vs_pY-ABL1-dead	YEF3	P16521	YLR249W	Y655	FPEPGYLEGVK	FPEPGY(ph)LEGVK_2	TRUE	0.475269	2.74691	up	No	6832	essential	No domain	79.34	0.486	0.303	ordered	1.13191	3	1	0	P16521	2.005	na	na	-1.94371972565036	0.47466070248564
121	pY-ABL1-wt_vs_pY-ABL1-dead	GAL10	P04397	YBR019C	Y163	FPNMIPIPEECPLGPTNPYGHTK	FPNMIPIPEECPLGPTNPY(ph)GHTK_3	TRUE	1.50669	9.0651	up	No	6.04	non-essential	GDP_Man_Dehyd:Domain:CL0063	96.66	0.102	0.174	ordered	0.171513	0	0	0	na	na	na	na	0	NaN
122	pY-ABL1-wt_vs_pY-ABL1-dead	RPL1A	P0CX43	YGL135W	Y145	FPTPVSHNDDLYGK	FPTPVSHNDDLY(ph)GK_2	TRUE	1.45994	7.16961	up	No	2577	non-essential	Ribosomal_L1:Domain:No_clan	76.23	0.58	0.266	ordered	-1.17849	0	0	0	na	na	na	na	-0.130829427827113	0.0179524502668608
123	pY-ABL1-wt_vs_pY-ABL1-dead	RPL1A	P0CX43	YGL135W	Y145	FPTPVSHNDDLYGK	FPTPVSHNDDLY(ph)GK_3	TRUE	1.84645	10.3051	up	No	2577	non-essential	Ribosomal_L1:Domain:No_clan	76.23	0.58	0.266	ordered	-1.17849	0	0	0	na	na	na	na	-0.130829427827113	0.0179524502668608
124	pY-ABL1-wt_vs_pY-ABL1-dead	AHP1	P38013	YLR109W	Y18	FQYIAISQSDADSESCK	FQY(ph)IAISQSDADSESCK_2	TRUE	1.08233	6.76819	up	No	4995	non-essential	Redoxin:Domain:CL0172	98.71	0.094	0.394	ordered	0.159115	0	0	0	na	na	na	na	-1.12525048720436	0.342215568862275
125	pY-ABL1-wt_vs_pY-ABL1-dead	TUP1	P16649	YCR084C	Y358	FSNDGEYLATGCNK	FSNDGEY(ph)LATGCNK_2	TRUE	1.10756	6.09301	up	No	137	non-essential	No domain	98.68	0.278	0.132	ordered	0.559208	7	0	0	na	na	na	na	-1.26806798859672	0.585272176674791
126	pY-ABL1-wt_vs_pY-ABL1-dead	ERG6	P25087	YML008C	Y153	FTGCNVIGLNNNDYQIAK	FTGCNVIGLNNNDY(ph)QIAK_2	TRUE	0.862659	4.49598	up	No	874	non-essential	Methyltransf_11:Domain:CL0063	90.25	0.012	0.151	ordered	11.8896	0	0	0	na	na	na	na	-2.2208949607798	0.623883468462278
127	pY-ABL1-wt_vs_pY-ABL1-dead	ERG6	P25087	YML008C	Y153	FTGCNVIGLNNNDYQIAK	FTGCNVIGLNNNDY(ph)QIAK_3	TRUE	0.450111	2.78186	up	No	874	non-essential	Methyltransf_11:Domain:CL0063	90.25	0.012	0.151	ordered	11.8896	0	0	0	na	na	na	na	-2.2208949607798	0.623883468462278
128	pY-ABL1-wt_vs_pY-ABL1-dead	ADH6	Q04894	YMR318C	Y138	FVTTYSQPYEDGYVSQGGYANYVR	FVTTYSQPYEDGYVSQGGYANY(ph)VR_3	TRUE	0.813095	4.35015	up	No	218	non-essential	ADH_N:Domain:CL0296	98.35	0.094	0.143	ordered	2.1983	0	0	0	na	na	na	na	-0.882656856323744	0.905541745869279
129	pY-ABL1-wt_vs_pY-ABL1-dead	HSP82	P02829	YPL240C	Y418	FYSAFSK	FY(ph)SAFSK_2	TRUE	0.623839	3.79861	up	No	2526	essential	HSP90:Family:No_clan	97.19	0.051	0.256	ordered	5.33725	0	0	0	na	na	na	na	-2.39212843082443	0.743179540477339
130	pY-ABL1-wt_vs_pY-ABL1-dead	FBA1	P14540	YKL060C	Y93	GAIAAAHYIR	GAIAAAHY(ph)IR_2	TRUE	0.893216	4.21751	up	Yes	18406	essential	F_bP_aldolase:Domain:CL0036	98.82	0.29	0.198	ordered	0.890796	0	0	0	na	na	na	na	-1.4456337611796	0.515287044504729
131	pY-ABL1-wt_vs_pY-ABL1-dead	PRE9	P23638	YGR135W	Y226	GANDGEVYQK	GANDGEVY(ph)QK_2	TRUE	1.45222	8.30045	up	No	226	non-essential	No domain	93.36	0.576	0.328	ordered	1.41716	0	0	0	na	na	na	na	-0.224328278701753	0.115486635380535
132	pY-ABL1-wt_vs_pY-ABL1-dead	RPL5	P26321	YPL131W	Y172	GASDGGLYVPHSENR	GASDGGLY(ph)VPHSENR_3	TRUE	0.986092	4.9897	up	Yes	1843	essential	Ribosomal_L5e:Family:CL0267	97.35	0.247	0.115	ordered	-0.663484	0	0	0	na	na	na	na	-0.661299341236845	0.200478596118054
133	pY-ABL1-wt_vs_pY-ABL1-dead	RPL15A	P05748	YLR029C	Y81	GATYGKPTNQGVNELK	GATY(ph)GKPTNQGVNELK_3	TRUE	1.26942	7.39879	up	No	1614	essential	Ribosomal_L15e:Family:CL0652	93.14	0.749	0.534	ordered	-0.279179	0	0	0	na	na	na	na	-1.32061259610985	0.317595459236326
134	pY-ABL1-wt_vs_pY-ABL1-dead	QRI1	P43123	YDL103C	Y126	GCYDIGLPSK	GCY(ph)DIGLPSK_2	TRUE	1.01251	6.81761	up	No	185	essential	UDPGP:Family:CL0110	96.25	0.133	0.231	ordered	1.31632	0	0	0	na	na	na	na	-2.98890831637982	0.759865334731497
135	pY-ABL1-wt_vs_pY-ABL1-dead	MGS1	P40151	YNL218W	Y398	GDNHYDTISAFHK	GDNHY(ph)DTISAFHK_3	TRUE	1.26678	6.08135	up	No	17.4	non-essential	AAA_assoc_2:Family:CL0671	82.96	0.439	0.273	ordered	-0.62328	0	0	0	na	na	na	na	-3.67901715395376	0.834693694501749
136	pY-ABL1-wt_vs_pY-ABL1-dead	CDC19	P00549	YAL038W	Y479	GDTYVSIQGFK	GDTY(ph)VSIQGFK_2	TRUE	0.536786	2.8753	up	No	16568	essential	PK_C:Domain:No_clan	98.57	0.082	0.326	ordered	3.34744	0	0	0	na	na	na	na	-1.49279715117734	0.600105263157895
137	pY-ABL1-wt_vs_pY-ABL1-dead	TPS1	Q00764	YBR126C	Y337	GDVEEYQYLR	GDVEEY(ph)QYLR_2	TRUE	1.81269	15.1205	up	No	270	non-essential	Glyco_transf_20:Family:CL0113	93.71	0.031	0.284	ordered	7.623475	0	0	0	na	na	na	na	-3.07778236534726	0.779455550829434
138	pY-ABL1-wt_vs_pY-ABL1-dead	TPS1	Q00764	YBR126C	Y337	GDVEEYQYLR	GDVEEY(ph)QYLR_3	TRUE	2.26299	14.6577	up	No	270	non-essential	Glyco_transf_20:Family:CL0113	93.71	0.031	0.284	ordered	7.623475	0	0	0	na	na	na	na	-3.07778236534726	0.779455550829434
139	pY-ABL1-wt_vs_pY-ABL1-dead	UBP15	P50101	YMR304W	Y517	GEYQNYIIQR	GEY(ph)QNYIIQR_2	TRUE	1.45485	7.28604	up	No	62.8	non-essential	UCH:Family:CL0125	84.51	0.431	0.375	ordered	-0.855005	0	0	0	na	na	na	na	-0.741407084712429	0.43338683788122
140	pY-ABL1-wt_vs_pY-ABL1-dead	DMA1	P38823	YHR115C	Y284	GGTEEIYR	GGTEEIY(ph)R_2	TRUE	0.870641	5.30608	up	No	20.6	non-essential	No domain	91.55	0.224	0.286	ordered	-0.598043	0	0	0	na	na	na	na	-4.99443310963065	0.856708668397391
141	pY-ABL1-wt_vs_pY-ABL1-dead	GLN1	P32288	YPR035W	Y151	GGYPAPQGPYYCGVGAGK	GGY(ph)PAPQGPYYCGVGAGK_2	TRUE	0.872719	4.20522	up	No	2524	essential	Gln-synt_C:Domain:CL0286	97.41	0.635	0.426	ordered	-0.0631411	1	0	0	na	na	na	na	-0.556555129004281	0.370892018779343
142	pY-ABL1-wt_vs_pY-ABL1-dead	GLN1	P32288	YPR035W	Y158	GGYPAPQGPYYCGVGAGK	GGYPAPQGPY(ph)YCGVGAGK_3	TRUE	1.53694	9.6799	up	No	2524	essential	Gln-synt_C:Domain:CL0286	98.59	0.031	0.411	ordered	1.51648	0	0	0	na	na	na	na	-2.36422296966787	0.756579883340447
143	pY-ABL1-wt_vs_pY-ABL1-dead	LSC2	P53312	YGR244C	Y93	GHFDTGYK	GHFDTGY(ph)K_2	TRUE	0.78763	5.42026	up	No	299	non-essential	ATP-grasp_2:Domain:CL0179	97.81	0.212	0.323	ordered	0.307733	0	0	0	na	na	na	na	-0.489104154913906	0.27375816590657
144	pY-ABL1-wt_vs_pY-ABL1-dead	HPC2	Q01448	YBR215W	Y607	GHYASLER	GHY(ph)ASLER_2	TRUE	1.19888	8.63322	up	No	15.1	non-essential	No domain	72.33	0.82	0.65	disordered	0.245979	0	0	0	na	na	na	na	-2.08344419420075	0.891245563630218
145	pY-ABL1-wt_vs_pY-ABL1-dead	OLA1	P38219	YBR025C	Y386	GKDYVVEDGDIIYFR	GKDYVVEDGDIIY(ph)FR_3	FALSE	1.72222	6.00093	up	No	1660	non-essential	YchF-GTPase_C:Domain:CL0072	95.41	0.588	0.456	ordered	0.226864	0	0	0	na	na	na	na	-0.363201978900183	0.203980764092973
146	pY-ABL1-wt_vs_pY-ABL1-dead	MVP1	P40959	YMR004W	Y432	GKPDVSGAEYDR	GKPDVSGAEY(ph)DR_2	TRUE	1.90909	11.3009	up	No	25.4	non-essential	No domain	88.57	0.282	0.453	ordered	1.18996	0	0	0	na	na	na	na	-2.01158197194404	0.600113501521952
147	pY-ABL1-wt_vs_pY-ABL1-dead	MVP1	P40959	YMR004W	Y432	GKPDVSGAEYDR	GKPDVSGAEY(ph)DR_3	TRUE	0.87806	6.60195	up	No	25.4	non-essential	No domain	88.57	0.282	0.453	ordered	1.18996	0	0	0	na	na	na	na	-2.01158197194404	0.600113501521952
148	pY-ABL1-wt_vs_pY-ABL1-dead	SUP45	P12385	YBR143C	Y45	GQIPLYQK	GQIPLY(ph)QK_2	TRUE	1.13332	4.90126	up	No	717	essential	eRF1_1:Domain:CL0267	92.55	0.094	0.301	ordered	0.644701	0	0	0	na	na	na	na	-0.863904704920622	0.269710293320484
149	pY-ABL1-wt_vs_pY-ABL1-dead	SSC1	P0CS90	YJR045C	Y138	GQTYSPAQIGGFVLNK	GQTY(ph)SPAQIGGFVLNK_2	TRUE	1.14449	8.85084	up	No	890	essential	HSP70:Family:CL0108	96.64	0.086	0.127	ordered	1.16752	0	0	0	na	na	na	na	-1.01458309856201	0.61813352650006
150	pY-ABL1-wt_vs_pY-ABL1-dead	VMA1	P17255	YDL185W	Y331	GRETMYSVVQK	GRETMY(ph)SVVQK_3	TRUE	0.754161	3.8048	up	No	1976	non-essential	ATP-synt_ab:Domain:CL0023	85.69	0.098	0.235	ordered	0.7486515	0	0	0	na	na	na	na	-1.22427929628855	0.553976993412644
151	pY-ABL1-wt_vs_pY-ABL1-dead	GAL10	P04397	YBR019C	Y292	GSTVFEVYHAFCK	GSTVFEVY(ph)HAFCK_2	TRUE	0.748838	4.56863	up	No	6.04	non-essential	GDP_Man_Dehyd:Domain:CL0063	97.82	0.059	0.236	ordered	0.7099035	0	0	0	na	na	na	na	0	NaN
152	pY-ABL1-wt_vs_pY-ABL1-dead	GAL10	P04397	YBR019C	Y292	GSTVFEVYHAFCK	GSTVFEVY(ph)HAFCK_3	TRUE	0.933467	5.05073	up	No	6.04	non-essential	GDP_Man_Dehyd:Domain:CL0063	97.82	0.059	0.236	ordered	0.7099035	0	0	0	na	na	na	na	0	NaN
153	pY-ABL1-wt_vs_pY-ABL1-dead	CDC60	P26637	YPL160W	Y420	GTGVVTCVPSNSPDDYITTK	GTGVVTCVPSNSPDDY(ph)ITTK_2	TRUE	1.7722	10.4988	up	No	1181	essential	tRNA-synt_1:Family:CL0039	95.32	0.106	0.182	ordered	1.0366	0	0	0	na	na	na	na	-2.00901806459956	0.631352760810256
154	pY-ABL1-wt_vs_pY-ABL1-dead	CDC60	P26637	YPL160W	Y420	GTGVVTCVPSNSPDDYITTK	GTGVVTCVPSNSPDDY(ph)ITTK_3	TRUE	1.33644	7.49676	up	No	1181	essential	tRNA-synt_1:Family:CL0039	95.32	0.106	0.182	ordered	1.0366	0	0	0	na	na	na	na	-2.00901806459956	0.631352760810256
155	pY-ABL1-wt_vs_pY-ABL1-dead	ADH1	P00330	YOL086C	Y13	GVIFYESHGK	GVIFY(ph)ESHGK_2	TRUE	1.75668	10.2656	up	No	9801	non-essential	No domain	98.12	0.435	0.364	ordered	0.502339	0	0	0	na	na	na	na	0	0.0477234911511117
156	pY-ABL1-wt_vs_pY-ABL1-dead	ERG11	P10614	YHR007C	Y140	GVIYDCPNSR	GVIY(ph)DCPNSR_2	TRUE	0.888698	3.65524	up	No	440	essential	p450:Domain:No_clan	98.27	0.192	0.168	ordered	-1.6639	43	0	0	na	na	na	na	-1.68975817016686	0.887884806355511
157	pY-ABL1-wt_vs_pY-ABL1-dead	NSR1	P27476	YGR159C	Y211	GYGYVDFENK	GY(ph)GYVDFENK_2	TRUE	0.514258	2.85407	up	No	474	non-essential	RRM_1:Domain:CL0221	91.39	0.227	0.307	ordered	-1.34898	1	0	0	na	na	na	na	-2.25249491474735	0.891926255562619
158	pY-ABL1-wt_vs_pY-ABL1-dead	GRS1	P38088	YBR121C	Y247	GYLRPETAQGQFLNFNK	GY(ph)LRPETAQGQFLNFNK_3	TRUE	0.963566	5.48545	up	No	1441	essential	No domain	97.86	0.043	0.274	ordered	1.36184	0	0	0	na	na	na	na	-3.71283058797626	0.843835825450107
159	pY-ABL1-wt_vs_pY-ABL1-dead	ACT1	P60010	YFL039C	Y198	GYSFSTTAER	GY(ph)SFSTTAER_2	TRUE	0.90771	5.12455	up	Yes	2040	essential	Actin:Family:CL0108	96.09	0.235	0.273	ordered	-0.381974	0	0	0	na	na	na	na	-0.318689705869609	0.218552354181307
160	pY-ABL1-wt_vs_pY-ABL1-dead	URA1	P28272	YKL216W	Y301	GYTSIDQFR	GY(ph)TSIDQFR_2	TRUE	0.478503	3.21384	up	No	1071	non-essential	No domain	98.45	0.271	0.339	ordered	-0.198754	0	0	0	na	na	na	na	-1.30423202963038	0.585848423876593
161	pY-ABL1-wt_vs_pY-ABL1-dead	ACO1	P19414	YLR304C	Y541	GYDAGENTYQAPPADR	GYDAGENTY(ph)QAPPADR_2	TRUE	1.7323	12.1761	up	No	1309	non-essential	No domain	98.33	0.098	0.409	ordered	2.1345	0	0	0	na	na	na	na	-2.12423279168329	0.542588458155741
162	pY-ABL1-wt_vs_pY-ABL1-dead	CBF1	P17106	YJR060W	Y31	GYNEEQNYSEAR	GYNEEQNY(ph)SEAR_2	TRUE	0.681772	3.07795	up	No	207	non-essential	No domain	71.39	0.69	0.584	disordered	0.920887	0	0	0	na	na	na	na	0	0.0445205479452054
163	pY-ABL1-wt_vs_pY-ABL1-dead	NOP1	P15646	YDL014W	Y97	HAGVYIAR	HAGVY(ph)IAR_2	TRUE	0.615352	3.17854	up	No	440	essential	Fibrillarin:Domain:CL0063	93.92	0.231	0.334	ordered	0.461848	0	0	1	na	na	FCF2	5.7238	-1.738352052618	0.59264030920364
164	pY-ABL1-wt_vs_pY-ABL1-dead	ILV6	P25605	YCL009C	Y65	HATRPPLPTLDTPSWNANSAVSSIIYETPAPSR	HATRPPLPTLDTPSWNANSAVSSIIY(ph)ETPAPSR_4	TRUE	1.79217	8.60618	up	No	292	non-essential	No domain	95.65	0.745	0.607	disordered	-0.0677615	0	0	0	na	na	na	na	-2.5599829150246	0.619315278487481
165	pY-ABL1-wt_vs_pY-ABL1-dead	GCY1	P14065	YOR120W	Y56	HIDTAAIYRNEDQVGQAIK	HIDTAAIY(ph)RNEDQVGQAIK_3	TRUE	1.15146	5.97873	up	No	80.4	non-essential	Aldo_ket_red:Domain:No_clan	97.62	0.145	0.177	ordered	2.84423	0	0	0	na	na	na	na	-3.10894476447538	0.948211875843455
166	pY-ABL1-wt_vs_pY-ABL1-dead	ALD4	P46367	YOR374W	Y277	HIYQSAAAGLK	HIY(ph)QSAAAGLK_2	TRUE	1.38698	6.3445	up	No	900	non-essential	Aldedh:Family:CL0099	97.82	0.49	0.282	ordered	-0.225762	1	0	0	na	na	na	na	-0.465326434365038	0.391157002912364
167	pY-ABL1-wt_vs_pY-ABL1-dead	CCT5	P40413	YJR064W	Y295	HKLDISSVEEYQK	HKLDISSVEEY(ph)QK_3	TRUE	0.670995	3.60086	up	No	248	essential	Cpn60_TCP1:Family:No_clan	88.84	0.533	0.49	ordered	0.2534695	0	0	0	na	na	na	na	-1.6425820402982	0.615528706565515
168	pY-ABL1-wt_vs_pY-ABL1-dead	THO2	P53552	YNL139C	Y1308	HVDDINHYLATNHLQK	HVDDINHY(ph)LATNHLQK_3	TRUE	1.11262	2.97054	up	No	44.5	non-essential	No domain	81.36	0.294	0.283	ordered	0.2505945	0	0	0	na	na	na	na	-0.649343019866965	0.436623201068232
169	pY-ABL1-wt_vs_pY-ABL1-dead	THO2	P53552	YNL139C	Y1308	HVDDINHYLATNHLQK	HVDDINHY(ph)LATNHLQK_4	TRUE	1.26057	5.68669	up	No	44.5	non-essential	No domain	81.36	0.294	0.283	ordered	0.2505945	0	0	0	na	na	na	na	-0.649343019866965	0.436623201068232
170	pY-ABL1-wt_vs_pY-ABL1-dead	GPM1	P00950	YKL152C	Y90	HYGDLQGK	HY(ph)GDLQGK_1	TRUE	0.742121	4.96784	up	Yes	8673	essential	His_Phos_1:Domain:CL0071	97.52	0.098	0.182	ordered	-0.994031	0	0	0	na	na	na	na	-0.46327498245999	0.84228473998295
171	pY-ABL1-wt_vs_pY-ABL1-dead	GPM1	P00950	YKL152C	Y90	HYGDLQGK	HY(ph)GDLQGK_2	FALSE	2.96299	15.2814	up	Yes	8673	essential	His_Phos_1:Domain:CL0071	97.52	0.098	0.182	ordered	-0.994031	0	0	0	na	na	na	na	-0.46327498245999	0.84228473998295
172	pY-ABL1-wt_vs_pY-ABL1-dead	GPM2	Q12008	YDL021W	Y129	HYGSWQGQR	HY(ph)GSWQGQR_2	TRUE	0.835679	4.09303	up	No	26.3	non-essential	No domain	95.8	0.082	0.088	ordered	-2.0551	0	0	0	na	na	na	na	-2.22227966901697	0.90918324164198
173	pY-ABL1-wt_vs_pY-ABL1-dead	PIM1	P36775	YBL022C	Y783	IAEQYLVPSAK	IAEQY(ph)LVPSAK_2	TRUE	1.07172	9.51714	up	No	254	non-essential	No domain	91.37	0.235	0.263	ordered	1.14317	0	0	0	na	na	na	na	-2.84346527128397	0.825986941468969
174	pY-ABL1-wt_vs_pY-ABL1-dead	SRP1	Q02821	YNL189W	Y498	IFNCQQNENDKIYEK	IFNCQQNENDKIY(ph)EK_3	TRUE	1.3794	9.43469	up	No	188	essential	Arm_3:Family:CL0020	96.33	0.4	0.331	ordered	0.062801	127	4	1	Q02821 / P33307 / P32835 / P32499	0.334 / 0.171 / -0.362 / -0.517	NUP2	-0.62354	-1.96371447431086	0.627306273062731
175	pY-ABL1-wt_vs_pY-ABL1-dead	ADH1	P00330	YOL086C	Y88	IGDYAGIK	IGDY(ph)AGIK_2	TRUE	2.65389	10.4925	up	No	9801	non-essential	ADH_N:Domain:CL0296	98.8	0.235	0.279	ordered	0.295798	0	0	0	na	na	na	na	-0.36966849981577	0.659809408561489
176	pY-ABL1-wt_vs_pY-ABL1-dead	SSE1	P32589	YPL106C	Y76	IIGLDYHHPDFEQESK	IIGLDY(ph)HHPDFEQESK_3	TRUE	1.41973	8.16484	up	No	3233	non-essential	HSP70:Family:CL0108	98.2	0.251	0.192	ordered	0.0680204	0	0	0	na	na	na	na	-0.429144019433589	0.152806258069416
177	pY-ABL1-wt_vs_pY-ABL1-dead	ACO1	P19414	YLR304C	Y67	ILYGHLDDPHGQDIQR	ILY(ph)GHLDDPHGQDIQR_3	TRUE	0.52917	2.85703	up	No	1309	non-essential	Aconitase:Family:No_clan	98.64	0.016	0.198	ordered	8.37229	0	0	0	na	na	na	na	-1.51121285627168	0.453555239834923
178	pY-ABL1-wt_vs_pY-ABL1-dead	CDC19	P00549	YAL038W	Y127	IMYVDYK	IM(ox)Y(ph)VDYK_2	TRUE	0.841499	4.10376	up	No	16568	essential	PK:Family:CL0151	98.31	0.078	0.284	ordered	2.759135	0	0	0	na	na	na	na	-0.752194642510117	0.418315789473684
179	pY-ABL1-wt_vs_pY-ABL1-dead	CDC19	P00549	YAL038W	Y127	IMYVDYK	IMY(ph)VDYK_2	TRUE	1.81578	7.63306	up	No	16568	essential	PK:Family:CL0151	98.31	0.078	0.284	ordered	2.759135	0	0	0	na	na	na	na	-0.752194642510117	0.418315789473684
180	pY-ABL1-wt_vs_pY-ABL1-dead	ASN2	P49090	YGR124W	Y209	IPSTPVDYHAIR	IPSTPVDY(ph)HAIR_3	TRUE	1.04463	5.00414	up	No	1191	non-essential	No domain	98.4	0.259	0.287	ordered	-0.952836	0	0	0	na	na	na	na	-0.24211400846839	0.245433212165831
181	pY-ABL1-wt_vs_pY-ABL1-dead	SSD1	P24276	YDR293C	Y1032	ITSEYCNFK	ITSEY(ph)CNFK_2	TRUE	0.641079	2.76248	up	No	91.5	non-essential	No domain	91.93	0.212	0.18	ordered	1.61174	0	0	0	na	na	na	na	-1.9646626735867	0.570736638167039
182	pY-ABL1-wt_vs_pY-ABL1-dead	TRR1	P29509	YDR353W	Y268	IVAGQVDTDEAGYIK	IVAGQVDTDEAGY(ph)IK_2	TRUE	0.74013	5.22414	up	No	1255	essential	No domain	97.83	0.051	0.357	ordered	2.07809	0	0	0	na	na	na	na	-0.0786721958922342	0.174593771157752
183	pY-ABL1-wt_vs_pY-ABL1-dead	DUR1,2	P32528	YBR208C	Y1127	IVGNDYR	IVGNDY(ph)R_2	TRUE	0.849833	4.18747	up	No	140	non-essential	CT_A_B:Family:CL0475	90.85	0.431	0.095	ordered	-0.807728	0	0	0	na	na	na	na	-0.164339720760553	0.144041539962132
184	pY-ABL1-wt_vs_pY-ABL1-dead	RPS18A	P0CX55	YDR450W	Y79	IVQIMQNPTHYK	IVQIMQNPTHY(ph)K_3	TRUE	0.853984	4.44436	up	No	1592	non-essential	Ribosomal_S13:Family:CL0303	93.14	0.314	0.308	ordered	0.295675	0	0	0	na	na	na	na	-0.859936294783785	0.306553529517964
185	pY-ABL1-wt_vs_pY-ABL1-dead	DID2	P69771	YKR035W-A	Y55	IYASNAIR	IY(ph)ASNAIR_2	TRUE	0.848664	3.96638	up	No	159	non-essential	Snf7:Family:CL0235	95.77	0.278	0.413	ordered	0.390289	13	0	0	na	na	na	na	-3.28327344648762	0.708994708994709
186	pY-ABL1-wt_vs_pY-ABL1-dead	MAP1	Q01662	YLR244C	Y21	IYCSGLQCGR	IY(ph)CSGLQCGR_2	TRUE	0.778539	5.4459	up	No	259	non-essential	No domain	84.63	0.333	0.494	ordered	2.02628	0	0	0	na	na	na	na	-0.0182447843347483	0.0601115191078472
187	pY-ABL1-wt_vs_pY-ABL1-dead	MFT1	P33441	YML062C	Y192	IYDDFSK	IY(ph)DDFSK_2	TRUE	0.725993	3.76662	up	No	70.9	non-essential	No domain	74.45	0.549	0.518	ordered	-0.484364	0	0	0	na	na	na	na	-1.99379102897944	0.842985318107667
188	pY-ABL1-wt_vs_pY-ABL1-dead	PUT2	P07275	YHR037W	Y71	IYDNNER	IY(ph)DNNER_2	TRUE	1.64003	9.03087	up	No	187	non-essential	Aldedh:Family:CL0099	95.41	0.384	0.287	ordered	0.848645	0	0	0	na	na	na	na	-0.0936052390329122	0.06215956424223
189	pY-ABL1-wt_vs_pY-ABL1-dead	DED81	P38707	YHR019C	Y122	IYDSYSK	IY(ph)DSYSK_2	TRUE	0.798115	3.92995	up	No	498	essential	No domain	92.28	0.592	0.379	ordered	0.199682	0	0	0	na	na	na	na	-0.0494866517148771	0.0114953448603458
190	pY-ABL1-wt_vs_pY-ABL1-dead	GLC3	P32775	YEL011W	Y197	IYEAHVGISSPEPK	IY(ph)EAHVGISSPEPK_3	TRUE	0.681593	2.78282	up	No	52.4	non-essential	No domain	98.8	0	0.196	ordered	13.3563	0	0	0	na	na	na	na	-6.16429983159247	0.969606340423941
191	pY-ABL1-wt_vs_pY-ABL1-dead	PGI1	P12709	YBR196C	Y25	IYESQGK	IY(ph)ESQGK_2	TRUE	1.91769	6.99747	up	No	3703	essential	No domain	98.53	0.18	0.281	ordered	0.498298	0	0	0	na	na	na	na	-0.336641796237948	0.258456860509312
192	pY-ABL1-wt_vs_pY-ABL1-dead	IPP1	P00817	YBR011C	Y193	IYKIPDGKPENQFAFSGEAK	IY(ph)KIPDGKPENQFAFSGEAK_3	TRUE	1.47631	9.85013	up	No	1525	essential	Pyrophosphatase:Domain:No_clan	97.75	0.051	0.238	ordered	4.58003	0	0	0	na	na	na	na	-4.10468328637279	0.871399743166391
193	pY-ABL1-wt_vs_pY-ABL1-dead	ARA1	P38115	YBR149W	Y178	IYLDPNDHR	IY(ph)LDPNDHR_2	TRUE	1.85923	12.9256	up	No	192	non-essential	Aldo_ket_red:Domain:No_clan	98.73	0.278	0.231	ordered	0.0447155	0	0	0	na	na	na	na	-0.638526446790307	0.601331191186596
194	pY-ABL1-wt_vs_pY-ABL1-dead	POB3	Q04636	YML069W	Y9	IYLNQSK	IY(ph)LNQSK_2	TRUE	0.68577	4.42551	up	No	148	essential	POB3_N:Domain:CL0266	93.62	0.204	0.308	ordered	2.43903	0	0	0	na	na	na	na	-1.80102071871589	0.489867925427931
195	pY-ABL1-wt_vs_pY-ABL1-dead	SDS3	P40505	YIL084C	Y29	IYQNFYSER	IY(ph)QNFYSER_2	FALSE	0.546539	3.01899	up	No	20.8	non-essential	Sds3:Family:No_clan	87.99	0.506	0.446	ordered	-0.152588	0	0	0	na	na	na	na	-0.0417044188031666	0.131979695431472
196	pY-ABL1-wt_vs_pY-ABL1-dead	BCY1	P07278	YIL033C	Y323	IYQPGETIIR	IY(ph)QPGETIIR_2	TRUE	0.831663	5.51871	up	No	153	non-essential	cNMP_binding:Domain:CL0029	98.01	0.125	0.322	ordered	0.0270004	1	0	0	na	na	na	na	-2.63677691990458	0.734451123062322
197	pY-ABL1-wt_vs_pY-ABL1-dead	FAA1	P30624	YOR317W	Y218	IYQSAHDAINR	IY(ph)QSAHDAINR_2	TRUE	0.642308	3.69887	up	No	502	non-essential	AMP-binding:Family:CL0378	95.96	0.208	0.32	ordered	-1.18298	0	0	0	na	na	na	na	-0.137270567432655	0.125648545003384
198	pY-ABL1-wt_vs_pY-ABL1-dead	VMA2	P16140	YBR127C	Y404	KDHGDVSNQLYAK	KDHGDVSNQLY(ph)AK_3	TRUE	1.61816	8.92889	up	No	1233	non-essential	No domain	94.22	0.357	0.191	ordered	0.524483	5	0	0	na	na	na	na	-2.26968261811034	0.531459987782529
199	pY-ABL1-wt_vs_pY-ABL1-dead	EGD2	P38879	YHR193C	Y48	KDNQIYAIEKPEVFR	KDNQIY(ph)AIEKPEVFR_3	TRUE	0.711903	3.1568	up	No	1283	non-essential	NAC:Family:No_clan	89.76	0.306	0.415	ordered	0.0391133333333333	0	0	1	na	na	EGD1	0.26968	-3.71254970872411	0.72903421132304
200	pY-ABL1-wt_vs_pY-ABL1-dead	FBA1	P14540	YKL060C	Y310	KDYIMSPVGNPEGPEKPNK	KDY(ph)IMSPVGNPEGPEKPNK_3	TRUE	1.30481	6.85193	up	Yes	18406	essential	F_bP_aldolase:Domain:CL0036	97.98	0.153	0.381	ordered	0.188291714285714	0	0	0	na	na	na	na	-1.22915224982013	0.463377080431117
201	pY-ABL1-wt_vs_pY-ABL1-dead	HTB2	P02294	YBL002W	Y46	KETYSSYIYK	KETYSSYIY(ph)K_2	TRUE	0.987742	3.62421	up	No	1695	non-essential	Histone:Domain:CL0012	97.41	0.431	0.533	ordered	-0.893719	2	0	0	na	na	na	na	-2.03366321722754	0.699879469666533
202	pY-ABL1-wt_vs_pY-ABL1-dead	RPS24A	P0CX31	YER074W	Y89	KFEPTYR	KFEPTY(ph)R_2	TRUE	1.60464	7.83916	up	No	897	non-essential	Ribosomal_S24e:Family:No_clan	96.03	0.435	0.396	ordered	-1.08086	1	0	0	na	na	na	na	-2.75306075588093	0.682261208576998
203	pY-ABL1-wt_vs_pY-ABL1-dead	AHP1	P38013	YLR109W	Y14	KFPAGDYK	KFPAGDY(ph)K_2	TRUE	0.463609	3.89592	up	No	4995	non-essential	Redoxin:Domain:CL0172	98.7	0.286	0.34	ordered	-0.0833329	0	0	0	na	na	na	na	-0.595746022276103	0.128443113772455
204	pY-ABL1-wt_vs_pY-ABL1-dead	PRE9	P23638	YGR135W	Y226	KGANDGEVYQK	KGANDGEVY(ph)QK_2	TRUE	1.54924	7.03495	up	No	226	non-essential	No domain	93.36	0.576	0.328	ordered	1.41716	0	0	0	na	na	na	na	-0.224328278701753	0.115486635380535
205	pY-ABL1-wt_vs_pY-ABL1-dead	CDC19	P00549	YAL038W	Y479	KGDTYVSIQGFK	KGDTY(ph)VSIQGFK_3	TRUE	0.475073	3.87263	up	No	16568	essential	PK_C:Domain:No_clan	98.57	0.082	0.326	ordered	3.34744	0	0	0	na	na	na	na	-1.49279715117734	0.600105263157895
206	pY-ABL1-wt_vs_pY-ABL1-dead	NCP1	P16603	YHR042W	Y515	KLFANYK	KLFANY(ph)K_2	TRUE	0.93336	2.71654	up	No	246	essential	No domain	98.53	0.275	0.242	ordered	-0.300797	0	0	0	na	na	na	na	-0.368172170718044	0.130179768433882
207	pY-ABL1-wt_vs_pY-ABL1-dead	TPI1	P00942	YDR050C	Y67	KPQVTVGAQNAYLK	KPQVTVGAQNAY(ph)LK_2	TRUE	1.15915	6.62338	up	Yes	3004	essential	TIM:Domain:CL0036	98.85	0.18	0.328	ordered	1.35355	6	1	0	P00942	0.209	na	na	-1.2649209321848	0.568789808917197
208	pY-ABL1-wt_vs_pY-ABL1-dead	TPI1	P00942	YDR050C	Y67	KPQVTVGAQNAYLK	KPQVTVGAQNAY(ph)LK_3	TRUE	2.17896	13.7653	up	Yes	3004	essential	TIM:Domain:CL0036	98.85	0.18	0.328	ordered	1.35355	6	1	0	P00942	0.209	na	na	-1.2649209321848	0.568789808917197
209	pY-ABL1-wt_vs_pY-ABL1-dead	BFR1	P38934	YOR198C	Y225	KRDELYSQIR	KRDELY(ph)SQIR_3	TRUE	2.19293	12.0742	up	No	724	non-essential	No domain	97.95	0.373	0.362	ordered	-0.332898	0	0	0	na	na	na	na	-2.48529312974669	0.685797556327766
210	pY-ABL1-wt_vs_pY-ABL1-dead	CDC19	P00549	YAL038W	Y74	KSEELYPGRPLAIALDTK	KSEELY(ph)PGRPLAIALDTK_3	TRUE	1.57678	8.69048	up	Yes	16568	essential	PK:Family:CL0151	95.91	0.376	0.193	ordered	-0.712978	0	0	0	na	na	na	na	-0.305565914544328	0.214
211	pY-ABL1-wt_vs_pY-ABL1-dead	YCK2	P23292	YNL154C	Y120	KTEAPQLKDEYR	KTEAPQLKDEY(ph)R_3	TRUE	2.57051	12.8242	up	No	57.3	non-essential	Pkinase:Domain:CL0016	96.93	0.235	0.349	ordered	-0.3954465	0	0	0	na	na	na	na	-1.01806586706604	0.702436670687575
212	pY-ABL1-wt_vs_pY-ABL1-dead	SLA2	P33338	YNL243W	Y478	KYESLAK	KY(ph)ESLAK_2	TRUE	1.2107	5.32101	up	No	195	essential	No domain	85.21	0.694	0.522	ordered	-0.237787	0	0	0	na	na	na	na	-3.97536729103534	0.821456730377097
213	pY-ABL1-wt_vs_pY-ABL1-dead	PMI40	P29952	YER003C	Y15	LDAGYQQYDWGK	LDAGYQQY(ph)DWGK_2	TRUE	1.18541	7.36598	up	No	342	essential	PMI_typeI:Family:CL0029	95.72	0.29	0.188	ordered	-0.00406558	0	0	0	na	na	na	na	-4.17696348142861	0.851340573041291
214	pY-ABL1-wt_vs_pY-ABL1-dead	CCT5	P40413	YJR064W	Y295	LDISSVEEYQK	LDISSVEEY(ph)QK_2	TRUE	0.998517	5.59833	up	No	248	essential	Cpn60_TCP1:Family:No_clan	88.84	0.533	0.49	ordered	0.2534695	0	0	0	na	na	na	na	-1.6425820402982	0.615528706565515
215	pY-ABL1-wt_vs_pY-ABL1-dead	GCY1	P14065	YOR120W	Y121	LDPAYIKNEDILSVPTKK	LDPAY(ph)IKNEDILSVPTKK_3	TRUE	1.48286	9.28553	up	No	80.4	non-essential	Aldo_ket_red:Domain:No_clan	97.09	0.38	0.244	ordered	0.484606333333333	0	0	0	na	na	na	na	0	0.0360998650472335
216	pY-ABL1-wt_vs_pY-ABL1-dead	GCY1	P14065	YOR120W	Y121	LDPAYIKNEDILSVPTK	LDPAY(ph)IKNEDILSVPTK_3	TRUE	1.46339	5.40804	up	No	80.4	non-essential	Aldo_ket_red:Domain:No_clan	97.09	0.38	0.244	ordered	0.484606333333333	0	0	0	na	na	na	na	0	0.0360998650472335
217	pY-ABL1-wt_vs_pY-ABL1-dead	GCY1	P14065	YOR120W	Y121	LDPAYIK	LDPAY(ph)IK_2	TRUE	1.32775	9.8822	up	No	80.4	non-essential	Aldo_ket_red:Domain:No_clan	97.09	0.38	0.244	ordered	0.484606333333333	0	0	0	na	na	na	na	0	0.0360998650472335
218	pY-ABL1-wt_vs_pY-ABL1-dead	ERG6	P25087	YML008C	Y211	LEGVYSEIYK	LEGVYSEIY(ph)K_2	TRUE	0.391775	2.33821	up	No	874	non-essential	Methyltransf_11:Domain:CL0063	98.48	0.129	0.135	ordered	0.6057	0	0	0	na	na	na	na	-1.0660825074103	0.393981036141267
219	pY-ABL1-wt_vs_pY-ABL1-dead	RPS19A	P07280	YOL121C	Y33	LEVPGYVDIVK	LEVPGY(ph)VDIVK_2	TRUE	1.04712	4.96259	up	No	1363	non-essential	Ribosomal_S19e:Family:CL0123	91.06	0.271	0.38	ordered	1.23578	0	0	0	na	na	na	na	-2.58455140903794	0.620979532163743
220	pY-ABL1-wt_vs_pY-ABL1-dead	ADH1	P00330	YOL086C	Y21	LEYKDIPVPKPK	LEY(ph)KDIPVPKPK_3	TRUE	0.447576	2.94404	up	No	9801	non-essential	No domain	98.65	0.306	0.302	ordered	2.39859	0	0	0	na	na	na	na	-0.180410176458428	0.468764180910604
221	pY-ABL1-wt_vs_pY-ABL1-dead	CTT1	P06115	YGR088W	Y363	LGANYQQLPVNRPR	LGANY(ph)QQLPVNRPR_2	TRUE	0.49784	2.38091	up	No	48.2	non-essential	Catalase:Domain:No_clan	93.56	0.051	0.216	ordered	0.542386	0	0	0	na	na	na	na	-2.41249415305115	0.60002810436086
222	pY-ABL1-wt_vs_pY-ABL1-dead	CTT1	P06115	YGR088W	Y363	LGANYQQLPVNRPR	LGANY(ph)QQLPVNRPR_3	TRUE	2.06707	10.422	up	No	48.2	non-essential	Catalase:Domain:No_clan	93.56	0.051	0.216	ordered	0.542386	0	0	0	na	na	na	na	-2.41249415305115	0.60002810436086
223	pY-ABL1-wt_vs_pY-ABL1-dead	VAS1	P07806	YGR094W	Y315	LHDEGVIYR	LHDEGVIY(ph)R_2	TRUE	1.39704	5.35336	up	No	1065	essential	tRNA-synt_1:Family:CL0039	95.4	0.212	0.169	ordered	3.75355	0	0	0	na	na	na	na	-3.10149195060103	0.84576141889959
224	pY-ABL1-wt_vs_pY-ABL1-dead	SAC6	P32599	YDR129C	Y272	LHPELYR	LHPELY(ph)R_2	TRUE	0.878802	5.00011	up	No	408	non-essential	No domain	86.04	0.341	0.306	ordered	0.0263348	4	0	0	na	na	na	na	-2.2237391716788	0.556762740355049
225	pY-ABL1-wt_vs_pY-ABL1-dead	TDH1	P00360	YJL052W	Y316	LISWYDNEYGYSAR	LISWYDNEY(ph)GYSAR_2	TRUE	1.02975	4.62051	up	No	2275	non-essential	No domain	98.78	0.133	0.096	ordered	-0.561053	0	0	0	na	na	na	na	-1.66299993729748	0.580941810686539
226	pY-ABL1-wt_vs_pY-ABL1-dead	ATP2	P00830	YJR121W	Y401	LLDAAVVGQEHYDVASK	LLDAAVVGQEHY(ph)DVASK_3	TRUE	0.817715	5.72805	up	No	984	non-essential	No domain	95.81	0.353	0.284	ordered	0.180572	0	0	0	na	na	na	na	-1.13157609305813	0.471751557913169
227	pY-ABL1-wt_vs_pY-ABL1-dead	FRQ1	Q06389	YDR373W	Y163	LMDKNEDGYITLDEFR	LMDKNEDGY(ph)ITLDEFR_3	TRUE	0.568899	2.75384	up	No	34.2	essential	EF-hand_1:Domain:CL0220	94.88	0.439	0.314	ordered	0.306538	0	0	0	na	na	na	na	-0.341109488515742	0.25718650187474
228	pY-ABL1-wt_vs_pY-ABL1-dead	HSP12	P22943	YFL014W	Y95	LNDAVEYVSGR	LNDAVEY(ph)VSGR_2	TRUE	2.51748	12.8327	up	No	702	non-essential	No domain	77.23	0.58	0.58	ordered	-0.173895	0	0	0	na	na	na	na	-2.4720255565046	0.617969320672023
229	pY-ABL1-wt_vs_pY-ABL1-dead	PET10	P36139	YKR046C	Y229	LNETYQR	LNETY(ph)QR_2	TRUE	0.608942	2.61976	up	No	161	non-essential	Perilipin_2:Family:No_clan	86.74	0.573	0.442	ordered	-0.212576	0	0	0	na	na	na	na	-2.59634208485945	0.92299002071173
230	pY-ABL1-wt_vs_pY-ABL1-dead	GLR1	P41921	YPL091W	Y123	LNGIYQK	LNGIY(ph)QK_2	TRUE	0.448505	2.84338	up	No	229	non-essential	FAD_oxidored:Family:CL0063	98.01	0.216	0.343	ordered	-0.814436	0	0	0	na	na	na	na	-0.516246326325923	0.384099670372646
231	pY-ABL1-wt_vs_pY-ABL1-dead	RPS9B	P05755	YBR189W	Y114	LQTQVYK	LQTQVY(ph)K_2	TRUE	0.899843	4.66001	up	No	2252	non-essential	S4:Domain:CL0492	96.81	0.42	0.228	ordered	-0.216069	0	0	0	na	na	na	na	-1.67665426210724	0.461268556005398
232	pY-ABL1-wt_vs_pY-ABL1-dead	CHO2	P05374	YGR157W	Y654	LSPYCELK	LSPY(ph)CELK_2	TRUE	0.850091	5.54964	up	No	114	non-essential	No domain	70.89	0.353	0.446	ordered	0.0472706	0	0	0	na	na	na	na	-0.134129308493684	0.164907811741873
233	pY-ABL1-wt_vs_pY-ABL1-dead	RPL8B	P29453	YLL045C	Y226	LVSTIDANFADKYDEVKK	LVSTIDANFADKY(ph)DEVKK_3	TRUE	0.984328	3.52676	up	No	4204	non-essential	No domain	95.66	0.137	0.34	ordered	0.181656	0	0	0	na	na	na	na	-1.37785464015885	0.322501028383381
234	pY-ABL1-wt_vs_pY-ABL1-dead	TDH3	P00359	YGR192C	Y316	LVSWYDNEYGYSTR	LVSWYDNEY(ph)GYSTR_2	TRUE	2.65127	14.4344	up	No	16371	non-essential	No domain	98.74	0.239	0.087	ordered	-0.736489	0	0	0	na	na	na	na	-1.63404973582042	0.556885752794736
235	pY-ABL1-wt_vs_pY-ABL1-dead	TDH3	P00359	YGR192C	Y316	LVSWYDNEYGYSTR	LVSWYDNEY(ph)GYSTR_3	TRUE	1.45394	8.5681	up	No	16371	non-essential	No domain	98.74	0.239	0.087	ordered	-0.736489	0	0	0	na	na	na	na	-1.63404973582042	0.556885752794736
236	pY-ABL1-wt_vs_pY-ABL1-dead	ASC1	P38011	YMR116C	Y100	LWDVATGETYQR	LWDVATGETY(ph)QR_2	TRUE	2.51757	17.5096	up	No	4303	non-essential	No domain	93.86	0.58	0.252	ordered	-0.698866	0	0	0	na	na	na	na	-0.0849757798027258	0.239409886981279
237	pY-ABL1-wt_vs_pY-ABL1-dead	ASC1	P38011	YMR116C	Y100	LWDVATGETYQR	LWDVATGETY(ph)QR_3	TRUE	0.5109	3.96089	up	No	4303	non-essential	No domain	93.86	0.58	0.252	ordered	-0.698866	0	0	0	na	na	na	na	-0.0849757798027258	0.239409886981279
238	pY-ABL1-wt_vs_pY-ABL1-dead	RPS8A	P0CX39	YBL072C	Y166	LYACISSR	LY(ph)ACISSR_2	TRUE	1.04063	4.50357	up	No	1112	non-essential	Ribosomal_S8e:Family:No_clan	97.96	0.153	0.26	ordered	-0.377178	0	0	0	na	na	na	na	-2.10715804453396	0.495328332675352
239	pY-ABL1-wt_vs_pY-ABL1-dead	DUR1,2	P32528	YBR208C	Y971	LYAENPLK	LY(ph)AENPLK_2	TRUE	0.56798	2.63907	up	No	140	non-essential	Biotin_carb_C:Domain:CL0105	96.73	0.086	0.21	ordered	1.46437	0	0	0	na	na	na	na	-5.16162650964493	0.88585116759424
240	pY-ABL1-wt_vs_pY-ABL1-dead	RPT4	P53549	YOR259C	Y88	LYDKTENDIK	LY(ph)DKTENDIK_2	TRUE	0.837885	4.20725	up	No	199	essential	No domain	96.22	0.518	0.522	ordered	0.113438	0	0	0	na	na	na	na	-0.816816336569447	0.272431651210406
241	pY-ABL1-wt_vs_pY-ABL1-dead	GAL10	P04397	YBR019C	Y231	LYIFGDDYDSR	LY(ph)IFGDDYDSR_2	TRUE	0.665712	3.09992	up	No	6.04	non-essential	GDP_Man_Dehyd:Domain:CL0063	93.97	0.341	0.256	ordered	-0.457321333333333	3	0	0	na	na	na	na	0	NaN
242	pY-ABL1-wt_vs_pY-ABL1-dead	ABF2	Q02486	YMR072W	Y100	LYSEYQK	LY(ph)SEYQK_2	TRUE	0.618863	2.99677	up	No	309	non-essential	HMG_box:Domain:CL0114	97.98	0.412	0.4	ordered	-0.950832	1	0	0	na	na	na	na	-0.580574705355895	0.349517360610863
243	pY-ABL1-wt_vs_pY-ABL1-dead	RPL17A	P05740	YKL180W	Y113	LYVSHIQVNQAPK	LY(ph)VSHIQVNQAPK_3	TRUE	1.10289	6.24328	up	No	1196	essential	Ribosomal_L22:Domain:No_clan	95.83	0.263	0.328	ordered	-0.429358	0	0	0	na	na	na	na	-0.70078863048366	0.243239376162541
244	pY-ABL1-wt_vs_pY-ABL1-dead	ABF2	Q02486	YMR072W	Y103	LYSEYQK	LYSEY(ph)QK_2	TRUE	1.37111	9.70525	up	No	309	non-essential	HMG_box:Domain:CL0114	98.15	0.122	0.398	ordered	-0.454615	1	0	0	na	na	na	na	-4.01380787613586	0.940210344330788
245	pY-ABL1-wt_vs_pY-ABL1-dead	FAT1	P38225	YBR041W	Y446	MDPNDDSVIYR	MDPNDDSVIY(ph)R_2	TRUE	1.0983	6.07626	up	No	45.4	non-essential	AMP-binding:Family:CL0378	92.27	0.255	0.322	ordered	-0.0608937	13	0	0	na	na	na	na	-1.18678705439288	0.559874114870181
246	pY-ABL1-wt_vs_pY-ABL1-dead	GPA2	P10823	YER020W	Y295	MHIYDVGGQR	MHIY(ph)DVGGQR_2	TRUE	1.17139	8.08313	up	No	52	non-essential	G-alpha:Domain:CL0023	94.37	0.176	0.236	ordered	0.770834	0	0	0	na	na	na	na	-1.54572985750936	0.64939631930606
247	pY-ABL1-wt_vs_pY-ABL1-dead	CDC19	P00549	YAL038W	Y59	MNFSHGSYEYHK	MNFSHGSYEY(ph)HK_3	TRUE	1.69048	8.27728	up	No	16568	essential	PK:Family:CL0151	97.95	0.239	0.211	ordered	1.97135	4	0	0	na	na	na	na	-0.848843835630902	0.44621052631579
248	pY-ABL1-wt_vs_pY-ABL1-dead	XPT1	P47165	YJR133W	Y8	MYISYNNIHK	MY(ph)ISYNNIHK_2	TRUE	0.737061	3.49632	up	No	21.2	non-essential	Pribosyltran:Domain:CL0533	97.61	0.11	0.355	ordered	1.1458095	0	0	0	na	na	na	na	-0.910622574302144	0.384712411705348
249	pY-ABL1-wt_vs_pY-ABL1-dead	XPT1	P47165	YJR133W	Y8	MYISYNNIHK	MY(ph)ISYNNIHK_3	TRUE	0.462425	2.72609	up	No	21.2	non-essential	Pribosyltran:Domain:CL0533	97.61	0.11	0.355	ordered	1.1458095	0	0	0	na	na	na	na	-0.910622574302144	0.384712411705348
250	pY-ABL1-wt_vs_pY-ABL1-dead	ETR1	P38071	YBR026C	Y334	MYNYGHIISPR	MYNY(ph)GHIISPR_2	TRUE	1.12611	6.85598	up	No	84.6	non-essential	No domain	97.99	0.718	0.293	ordered	0.0816799	0	0	0	na	na	na	na	-0.0277923998251431	0.058191894700381
251	pY-ABL1-wt_vs_pY-ABL1-dead	ETR1	P38071	YBR026C	Y334	MYNYGHIISPR	MYNY(ph)GHIISPR_3	TRUE	1.44254	7.68693	up	No	84.6	non-essential	No domain	97.99	0.718	0.293	ordered	0.0816799	0	0	0	na	na	na	na	-0.0277923998251431	0.058191894700381
252	pY-ABL1-wt_vs_pY-ABL1-dead	PAN2	P53010	YGL094C	Y445	NAIPDYVCLR	NAIPDY(ph)VCLR_2	TRUE	0.938699	5.05563	up	No	15.6	non-essential	No domain	83.24	0.341	0.449	ordered	-0.214421	0	0	0	na	na	na	na	-2.86227405699357	0.736295386939893
253	pY-ABL1-wt_vs_pY-ABL1-dead	SPT16	P32558	YGL207W	Y589	NEEGEYTYLR	NEEGEY(ph)TYLR_2	TRUE	2.2888	14.335	up	No	279	essential	SPT16:Domain:CL0266	90.77	0.322	0.306	ordered	0.0680096	1	1	0	Q04636	-0.179	na	na	-1.98143860079378	0.485592940159203
254	pY-ABL1-wt_vs_pY-ABL1-dead	MAK16	P10962	YAL025C	Y32	NEYNVTGLCTR	NEY(ph)NVTGLCTR_2	TRUE	1.04526	4.69479	up	No	56	essential	Ribosomal_L28e:Family:No_clan	94.28	0.243	0.337	ordered	-0.420001	0	0	0	na	na	na	na	-2.30142459066196	0.59726404542717
255	pY-ABL1-wt_vs_pY-ABL1-dead	YCR087C-A	P37263	YCR087C-A	Y58	NHTSCISEDEKYQK	NHTSCISEDEKY(ph)QK_3	TRUE	0.449762	2.41269	up	No	72.6	non-essential	zf-LYAR:Domain:CL0361	78.51	0.667	0.561	ordered	-0.261729	0	0	0	na	na	na	na	-4.19613942762931	0.908649679320506
256	pY-ABL1-wt_vs_pY-ABL1-dead	GAL7	P08431	YBR018C	Y362	NLDGQIHYLQR	NLDGQIHY(ph)LQR_2	TRUE	0.618169	3.43025	up	No	5.96	non-essential	GalP_UDP_tr_C:Domain:CL0265	94.33	0.047	0.359	ordered	3.588435	0	0	0	na	na	na	na	-0.722040856071875	0.452689099798677
257	pY-ABL1-wt_vs_pY-ABL1-dead	GAL7	P08431	YBR018C	Y362	NLDGQIHYLQR	NLDGQIHY(ph)LQR_3	TRUE	1.26337	7.32566	up	No	5.96	non-essential	GalP_UDP_tr_C:Domain:CL0265	94.33	0.047	0.359	ordered	3.588435	0	0	0	na	na	na	na	-0.722040856071875	0.452689099798677
258	pY-ABL1-wt_vs_pY-ABL1-dead	PDI1	P17967	YCL043C	Y71	NMAPEYVK	NMAPEY(ph)VK_2	TRUE	1.06974	3.52655	up	No	370	essential	Thioredoxin:Domain:CL0172	98.02	0	0.309	ordered	32.7334	0	0	0	na	na	na	na	-2.1159269081155	0.894837668884856
259	pY-ABL1-wt_vs_pY-ABL1-dead	YGL082W	P53155	YGL082W	Y179	NNAQFENSEQIQSDAPYLK	NNAQFENSEQIQSDAPY(ph)LK_3	TRUE	0.630264	3.33256	up	No	80.7	non-essential	No domain	97.48	0.31	0.284	ordered	0.103422	0	0	0	na	na	na	na	-1.52972425773298	0.416897123893805
260	pY-ABL1-wt_vs_pY-ABL1-dead	FMP16	Q12497	YDR070C	Y66	NPDYKQPGMEDLKK	NPDY(ph)KQPGMEDLKK_3	TRUE	1.71275	8.90193	up	No	82.7	non-essential	No domain	73.73	0.651	0.601	disordered	-0.319076	0	0	0	na	na	na	na	-0.251601543165605	0.149146451033244
261	pY-ABL1-wt_vs_pY-ABL1-dead	FMP16	Q12497	YDR070C	Y66	NPDYKQPGMEDLK	NPDY(ph)KQPGMEDLK_3	TRUE	0.899327	4.61331	up	No	82.7	non-essential	No domain	73.73	0.651	0.601	disordered	-0.319076	0	0	0	na	na	na	na	-0.251601543165605	0.149146451033244
262	pY-ABL1-wt_vs_pY-ABL1-dead	PAB1	P04147	YER165W	Y393	NQQIVAGKPLYVAIAQR	NQQIVAGKPLY(ph)VAIAQR_2	TRUE	0.857978	4.26643	up	No	1976	essential	RRM_1:Domain:CL0221	96.1	0.478	0.377	ordered	-0.9476	0	0	0	na	na	na	na	-2.82344373487674	0.739578582504789
263	pY-ABL1-wt_vs_pY-ABL1-dead	PAB1	P04147	YER165W	Y393	NQQIVAGKPLYVAIAQR	NQQIVAGKPLY(ph)VAIAQR_3	TRUE	2.29843	12.9602	up	No	1976	essential	RRM_1:Domain:CL0221	96.1	0.478	0.377	ordered	-0.9476	0	0	0	na	na	na	na	-2.82344373487674	0.739578582504789
264	pY-ABL1-wt_vs_pY-ABL1-dead	TPS2	P31688	YDR074W	Y813	NQWGNYGFYPVTVGSASK	NQWGNY(ph)GFYPVTVGSASK_2	TRUE	1.57451	9.3612	up	No	289	non-essential	Trehalose_PPase:Family:CL0137	93.07	0.031	0.265	ordered	9.42352	0	0	0	na	na	na	na	-0.234683835847909	0.252115158636898
265	pY-ABL1-wt_vs_pY-ABL1-dead	TPS2	P31688	YDR074W	Y813	NQWGNYGFYPVTVGSASK	NQWGNY(ph)GFYPVTVGSASK_3	TRUE	1.2759	8.45014	up	No	289	non-essential	Trehalose_PPase:Family:CL0137	93.07	0.031	0.265	ordered	9.42352	0	0	0	na	na	na	na	-0.234683835847909	0.252115158636898
266	pY-ABL1-wt_vs_pY-ABL1-dead	OXP1	P28273	YKL215C	Y1264	NTIYAQPGDR	NTIY(ph)AQPGDR_2	TRUE	2.14124	12.9292	up	No	69.1	non-essential	Hydantoinase_B:Family:No_clan	95.71	0.561	0.238	ordered	0.408545	0	0	0	na	na	na	na	-0.044637208903954	0.183500133030433
267	pY-ABL1-wt_vs_pY-ABL1-dead	ENO2	P00925	YHR174W	Y131	NVPLYQHLADLSK	NVPLY(ph)QHLADLSK_3	TRUE	1.33368	7.2995	up	Yes	18184	non-essential	Enolase_N:Domain:CL0227	98.9	0.047	0.224	ordered	3.60803	0	0	0	na	na	na	na	-2.76238380591469	0.728521508615496
268	pY-ABL1-wt_vs_pY-ABL1-dead	PUP1	P25043	YOR157C	Y219	NYLTPNVR	NY(ph)LTPNVR_2	TRUE	0.913004	5.34786	up	No	163	essential	No domain	98.64	0.412	0.458	ordered	-0.535905	0	0	0	na	na	na	na	-1.05736263883277	0.320960258220698
269	pY-ABL1-wt_vs_pY-ABL1-dead	SPF1	P39986	YEL031W	Y625	NYDEIYK	NYDEIY(ph)K_2	TRUE	1.20735	6.55762	up	No	298	non-essential	Hydrolase:Domain:CL0137	86.32	0.094	0.237	ordered	2.61382	0	0	0	na	na	na	na	-2.89258470565072	0.7330863716124
270	pY-ABL1-wt_vs_pY-ABL1-dead	LSP1	Q12230	YPL004C	Y244	PAYDGYEASR	PAYDGY(ph)EASR_2	TRUE	0.664555	2.76113	up	No	460	non-essential	Pil1:Family:No_clan	97.19	0.439	0.444	ordered	1.91181	36	0	0	na	na	na	na	-2.05903654818552	0.492968629269046
271	pY-ABL1-wt_vs_pY-ABL1-dead	ADE13	Q05911	YLR359W	Y4	PDYDNYTTPLSSR	PDY(ph)DNYTTPLSSR_2	TRUE	2.1287	12.8718	up	No	340	essential	No domain	86.86	0.878	0.526	ordered	-0.03646685	0	0	0	na	na	na	na	-0.0738945041548493	0.0877068428813281
272	pY-ABL1-wt_vs_pY-ABL1-dead	ADE13	Q05911	YLR359W	Y4	PDYDNYTTPLSSR	PDY(ph)DNYTTPLSSR_3	TRUE	1.13056	6.32264	up	No	340	essential	No domain	86.86	0.878	0.526	ordered	-0.03646685	0	0	0	na	na	na	na	-0.0738945041548493	0.0877068428813281
273	pY-ABL1-wt_vs_pY-ABL1-dead	ADE13	Q05911	YLR359W	Y7	PDYDNYTTPLSSR	PDYDNY(ph)TTPLSSR_2	TRUE	1.65123	11.816	up	No	340	essential	No domain	95.12	0.796	0.524	ordered	-0.312029	1	0	0	na	na	na	na	-0.77766461759669	0.469335372180656
274	pY-ABL1-wt_vs_pY-ABL1-dead	PAB1	P04147	YER165W	Y393	PLYVAIAQR	PLY(ph)VAIAQR_2	TRUE	1.02203	5.5674	up	No	1976	essential	RRM_1:Domain:CL0221	96.1	0.478	0.377	ordered	-0.9476	0	0	0	na	na	na	na	-2.82344373487674	0.739578582504789
275	pY-ABL1-wt_vs_pY-ABL1-dead	PGM2	P37012	YMR105C	Y331	QGIYGLAR	QGIY(ph)GLAR_2	TRUE	1.79668	10.0512	up	No	350	non-essential	PGM_PMM_III:Domain:No_clan	98.21	0.31	0.165	ordered	0.203991	0	0	0	na	na	na	na	0	0.0876081224848513
276	pY-ABL1-wt_vs_pY-ABL1-dead	ILV5	P06168	YLR355C	Y61	QINFGGTVETVYER	QINFGGTVETVY(ph)ER_2	TRUE	1.02929	3.42494	up	No	4284	essential	No domain	92.5	0.122	0.371	ordered	0.873879	0	0	0	na	na	na	na	-1.6326865225056	0.341977201519899
277	pY-ABL1-wt_vs_pY-ABL1-dead	RPS18A	P0CX55	YDR450W	Y98	QNDITDGKDYHTLANNVESK	QNDITDGKDY(ph)HTLANNVESK_3	TRUE	2.51068	13.2026	up	No	1592	non-essential	Ribosomal_S13:Family:CL0303	92.71	0.31	0.353	ordered	1.81394333333333	0	0	0	na	na	na	na	-0.322051143151207	0.110850333995306
278	pY-ABL1-wt_vs_pY-ABL1-dead	RPS18A	P0CX55	YDR450W	Y98	QNDITDGKDYHTLANNVESK	QNDITDGKDY(ph)HTLANNVESK_4	TRUE	0.932722	4.35291	up	No	1592	non-essential	Ribosomal_S13:Family:CL0303	92.71	0.31	0.353	ordered	1.81394333333333	0	0	0	na	na	na	na	-0.322051143151207	0.110850333995306
279	pY-ABL1-wt_vs_pY-ABL1-dead	IDH1	P28834	YNL037C	Y75	QTDHKEGVYEAVESLKR	QTDHKEGVY(ph)EAVESLKR_4	TRUE	1.03452	4.33453	up	No	255	non-essential	Iso_dh:Domain:CL0270	89.69	0.545	0.285	ordered	-0.431677	0	0	0	na	na	na	na	-0.187099961404056	0.107041017767054
280	pY-ABL1-wt_vs_pY-ABL1-dead	PUS4	P48567	YNL292W	Y155	QTPPIYAALK	QTPPIY(ph)AALK_2	TRUE	0.782302	3.65315	up	No	148	non-essential	TruB_N:Family:CL0649	84.19	0.231	0.207	ordered	1.75523	0	0	0	na	na	na	na	-0.864874389904943	0.522284668670762
281	pY-ABL1-wt_vs_pY-ABL1-dead	TAF12	Q03761	YDR145W	Y148	QVLTPEENQEYEK	QVLTPEENQEY(ph)EK_2	TRUE	1.35917	7.63859	up	No	68.5	essential	No domain	87.8	0.039	0.348	ordered	1.10662	0	0	0	na	na	na	na	-0.682703821878215	0.550970993724366
282	pY-ABL1-wt_vs_pY-ABL1-dead	BRX1	Q08235	YOL077C	Y242	QYVSPNVVR	QY(ph)VSPNVVR_2	TRUE	0.950337	3.96195	up	No	148	essential	No domain	95.29	0.165	0.39	ordered	-0.2275682	0	0	0	na	na	na	na	-3.22319644547716	0.727371469949312
283	pY-ABL1-wt_vs_pY-ABL1-dead	MRT4	P33201	YKL009W	Y90	REEEYKENLYQLSK	REEEYKENLY(ph)QLSK_3	TRUE	0.789415	3.20253	up	No	446	non-essential	Ribosomal_L10:Family:No_clan	95.75	0.176	0.262	ordered	0.000834417	0	0	0	na	na	na	na	-0.810348278183544	0.204111600587372
284	pY-ABL1-wt_vs_pY-ABL1-dead	GAL7	P08431	YBR018C	Y43	RPWLGQQEAAYKPTAPLYDPK	RPWLGQQEAAY(ph)KPTAPLYDPK_3	TRUE	1.60464	7.31925	up	No	5.96	non-essential	GalP_UDP_transf:Domain:CL0265	70.4	0.322	0.507	ordered	1.85707	0	0	0	na	na	na	na	-0.0736217971689048	0.110583836640782
285	pY-ABL1-wt_vs_pY-ABL1-dead	RHO1	P06780	YPR165W	Y71	RVELALWDTAGQEDYDR	RVELALWDTAGQEDY(ph)DR_3	TRUE	0.495184	2.72042	up	No	136	essential	Ras:Domain:CL0023	94.84	0.263	0.276	ordered	-0.0531352	14	7	2	Q12434 / P17121 / P39083 / Q12128 / P35688 / P33332 / P41832	8.754 / 4.403 / 4.275 / 3.977 / 3.556 / 2.433 / -0.053	LRG1 / RDI1	-0.00112000000000023 / 7.28678	-1.02392779128553	0.751973684210526
286	pY-ABL1-wt_vs_pY-ABL1-dead	EGD2	P38879	YHR193C	Y63	SAGGNYVVFGEAK	SAGGNY(ph)VVFGEAK_2	TRUE	1.18191	5.56367	up	No	1283	non-essential	NAC:Family:No_clan	90.53	0.494	0.415	ordered	-0.061788	0	0	1	na	na	EGD1	0.166999999999996	-3.87369534346855	0.75143808658795
287	pY-ABL1-wt_vs_pY-ABL1-dead	SRV2	P17555	YNL138W	Y469	SDGGNIYLSK	SDGGNIY(ph)LSK_2	TRUE	1.99537	11.0514	up	No	273	essential	CAP_C:Family:CL0391	97.8	0.337	0.215	ordered	-0.457919	21	0	0	na	na	na	na	-4.52414053757984	0.867106974882418
288	pY-ABL1-wt_vs_pY-ABL1-dead	MRT4	P33201	YKL009W	Y124	SDYSRPNTK	SDY(ph)SRPNTK_2	TRUE	1.37456	8.41458	up	No	446	non-essential	No domain	91.45	0.255	0.286	ordered	-1.013	0	0	0	na	na	na	na	-2.098026201548	0.58974358974359
289	pY-ABL1-wt_vs_pY-ABL1-dead	AAT2	P23542	YLR027C	Y302	SEVSNPPAYGAK	SEVSNPPAY(ph)GAK_2	TRUE	1.22053	7.89855	up	No	493	essential	Aminotran_1_2:Domain:CL0061	98.82	0.224	0.222	ordered	1.34077	7	1	0	P23542	5.244	na	na	-1.40699841065562	0.582331087463006
290	pY-ABL1-wt_vs_pY-ABL1-dead	SUI1	P32911	YNL244C	Y25	SFDPFADTGDDETATSNYIHIR	SFDPFADTGDDETATSNY(ph)IHIR_3	TRUE	1.2869	6.44652	up	No	752	essential	SUI1:Domain:No_clan	87.53	0.298	0.535	ordered	-0.0682713	2	0	0	na	na	na	na	-1.44082163550307	0.401853206534991
291	pY-ABL1-wt_vs_pY-ABL1-dead	YRB2	P40517	YIL063C	Y216	SGEESEECIYQVNAK	SGEESEECIY(ph)QVNAK_2	TRUE	0.59497	2.90791	up	No	111	essential	Ran_BP1:Domain:CL0266	98.02	0.133	0.373	ordered	3.06997	0	0	0	na	na	na	na	-2.27317170441342	0.815804480651731
292	pY-ABL1-wt_vs_pY-ABL1-dead	LSC1	P53598	YOR142W	Y189	SGTLTYEAVQQTTK	SGTLTY(ph)EAVQQTTK_2	TRUE	0.734261	3.58672	up	No	334	non-essential	Ligase_CoA:Domain:CL0506	96.62	0.204	0.17	ordered	3.18209	0	0	1	na	na	LSC2	1.32626	-1.50171000210592	0.686144240774834
293	pY-ABL1-wt_vs_pY-ABL1-dead	TPA1	P40032	YER049W	Y185	SHYGGGLR	SHY(ph)GGGLR_2	TRUE	1.31769	7.10459	up	No	117	non-essential	No domain	98.55	0.149	0.211	ordered	0.642839	0	0	0	na	na	na	na	-1.99741398515901	0.688034013327337
294	pY-ABL1-wt_vs_pY-ABL1-dead	FBA1	P14540	YKL060C	Y101	SIAPAYGIPVVLHSDHCAK	SIAPAY(ph)GIPVVLHSDHCAK_3	TRUE	1.42941	6.995	up	Yes	18406	essential	F_bP_aldolase:Domain:CL0036	98.51	0.102	0.153	ordered	0.154933	0	0	0	na	na	na	na	-2.61662040582923	0.741696605322971
295	pY-ABL1-wt_vs_pY-ABL1-dead	HSC82	P15108	YMR186W	Y301	SISNDWEDPLYVK	SISNDWEDPLY(ph)VK_2	TRUE	1.10387	5.94477	up	No	4538	non-essential	HSP90:Family:No_clan	97.42	0.278	0.286	ordered	1.7662	0	0	0	na	na	na	na	-0.820691244207438	0.424038820455394
296	pY-ABL1-wt_vs_pY-ABL1-dead	THS1	P04801	YIL078W	Y592	SKDQDSESYERPVMIHR	SKDQDSESY(ph)ERPVMIHR_4	TRUE	1.57344	8.03062	up	No	820	essential	tRNA-synt_2b:Domain:CL0040	91.2	0.439	0.268	ordered	0.497264	0	0	0	na	na	na	na	-0.0751254473833956	0.0966180109744289
297	pY-ABL1-wt_vs_pY-ABL1-dead	SAH1	P39954	YER043C	Y196	SKFDNLYGCR	SKFDNLY(ph)GCR_2	TRUE	1.99394	12.341	up	No	4120	essential	AdoHcyase_NAD:Domain:CL0063	98.38	0.349	0.161	ordered	-0.510491	1	0	0	na	na	na	na	-3.39725861861853	0.756858147713951
298	pY-ABL1-wt_vs_pY-ABL1-dead	OSH6	Q02201	YKR003W	Y388	SKPGEDLDYCIYK	SKPGEDLDY(ph)CIYK_2	TRUE	0.945717	5.70356	up	No	68.2	non-essential	Oxysterol_BP:Family:No_clan	97.08	0.125	0.332	ordered	1.53292	0	0	0	na	na	na	na	-2.31629088759034	0.626600869463048
299	pY-ABL1-wt_vs_pY-ABL1-dead	OSH6	Q02201	YKR003W	Y391	SKPGEDLDYCIYK	SKPGEDLDYCIY(ph)K_2	TRUE	1.53056	11.0001	up	No	68.2	non-essential	Oxysterol_BP:Family:No_clan	96.12	0.071	0.361	ordered	1.46954	0	0	0	na	na	na	na	-0.927119739707681	0.352015039360827
300	pY-ABL1-wt_vs_pY-ABL1-dead	OSH6	Q02201	YKR003W	Y391	SKPGEDLDYCIYK	SKPGEDLDYCIY(ph)K_3	TRUE	0.723137	3.36522	up	No	68.2	non-essential	Oxysterol_BP:Family:No_clan	96.12	0.071	0.361	ordered	1.46954	0	0	0	na	na	na	na	-0.927119739707681	0.352015039360827
301	pY-ABL1-wt_vs_pY-ABL1-dead	MRPS18	P42847	YNL306W	Y67	SNGSSEVYKPKEEVVK	SNGSSEVY(ph)KPKEEVVK_3	TRUE	0.885057	2.37224	up	No	23.7	essential	No domain	74.26	0.376	0.529	ordered	1.3189	0	0	0	na	na	na	na	-0.301001029863608	0.25713938510147
302	pY-ABL1-wt_vs_pY-ABL1-dead	MRP10	O75012	YDL045W-A	Y80	SNINYHAAR	SNINY(ph)HAAR_2	TRUE	1.09855	6.19695	up	No	8.35	non-essential	No domain	94.72	0.525	0.521	ordered	-0.661493	0	0	0	na	na	na	na	-2.55165228129534	0.751599443671766
303	pY-ABL1-wt_vs_pY-ABL1-dead	FBA1	P14540	YKL060C	Y69	SPIILQTSNGGAAYFAGK	SPIILQTSNGGAAY(ph)FAGK_2	TRUE	1.27704	5.83277	up	Yes	18406	essential	F_bP_aldolase:Domain:CL0036	97.98	0.478	0.268	ordered	-0.343997	6	0	0	na	na	na	na	-2.27133998091578	0.681134980570423
304	pY-ABL1-wt_vs_pY-ABL1-dead	UGP1	P32861	YKL035W	Y88	SPNPDEVVKYEIISQQPENVSNLSK	SPNPDEVVKY(ph)EIISQQPENVSNLSK_3	TRUE	1.35142	5.93488	up	No	489	essential	UDPGP:Family:CL0110	96	0.153	0.384	ordered	1.94451	0	0	0	na	na	na	na	-2.43909445535226	0.602310492166482
305	pY-ABL1-wt_vs_pY-ABL1-dead	POR1	P04840	YNL055C	Y6	SPPVYSDISR	SPPVY(ph)SDISR_2	TRUE	2.83377	13.031	up	No	3429	non-essential	Porin_3:Family:CL0193	95.68	0.11	0.288	ordered	2.36684	0	0	0	na	na	na	na	-3.05467682079676	0.684656183120871
306	pY-ABL1-wt_vs_pY-ABL1-dead	YJR096W	P47137	YJR096W	Y34	SQTAEIVYEGVK	SQTAEIVY(ph)EGVK_2	TRUE	0.95293	4.92203	up	No	139	non-essential	Aldo_ket_red:Domain:No_clan	98.72	0.067	0.214	ordered	1.86465	0	0	0	na	na	na	na	-0.0544630092544499	0.11740550629958
307	pY-ABL1-wt_vs_pY-ABL1-dead	ATP15	P21306	YPL271W	Y45	SQTDAFYTQYK	SQTDAFY(ph)TQYK_2	TRUE	0.804392	4.12452	up	No	157	non-essential	ATP-synt_Eps:Family:No_clan	93.07	0.486	0.528	ordered	-0.316961	1	0	1	na	na	ATP3	0.46618	-1.94289357260684	0.614316702819957
308	pY-ABL1-wt_vs_pY-ABL1-dead	INO1	P11986	YJL153C	Y166	SQVLEYDLQQR	SQVLEY(ph)DLQQR_2	TRUE	1.203	7.47164	up	No	195	non-essential	NAD_binding_5:Family:CL0063	97.58	0.612	0.276	ordered	-0.0946213	15	0	0	na	na	na	na	-0.784594393393909	0.289001926021038
309	pY-ABL1-wt_vs_pY-ABL1-dead	ACP1	P32463	YKL192C	Y117	SVGETVDYIASNPDAN	SVGETVDY(ph)IASNPDAN_2	TRUE	1.3646	9.52899	up	No	341	essential	PP-binding:Domain:CL0314	89.98	0.204	0.352	ordered	1.05265	0	0	0	na	na	na	na	-1.22068340738044	0.733894736842105
310	pY-ABL1-wt_vs_pY-ABL1-dead	SEC4	P07560	YFL005W	Y17	SYDSIMK	SY(ph)DSIMK_2	TRUE	0.665443	4.21539	up	No	227	essential	No domain	85.47	0.251	0.454	ordered	-0.661773	0	0	0	na	na	na	na	-0.04574920022702	0.174101855507304
311	pY-ABL1-wt_vs_pY-ABL1-dead	SHB17	P36136	YKR043C	Y215	SYDDDTVPYVK	SYDDDTVPY(ph)VK_2	TRUE	1.19213	7.86375	up	No	214	non-essential	No domain	92.82	0.298	0.34	ordered	1.11885	0	0	0	na	na	na	na	0	0.164886385705962
312	pY-ABL1-wt_vs_pY-ABL1-dead	ERG11	P10614	YHR007C	Y175	SYVPLIAEEVYK	SYVPLIAEEVY(ph)K_2	TRUE	1.12291	6.38122	up	No	440	essential	p450:Domain:No_clan	98.73	0.235	0.191	ordered	-0.462529	0	0	0	na	na	na	na	0	0.109036742800397
313	pY-ABL1-wt_vs_pY-ABL1-dead	YPL067C	Q02754	YPL067C	Y58	TAGLDMNQYVLQK	TAGLDMNQY(ph)VLQK_2	TRUE	0.468856	2.40486	up	No	41.8	non-essential	DUF3605:Family:No_clan	90.26	0.271	0.429	ordered	-0.728859	0	0	0	na	na	na	na	-3.39832983194677	0.761321257325519
314	pY-ABL1-wt_vs_pY-ABL1-dead	ADE5,7	P07244	YGL234W	Y418	TAVDTVYEAVK	TAVDTVY(ph)EAVK_2	TRUE	1.09258	5.91431	up	No	494	non-essential	GARS_C:Domain:CL0105	98.25	0.137	0.241	ordered	5.20062	0	0	0	na	na	na	na	-2.46471482552217	0.676096088212129
315	pY-ABL1-wt_vs_pY-ABL1-dead	YCK2	P23292	YNL154C	Y120	TEAPQLKDEYR	TEAPQLKDEY(ph)R_3	TRUE	0.806536	5.03959	up	No	57.3	non-essential	Pkinase:Domain:CL0016	96.93	0.235	0.349	ordered	-0.3954465	0	0	0	na	na	na	na	-1.01806586706604	0.702436670687575
316	pY-ABL1-wt_vs_pY-ABL1-dead	PDB1	P32473	YBR221C	Y138	THYMSGGTQK	THY(ph)MSGGTQK_2	TRUE	0.776161	5.0065	up	No	195	non-essential	Transket_pyr:Domain:CL0254	98.42	0.816	0.272	ordered	-0.65537	4	0	1	na	na	PDA1	0.588019999999999	-0.551123060156619	0.502948367611103
317	pY-ABL1-wt_vs_pY-ABL1-dead	ADE12	P80210	YNL220W	Y269	TIDEIYGVVK	TIDEIY(ph)GVVK_2	TRUE	1.3195	7.04395	up	No	536	non-essential	Adenylsucc_synt:Domain:CL0023	98.3	0.059	0.157	ordered	2.1287	0	0	0	na	na	na	na	-0.788701776255238	0.437974837415669
318	pY-ABL1-wt_vs_pY-ABL1-dead	RPL2A	P0CX45	YFR031C-A	Y34	TLDYAER	TLDY(ph)AER_2	TRUE	1.03992	6.52418	up	No	939	non-essential	Ribosomal_L2:Domain:CL0021	97.27	0.569	0.291	ordered	-0.700127	0	0	0	na	na	na	na	-0.696137019015504	0.212391214256113
319	pY-ABL1-wt_vs_pY-ABL1-dead	FRS1	P15624	YLR060W	Y440	TLEYQVVR	TLEY(ph)QVVR_2	TRUE	0.811943	5.38517	up	No	537	essential	tRNA_synthFbeta:Domain:CL0040	93.16	0.325	0.281	ordered	-0.137314	0	0	1	na	na	FRS2	1.24	-0.667364747110863	0.600973451327434
320	pY-ABL1-wt_vs_pY-ABL1-dead	GVP36	P40531	YIL041W	Y136	TLNYALSK	TLNY(ph)ALSK_2	TRUE	1.87852	13.6878	up	No	1154	non-essential	BAR_2:Family:CL0145	94.4	0.176	0.338	ordered	0.823442	0	0	0	na	na	na	na	-2.66657603679219	0.681105543882334
321	pY-ABL1-wt_vs_pY-ABL1-dead	BNA1	P47096	YJR025C	Y171	TLNYARPQSN	TLNY(ph)ARPQSN_2	TRUE	1.37219	10.9085	up	No	174	non-essential	No domain	96.7	0.345	0.461	ordered	-0.531108	0	0	0	na	na	na	na	-0.586267770446004	0.172670437630247
322	pY-ABL1-wt_vs_pY-ABL1-dead	FAA1	P30624	YOR317W	Y565	TMNGEYIALEK	TMNGEY(ph)IALEK_2	TRUE	0.668771	3.03361	up	No	502	non-essential	No domain	80.17	0.247	0.215	ordered	2.44134	0	0	0	na	na	na	na	-3.60538993341885	0.886457628393112
323	pY-ABL1-wt_vs_pY-ABL1-dead	SEC53	P07283	YFL045C	Y225	TMVGGNDYEIFVDER	TMVGGNDY(ph)EIFVDER_2	TRUE	0.694886	5.05801	up	No	657	essential	PMM:Family:CL0137	95.56	0.298	0.308	ordered	-0.139145	0	0	0	na	na	na	na	-1.32405641052102	0.491864441911079
324	pY-ABL1-wt_vs_pY-ABL1-dead	SEC26	P41810	YDR238C	Y940	TNDVIGYVR	TNDVIGY(ph)VR_2	TRUE	1.26003	8.38324	up	No	282	essential	Coatomer_b_Cpla:Domain:CL0545	93.51	0.439	0.272	ordered	-0.326971	0	0	0	na	na	na	na	-1.26550137557129	0.440723810554218
325	pY-ABL1-wt_vs_pY-ABL1-dead	ZWF1	P11412	YNL241C	Y406	TPGLSNATQVTDLNLTYASR	TPGLSNATQVTDLNLTY(ph)ASR_2	TRUE	1.46887	8.24836	up	No	369	essential	G6PD_C:Domain:CL0139	94.66	0.051	0.37	ordered	0.5740535	0	0	0	na	na	na	na	-1.95457470305512	0.635738115095913
326	pY-ABL1-wt_vs_pY-ABL1-dead	ZWF1	P11412	YNL241C	Y406	TPGLSNATQVTDLNLTYASR	TPGLSNATQVTDLNLTY(ph)ASR_3	TRUE	1.74682	12.0394	up	No	369	essential	G6PD_C:Domain:CL0139	94.66	0.051	0.37	ordered	0.5740535	0	0	0	na	na	na	na	-1.95457470305512	0.635738115095913
327	pY-ABL1-wt_vs_pY-ABL1-dead	UTP11	P34247	YKL099C	Y106	TQDSNYVR	TQDSNY(ph)VR_2	TRUE	1.27206	5.74014	up	No	20.3	essential	Utp11:Family:CL0037	97.51	0.569	0.355	ordered	-0.314149	0	0	1	na	na	SAS10	0.816180000000001	-5.0366183401142	0.908995154834632
328	pY-ABL1-wt_vs_pY-ABL1-dead	SNU13	P39990	YEL026W	Y115	TQIYAVKDK	TQIY(ph)AVKDK_2	TRUE	0.678115	4.00294	up	No	349	essential	No domain	97.36	0.302	0.396	ordered	1.23615	1	2	0	P19735 / Q08932	0.246 / 0.032	na	na	-0.140526747725362	0.0351097178683386
329	pY-ABL1-wt_vs_pY-ABL1-dead	SNU13	P39990	YEL026W	Y115	TQIYAVK	TQIY(ph)AVK_2	TRUE	1.27418	10.1376	up	No	349	essential	No domain	97.36	0.302	0.396	ordered	1.23615	1	2	0	P19735 / Q08932	0.246 / 0.032	na	na	-0.140526747725362	0.0351097178683386
330	pY-ABL1-wt_vs_pY-ABL1-dead	CUB1	Q08977	YPL260W	Y41	TQYLNSK	TQY(ph)LNSK_2	TRUE	1.09036	5.83896	up	No	252	non-essential	No domain	82.2	0.306	0.348	ordered	-0.328669	0	0	0	na	na	na	na	-2.50382852982563	0.651313903487817
331	pY-ABL1-wt_vs_pY-ABL1-dead	ARA1	P38115	YBR149W	Y24	TTEIYFSLNNGVR	TTEIY(ph)FSLNNGVR_2	TRUE	0.528283	2.71424	up	No	192	non-essential	No domain	98.02	0.255	0.297	ordered	0.0730173	1	1	0	P38115	-0.127	na	na	-0.0416754731474844	0.20059674087675
332	pY-ABL1-wt_vs_pY-ABL1-dead	PHO85	P17157	YPL031C	Y32	TTGVYVALK	TTGVY(ph)VALK_2	TRUE	0.741408	3.60136	up	No	51.8	non-essential	Pkinase:Domain:CL0016	96.72	0.455	0.338	ordered	-0.818736	0	0	0	na	na	na	na	-0.0237861110518009	0.179998274225559
333	pY-ABL1-wt_vs_pY-ABL1-dead	RAP1	P11938	YNL216W	Y394	TTHTLYDEISHYVPNHTGNSIR	TTHTLYDEISHY(ph)VPNHTGNSIR_4	TRUE	0.501945	2.9783	up	No	68.2	essential	Myb_DNA-binding:Domain:CL0123	92.59	0.694	0.232	ordered	-0.390056	4	0	0	na	na	na	na	-1.70922117700383	0.721502968947727
334	pY-ABL1-wt_vs_pY-ABL1-dead	PRE3	P38624	YJL001W	Y44	TTTGAYIANR	TTTGAY(ph)IANR_2	TRUE	0.6097	5.55091	up	No	146	essential	Proteasome:Domain:CL0052	92.55	0.663	0.242	ordered	-0.298499	10	0	1	na	na	PUP1	-0.0917080000000002	-1.19729593437771	0.501591187270502
335	pY-ABL1-wt_vs_pY-ABL1-dead	TIF3	P34167	YPR163C	Y177	TVYVSVAAPR	TVY(ph)VSVAAPR_2	TRUE	0.838088	4.11487	up	No	434	non-essential	No domain	77.11	0.427	0.449	ordered	-0.801567	0	0	0	na	na	na	na	-2.65111352391383	0.835026608611514
336	pY-ABL1-wt_vs_pY-ABL1-dead	GUA1	P38625	YMR217W	Y466	TYDQVIALR	TY(ph)DQVIALR_2	TRUE	0.911529	4.39082	up	No	928	non-essential	GMP_synt_C:Domain:No_clan	92.74	0.537	0.32	ordered	-0.367402	0	0	0	na	na	na	na	-2.20931223398276	0.610439753296896
337	pY-ABL1-wt_vs_pY-ABL1-dead	FAA1	P30624	YOR317W	Y5	VAQYTVPVGK	VAQY(ph)TVPVGK_2	TRUE	2.3952	10.4668	up	No	502	non-essential	No domain	93.52	0.184	0.44	ordered	0.87764	0	0	0	na	na	na	na	-0.843202258765413	0.460034589066847
338	pY-ABL1-wt_vs_pY-ABL1-dead	TMA17	Q12513	YDL110C	Y109	VDALEQETVYRK	VDALEQETVY(ph)RK_2	TRUE	0.989332	6.13298	up	No	73.9	non-essential	No domain	93.79	0.396	0.448	ordered	0.450098	0	0	0	na	na	na	na	-1.09958278176154	0.705798394290812
339	pY-ABL1-wt_vs_pY-ABL1-dead	TMA17	Q12513	YDL110C	Y109	VDALEQETVYR	VDALEQETVY(ph)R_2	TRUE	2.223	11.654	up	No	73.9	non-essential	No domain	93.79	0.396	0.448	ordered	0.450098	0	0	0	na	na	na	na	-1.09958278176154	0.705798394290812
340	pY-ABL1-wt_vs_pY-ABL1-dead	ADE17	P38009	YMR120C	Y99	VDYVVCNLYPFK	VDY(ph)VVCNLYPFK_2	TRUE	0.722923	2.87171	up	No	1342	non-essential	MGS:Domain:No_clan	98.35	0.024	0.266	ordered	6.12466	0	0	0	na	na	na	na	-1.65042086153194	0.488659610424264
341	pY-ABL1-wt_vs_pY-ABL1-dead	SCP160	P06105	YJL080C	Y381	VGEAITYAR	VGEAITY(ph)AR_2	TRUE	1.13609	6.40457	up	No	950	non-essential	No domain	87.5	0.188	0.304	ordered	3.5098	0	0	0	na	na	na	na	-0.702825073926014	0.214282637722359
342	pY-ABL1-wt_vs_pY-ABL1-dead	CDC28	P00546	YBR160W	Y23	VGEGTYGVVYK	VGEGTYGVVY(ph)K_2	TRUE	1.4962	13.1181	up	No	110	essential	Pkinase:Domain:CL0016	95.41	0.165	0.349	ordered	-0.446182	0	0	0	na	na	na	na	-1.32587419857481	0.787423827607524
343	pY-ABL1-wt_vs_pY-ABL1-dead	TFB1	P32776	YDR311W	Y231	VGPYNVLSTIKPVASSENK	VGPY(ph)NVLSTIKPVASSENK_3	TRUE	2.18518	8.99913	up	No	24.3	essential	No domain	78.75	0.247	0.382	ordered	0.544216	0	0	1	na	na	SSL1	0.0631199999999993	-4.05537993733746	0.872600492206727
344	pY-ABL1-wt_vs_pY-ABL1-dead	RPL4A	P10664	YBR031W	Y274	VGYTLPSHIISTSDVTR	VGY(ph)TLPSHIISTSDVTR_3	TRUE	1.36361	8.3523	up	No	1724	non-essential	Ribos_L4_asso_C:Domain:No_clan	94.42	0.039	0.494	ordered	0.75004	0	0	0	na	na	na	na	-2.28399931234589	0.514102936900262
345	pY-ABL1-wt_vs_pY-ABL1-dead	HSP104	P31539	YLL026W	Y321	VIGATTNNEYR	VIGATTNNEY(ph)R_2	TRUE	1.66604	9.11899	up	No	732	non-essential	AAA:Domain:CL0023	86.88	0.078	0.246	ordered	2.48078	0	0	0	na	na	na	na	-2.74049391413215	0.865804880876471
346	pY-ABL1-wt_vs_pY-ABL1-dead	TFG1	P41895	YGR186W	Y98	VKDEDPNEYNEFPLR	VKDEDPNEY(ph)NEFPLR_3	TRUE	0.690734	4.01375	up	No	36	essential	No domain	82.26	0.682	0.626	disordered	0.191402	0	0	1	na	na	TFG2	1.56154	-1.89111010159796	0.619233664289043
347	pY-ABL1-wt_vs_pY-ABL1-dead	RPL11B	Q3E757	YGR085C	Y89	VKEYQLR	VKEY(ph)QLR_2	TRUE	1.34297	7.59611	up	No	1877	non-essential	Ribosomal_L5_C:Domain:No_clan	93.63	0.243	0.3	ordered	4.38999	1	0	0	na	na	na	na	-2.16792459066996	0.616454930429522
348	pY-ABL1-wt_vs_pY-ABL1-dead	ABD1	P32783	YBR236C	Y427	VKQYIEPESVKPN	VKQY(ph)IEPESVKPN_3	TRUE	0.737956	4.43307	up	No	42.6	essential	No domain	91.93	0.22	0.485	ordered	0.202567	0	0	0	na	na	na	na	-0.180066609135213	0.162690983755058
349	pY-ABL1-wt_vs_pY-ABL1-dead	TPS1	Q00764	YBR126C	Y243	VLNVNTLPNGVEYQGR	VLNVNTLPNGVEY(ph)QGR_2	TRUE	0.913847	3.68298	up	No	270	non-essential	Glyco_transf_20:Family:CL0113	94.9	0.094	0.291	ordered	1.19752	0	0	0	na	na	na	na	-0.453306935438688	0.231816248404934
350	pY-ABL1-wt_vs_pY-ABL1-dead	URA2	P07259	YJL130C	Y2185	VNEIKEEVDYDHR	VNEIKEEVDY(ph)DHR_3	TRUE	0.71163	3.33409	up	No	1099	non-essential	OTCace:Domain:CL0399	72.35	0.447	0.239	ordered	-0.0513789	0	0	0	na	na	na	na	-0.725288398111435	0.310218153718124
351	pY-ABL1-wt_vs_pY-ABL1-dead	FBA1	P14540	YKL060C	Y294	VNLDTDCQYAYLTGIR	VNLDTDCQY(ph)AYLTGIR_2	TRUE	2.91972	15.7472	up	No	18406	essential	F_bP_aldolase:Domain:CL0036	96.96	0.553	0.215	ordered	-0.269401	6	0	0	na	na	na	na	-1.49898949671912	0.524671896766625
352	pY-ABL1-wt_vs_pY-ABL1-dead	FBA1	P14540	YKL060C	Y294	VNLDTDCQYAYLTGIR	VNLDTDCQY(ph)AYLTGIR_3	TRUE	2.66381	13.3395	up	No	18406	essential	F_bP_aldolase:Domain:CL0036	96.96	0.553	0.215	ordered	-0.269401	6	0	0	na	na	na	na	-1.49898949671912	0.524671896766625
353	pY-ABL1-wt_vs_pY-ABL1-dead	ATP2	P00830	YJR121W	Y414	VQETLQTYK	VQETLQTY(ph)K_2	TRUE	0.694207	3.72458	up	No	984	non-essential	No domain	94.78	0.098	0.322	ordered	1.09215	0	0	0	na	na	na	na	-2.11454860749625	0.664675284544471
354	pY-ABL1-wt_vs_pY-ABL1-dead	ZWF1	P11412	YNL241C	Y383	VQPDAAVYLK	VQPDAAVY(ph)LK_2	TRUE	1.76978	7.02168	up	No	369	essential	G6PD_C:Domain:CL0139	96.67	0.016	0.26	ordered	7.01133	0	0	0	na	na	na	na	-1.04013941761149	0.453502919099249
355	pY-ABL1-wt_vs_pY-ABL1-dead	SAH1	P39954	YER043C	Y433	VQSEYLGIPEEGPFK	VQSEY(ph)LGIPEEGPFK_2	TRUE	1.35293	8.77223	up	Yes	4120	essential	AdoHcyase:Domain:CL0325	98.11	0.788	0.493	ordered	-0.0879994	1	0	0	na	na	na	na	-2.99624973594186	0.697420867526378
356	pY-ABL1-wt_vs_pY-ABL1-dead	OSH7	P38755	YHR001W	Y326	VRPLEEQGEYESRR	VRPLEEQGEY(ph)ESRR_3	TRUE	0.75479	4.61468	up	No	41	non-essential	Oxysterol_BP:Family:No_clan	97.49	0.227	0.241	ordered	1.4067	0	0	0	na	na	na	na	-1.16256321923546	0.373667409504306
357	pY-ABL1-wt_vs_pY-ABL1-dead	OSH6	Q02201	YKR003W	Y326	VRPLSEQGEYESR	VRPLSEQGEY(ph)ESR_3	TRUE	0.996223	4.95008	up	No	68.2	non-essential	Oxysterol_BP:Family:No_clan	98.06	0.184	0.258	ordered	0.441262	0	0	0	na	na	na	na	-1.25815986984971	0.42027963811538
358	pY-ABL1-wt_vs_pY-ABL1-dead	TRR1	P29509	YDR353W	Y21	VTIIGSGPAAHTAAIYLAR	VTIIGSGPAAHTAAIY(ph)LAR_3	TRUE	1.12609	4.60481	up	No	1255	essential	No domain	98.84	0.412	0.143	ordered	0.0416197	7	2	0	P29509 / P38816	5.971 / 2.279	na	na	-0.574294456863077	0.680179417738659
359	pY-ABL1-wt_vs_pY-ABL1-dead	YPT1	P01123	YFL038C	Y133	VVEYDVAK	VVEY(ph)DVAK_2	TRUE	1.71213	11.3036	up	No	108	essential	Ras:Domain:CL0023	98.46	0.416	0.369	ordered	-0.322214	0	0	0	na	na	na	na	-0.112428794327367	0.281320429537319
360	pY-ABL1-wt_vs_pY-ABL1-dead	ADH1	P00330	YOL086C	Y330	VVGLSTLPEIYEK	VVGLSTLPEIY(ph)EK_2	TRUE	1.6935	9.22798	up	Yes	9801	non-essential	No domain	96.42	0.012	0.295	ordered	7.3297	0	0	0	na	na	na	na	-0.346870626254718	0.643926788685524
361	pY-ABL1-wt_vs_pY-ABL1-dead	FAS2	P19097	YPL231W	Y977	VVNGNSADAAYAQVEIQPR	VVNGNSADAAY(ph)AQVEIQPR_2	TRUE	1.14478	4.8891	up	No	1917	essential	No domain	75.85	0.706	0.535	ordered	0.0929362	0	0	0	na	na	na	na	-0.47453318320731	0.221348063832162
362	pY-ABL1-wt_vs_pY-ABL1-dead	ACS2	P52910	YLR153C	Y10	VVYEAHNVK	VVY(ph)EAHNVK_2	TRUE	0.476176	2.96926	up	No	1085	essential	No domain	77.08	0.6	0.497	ordered	-0.193057	0	0	0	na	na	na	na	0	0.0321362515413071
363	pY-ABL1-wt_vs_pY-ABL1-dead	ARG4	P04076	YHR018C	Y45	VYTAGLQK	VY(ph)TAGLQK_2	TRUE	0.621827	3.05568	up	No	481	non-essential	Lyase_1:Domain:No_clan	98.78	0	0.216	ordered	16.4103	0	0	0	na	na	na	na	-2.24024783847684	0.768845935190449
364	pY-ABL1-wt_vs_pY-ABL1-dead	HEM15	P16622	YOR176W	Y110	WSEYQATEVCK	WSEY(ph)QATEVCK_2	TRUE	0.91135	5.93009	up	No	186	essential	Ferrochelatase:Domain:CL0043	98.87	0.353	0.24	ordered	1.53587	0	0	0	na	na	na	na	-0.0484115957150623	0.156308598982052
365	pY-ABL1-wt_vs_pY-ABL1-dead	SGT2	Q12118	YOR007C	Y181	YAQGKPEEALEAYKK	Y(ph)AQGKPEEALEAYKK_3	TRUE	1.16292	4.90366	up	No	504	non-essential	No domain	98.44	0.357	0.223	ordered	-0.2152595	0	0	0	na	na	na	na	-1.95189836280798	0.668087697929354
366	pY-ABL1-wt_vs_pY-ABL1-dead	SGT2	Q12118	YOR007C	Y181	YAQGKPEEALEAYK	Y(ph)AQGKPEEALEAYK_3	TRUE	0.833666	2.46009	up	No	504	non-essential	No domain	98.44	0.357	0.223	ordered	-0.2152595	0	0	0	na	na	na	na	-1.95189836280798	0.668087697929354
367	pY-ABL1-wt_vs_pY-ABL1-dead	FAS2	P19097	YPL231W	Y1438	YASPNLNMK	Y(ph)ASPNLNM(ox)K_2	TRUE	2.02225	9.0004	up	No	1917	essential	No domain	83.16	0.678	0.38	ordered	-1.79299	0	0	0	na	na	na	na	-0.682009536459962	0.286407766990291
368	pY-ABL1-wt_vs_pY-ABL1-dead	FAS2	P19097	YPL231W	Y1438	YASPNLNMK	Y(ph)ASPNLNMK_2	TRUE	2.91547	13.5791	up	No	1917	essential	No domain	83.16	0.678	0.38	ordered	-1.79299	0	0	0	na	na	na	na	-0.682009536459962	0.286407766990291
369	pY-ABL1-wt_vs_pY-ABL1-dead	YPT1	P01123	YFL038C	Y109	YATSTVLK	Y(ph)ATSTVLK_2	TRUE	0.901586	4.9901	up	No	108	essential	Ras:Domain:CL0023	91.81	0.329	0.254	ordered	0.485083	12	2	0	P32864 / P39958	1.901 / 0.499	na	na	-0.0790622402591902	0.216359538645101
370	pY-ABL1-wt_vs_pY-ABL1-dead	TEF2	P02994	YBR118W	Y56	YAWVLDK	Y(ph)AWVLDK_2	TRUE	0.9481	7.00217	up	No	9541	non-essential	GTP_EFTU:Domain:CL0023	81.82	0.078	0.306	ordered	1.43319	2	0	0	na	na	na	na	-1.13583204158194	0.582380322969944
371	pY-ABL1-wt_vs_pY-ABL1-dead	PBY1	P38254	YBR094W	Y721	YCVTPIFNENR	Y(ph)CVTPIFNENR_2	TRUE	0.957708	5.69179	up	No	43.7	non-essential	TTL:Family:CL0179	89.95	0.149	0.245	ordered	1.66618	0	0	0	na	na	na	na	-0.319491925526791	0.176872177292301
372	pY-ABL1-wt_vs_pY-ABL1-dead	PKC1	P24583	YBL105C	Y107	YDCPSLAQR	Y(ph)DCPSLAQR_2	TRUE	1.27082	6.14409	up	No	40.5	essential	No domain	88.38	0.078	0.26	ordered	0.0293382	0	0	0	na	na	na	na	-1.85635735133523	0.529070453098097
373	pY-ABL1-wt_vs_pY-ABL1-dead	PPA2	P28239	YMR267W	Y275	YDNLPNTER	Y(ph)DNLPNTER_2	TRUE	0.942062	4.06908	up	No	18.1	non-essential	No domain	84.88	0.384	0.387	ordered	-0.225859	0	0	0	na	na	na	na	-0.314349031102877	0.168265557347822
374	pY-ABL1-wt_vs_pY-ABL1-dead	UGP1	P32861	YKL035W	Y88	YEIISQQPENVSNLSK	Y(ph)EIISQQPENVSNLSK_2	TRUE	0.759267	3.81743	up	No	489	essential	UDPGP:Family:CL0110	96	0.153	0.384	ordered	1.94451	0	0	0	na	na	na	na	-2.43909445535226	0.602310492166482
375	pY-ABL1-wt_vs_pY-ABL1-dead	UGP1	P32861	YKL035W	Y88	YEIISQQPENVSNLSK	Y(ph)EIISQQPENVSNLSK_3	TRUE	0.448187	2.54672	up	No	489	essential	UDPGP:Family:CL0110	96	0.153	0.384	ordered	1.94451	0	0	0	na	na	na	na	-2.43909445535226	0.602310492166482
376	pY-ABL1-wt_vs_pY-ABL1-dead	GAL7	P08431	YBR018C	Y71	YESTYIFPNDYAAVR	Y(ph)ESTYIFPNDYAAVR_2	TRUE	1.42949	7.61301	up	No	5.96	non-essential	GalP_UDP_transf:Domain:CL0265	98.19	0.078	0.357	ordered	4.31189	0	0	0	na	na	na	na	-2.09461322915628	0.724762726488352
377	pY-ABL1-wt_vs_pY-ABL1-dead	YDJ1	P25491	YNL064C	Y321	YGGYGNLIIK	Y(ph)GGYGNLIIK_2	TRUE	1.78073	12.2442	up	No	1297	non-essential	DnaJ_C:Domain:No_clan	78.9	0.812	0.305	ordered	-0.292697	4	0	0	na	na	na	na	-0.403812409704558	0.171406511388496
378	pY-ABL1-wt_vs_pY-ABL1-dead	KGD1	P20967	YIL125W	Y344	YHLGMNYQRPTTSGK	Y(ph)HLGMNYQRPTTSGK_3	TRUE	1.30997	5.73498	up	No	261	non-essential	E1_dh:Family:CL0254	79.1	0.051	0.331	ordered	4.80469	0	0	0	na	na	na	na	-4.02670653814189	0.826601599003219
379	pY-ABL1-wt_vs_pY-ABL1-dead	RPL28	P02406	YGL103W	Y48	YHPGYFGK	Y(ph)HPGYFGK_2	TRUE	0.753531	3.06692	up	No	3577	essential	Ribosomal_L27A:Family:CL0588	98.04	0.545	0.562	ordered	0.126651	0	0	1	na	na	RPL18B	-0.958202	-2.07016767530081	0.571378091872792
380	pY-ABL1-wt_vs_pY-ABL1-dead	GLN1	P32288	YPR035W	Y266	YIEQAIEK	Y(ph)IEQAIEK_2	TRUE	0.893971	3.58391	up	No	2524	essential	Gln-synt_C:Domain:CL0286	98.8	0.255	0.273	ordered	0.713735	0	0	0	na	na	na	na	-0.262847641498604	0.2293356096173
381	pY-ABL1-wt_vs_pY-ABL1-dead	LYS20	P48570	YDL182W	Y333	YIHFANR	Y(ph)IHFANR_2	TRUE	1.36613	9.59624	up	No	954	non-essential	No domain	79.7	0.239	0.249	ordered	0.655408	0	0	0	na	na	na	na	-0.644041336615146	0.296241618994895
382	pY-ABL1-wt_vs_pY-ABL1-dead	PIL1	P53252	YGR086C	Y158	YKDPQSPK	Y(ph)KDPQSPK_2	TRUE	2.05709	11.3147	up	No	661	non-essential	Pil1:Family:No_clan	95.32	0.714	0.419	ordered	0.0319834	0	0	0	na	na	na	na	-1.79180677732762	0.454411193159736
383	pY-ABL1-wt_vs_pY-ABL1-dead	LSP1	Q12230	YPL004C	Y158	YKDPQSTK	Y(ph)KDPQSTK_2	TRUE	1.53203	4.01382	up	No	460	non-essential	Pil1:Family:No_clan	95.52	0.78	0.424	ordered	-0.0686119	43	0	0	na	na	na	na	-1.76004304923362	0.456034615978983
384	pY-ABL1-wt_vs_pY-ABL1-dead	HHT2	P61830	YBR010W	Y42	YKPGTVALR	Y(ph)KPGTVALR_2	TRUE	1.11456	6.86342	up	No	481	essential	Histone:Domain:CL0012	94.55	0.443	0.616	disordered	-0.0418821	15	0	0	na	na	na	na	-0.897344754804218	0.413752913752914
385	pY-ABL1-wt_vs_pY-ABL1-dead	YCH1	P42937	YGR203W	Y11	YLDPTELHR	Y(ph)LDPTELHR_2	TRUE	1.35417	6.51148	up	No	37	non-essential	No domain	97.68	0.42	0.402	ordered	1.1081	4	1	0	P42937	-0.865	na	na	-2.20297936859755	0.676287190450739
386	pY-ABL1-wt_vs_pY-ABL1-dead	MYO5	Q04439	YMR109W	Y628	YLGLQENVR	Y(ph)LGLQENVR_2	TRUE	1.16279	5.21661	up	No	189	non-essential	Myosin_head:Domain:CL0023	84.37	0.094	0.195	ordered	0.928956	0	0	0	na	na	na	na	-3.79999611723107	0.840291869953802
387	pY-ABL1-wt_vs_pY-ABL1-dead	YLR419W	Q06698	YLR419W	Y1227	YLSTSSGAVEKDPEAK	Y(ph)LSTSSGAVEKDPEAK_3	TRUE	0.740496	4.07801	up	No	62.3	non-essential	OB_NTP_bind:Domain:CL0021	73.32	0.58	0.398	ordered	0.0104719	0	0	0	na	na	na	na	-1.83796055473762	0.610279550957517
388	pY-ABL1-wt_vs_pY-ABL1-dead	SAC6	P32599	YDR129C	Y364	YLTPSSLVAGNPK	Y(ph)LTPSSLVAGNPK_2	TRUE	1.41873	8.86609	up	No	408	non-essential	CH:Domain:CL0188	94.29	0.051	0.193	ordered	2.18607	0	0	0	na	na	na	na	-3.4981103617525	0.735025214218359
389	pY-ABL1-wt_vs_pY-ABL1-dead	INO1	P11986	YJL153C	Y404	YMKPVGDSK	Y(ph)M(ox)KPVGDSK_2	TRUE	0.488759	2.72244	up	No	195	non-essential	Inos-1-P_synth:Family:CL0139	97.07	0.298	0.318	ordered	2.527815	22	1	0	P11986	0.333	na	na	-4.11802022929986	0.81613906859598
390	pY-ABL1-wt_vs_pY-ABL1-dead	INO1	P11986	YJL153C	Y404	YMKPVGDSK	Y(ph)MKPVGDSK_2	TRUE	1.7534	8.68158	up	No	195	non-essential	Inos-1-P_synth:Family:CL0139	97.07	0.298	0.318	ordered	2.527815	22	1	0	P11986	0.333	na	na	-4.11802022929986	0.81613906859598
391	pY-ABL1-wt_vs_pY-ABL1-dead	APE4	P38821	YHR113W	Y397	YMTNSPGLVLVK	Y(ph)MTNSPGLVLVK_2	TRUE	1.05458	3.06304	up	No	25.3	non-essential	Peptidase_M18:Family:CL0035	97.42	0.043	0.23	ordered	1.89094	18	0	0	na	na	na	na	-3.54105679989305	0.818499221141967
392	pY-ABL1-wt_vs_pY-ABL1-dead	DUR1,2	P32528	YBR208C	Y322	YQAIQSFLDSKPPK	Y(ph)QAIQSFLDSKPPK_3	TRUE	0.943698	4.45123	up	No	140	non-essential	Amidase:Family:No_clan	95.21	0.129	0.282	ordered	1.06761	0	0	0	na	na	na	na	-2.09719644110191	0.510757932181995
393	pY-ABL1-wt_vs_pY-ABL1-dead	HSC82	P15108	YMR186W	Y47	YQALSDPK	Y(ph)QALSDPK_2	TRUE	1.16101	5.50672	up	No	4538	non-essential	HATPase_c:Domain:CL0025	89.5	0.282	0.265	ordered	0.134608	5	0	0	na	na	na	na	-1.16274600108247	0.532288167226577
394	pY-ABL1-wt_vs_pY-ABL1-dead	YKT6	P36015	YKL196C	Y132	YQDPSQADAIMK	Y(ph)QDPSQADAIM(ox)K_2	TRUE	0.72076	2.64159	up	No	139	essential	No domain	91.49	0.016	0.327	ordered	1.177045	0	0	0	na	na	na	na	-3.87778598501549	0.870526315789474
395	pY-ABL1-wt_vs_pY-ABL1-dead	YKT6	P36015	YKL196C	Y132	YQDPSQADAIMK	Y(ph)QDPSQADAIMK_2	TRUE	1.70662	9.53957	up	No	139	essential	No domain	91.49	0.016	0.327	ordered	1.177045	0	0	0	na	na	na	na	-3.87778598501549	0.870526315789474
396	pY-ABL1-wt_vs_pY-ABL1-dead	SHM2	P37291	YLR058C	Y64	YSEGYPGAR	Y(ph)SEGYPGAR_2	TRUE	1.10281	6.85497	up	No	1137	non-essential	SHMT:Domain:CL0061	98.59	0.498	0.382	ordered	-0.268698	5	0	0	na	na	na	na	-3.18144203481068	0.788572711455352
397	pY-ABL1-wt_vs_pY-ABL1-dead	ADH1	P00330	YOL086C	Y40	YSGVCHTDLHAWHGDWPLPVK	Y(ph)SGVCHTDLHAWHGDWPLPVK_4	TRUE	0.944	4.71606	up	No	9801	non-essential	ADH_N:Domain:CL0296	98.9	0.251	0.166	ordered	1.51987	0	0	0	na	na	na	na	-0.518773065766099	0.730600514294358
398	pY-ABL1-wt_vs_pY-ABL1-dead	PGK1	P00560	YCR012W	Y75	YSLAPVAK	Y(ph)SLAPVAK_2	TRUE	1.24078	6.54279	up	Yes	18044	essential	PGK:Domain:No_clan	97.33	0.2	0.292	ordered	-0.799645	0	0	0	na	na	na	na	-0.63334295510805	0.358756883347047
399	pY-ABL1-wt_vs_pY-ABL1-dead	VMA1	P17255	YDL185W	Y918	YTNVLNK	Y(ph)TNVLNK_2	TRUE	0.544175	2.84186	up	No	1976	non-essential	No domain	93.88	0.145	0.269	ordered	0.963597	0	0	0	na	na	na	na	-4.2815517110856	0.8093599449415
400	pY-ABL1-wt_vs_pY-ABL1-dead	GPM1	P00950	YKL152C	Y140	YVDPNVLPETESLALVIDR	Y(ph)VDPNVLPETESLALVIDR_2	TRUE	1.34489	5.46233	up	No	8673	essential	His_Phos_1:Domain:CL0071	95.98	0.784	0.36	ordered	-0.162805	7	1	0	P00950	0.425	na	na	0	0.158034953111679
401	pY-ABL1-wt_vs_pY-ABL1-dead	GAL7	P08431	YBR018C	Y163	YVQIFENK	Y(ph)VQIFENK_2	TRUE	0.767235	3.83688	up	No	5.96	non-essential	GalP_UDP_transf:Domain:CL0265	98.58	0.004	0.264	ordered	15.5722	0	0	0	na	na	na	na	-1.58178580974568	0.636612021857923
402	pY-ABL1-wt_vs_pY-ABL1-dead	GAL7	P08431	YBR018C	Y75	YESTYIFPNDYAAVR	YESTY(ph)IFPNDYAAVR_2	TRUE	2.01822	10.9378	up	No	5.96	non-essential	GalP_UDP_transf:Domain:CL0265	98.48	0.184	0.377	ordered	-1.26931	0	0	0	na	na	na	na	-1.80090847905046	0.678458441184929
403	pY-ABL1-wt_vs_pY-ABL1-dead	GAL7	P08431	YBR018C	Y81	YESTYIFPNDYAAVR	YESTYIFPNDY(ph)AAVR_2	TRUE	2.7678	15.4579	up	No	5.96	non-essential	GalP_UDP_transf:Domain:CL0265	93.65	0.663	0.432	ordered	-0.3371885	1	0	0	na	na	na	na	-2.63877999345636	0.797670405522002
404	pY-ABL1-wt_vs_pY-ABL1-dead	GAL7	P08431	YBR018C	Y81	YESTYIFPNDYAAVR	YESTYIFPNDY(ph)AAVR_3	TRUE	1.63537	8.65035	up	No	5.96	non-essential	GalP_UDP_transf:Domain:CL0265	93.65	0.663	0.432	ordered	-0.3371885	1	0	0	na	na	na	na	-2.63877999345636	0.797670405522002
405	pY-ABL1-wt_vs_pY-ABL1-dead	STF2	P16965	YGR008C	Y25	YFSHTGNYGESPNHIK	YFSHTGNY(ph)GESPNHIK_3	TRUE	1.02267	5.47775	up	No	123	non-essential	No domain	75.26	0.957	0.609	disordered	-0.083752	0	0	0	na	na	na	na	-0.817551651012035	0.294896030245747
406	pY-ABL1-wt_vs_pY-ABL1-dead	KGD1	P20967	YIL125W	Y350	YHLGMNYQRPTTSGK	YHLGMNY(ph)QRPTTSGK_3	TRUE	1.82305	11.6317	up	No	261	non-essential	E1_dh:Family:CL0254	83.37	0.404	0.254	ordered	-0.120119	0	0	0	na	na	na	na	-0.520041423927513	0.380541999792337
407	pY-ABL1-wt_vs_pY-ABL1-dead	INO1	P11986	YJL153C	Y32	YSYENAVVTK	YSY(ph)ENAVVTK_2	TRUE	0.865032	5.33581	up	No	195	non-essential	No domain	95.59	0.443	0.447	ordered	-0.825612	10	0	0	na	na	na	na	-2.80464976050604	0.621364017976196
408	pY-ABL1-wt_vs_pY-ABL1-dead	SEC16	P48415	YPL085W	Y1360	YTDYLSSSVR	YTDY(ph)LSSSVR_2	TRUE	1.70217	7.78966	up	No	73.5	essential	Sec16_C:Domain:No_clan	94.13	0.137	0.316	ordered	3.34935	0	0	0	na	na	na	na	-0.920464878122103	0.685953929374582
409	pY-ABL1-wt_vs_pY-ABL1-dead	HSP26	P15992	YBR072W	Y58	EVARPNNYAGALYDPR	(py)EVARPNNY(ph)AGALYDPR_3	TRUE	1.90697	12.0262	up	No	394	non-essential	No domain	44.74	0.82	0.609	disordered	0	0	0	0	na	na	na	na	0	0.0616767204234888
410	pY-ABL1-wt_vs_pY-ABL1-dead	YGR130C	P53278	YGR130C	Y36	QEDDPFTQLINQSSANTQNQQAHQQESPYQFLQK	(py)QEDDPFTQLINQSSANTQNQQAHQQESPY(ph)QFLQK_4	TRUE	0.434321	2.48528	up	No	266	non-essential	No domain	42.34	0.867	0.762	disordered	0	0	0	0	na	na	na	na	-0.809276640967875	0.432028952725628
411	pY-ABL1-wt_vs_pY-ABL1-dead	SPT5	P27692	YML010W	Y272	AAAQDGYVPQR	AAAQDGY(ph)VPQR_2	TRUE	0.527646	3.28889	up	No	163	essential	Spt5_N:Domain:No_clan	58.37	0.835	0.557	ordered	0	0	0	1	na	na	SPT4	-0.334220000000003	-0.914156649917293	0.37890044576523
412	pY-ABL1-wt_vs_pY-ABL1-dead	OM45	P16547	YIL136W	Y173	ASIEYER	ASIEY(ph)ER_2	TRUE	1.15624	10.5362	up	No	277	non-essential	No domain	62.77	0.212	0.434	ordered	0	0	0	0	na	na	na	na	-1.89354427525379	0.796406376654958
413	pY-ABL1-wt_vs_pY-ABL1-dead	RXT3	Q07458	YDL076C	Y287	DKPHEPNGYIK	DKPHEPNGY(ph)IK_3	TRUE	0.600774	2.72826	up	No	25	non-essential	No domain	37.47	0.573	0.68	disordered	0	0	0	0	na	na	na	na	-0.750660374553629	0.380057803468208
414	pY-ABL1-wt_vs_pY-ABL1-dead	CST6	P40535	YIL036W	Y347	DSALGDQSVIYSK	DSALGDQSVIY(ph)SK_2	TRUE	1.04813	6.98835	up	No	44.9	non-essential	No domain	45.86	0.851	0.794	disordered	0	0	0	0	na	na	na	na	na	na
415	pY-ABL1-wt_vs_pY-ABL1-dead	STM1	P39015	YLR150W	Y187	EAYVPATK	EAY(ph)VPATK_2	TRUE	0.991587	5.40392	up	No	1375	non-essential	No domain	50.62	0.875	0.788	disordered	0	0	0	0	na	na	na	na	-1.85031617132563	0.627904734355414
416	pY-ABL1-wt_vs_pY-ABL1-dead	GLY1	P37303	YEL046C	Y365	EHPFDCNGPTQIYR	EHPFDCNGPTQIY(ph)R_3	TRUE	0.871828	4.96005	up	No	1413	non-essential	No domain	34.7	0.757	0.526	ordered	0	0	0	0	na	na	na	na	-0.0204091439841892	0.116598639455782
417	pY-ABL1-wt_vs_pY-ABL1-dead	HSP26	P15992	YBR072W	Y58	EVARPNNYAGALYDPR	EVARPNNY(ph)AGALYDPR_3	TRUE	1.95265	8.45027	up	No	394	non-essential	No domain	44.74	0.82	0.609	disordered	0	0	0	0	na	na	na	na	0	0.0616767204234888
418	pY-ABL1-wt_vs_pY-ABL1-dead	MGM101	P32787	YJR144W	Y65	EYSSGINSK	EY(ph)SSGINSK_2	TRUE	0.744154	3.52506	up	No	88	non-essential	No domain	53.01	0.667	0.569	ordered	0	0	0	0	na	na	na	na	0	0.185185185185185
419	pY-ABL1-wt_vs_pY-ABL1-dead	YGR250C	P53316	YGR250C	Y668	FQNFQPHNDYHK	FQNFQPHNDY(ph)HK_3	TRUE	0.784936	4.03856	up	No	59.8	non-essential	No domain	27.23	0.827	0.648	disordered	0	0	0	0	na	na	na	na	-0.50272418716122	0.323973047850327
420	pY-ABL1-wt_vs_pY-ABL1-dead	FBP26	P32604	YJL155C	Y3	GYSTISNDNDIK	GY(ph)STISNDNDIK_2	TRUE	0.912325	5.38016	up	No	31.7	non-essential	6PF2K:Domain:CL0023	32.32	0.91	0.668	disordered	0	0	0	0	na	na	na	na	0	0.0220695277470447
421	pY-ABL1-wt_vs_pY-ABL1-dead	CSR2	Q12734	YPR030W	Y130	HRNSVPYTTIDQLHTR	HRNSVPY(ph)TTIDQLHTR_3	TRUE	1.34253	7.88234	up	No	6.05	non-essential	No domain	30.39	0.878	0.8	disordered	0	0	0	0	na	na	na	na	-0.453902445753453	0.389758179231863
422	pY-ABL1-wt_vs_pY-ABL1-dead	KIN4	Q01919	YOR233W	Y497	IGNYHVPR	IGNY(ph)HVPR_2	TRUE	0.660434	3.7057	up	No	23.7	non-essential	No domain	26.71	0.796	0.637	disordered	0	0	0	0	na	na	na	na	na	na
423	pY-ABL1-wt_vs_pY-ABL1-dead	RCO1	Q04779	YMR075W	Y489	IHHCQEDNSVNYK	IHHCQEDNSVNY(ph)K_3	TRUE	1.05037	4.11641	up	No	18.6	non-essential	No domain	37.09	0.757	0.667	disordered	0	0	0	0	na	na	na	na	0	0.0710774752282125
424	pY-ABL1-wt_vs_pY-ABL1-dead	TIM44	Q01852	YIL022W	Y156	IYKEVSEVIDDGESSR	IY(ph)KEVSEVIDDGESSR_3	TRUE	0.587783	4.04491	up	No	128	essential	No domain	61.91	0.463	0.479	ordered	0	0	0	0	na	na	na	na	-4.385020196919	0.86758325695081
425	pY-ABL1-wt_vs_pY-ABL1-dead	MED1	Q12321	YPR070W	Y375	LVSTPSSNSNSSELEPDYQAPFSTSTK	LVSTPSSNSNSSELEPDY(ph)QAPFSTSTK_3	TRUE	0.896086	3.92046	up	No	33.7	non-essential	No domain	44.26	0.808	0.755	disordered	0	0	0	0	na	na	na	na	0	0.0582860440511687
426	pY-ABL1-wt_vs_pY-ABL1-dead	CKS1	P20486	YBR135W	Y2	MYHHYHAFQGR	M(ox)Y(ph)HHYHAFQGR_3	TRUE	0.95196	2.70056	up	No	79.9	essential	No domain	57.91	0.91	0.623	disordered	0	0	0	0	na	na	na	na	-0.856906338565595	0.436401967673928
427	pY-ABL1-wt_vs_pY-ABL1-dead	CKS1	P20486	YBR135W	Y2	MYHHYHAFQGR	MY(ph)HHYHAFQGR_3	TRUE	2.05222	8.87986	up	No	79.9	essential	No domain	57.91	0.91	0.623	disordered	0	0	0	0	na	na	na	na	-0.856906338565595	0.436401967673928
428	pY-ABL1-wt_vs_pY-ABL1-dead	GLC3	P32775	YEL011W	Y2	MYNIPDNVK	MY(ph)NIPDNVK_2	TRUE	1.11931	4.50312	up	No	52.4	non-essential	No domain	61.15	0.773	0.423	ordered	0	0	0	0	na	na	na	na	0	0.00351415006168454
429	pY-ABL1-wt_vs_pY-ABL1-dead	NAB3	P38996	YPL190C	Y562	NNSRPTDYR	NNSRPTDY(ph)R_2	TRUE	1.44648	7.82425	up	No	59.4	essential	No domain	35.84	0.749	0.674	disordered	0	0	0	0	na	na	na	na	-0.244990251549698	0.294725357155034
430	pY-ABL1-wt_vs_pY-ABL1-dead	YGR130C	P53278	YGR130C	Y36	QEDDPFTQLINQSSANTQNQQAHQQESPYQFLQK	QEDDPFTQLINQSSANTQNQQAHQQESPY(ph)QFLQK_4	TRUE	1.34636	8.07902	up	No	266	non-essential	No domain	42.34	0.867	0.762	disordered	0	0	0	0	na	na	na	na	-0.809276640967875	0.432028952725628
431	pY-ABL1-wt_vs_pY-ABL1-dead	NAB3	P38996	YPL190C	Y444	RPFQTESGDMYNDDNGAGYKK	RPFQTESGDMYNDDNGAGY(ph)KK_3	TRUE	0.556645	2.63224	up	No	59.4	essential	No domain	35.22	0.824	0.629	disordered	0	0	0	0	na	na	na	na	-0.974708051458037	0.58256333321968
432	pY-ABL1-wt_vs_pY-ABL1-dead	NAB3	P38996	YPL190C	Y444	RPFQTESGDMYNDDNGAGYK	RPFQTESGDMYNDDNGAGY(ph)K_3	TRUE	0.951827	6.5376	up	No	59.4	essential	No domain	35.22	0.824	0.629	disordered	0	0	0	0	na	na	na	na	-0.974708051458037	0.58256333321968
433	pY-ABL1-wt_vs_pY-ABL1-dead	HBT1	Q07653	YDL223C	Y811	SGDAETAAYDNIK	SGDAETAAY(ph)DNIK_2	TRUE	0.767296	2.7616	up	No	53	non-essential	No domain	30.79	0.812	0.812	disordered	0	0	0	0	na	na	na	na	na	na
434	pY-ABL1-wt_vs_pY-ABL1-dead	RXT2	P38255	YBR095C	Y41	SGNYQVLK	SGNY(ph)QVLK_2	TRUE	1.16637	7.54718	up	No	28.6	non-essential	No domain	67.09	0.471	0.511	ordered	0	0	0	0	na	na	na	na	-1.39641256601128	0.678847332924586
435	pY-ABL1-wt_vs_pY-ABL1-dead	ABF1	P14164	YKL112W	Y470	SNSIDYAK	SNSIDY(ph)AK_2	TRUE	0.685533	3.59395	up	No	71.2	essential	BAF1_ABF1:Family:No_clan	30.97	0.796	0.785	disordered	0	0	0	0	na	na	na	na	na	na
436	pY-ABL1-wt_vs_pY-ABL1-dead	PTK2	P47116	YJR059W	Y184	SNSMASHHFPNENIVYNPYGISPNHAR	SNSMASHHFPNENIVY(ph)NPYGISPNHAR_4	TRUE	1.49832	8.42324	up	No	67.2	non-essential	No domain	32.46	0.349	0.606	disordered	0	0	0	0	na	na	na	na	-3.73254467141978	0.943664768965974
437	pY-ABL1-wt_vs_pY-ABL1-dead	RPN7	Q06103	YPR108W	Y13	SQEVEYVDPTVNR	SQEVEY(ph)VDPTVNR_2	TRUE	0.422292	2.46737	up	No	310	essential	No domain	27.85	0.686	0.606	disordered	0	0	0	0	na	na	na	na	-0.249040770979411	0.122729504172803
438	pY-ABL1-wt_vs_pY-ABL1-dead	YBR016W	P38216	YBR016W	Y17	SQYSRPSNPPPSSAHQNK	SQY(ph)SRPSNPPPSSAHQNK_3	TRUE	1.42357	8.1863	up	No	17.4	non-essential	No domain	66.96	0.733	0.736	disordered	0	0	0	0	na	na	na	na	-2.51999853886371	0.857378400659522
439	pY-ABL1-wt_vs_pY-ABL1-dead	SPO12	P17123	YHR152W	Y37	SSSSNNDNYHHHNNINNYNESAK	SSSSNNDNY(ph)HHHNNINNYNESAK_4	TRUE	0.837566	4.64296	up	No	11.4	non-essential	No domain	43.03	0.839	0.771	disordered	0	0	0	0	na	na	na	na	na	na
440	pY-ABL1-wt_vs_pY-ABL1-dead	SGV1	P23293	YPR161C	Y39	TNLTYIK	TNLTY(ph)IK_2	TRUE	0.748183	4.4401	up	No	27.8	essential	No domain	52.16	0.384	0.531	ordered	0	0	0	0	na	na	na	na	na	na
441	pY-ABL1-wt_vs_pY-ABL1-dead	SEC16	P48415	YPL085W	Y1891	TSPAIYAR	TSPAIY(ph)AR_2	TRUE	0.964635	4.39046	up	No	73.5	essential	No domain	26.96	0.631	0.706	disordered	0	0	0	0	na	na	na	na	-0.460737363655173	0.482756944022367
442	pY-ABL1-wt_vs_pY-ABL1-dead	MLF3	P32047	YNL074C	Y295	TTELPATSPYVSPQQSAR	TTELPATSPY(ph)VSPQQSAR_2	TRUE	1.25356	5.9778	up	Yes	22.5	non-essential	No domain	38.23	0.863	0.789	disordered	0	0	0	0	na	na	na	na	na	na
443	pY-ABL1-wt_vs_pY-ABL1-dead	MLF3	P32047	YNL074C	Y295	TTELPATSPYVSPQQSAR	TTELPATSPY(ph)VSPQQSAR_3	TRUE	0.918993	4.83314	up	Yes	22.5	non-essential	No domain	38.23	0.863	0.789	disordered	0	0	0	0	na	na	na	na	na	na
444	pY-ABL1-wt_vs_pY-ABL1-dead	SYP1	P25623	YCR030C	Y392	VSSTATSSIYQK	VSSTATSSIY(ph)QK_2	TRUE	0.632529	2.92209	up	No	72.5	non-essential	No domain	40.82	0.878	0.798	disordered	0	0	0	0	na	na	na	na	0	0.0306542395448769
445	pY-ABL1-wt_vs_pY-ABL1-dead	CST6	P40535	YIL036W	Y117	VVKPSANSNYQQAAYLR	VVKPSANSNY(ph)QQAAYLR_3	TRUE	1.38501	7.81623	up	No	44.9	non-essential	No domain	55.51	0.816	0.704	disordered	0	0	0	0	na	na	na	na	na	na
446	pY-ABL1-wt_vs_pY-ABL1-dead	MSA2	P36157	YKR077W	Y3	VYTTPQQQQR	VY(ph)TTPQQQQR_2	TRUE	0.571238	3.29874	up	No	719	non-essential	No domain	42.12	0.898	0.857	disordered	0	0	0	0	na	na	na	na	na	na
447	pY-ABL1-wt_vs_pY-ABL1-dead	SEC31	P38968	YDL195W	Y826	YAPPSQPSMASPFVNK	Y(ph)APPSQPSMASPFVNK_2	TRUE	1.66179	8.54979	up	No	407	essential	No domain	34.49	0.898	0.777	disordered	0	0	0	0	na	na	na	na	-2.36656448766133	0.762231688655445
448	pY-ABL1-wt_vs_pY-ABL1-dead	SEC31	P38968	YDL195W	Y826	YAPPSQPSMASPFVNK	Y(ph)APPSQPSMASPFVNK_3	TRUE	0.662247	2.62562	up	No	407	essential	No domain	34.49	0.898	0.777	disordered	0	0	0	0	na	na	na	na	-2.36656448766133	0.762231688655445
449	pY-ABL1-wt_vs_pY-ABL1-dead	SNF5	P18480	YBR289W	Y309	YQTIQYDPPETK	Y(ph)QTIQYDPPETK_2	TRUE	0.983429	4.494	up	No	25.7	non-essential	No domain	65.94	0.773	0.751	disordered	0	0	0	0	na	na	na	na	-0.461558055554482	0.551228243426737
450	pY-ABL1-wt_vs_pY-ABL1-dead	GFP	P42212	#N/A	Y39	FSVSGEGEGDATYGK	FSVSGEGEGDATY(ph)GK_2	TRUE	1.28897	4.49554	up	No	#N/A	non-essential	No domain	no AF2	no AF2	na	na	no AF2	0	0	0	na	na	na	na	-1.0720775158293	0.246014171833481
451	pY-ABL1-wt_vs_pY-ABL1-dead	gag	P32503	#N/A	Y634	NYWGSVR	NY(ph)WGSVR_2	TRUE	0.860888	4.57689	up	No	#N/A	non-essential	No domain	no AF2	no AF2	na	na	no AF2	0	0	0	na	na	na	na	-0.856717409321867	0.54106317710558

## Sheet: ABL2
	test	gene	protein	ensembl_IDs	position	peptide_seq	peptide_z	imputed	log2_fc	d_score	regulation	native?	paxdb_abundance	essentiality	pfam_domain	pLDDT	RSA	RSA_n25	order_status	ddG	ECLAIR_interactions	I3D_interactions	AF2_interactions	I3D_interactors	I3D_AC_ddG	AF2_interactors	AF2_AC_ddG	ddE	ddE_normalised
1	pY-ABL2-wt_vs_pY-ABL2-dead	GAL7	P08431	YBR018C	Y55	CYLCPGNKR	(pc)CY(ph)LCPGNKR_2	TRUE	1.7045	10.5981	up	No	5.96	non-essential	GalP_UDP_transf:Domain:CL0265	96.3	0.522	0.382	ordered	-0.14052625	0	0	0	na	na	na	na	-2.72811	0.808024
2	pY-ABL2-wt_vs_pY-ABL2-dead	GAL7	P08431	YBR018C	Y55	CYLCPGNK	(pc)CY(ph)LCPGNK_2	TRUE	2.3028	18.79	up	No	5.96	non-essential	GalP_UDP_transf:Domain:CL0265	96.3	0.522	0.382	ordered	-0.14052625	0	0	0	na	na	na	na	-2.72811	0.808024
3	pY-ABL2-wt_vs_pY-ABL2-dead	MIC19	P43594	YFR011C	Y42	ESDYVTK	(py)ESDY(ph)VTK_2	TRUE	0.949587	4.70771	up	No	96.5	non-essential	DUF1690:Family:No_clan	89.92	0.533	0.507	ordered	-0.1760255	0	0	0	na	na	na	na	-1.19741	0.533063
4	pY-ABL2-wt_vs_pY-ABL2-dead	RPL20A	P0CX23	#N/A	Y7	EYQVIGR	(py)EY(ph)QVIGR_2	TRUE	1.38355	13.919	up	No	#N/A	non-essential	Ribosomal_L18A:Domain:No_clan	97.36	0.024	0.38	ordered	0.954266	0	0	0	na	na	na	na	-3.39535	0.7588
5	pY-ABL2-wt_vs_pY-ABL2-dead	PGM2	P37012	YMR105C	Y331	QGIYGLAR	(py)QGIY(ph)GLAR_2	TRUE	0.662473	3.79531	up	No	350	non-essential	PGM_PMM_III:Domain:No_clan	98.21	0.31	0.165	ordered	0.263204	0	0	0	na	na	na	na	0	0.0876081
6	pY-ABL2-wt_vs_pY-ABL2-dead	ILV5	P06168	YLR355C	Y61	QINFGGTVETVYER	(py)QINFGGTVETVY(ph)ER_2	TRUE	0.57717	4.09715	up	No	4284	essential	No domain	92.5	0.122	0.371	ordered	0.767716	0	0	0	na	na	na	na	-1.63269	0.341977
7	pY-ABL2-wt_vs_pY-ABL2-dead	RPS18A	P0CX55	YDR450W	Y98	QNDITDGKDYHTLANNVESK	(py)QNDITDGKDY(ph)HTLANNVESK_3	TRUE	1.86608	14.7306	up	No	1592	non-essential	Ribosomal_S13:Family:CL0303	92.71	0.31	0.353	ordered	1.81394333333333	0	0	0	na	na	na	na	-0.322051	0.11085
8	pY-ABL2-wt_vs_pY-ABL2-dead	RRB1	Q04225	YMR131C	Y255	AFSTPGYQIPK	AFSTPGY(ph)QIPK_2	TRUE	0.459375	3.63423	up	No	183	essential	No domain	95.74	0.275	0.368	ordered	-0.546483	0	0	0	na	na	na	na	-0.904961	0.235725
9	pY-ABL2-wt_vs_pY-ABL2-dead	LEO1	P38439	YOR123C	Y170	ANVNETASHNEIFYAR	ANVNETASHNEIFY(ph)AR_3	TRUE	1.21527	7.82011	up	No	61.4	non-essential	Leo1:Family:No_clan	90.15	0.463	0.465	ordered	-0.28982	0	0	1	na	na	PAF1	2.2538	-1.73651	0.696287
10	pY-ABL2-wt_vs_pY-ABL2-dead	GAL10	P04397	YBR019C	Y305	ASGIDLPYK	ASGIDLPY(ph)K_2	TRUE	1.18616	10.875	up	No	6.04	non-essential	GDP_Man_Dehyd:Domain:CL0063	96.95	0.431	0.359	ordered	-0.323929	3	0	0	na	na	na	na	0	#N/A
11	pY-ABL2-wt_vs_pY-ABL2-dead	RPL25	P04456	YOL127W	Y54	AVPHYNR	AVPHY(ph)NR_2	TRUE	1.63218	10.2506	up	No	1908	essential	No domain	92.23	0.608	0.549	ordered	-0.4004	0	0	1	na	na	RPL35B	-0.54826	-0.841461	0.171301
12	pY-ABL2-wt_vs_pY-ABL2-dead	PGI1	P12709	YBR196C	Y108	AVYHVALR	AVY(ph)HVALR_2	TRUE	1.18425	9.37177	up	No	3703	essential	PGI:Domain:CL0067	97.26	0.016	0.195	ordered	19.7577	0	0	0	na	na	na	na	-1.12239	0.54599
13	pY-ABL2-wt_vs_pY-ABL2-dead	FAS1	P07149	YKL182W	Y836	CIAACTGVPDDKWEQTYK	CIAACTGVPDDKWEQTY(ph)K_3	TRUE	0.977217	5.74222	up	No	1976	essential	DUF1729:Family:No_clan	95.35	0.082	0.224	ordered	2.96727	0	0	0	na	na	na	na	-3.37161	0.789425
14	pY-ABL2-wt_vs_pY-ABL2-dead	GAL7	P08431	YBR018C	Y55	CYLCPGNKR	CY(ph)LCPGNKR_2	TRUE	1.10936	5.9927	up	No	5.96	non-essential	GalP_UDP_transf:Domain:CL0265	96.3	0.522	0.382	ordered	-0.14052625	0	0	0	na	na	na	na	-2.72811	0.808024
15	pY-ABL2-wt_vs_pY-ABL2-dead	GAL7	P08431	YBR018C	Y55	CYLCPGNK	CY(ph)LCPGNK_2	TRUE	1.76752	8.27652	up	No	5.96	non-essential	GalP_UDP_transf:Domain:CL0265	96.3	0.522	0.382	ordered	-0.14052625	0	0	0	na	na	na	na	-2.72811	0.808024
16	pY-ABL2-wt_vs_pY-ABL2-dead	RPS5	P26783	YJR123W	Y61	DASLVDYVQVR	DASLVDY(ph)VQVR_2	TRUE	0.59286	4.26423	up	No	2061	essential	No domain	95.81	0.235	0.347	ordered	-1.42713	0	0	0	na	na	na	na	-3.51738	0.770707
17	pY-ABL2-wt_vs_pY-ABL2-dead	HOM2	P13663	YDR158W	Y320	DSGYGVSVGR	DSGY(ph)GVSVGR_2	TRUE	1.0676	9.67508	up	Yes	1674	non-essential	Semialdhyde_dhC:Domain:CL0139	98.57	0.039	0.271	ordered	3.95688	0	0	0	na	na	na	na	-1.55939	0.552694
18	pY-ABL2-wt_vs_pY-ABL2-dead	GSY2	P27472	YLR258W	Y549	DYGIYIVDR	DY(ph)GIYIVDR_2	TRUE	0.648482	3.91162	up	No	131	non-essential	Glycogen_syn:Family:CL0113	93.22	0.051	0.232	ordered	1.46156	5	0	0	na	na	na	na	-1.43917	0.434912
19	pY-ABL2-wt_vs_pY-ABL2-dead	FBA1	P14540	YKL060C	Y310	DYIMSPVGNPEGPEKPNKK	DY(ph)IM(ox)SPVGNPEGPEKPNKK_3	TRUE	1.71596	9.00565	up	Yes	18406	essential	F_bP_aldolase:Domain:CL0036	97.98	0.153	0.381	ordered	0.216760333333333	0	0	0	na	na	na	na	-1.22915	0.463377
20	pY-ABL2-wt_vs_pY-ABL2-dead	FBA1	P14540	YKL060C	Y310	DYIMSPVGNPEGPEKPNKK	DY(ph)IMSPVGNPEGPEKPNKK_3	FALSE	1.78107	13.0621	up	Yes	18406	essential	F_bP_aldolase:Domain:CL0036	97.98	0.153	0.381	ordered	0.216760333333333	0	0	0	na	na	na	na	-1.22915	0.463377
21	pY-ABL2-wt_vs_pY-ABL2-dead	FBA1	P14540	YKL060C	Y310	DYIMSPVGNPEGPEKPNK	DY(ph)IMSPVGNPEGPEKPNK_3	TRUE	1.3605	10.6302	up	Yes	18406	essential	F_bP_aldolase:Domain:CL0036	97.98	0.153	0.381	ordered	0.216760333333333	0	0	0	na	na	na	na	-1.22915	0.463377
22	pY-ABL2-wt_vs_pY-ABL2-dead	YPL199C	Q08954	YPL199C	Y26	DYNHSTDEEYQR	DYNHSTDEEY(ph)QR_2	TRUE	1.32295	9.17835	up	No	57.5	non-essential	DUF1771:Domain:No_clan	93.71	0.086	0.335	ordered	0.926824	0	0	0	na	na	na	na	-3.55616	0.7953
23	pY-ABL2-wt_vs_pY-ABL2-dead	YPL199C	Q08954	YPL199C	Y26	DYNHSTDEEYQR	DYNHSTDEEY(ph)QR_3	TRUE	1.46999	12.3402	up	No	57.5	non-essential	DUF1771:Domain:No_clan	93.71	0.086	0.335	ordered	0.926824	0	0	0	na	na	na	na	-3.55616	0.7953
24	pY-ABL2-wt_vs_pY-ABL2-dead	OLA1	P38219	YBR025C	Y386	DYVVEDGDIIYFR	DYVVEDGDIIY(ph)FR_2	TRUE	1.4454	16.9074	up	No	1660	non-essential	YchF-GTPase_C:Domain:CL0072	95.41	0.588	0.456	ordered	0.259192	0	0	0	na	na	na	na	-0.363202	0.203981
25	pY-ABL2-wt_vs_pY-ABL2-dead	TPS2	P31688	YDR074W	Y97	EKPQDLDDDPLYLTK	EKPQDLDDDPLY(ph)LTK_2	TRUE	1.41965	12.7858	up	No	289	non-essential	Glyco_transf_20:Family:CL0113	76.54	0.2	0.424	ordered	0.845249	0	0	0	na	na	na	na	-0.184332	0.220035
26	pY-ABL2-wt_vs_pY-ABL2-dead	TPS2	P31688	YDR074W	Y97	EKPQDLDDDPLYLTK	EKPQDLDDDPLY(ph)LTK_3	TRUE	1.32188	11.262	up	No	289	non-essential	Glyco_transf_20:Family:CL0113	76.54	0.2	0.424	ordered	0.845249	0	0	0	na	na	na	na	-0.184332	0.220035
27	pY-ABL2-wt_vs_pY-ABL2-dead	MIC19	P43594	YFR011C	Y42	ESDYVTK	ESDY(ph)VTK_2	TRUE	1.33473	10.0337	up	No	96.5	non-essential	DUF1690:Family:No_clan	89.92	0.533	0.507	ordered	-0.1760255	0	0	0	na	na	na	na	-1.19741	0.533063
28	pY-ABL2-wt_vs_pY-ABL2-dead	ALD3	P54114	YMR169C	Y492	ESGDTGVDNYLQIK	ESGDTGVDNY(ph)LQIK_2	TRUE	1.08194	5.69534	up	No	282	non-essential	Aldedh:Family:CL0099	98.16	0.004	0.32	ordered	14.3974	0	0	0	na	na	na	na	-1.50844	0.752107
29	pY-ABL2-wt_vs_pY-ABL2-dead	MET6	P05694	YER091C	Y552	ESVYAQSITSKPVK	ESVY(ph)AQSITSKPVK_3	TRUE	1.13111	6.25394	up	No	5820	non-essential	Meth_synt_2:Domain:CL0160	98.87	0.22	0.217	ordered	1.387575	1	0	0	na	na	na	na	-2.09868	0.549928
30	pY-ABL2-wt_vs_pY-ABL2-dead	MET6	P05694	YER091C	Y552	ESVYAQSITSK	ESVY(ph)AQSITSK_2	TRUE	1.01722	7.5781	up	No	5820	non-essential	Meth_synt_2:Domain:CL0160	98.87	0.22	0.217	ordered	1.387575	1	0	0	na	na	na	na	-2.09868	0.549928
31	pY-ABL2-wt_vs_pY-ABL2-dead	TDH3	P00359	YGR192C	Y253	ETTYDEIKK	ETTY(ph)DEIKK_2	TRUE	0.875965	9.06654	up	No	16371	non-essential	Gp_dh_C:Domain:CL0139	98.77	0.129	0.268	ordered	1.71438	0	0	0	na	na	na	na	-0.726636	0.300959
32	pY-ABL2-wt_vs_pY-ABL2-dead	SAH1	P39954	YER043C	Y196	FDNLYGCR	FDNLY(ph)GCR_2	TRUE	1.26831	13.4394	up	No	4120	essential	AdoHcyase_NAD:Domain:CL0063	98.38	0.349	0.161	ordered	-0.510491	1	0	0	na	na	na	na	-3.39726	0.756858
33	pY-ABL2-wt_vs_pY-ABL2-dead	RPL1A	P0CX43	YGL135W	Y145	FPTPVSHNDDLYGK	FPTPVSHNDDLY(ph)GK_3	TRUE	1.225	11.2066	up	No	2577	non-essential	Ribosomal_L1:Domain:No_clan	76.23	0.58	0.266	ordered	-1.24396	0	0	0	na	na	na	na	-0.130829	0.0179525
34	pY-ABL2-wt_vs_pY-ABL2-dead	RPL5	P26321	YPL131W	Y172	GASDGGLYVPHSENR	GASDGGLY(ph)VPHSENR_3	TRUE	0.719255	3.50555	up	Yes	1843	essential	Ribosomal_L5e:Family:CL0267	97.35	0.247	0.115	ordered	-0.663484	0	0	0	na	na	na	na	-0.661299	0.200479
35	pY-ABL2-wt_vs_pY-ABL2-dead	RPL15A	P05748	YLR029C	Y81	GATYGKPTNQGVNELK	GATY(ph)GKPTNQGVNELK_3	TRUE	0.877808	6.107	up	No	1614	essential	Ribosomal_L15e:Family:CL0652	93.14	0.749	0.534	ordered	-0.279179	0	0	0	na	na	na	na	-1.32061	0.317595
36	pY-ABL2-wt_vs_pY-ABL2-dead	MGS1	P40151	YNL218W	Y398	GDNHYDTISAFHK	GDNHY(ph)DTISAFHK_3	TRUE	1.22697	9.27444	up	No	17.4	non-essential	AAA_assoc_2:Family:CL0671	82.96	0.439	0.273	ordered	-0.62328	0	0	0	na	na	na	na	-3.67902	0.834694
37	pY-ABL2-wt_vs_pY-ABL2-dead	TPS1	Q00764	YBR126C	Y337	GDVEEYQYLR	GDVEEY(ph)QYLR_2	TRUE	0.766165	4.30629	up	No	270	non-essential	Glyco_transf_20:Family:CL0113	93.71	0.031	0.284	ordered	8.56818	0	0	0	na	na	na	na	-3.07778	0.779456
38	pY-ABL2-wt_vs_pY-ABL2-dead	UBP15	P50101	YMR304W	Y517	GEYQNYIIQR	GEY(ph)QNYIIQR_2	TRUE	1.03213	6.84397	up	No	62.8	non-essential	UCH:Family:CL0125	84.51	0.431	0.375	ordered	-0.855005	0	0	0	na	na	na	na	-0.741407	0.433387
39	pY-ABL2-wt_vs_pY-ABL2-dead	OLA1	P38219	YBR025C	Y386	GKDYVVEDGDIIYFR	GKDYVVEDGDIIY(ph)FR_2	TRUE	1.11468	7.41544	up	No	1660	non-essential	YchF-GTPase_C:Domain:CL0072	95.41	0.588	0.456	ordered	0.259192	0	0	0	na	na	na	na	-0.363202	0.203981
40	pY-ABL2-wt_vs_pY-ABL2-dead	ADH1	P00330	YOL086C	Y13	GVIFYESHGK	GVIFY(ph)ESHGK_2	TRUE	1.47843	10.271	up	No	9801	non-essential	No domain	98.12	0.435	0.364	ordered	0.502339	0	0	0	na	na	na	na	0	0.0477235
41	pY-ABL2-wt_vs_pY-ABL2-dead	ACO1	P19414	YLR304C	Y541	GYDAGENTYQAPPADR	GYDAGENTY(ph)QAPPADR_2	TRUE	1.13829	9.10425	up	No	1309	non-essential	No domain	98.33	0.098	0.409	ordered	2.1345	0	0	0	na	na	na	na	-2.12423	0.542588
42	pY-ABL2-wt_vs_pY-ABL2-dead	ILV6	P25605	YCL009C	Y65	HATRPPLPTLDTPSWNANSAVSSIIYETPAPSR	HATRPPLPTLDTPSWNANSAVSSIIY(ph)ETPAPSR_4	TRUE	1.76344	10.5876	up	No	292	non-essential	No domain	95.65	0.745	0.607	disordered	-0.0677615	0	0	0	na	na	na	na	-2.55998	0.619315
43	pY-ABL2-wt_vs_pY-ABL2-dead	GPM1	P00950	YKL152C	Y90	HYGDLQGK	HY(ph)GDLQGK_2	TRUE	2.54238	20.0487	up	Yes	8673	essential	His_Phos_1:Domain:CL0071	97.52	0.098	0.182	ordered	-0.931332	0	0	0	na	na	na	na	-0.463275	0.842285
44	pY-ABL2-wt_vs_pY-ABL2-dead	SRP1	Q02821	YNL189W	Y498	IFNCQQNENDKIYEK	IFNCQQNENDKIY(ph)EK_3	TRUE	0.806465	5.67209	up	No	188	essential	Arm_3:Family:CL0020	96.33	0.4	0.331	ordered	0.062801	127	4	1	Q02821 / P33307 / P32835 / P32499	0.334 / 0.171 / -0.362 / -0.517	NUP2	-0.62354	-1.96371	0.627306
45	pY-ABL2-wt_vs_pY-ABL2-dead	ADH1	P00330	YOL086C	Y88	IGDYAGIK	IGDY(ph)AGIK_2	TRUE	2.38021	13.8106	up	No	9801	non-essential	ADH_N:Domain:CL0296	98.8	0.235	0.279	ordered	0.295798	0	0	0	na	na	na	na	-0.369668	0.659809
46	pY-ABL2-wt_vs_pY-ABL2-dead	CDC19	P00549	YAL038W	Y127	IMYVDYK	IMY(ph)VDYK_2	TRUE	1.28858	10.3387	up	No	16568	essential	PK:Family:CL0151	98.31	0.078	0.284	ordered	2.5888	0	0	0	na	na	na	na	-0.752195	0.418316
47	pY-ABL2-wt_vs_pY-ABL2-dead	RPS18A	P0CX55	YDR450W	Y79	IVQIMQNPTHYK	IVQIMQNPTHY(ph)K_3	TRUE	0.481579	3.65806	up	No	1592	non-essential	Ribosomal_S13:Family:CL0303	93.14	0.314	0.308	ordered	0.295675	0	0	0	na	na	na	na	-0.859936	0.306554
48	pY-ABL2-wt_vs_pY-ABL2-dead	PUT2	P07275	YHR037W	Y71	IYDNNER	IY(ph)DNNER_2	TRUE	1.11929	8.0568	up	No	187	non-essential	Aldedh:Family:CL0099	95.41	0.384	0.287	ordered	0.848645	0	0	0	na	na	na	na	-0.0936052	0.0621596
49	pY-ABL2-wt_vs_pY-ABL2-dead	PGI1	P12709	YBR196C	Y25	IYESQGK	IY(ph)ESQGK_2	TRUE	1.55666	6.69837	up	No	3703	essential	No domain	98.53	0.18	0.281	ordered	0.29432	0	0	0	na	na	na	na	-0.336642	0.258457
50	pY-ABL2-wt_vs_pY-ABL2-dead	ARA1	P38115	YBR149W	Y178	IYLDPNDHR	IY(ph)LDPNDHR_2	TRUE	1.54467	10.9847	up	No	192	non-essential	Aldo_ket_red:Domain:No_clan	98.73	0.278	0.231	ordered	0.0447155	0	0	0	na	na	na	na	-0.638526	0.601331
51	pY-ABL2-wt_vs_pY-ABL2-dead	PRE9	P23638	YGR135W	Y226	KGANDGEVYQK	KGANDGEVY(ph)QK_2	TRUE	1.06553	9.16885	up	No	226	non-essential	No domain	93.36	0.576	0.328	ordered	1.33004	0	0	0	na	na	na	na	-0.224328	0.115487
52	pY-ABL2-wt_vs_pY-ABL2-dead	TPI1	P00942	YDR050C	Y67	KPQVTVGAQNAYLK	KPQVTVGAQNAY(ph)LK_2	TRUE	0.693876	4.59756	up	Yes	3004	essential	TIM:Domain:CL0036	98.85	0.18	0.328	ordered	1.35355	6	1	0	P00942	0.209	na	na	-1.26492	0.56879
53	pY-ABL2-wt_vs_pY-ABL2-dead	TPI1	P00942	YDR050C	Y67	KPQVTVGAQNAYLK	KPQVTVGAQNAY(ph)LK_3	TRUE	1.72456	13.7189	up	Yes	3004	essential	TIM:Domain:CL0036	98.85	0.18	0.328	ordered	1.35355	6	1	0	P00942	0.209	na	na	-1.26492	0.56879
54	pY-ABL2-wt_vs_pY-ABL2-dead	BFR1	P38934	YOR198C	Y225	KRDELYSQIR	KRDELY(ph)SQIR_3	TRUE	0.920414	8.59744	up	No	724	non-essential	No domain	97.95	0.373	0.362	ordered	-0.173996	0	0	0	na	na	na	na	-2.48529	0.685798
55	pY-ABL2-wt_vs_pY-ABL2-dead	YCK2	P23292	YNL154C	Y120	KTEAPQLKDEYR	KTEAPQLKDEY(ph)R_3	TRUE	1.74984	11.6719	up	No	57.3	non-essential	Pkinase:Domain:CL0016	96.93	0.235	0.349	ordered	-0.425042	0	0	0	na	na	na	na	-1.01807	0.702437
56	pY-ABL2-wt_vs_pY-ABL2-dead	CTT1	P06115	YGR088W	Y363	LGANYQQLPVNRPR	LGANY(ph)QQLPVNRPR_3	TRUE	1.04131	8.99517	up	No	48.2	non-essential	Catalase:Domain:No_clan	93.56	0.051	0.216	ordered	0.414393	0	0	0	na	na	na	na	-2.41249	0.600028
57	pY-ABL2-wt_vs_pY-ABL2-dead	VAS1	P07806	YGR094W	Y315	LHDEGVIYR	LHDEGVIY(ph)R_2	TRUE	0.832228	6.95401	up	No	1065	essential	tRNA-synt_1:Family:CL0039	95.4	0.212	0.169	ordered	3.75355	0	0	0	na	na	na	na	-3.10149	0.845761
58	pY-ABL2-wt_vs_pY-ABL2-dead	TDH3	P00359	YGR192C	Y316	LVSWYDNEYGYSTR	LVSWYDNEY(ph)GYSTR_2	TRUE	1.95238	15.3149	up	No	16371	non-essential	No domain	98.74	0.239	0.087	ordered	-0.79463	0	0	0	na	na	na	na	-1.63405	0.556886
59	pY-ABL2-wt_vs_pY-ABL2-dead	ASC1	P38011	YMR116C	Y100	LWDVATGETYQR	LWDVATGETY(ph)QR_2	TRUE	2.11171	17.6565	up	No	4303	non-essential	No domain	93.86	0.58	0.252	ordered	-0.716641	0	0	0	na	na	na	na	-0.0849758	0.23941
60	pY-ABL2-wt_vs_pY-ABL2-dead	RPS8A	P0CX39	YBL072C	Y166	LYACISSR	LY(ph)ACISSR_2	TRUE	0.926246	10.6902	up	No	1112	non-essential	Ribosomal_S8e:Family:No_clan	97.96	0.153	0.26	ordered	-0.377178	0	0	0	na	na	na	na	-2.10716	0.495328
61	pY-ABL2-wt_vs_pY-ABL2-dead	RPL17A	P05740	YKL180W	Y113	LYVSHIQVNQAPK	LY(ph)VSHIQVNQAPK_3	TRUE	0.782438	4.40871	up	No	1196	essential	Ribosomal_L22:Domain:No_clan	95.83	0.263	0.328	ordered	-0.429358	0	0	0	na	na	na	na	-0.700789	0.243239
62	pY-ABL2-wt_vs_pY-ABL2-dead	GPA2	P10823	YER020W	Y295	MHIYDVGGQR	MHIY(ph)DVGGQR_2	TRUE	0.810908	4.87001	up	No	52	non-essential	G-alpha:Domain:CL0023	94.37	0.176	0.236	ordered	0.770834	0	0	0	na	na	na	na	-1.54573	0.649396
63	pY-ABL2-wt_vs_pY-ABL2-dead	ETR1	P38071	YBR026C	Y334	MYNYGHIISPR	MYNY(ph)GHIISPR_3	TRUE	1.23282	9.12697	up	No	84.6	non-essential	No domain	97.99	0.718	0.293	ordered	0.105524	0	0	0	na	na	na	na	-0.0277924	0.0581919
64	pY-ABL2-wt_vs_pY-ABL2-dead	SPT16	P32558	YGL207W	Y589	NEEGEYTYLR	NEEGEY(ph)TYLR_2	TRUE	1.42981	11.197	up	No	279	essential	SPT16:Domain:CL0266	90.77	0.322	0.306	ordered	0.0680096	1	1	0	Q04636	-0.179	na	na	-1.98144	0.485593
65	pY-ABL2-wt_vs_pY-ABL2-dead	PAB1	P04147	YER165W	Y393	NQQIVAGKPLYVAIAQR	NQQIVAGKPLY(ph)VAIAQR_3	TRUE	1.25586	7.36382	up	No	1976	essential	RRM_1:Domain:CL0221	96.1	0.478	0.377	ordered	-1.00484	0	0	0	na	na	na	na	-2.82344	0.739579
66	pY-ABL2-wt_vs_pY-ABL2-dead	OXP1	P28273	YKL215C	Y1264	NTIYAQPGDR	NTIY(ph)AQPGDR_2	TRUE	1.81424	22.8107	up	No	69.1	non-essential	Hydantoinase_B:Family:No_clan	95.71	0.561	0.238	ordered	0.408545	0	0	0	na	na	na	na	-0.0446372	0.1835
67	pY-ABL2-wt_vs_pY-ABL2-dead	SPF1	P39986	YEL031W	Y625	NYDEIYK	NYDEIY(ph)K_2	TRUE	0.947623	6.01082	up	No	298	non-essential	Hydrolase:Domain:CL0137	86.32	0.094	0.237	ordered	2.61382	0	0	0	na	na	na	na	-2.89258	0.733086
68	pY-ABL2-wt_vs_pY-ABL2-dead	ADE13	Q05911	YLR359W	Y4	PDYDNYTTPLSSR	PDY(ph)DNYTTPLSSR_2	TRUE	1.6035	18.6263	up	No	340	essential	No domain	86.86	0.878	0.526	ordered	-0.03646685	0	0	0	na	na	na	na	-0.0738945	0.0877068
69	pY-ABL2-wt_vs_pY-ABL2-dead	ADE13	Q05911	YLR359W	Y4	PDYDNYTTPLSSR	PDY(ph)DNYTTPLSSR_3	TRUE	0.9389	7.42189	up	No	340	essential	No domain	86.86	0.878	0.526	ordered	-0.03646685	0	0	0	na	na	na	na	-0.0738945	0.0877068
70	pY-ABL2-wt_vs_pY-ABL2-dead	ADE13	Q05911	YLR359W	Y7	PDYDNYTTPLSSR	PDYDNY(ph)TTPLSSR_2	TRUE	1.31984	8.6099	up	No	340	essential	No domain	95.12	0.796	0.524	ordered	-0.312029	1	0	0	na	na	na	na	-0.777665	0.469335
71	pY-ABL2-wt_vs_pY-ABL2-dead	PGM2	P37012	YMR105C	Y331	QGIYGLAR	QGIY(ph)GLAR_2	TRUE	1.04425	5.91698	up	No	350	non-essential	PGM_PMM_III:Domain:No_clan	98.21	0.31	0.165	ordered	0.263204	0	0	0	na	na	na	na	0	0.0876081
72	pY-ABL2-wt_vs_pY-ABL2-dead	RPS18A	P0CX55	YDR450W	Y98	QNDITDGKDYHTLANNVESK	QNDITDGKDY(ph)HTLANNVESK_3	TRUE	2.00492	14.8964	up	No	1592	non-essential	Ribosomal_S13:Family:CL0303	92.71	0.31	0.353	ordered	1.81394333333333	0	0	0	na	na	na	na	-0.322051	0.11085
73	pY-ABL2-wt_vs_pY-ABL2-dead	RPS18A	P0CX55	YDR450W	Y98	QNDITDGKDYHTLANNVESK	QNDITDGKDY(ph)HTLANNVESK_4	TRUE	0.761637	3.49483	up	No	1592	non-essential	Ribosomal_S13:Family:CL0303	92.71	0.31	0.353	ordered	1.81394333333333	0	0	0	na	na	na	na	-0.322051	0.11085
74	pY-ABL2-wt_vs_pY-ABL2-dead	TAF12	Q03761	YDR145W	Y148	QVLTPEENQEYEK	QVLTPEENQEY(ph)EK_2	TRUE	0.806647	3.94559	up	No	68.5	essential	No domain	87.8	0.039	0.348	ordered	1.07397	0	0	0	na	na	na	na	-0.682704	0.550971
75	pY-ABL2-wt_vs_pY-ABL2-dead	BRX1	Q08235	YOL077C	Y242	QYVSPNVVR	QY(ph)VSPNVVR_2	TRUE	0.863862	4.26398	up	No	148	essential	No domain	95.29	0.165	0.39	ordered	-0.428821	0	0	0	na	na	na	na	-3.2232	0.727371
76	pY-ABL2-wt_vs_pY-ABL2-dead	EGD2	P38879	YHR193C	Y63	SAGGNYVVFGEAK	SAGGNY(ph)VVFGEAK_2	TRUE	0.820848	4.00412	up	No	1283	non-essential	NAC:Family:No_clan	90.53	0.494	0.415	ordered	-0.0824196	0	0	1	na	na	EGD1	0.166999999999996	-3.8737	0.751438
77	pY-ABL2-wt_vs_pY-ABL2-dead	SRV2	P17555	YNL138W	Y469	SDGGNIYLSK	SDGGNIY(ph)LSK_2	TRUE	1.46396	9.38552	up	No	273	essential	CAP_C:Family:CL0391	97.8	0.337	0.215	ordered	-0.457919	21	0	0	na	na	na	na	-4.52414	0.867107
78	pY-ABL2-wt_vs_pY-ABL2-dead	MRT4	P33201	YKL009W	Y124	SDYSRPNTK	SDY(ph)SRPNTK_2	TRUE	0.745843	6.10502	up	No	446	non-essential	No domain	91.45	0.255	0.286	ordered	-0.672961	0	0	0	na	na	na	na	-2.09803	0.589744
79	pY-ABL2-wt_vs_pY-ABL2-dead	SAH1	P39954	YER043C	Y196	SKFDNLYGCR	SKFDNLY(ph)GCR_2	TRUE	1.43055	9.46047	up	No	4120	essential	AdoHcyase_NAD:Domain:CL0063	98.38	0.349	0.161	ordered	-0.510491	1	0	0	na	na	na	na	-3.39726	0.756858
80	pY-ABL2-wt_vs_pY-ABL2-dead	RPL3	P14126	YOR063W	Y343	SLYTNTSR	SLY(ph)TNTSR_2	TRUE	0.879288	4.29653	up	No	5068	essential	Ribosomal_L3:Family:CL0575	88.69	0.584	0.312	ordered	-0.29581	0	0	0	na	na	na	na	-0.547388	0.107325
81	pY-ABL2-wt_vs_pY-ABL2-dead	GVP36	P40531	YIL041W	Y136	TLNYALSK	TLNY(ph)ALSK_2	TRUE	1.37061	9.40625	up	No	1154	non-essential	BAR_2:Family:CL0145	94.4	0.176	0.338	ordered	0.823442	0	0	0	na	na	na	na	-2.66658	0.681106
82	pY-ABL2-wt_vs_pY-ABL2-dead	SNU13	P39990	YEL026W	Y115	TQIYAVK	TQIY(ph)AVK_2	TRUE	0.691717	4.17968	up	No	349	essential	No domain	97.36	0.302	0.396	ordered	1.15089	1	2	0	P19735 / Q08932	0.246 / 0.032	na	na	-0.140527	0.0351097
83	pY-ABL2-wt_vs_pY-ABL2-dead	FAA1	P30624	YOR317W	Y5	VAQYTVPVGK	VAQY(ph)TVPVGK_2	TRUE	1.95995	11.8154	up	No	502	non-essential	No domain	93.52	0.184	0.44	ordered	0.744626	0	0	0	na	na	na	na	-0.843202	0.460035
84	pY-ABL2-wt_vs_pY-ABL2-dead	TMA17	Q12513	YDL110C	Y109	VDALEQETVYR	VDALEQETVY(ph)R_2	TRUE	1.47559	8.74258	up	No	73.9	non-essential	No domain	93.79	0.396	0.448	ordered	0.427665	0	0	0	na	na	na	na	-1.09958	0.705798
85	pY-ABL2-wt_vs_pY-ABL2-dead	TFB1	P32776	YDR311W	Y231	VGPYNVLSTIKPVASSENK	VGPY(ph)NVLSTIKPVASSENK_3	TRUE	1.79968	11.4438	up	No	24.3	essential	No domain	78.75	0.247	0.382	ordered	0.544216	0	0	1	na	na	SSL1	0.0631199999999993	-4.05538	0.8726
86	pY-ABL2-wt_vs_pY-ABL2-dead	RPL4A	P10664	YBR031W	Y274	VGYTLPSHIISTSDVTR	VGY(ph)TLPSHIISTSDVTR_3	TRUE	0.91346	7.54038	up	No	1724	non-essential	Ribos_L4_asso_C:Domain:No_clan	94.42	0.039	0.494	ordered	0.75004	0	0	0	na	na	na	na	-2.284	0.514103
87	pY-ABL2-wt_vs_pY-ABL2-dead	FBA1	P14540	YKL060C	Y294	VNLDTDCQYAYLTGIR	VNLDTDCQY(ph)AYLTGIR_2	TRUE	2.27452	34.9589	up	No	18406	essential	F_bP_aldolase:Domain:CL0036	96.96	0.553	0.215	ordered	-0.2792765	6	0	0	na	na	na	na	-1.49899	0.524672
88	pY-ABL2-wt_vs_pY-ABL2-dead	FBA1	P14540	YKL060C	Y294	VNLDTDCQYAYLTGIR	VNLDTDCQY(ph)AYLTGIR_3	TRUE	1.85189	15.2111	up	No	18406	essential	F_bP_aldolase:Domain:CL0036	96.96	0.553	0.215	ordered	-0.2792765	6	0	0	na	na	na	na	-1.49899	0.524672
89	pY-ABL2-wt_vs_pY-ABL2-dead	SAH1	P39954	YER043C	Y433	VQSEYLGIPEEGPFK	VQSEY(ph)LGIPEEGPFK_2	TRUE	0.537099	4.72113	up	Yes	4120	essential	AdoHcyase:Domain:CL0325	98.11	0.788	0.493	ordered	-0.0879994	1	0	0	na	na	na	na	-2.99625	0.697421
90	pY-ABL2-wt_vs_pY-ABL2-dead	ADH1	P00330	YOL086C	Y330	VVGLSTLPEIYEK	VVGLSTLPEIY(ph)EK_2	TRUE	1.25626	11.7099	up	Yes	9801	non-essential	No domain	96.42	0.012	0.295	ordered	6.60476	0	0	0	na	na	na	na	-0.346871	0.643927
91	pY-ABL2-wt_vs_pY-ABL2-dead	FAS2	P19097	YPL231W	Y977	VVNGNSADAAYAQVEIQPR	VVNGNSADAAY(ph)AQVEIQPR_3	TRUE	1.3065	16.1608	up	No	1917	essential	No domain	75.85	0.706	0.535	ordered	0.0929362	0	0	0	na	na	na	na	-0.474533	0.221348
92	pY-ABL2-wt_vs_pY-ABL2-dead	RPD3	P32561	YNL330C	Y385	YAPSVQLNHTPR	Y(ph)APSVQLNHTPR_3	TRUE	0.69211	5.11884	up	No	55.7	non-essential	No domain	76.38	0.796	0.438	ordered	-0.0395439	0	0	0	na	na	na	na	-0.177164	0.132507
93	pY-ABL2-wt_vs_pY-ABL2-dead	FAS2	P19097	YPL231W	Y1438	YASPNLNMK	Y(ph)ASPNLNM(ox)K_2	TRUE	1.79201	7.7081	up	No	1917	essential	No domain	83.16	0.678	0.38	ordered	-1.79299	0	0	0	na	na	na	na	-0.68201	0.286408
94	pY-ABL2-wt_vs_pY-ABL2-dead	FAS2	P19097	YPL231W	Y1438	YASPNLNMK	Y(ph)ASPNLNMK_2	TRUE	2.45163	16.5194	up	No	1917	essential	No domain	83.16	0.678	0.38	ordered	-1.79299	0	0	0	na	na	na	na	-0.68201	0.286408
95	pY-ABL2-wt_vs_pY-ABL2-dead	YDJ1	P25491	YNL064C	Y321	YGGYGNLIIK	Y(ph)GGYGNLIIK_2	TRUE	0.354415	3.77135	up	No	1297	non-essential	DnaJ_C:Domain:No_clan	78.9	0.812	0.305	ordered	-0.292697	4	0	0	na	na	na	na	-0.403812	0.171407
96	pY-ABL2-wt_vs_pY-ABL2-dead	LYS20	P48570	YDL182W	Y333	YIHFANR	Y(ph)IHFANR_2	TRUE	0.789448	8.56585	up	No	954	non-essential	No domain	79.7	0.239	0.249	ordered	0.662193	0	0	0	na	na	na	na	-0.644041	0.296242
97	pY-ABL2-wt_vs_pY-ABL2-dead	PIL1	P53252	YGR086C	Y158	YKDPQSPK	Y(ph)KDPQSPK_2	TRUE	0.733684	5.64531	up	No	661	non-essential	Pil1:Family:No_clan	95.32	0.714	0.419	ordered	0.0319834	0	0	0	na	na	na	na	-1.79181	0.454411
98	pY-ABL2-wt_vs_pY-ABL2-dead	YCH1	P42937	YGR203W	Y11	YLDPTELHR	Y(ph)LDPTELHR_2	TRUE	0.896038	5.71306	up	No	37	non-essential	No domain	97.68	0.42	0.402	ordered	1.1081	4	1	0	P42937	-0.865	na	na	-2.20298	0.676287
99	pY-ABL2-wt_vs_pY-ABL2-dead	MYO5	Q04439	YMR109W	Y628	YLGLQENVR	Y(ph)LGLQENVR_2	TRUE	1.03095	5.65381	up	No	189	non-essential	Myosin_head:Domain:CL0023	84.37	0.094	0.195	ordered	0.928956	0	0	0	na	na	na	na	-3.8	0.840292
100	pY-ABL2-wt_vs_pY-ABL2-dead	INO1	P11986	YJL153C	Y404	YMKPVGDSK	Y(ph)MKPVGDSK_2	TRUE	0.801492	5.08409	up	No	195	non-essential	Inos-1-P_synth:Family:CL0139	97.07	0.298	0.318	ordered	2.1018	22	1	0	P11986	0.333	na	na	-4.11802	0.816139
101	pY-ABL2-wt_vs_pY-ABL2-dead	YKT6	P36015	YKL196C	Y132	YQDPSQADAIMK	Y(ph)QDPSQADAIMK_2	TRUE	0.498234	4.67934	up	No	139	essential	No domain	91.49	0.016	0.327	ordered	1.17724	0	0	0	na	na	na	na	-3.87779	0.870526
102	pY-ABL2-wt_vs_pY-ABL2-dead	GAL7	P08431	YBR018C	Y75	YESTYIFPNDYAAVR	YESTY(ph)IFPNDYAAVR_2	TRUE	1.09291	6.72141	up	No	5.96	non-essential	GalP_UDP_transf:Domain:CL0265	98.48	0.184	0.377	ordered	-1.24033	0	0	0	na	na	na	na	-1.80091	0.678458
103	pY-ABL2-wt_vs_pY-ABL2-dead	GAL7	P08431	YBR018C	Y81	YESTYIFPNDYAAVR	YESTYIFPNDY(ph)AAVR_2	TRUE	2.5341	15.8734	up	No	5.96	non-essential	GalP_UDP_transf:Domain:CL0265	93.65	0.663	0.432	ordered	-0.3382995	1	0	0	na	na	na	na	-2.63878	0.79767
104	pY-ABL2-wt_vs_pY-ABL2-dead	GAL7	P08431	YBR018C	Y81	YESTYIFPNDYAAVR	YESTYIFPNDY(ph)AAVR_3	TRUE	1.32471	10.7929	up	No	5.96	non-essential	GalP_UDP_transf:Domain:CL0265	93.65	0.663	0.432	ordered	-0.3382995	1	0	0	na	na	na	na	-2.63878	0.79767
105	pY-ABL2-wt_vs_pY-ABL2-dead	SEC16	P48415	YPL085W	Y1360	YTDYLSSSVR	YTDY(ph)LSSSVR_2	TRUE	0.813777	5.70651	up	No	73.5	essential	Sec16_C:Domain:No_clan	94.13	0.137	0.316	ordered	3.34935	0	0	0	na	na	na	na	-0.920465	0.685954
106	pY-ABL2-wt_vs_pY-ABL2-dead	RXT2	P38255	YBR095C	Y41	SGNYQVLK	SGNY(ph)QVLK_2	TRUE	0.615151	5.70988	up	No	28.6	non-essential	No domain	67.09	0.471	0.511	ordered	0	0	0	0	na	na	na	na	-1.39641	0.678847
107	pY-ABL2-wt_vs_pY-ABL2-dead	GFP	P42212	#N/A	Y39	FSVSGEGEGDATYGK	FSVSGEGEGDATY(ph)GK_2	TRUE	1.23094	6.28597	up	No	#N/A	non-essential	No domain	no AF2	no AF2	na	na	no AF2	0	0	0	na	na	na	na	-1.07208	0.246014
108	pY-ABL2-wt_vs_pY-ABL2-dead	gag	P32503	#N/A	Y615	INLDYVKPVSTGIQVINAGELK	INLDY(ph)VKPVSTGIQVINAGELK_3	TRUE	0.969163	4.16453	up	No	#N/A	non-essential	No domain	no AF2	no AF2	na	na	no AF2	0	0	0	na	na	na	na	-0.574676	0.412612

## Sheet: BMX
	test	gene	protein	ensembl_IDs	position	peptide_seq	peptide_z	imputed	log2_fc	d_score	regulation	native?	paxdb_abundance	essentiality	pfam_domain	pLDDT	RSA	RSA_n25	order_status	ddG	ECLAIR_interactions	I3D_interactions	AF2_interactions	I3D_interactors	I3D_AC_ddG	AF2_interactors	AF2_AC_ddG	ddE	ddE_normalised
1	pY-BMX-wt_vs_pY-BMX-dead	AMS1	P22855	YGL156W	Y19	SSEDIIYDPQFKPVQGIYENR	(ac)SSEDIIYDPQFKPVQGIY(ph)ENR_3	TRUE	0.654121	5.03356	up	No	34	non-essential	No domain	93.8	0.243	0.455	ordered	-0.592037	0	0	0	na	na	na	na	-0.834516035907576	0.454304667946444
2	pY-BMX-wt_vs_pY-BMX-dead	GAL7	P08431	YBR018C	Y55	CYLCPGNK	(pc)CY(ph)LCPGNK_2	TRUE	0.842455	8.123	up	No	5.96	non-essential	GalP_UDP_transf:Domain:CL0265	96.3	0.522	0.382	ordered	-0.133588	0	0	0	na	na	na	na	-2.72810786921764	0.80802415875755
3	pY-BMX-wt_vs_pY-BMX-dead	GDI1	P39958	YER136W	Y410	EDGSKDNIYLSR	(py)EDGSKDNIY(ph)LSR_3	TRUE	0.463387	7.03701	up	No	321	essential	GDI:Family:CL0063	98.66	0.071	0.187	ordered	3.51301	0	0	0	na	na	na	na	-1.57450202183607	0.437000291800409
4	pY-BMX-wt_vs_pY-BMX-dead	ATP2	P00830	YJR121W	Y231	EGNDLYR	(py)EGNDLY(ph)R_2	TRUE	0.963305	6.49957	up	No	984	non-essential	ATP-synt_ab:Domain:CL0023	88.2	0.153	0.281	ordered	2.25505	0	0	0	na	na	na	na	-1.25675027455798	0.497090178709378
5	pY-BMX-wt_vs_pY-BMX-dead	PGM2	P37012	YMR105C	Y331	QGIYGLAR	(py)QGIY(ph)GLAR_2	TRUE	1.36386	11.6856	up	No	350	non-essential	PGM_PMM_III:Domain:No_clan	98.21	0.31	0.165	ordered	0.263204	0	0	0	na	na	na	na	0	0.0876081224848513
6	pY-BMX-wt_vs_pY-BMX-dead	RPL7A	P05737	YGL076C	Y76	AAGSYYVEAQHK	AAGSYY(ph)VEAQHK_2	TRUE	0.855741	6.83641	up	No	5053	non-essential	Ribosomal_L30_N:Domain:No_clan	95.84	0.376	0.421	ordered	-0.309451	0	0	2	na	na	RPL20B / RPL21A	-0.00589799999999983 / -1.14894	-1.922382609396	0.457937877480587
7	pY-BMX-wt_vs_pY-BMX-dead	RPL7A	P05737	YGL076C	Y76	AAGSYYVEAQHK	AAGSYY(ph)VEAQHK_3	TRUE	0.739868	5.22727	up	No	5053	non-essential	Ribosomal_L30_N:Domain:No_clan	95.84	0.376	0.421	ordered	-0.309451	0	0	2	na	na	RPL20B / RPL21A	-0.00589799999999983 / -1.14894	-1.922382609396	0.457937877480587
8	pY-BMX-wt_vs_pY-BMX-dead	VMA1	P17255	YDL185W	Y124	AIKEESQSIYIPR	AIKEESQSIY(ph)IPR_3	TRUE	1.00599	11.1932	up	No	1976	non-essential	ATP-synt_ab_Xtn:Family:No_clan	80.23	0.576	0.338	ordered	0.0107806	0	0	0	na	na	na	na	-3.51666807431413	0.762117785861764
9	pY-BMX-wt_vs_pY-BMX-dead	PGI1	P12709	YBR196C	Y121	ANKPMYVDGVNVAPEVDSVLK	ANKPMY(ph)VDGVNVAPEVDSVLK_3	TRUE	1.02075	6.97263	up	No	3703	essential	PGI:Domain:CL0067	97.77	0.459	0.273	ordered	-1.40605	0	0	0	na	na	na	na	-0.054179473789214	0.0534017483846446
10	pY-BMX-wt_vs_pY-BMX-dead	RPL25	P04456	YOL127W	Y54	AVPHYNR	AVPHY(ph)NR_2	TRUE	1.68967	7.5226	up	No	1908	essential	No domain	92.23	0.608	0.549	ordered	-0.4004	0	0	1	na	na	RPL35B	-0.54826	-0.841460584962573	0.171301446051168
11	pY-BMX-wt_vs_pY-BMX-dead	PGI1	P12709	YBR196C	Y108	AVYHVALR	AVY(ph)HVALR_2	TRUE	1.03365	7.78191	up	No	3703	essential	PGI:Domain:CL0067	97.26	0.016	0.195	ordered	19.6975	0	0	0	na	na	na	na	-1.12239138148529	0.545990117825922
12	pY-BMX-wt_vs_pY-BMX-dead	RPS5	P26783	YJR123W	Y61	DASLVDYVQVR	DASLVDY(ph)VQVR_2	TRUE	1.3045	12.0474	up	No	2061	essential	No domain	95.81	0.235	0.347	ordered	-1.42713	0	0	0	na	na	na	na	-3.51738104411563	0.770706598034628
13	pY-BMX-wt_vs_pY-BMX-dead	YMR226C	Q05016	YMR226C	Y168	DAYPTGSIYCASK	DAYPTGSIY(ph)CASK_2	TRUE	1.96023	6.59254	up	No	402	non-essential	adh_short:Domain:CL0063	98.63	0.098	0.214	ordered	-1.34312	0	0	0	na	na	na	na	-3.36633846470745	0.962444553967472
14	pY-BMX-wt_vs_pY-BMX-dead	BFR1	P38934	YOR198C	Y225	DELYSQIR	DELY(ph)SQIR_2	TRUE	1.09164	10.0849	up	No	724	non-essential	No domain	97.95	0.373	0.362	ordered	-0.332898	0	0	0	na	na	na	na	-2.48529312974669	0.685797556327766
15	pY-BMX-wt_vs_pY-BMX-dead	GAL10	P04397	YBR019C	Y248	DGTPIRDYIHVVDLAK	DGTPIRDY(ph)IHVVDLAK_3	TRUE	0.640489	7.96108	up	No	6.04	non-essential	GDP_Man_Dehyd:Domain:CL0063	98.42	0.055	0.129	ordered	1.66881	0	0	0	na	na	na	na	0	NaN
16	pY-BMX-wt_vs_pY-BMX-dead	VMA2	P16140	YBR127C	Y404	DHGDVSNQLYAK	DHGDVSNQLY(ph)AK_2	TRUE	1.20162	15.2533	up	No	1233	non-essential	No domain	94.22	0.357	0.191	ordered	0.524483	5	0	0	na	na	na	na	-2.26968261811034	0.531459987782529
17	pY-BMX-wt_vs_pY-BMX-dead	PNC1	P53184	YGL037C	Y73	DKEPYSTYTYHSPR	DKEPYSTY(ph)TYHSPR_3	TRUE	1.68625	11.7509	up	No	182	non-essential	Isochorismatase:Family:No_clan	98.49	0.208	0.426	ordered	-0.0203298	0	0	0	na	na	na	na	-0.0711661495602478	0.0819412266796732
18	pY-BMX-wt_vs_pY-BMX-dead	FBA1	P14540	YKL060C	Y310	DYIMSPVGNPEGPEKPNKK	DY(ph)IM(ox)SPVGNPEGPEKPNKK_3	TRUE	1.78305	10.3044	up	Yes	18406	essential	F_bP_aldolase:Domain:CL0036	97.98	0.153	0.381	ordered	0.21676	0	0	0	na	na	na	na	-1.22915224982013	0.463377080431117
19	pY-BMX-wt_vs_pY-BMX-dead	FBA1	P14540	YKL060C	Y310	DYIMSPVGNPEGPEKPNKK	DY(ph)IMSPVGNPEGPEKPNKK_3	FALSE	1.59522	11.2102	up	Yes	18406	essential	F_bP_aldolase:Domain:CL0036	97.98	0.153	0.381	ordered	0.21676	0	0	0	na	na	na	na	-1.22915224982013	0.463377080431117
20	pY-BMX-wt_vs_pY-BMX-dead	FBA1	P14540	YKL060C	Y310	DYIMSPVGNPEGPEKPNK	DY(ph)IMSPVGNPEGPEKPNK_3	TRUE	1.07123	8.71929	up	Yes	18406	essential	F_bP_aldolase:Domain:CL0036	97.98	0.153	0.381	ordered	0.21676	0	0	0	na	na	na	na	-1.22915224982013	0.463377080431117
21	pY-BMX-wt_vs_pY-BMX-dead	GSY2	P27472	YLR258W	Y552	DYGIYIVDR	DYGIY(ph)IVDR_2	TRUE	0.395307	4.72046	up	No	131	non-essential	Glycogen_syn:Family:CL0113	97.57	0	0.244	ordered	4.92462	0	0	0	na	na	na	na	-1.91174641821613	0.526300070929929
22	pY-BMX-wt_vs_pY-BMX-dead	YPL199C	Q08954	YPL199C	Y26	DYNHSTDEEYQR	DYNHSTDEEY(ph)QR_3	TRUE	0.989214	11.9637	up	No	57.5	non-essential	DUF1771:Domain:No_clan	93.71	0.086	0.335	ordered	0.95273	0	0	0	na	na	na	na	-3.55616084431823	0.795299802328135
23	pY-BMX-wt_vs_pY-BMX-dead	VMA1	P17255	YDL185W	Y989	EDFLQQNGYSTYDAFCPIWK	EDFLQQNGYSTY(ph)DAFCPIWK_3	TRUE	1.01792	6.72059	up	No	1976	non-essential	No domain	84.79	0.208	0.182	ordered	0.166984	1	0	0	na	na	na	na	-1.90713524813026	0.648068036574575
24	pY-BMX-wt_vs_pY-BMX-dead	RNR1	P21524	YER070W	Y232	EDSIEGIYDTLK	EDSIEGIY(ph)DTLK_2	TRUE	1.32085	14.8182	up	No	2603	essential	Ribonuc_red_lgC:Family:CL0339	97.82	0.51	0.227	ordered	-0.593323	4	1	0	P21524	13.542	na	na	-1.69962527490554	0.626303935514462
25	pY-BMX-wt_vs_pY-BMX-dead	BMH1	P29311	YER177W	Y10	EDSVYLAK	EDSVY(ph)LAK_2	TRUE	0.732815	4.72796	up	No	1649	non-essential	No domain	97.45	0.576	0.47	ordered	-0.200682	9	0	0	na	na	na	na	-0.672761891704995	0.415377033021193
26	pY-BMX-wt_vs_pY-BMX-dead	VMA1	P17255	YDL185W	Y124	EESQSIYIPR	EESQSIY(ph)IPR_2	TRUE	1.59702	14.3472	up	No	1976	non-essential	ATP-synt_ab_Xtn:Family:No_clan	80.23	0.576	0.338	ordered	0.0107806	0	0	0	na	na	na	na	-3.51666807431413	0.762117785861764
27	pY-BMX-wt_vs_pY-BMX-dead	GAL7	P08431	YBR018C	Y217	EHNTDLFADYVK	EHNTDLFADY(ph)VK_2	TRUE	1.50247	15.8976	up	No	5.96	non-essential	GalP_UDP_tr_C:Domain:CL0265	98.68	0.075	0.297	ordered	5.40874	0	0	0	na	na	na	na	-1.70473775133259	0.662064998561979
28	pY-BMX-wt_vs_pY-BMX-dead	GAL7	P08431	YBR018C	Y217	EHNTDLFADYVK	EHNTDLFADY(ph)VK_3	TRUE	1.33118	17.3197	up	No	5.96	non-essential	GalP_UDP_tr_C:Domain:CL0265	98.68	0.075	0.297	ordered	5.40874	0	0	0	na	na	na	na	-1.70473775133259	0.662064998561979
29	pY-BMX-wt_vs_pY-BMX-dead	GAL10	P04397	YBR019C	Y231	EKLYIFGDDYDSR	EKLY(ph)IFGDDYDSR_2	TRUE	1.43205	14.6526	up	No	6.04	non-essential	GDP_Man_Dehyd:Domain:CL0063	93.97	0.341	0.256	ordered	-0.459722	3	0	0	na	na	na	na	0	NaN
30	pY-BMX-wt_vs_pY-BMX-dead	GAL10	P04397	YBR019C	Y231	EKLYIFGDDYDSR	EKLY(ph)IFGDDYDSR_3	TRUE	1.21843	10.6215	up	No	6.04	non-essential	GDP_Man_Dehyd:Domain:CL0063	93.97	0.341	0.256	ordered	-0.459722	3	0	0	na	na	na	na	0	NaN
31	pY-BMX-wt_vs_pY-BMX-dead	TPS2	P31688	YDR074W	Y97	EKPQDLDDDPLYLTK	EKPQDLDDDPLY(ph)LTK_2	TRUE	2.20122	23.1816	up	No	289	non-essential	Glyco_transf_20:Family:CL0113	76.54	0.2	0.424	ordered	0.845249	0	0	0	na	na	na	na	-0.184331833796238	0.220035252643948
32	pY-BMX-wt_vs_pY-BMX-dead	TPS2	P31688	YDR074W	Y97	EKPQDLDDDPLYLTK	EKPQDLDDDPLY(ph)LTK_3	TRUE	2.04825	11.9277	up	No	289	non-essential	Glyco_transf_20:Family:CL0113	76.54	0.2	0.424	ordered	0.845249	0	0	0	na	na	na	na	-0.184331833796238	0.220035252643948
33	pY-BMX-wt_vs_pY-BMX-dead	THR1	P17423	YHR025W	Y63	ESEGYSTVPLR	ESEGY(ph)STVPLR_2	TRUE	1.61958	18.0241	up	No	405	non-essential	No domain	92.74	0.416	0.288	ordered	0.00606393	0	0	0	na	na	na	na	-1.13646039012439	0.540005904930617
34	pY-BMX-wt_vs_pY-BMX-dead	REE1	P40893	YJL217W	Y44	ETFYGFTR	ETFY(ph)GFTR_2	TRUE	1.36826	8.64025	up	No	63.1	non-essential	DUF1349:Domain:CL0004	93.8	0.31	0.237	ordered	0.313398	0	0	0	na	na	na	na	-3.02826636310094	0.727127659574468
35	pY-BMX-wt_vs_pY-BMX-dead	TDH3	P00359	YGR192C	Y253	ETTYDEIKK	ETTY(ph)DEIKK_2	TRUE	1.07448	8.77653	up	No	16371	non-essential	Gp_dh_C:Domain:CL0139	98.77	0.129	0.268	ordered	1.71438	0	0	0	na	na	na	na	-0.726636313964764	0.300959327677793
36	pY-BMX-wt_vs_pY-BMX-dead	ILV5	P06168	YLR355C	Y257	EVNSDLYGER	EVNSDLY(ph)GER_2	TRUE	1.18404	8.46578	up	Yes	4284	essential	IlvC:Family:CL0106	97.42	0.278	0.286	ordered	-0.93019	0	0	0	na	na	na	na	-4.2367401315932	0.768348776748217
37	pY-BMX-wt_vs_pY-BMX-dead	SAH1	P39954	YER043C	Y196	FDNLYGCR	FDNLY(ph)GCR_2	TRUE	1.69432	20.6071	up	No	4120	essential	AdoHcyase_NAD:Domain:CL0063	98.38	0.349	0.161	ordered	-0.510491	1	0	0	na	na	na	na	-3.39725861861853	0.756858147713951
38	pY-BMX-wt_vs_pY-BMX-dead	INO1	P11986	YJL153C	Y54	FDVTPTVQDYVFK	FDVTPTVQDY(ph)VFK_2	TRUE	1.56606	24.527	up	No	195	non-essential	No domain	95.59	0.22	0.355	ordered	-0.937784	10	0	0	na	na	na	na	-1.64944244404474	0.439034026371673
39	pY-BMX-wt_vs_pY-BMX-dead	RPL1A	P0CX43	YGL135W	Y145	FPTPVSHNDDLYGK	FPTPVSHNDDLY(ph)GK_2	TRUE	0.810511	8.41978	up	No	2577	non-essential	Ribosomal_L1:Domain:No_clan	76.23	0.58	0.266	ordered	-1.17849	0	0	0	na	na	na	na	-0.130829427827113	0.0179524502668608
40	pY-BMX-wt_vs_pY-BMX-dead	RPL1A	P0CX43	YGL135W	Y145	FPTPVSHNDDLYGK	FPTPVSHNDDLY(ph)GK_3	TRUE	1.53511	22.6645	up	No	2577	non-essential	Ribosomal_L1:Domain:No_clan	76.23	0.58	0.266	ordered	-1.17849	0	0	0	na	na	na	na	-0.130829427827113	0.0179524502668608
41	pY-BMX-wt_vs_pY-BMX-dead	TAN1	P53072	YGL232W	Y62	FQELYGDIKEGEDESENDEK	FQELY(ph)GDIKEGEDESENDEK_3	TRUE	1.35879	10.0457	up	No	54.4	non-essential	No domain	94.24	0.122	0.488	ordered	1.23874	0	0	0	na	na	na	na	-2.5626647929927	0.689164538489602
42	pY-BMX-wt_vs_pY-BMX-dead	ADH6	Q04894	YMR318C	Y138	FVTTYSQPYEDGYVSQGGYANYVR	FVTTYSQPYEDGYVSQGGYANY(ph)VR_3	TRUE	0.832397	9.54399	up	No	218	non-essential	ADH_N:Domain:CL0296	98.35	0.094	0.143	ordered	2.1983	0	0	0	na	na	na	na	-0.882656856323744	0.905541745869279
43	pY-BMX-wt_vs_pY-BMX-dead	FBA1	P14540	YKL060C	Y93	GAIAAAHYIR	GAIAAAHY(ph)IR_2	TRUE	1.02845	7.58552	up	Yes	18406	essential	F_bP_aldolase:Domain:CL0036	98.82	0.29	0.198	ordered	0.736898	0	0	0	na	na	na	na	-1.4456337611796	0.515287044504729
44	pY-BMX-wt_vs_pY-BMX-dead	RPL5	P26321	YPL131W	Y172	GASDGGLYVPHSENR	GASDGGLY(ph)VPHSENR_2	TRUE	2.0761	14.7415	up	Yes	1843	essential	Ribosomal_L5e:Family:CL0267	97.35	0.247	0.115	ordered	-0.678857	0	0	0	na	na	na	na	-0.661299341236845	0.200478596118054
45	pY-BMX-wt_vs_pY-BMX-dead	RPL5	P26321	YPL131W	Y172	GASDGGLYVPHSENR	GASDGGLY(ph)VPHSENR_3	TRUE	2.15466	15.7226	up	Yes	1843	essential	Ribosomal_L5e:Family:CL0267	97.35	0.247	0.115	ordered	-0.678857	0	0	0	na	na	na	na	-0.661299341236845	0.200478596118054
46	pY-BMX-wt_vs_pY-BMX-dead	TPS1	Q00764	YBR126C	Y337	GDVEEYQYLR	GDVEEY(ph)QYLR_2	TRUE	0.802857	4.97283	up	No	270	non-essential	Glyco_transf_20:Family:CL0113	93.71	0.031	0.284	ordered	8.56818	0	0	0	na	na	na	na	-3.07778236534726	0.779455550829434
47	pY-BMX-wt_vs_pY-BMX-dead	SUP45	P12385	YBR143C	Y45	GQIPLYQK	GQIPLY(ph)QK_2	TRUE	1.11551	11.1934	up	No	717	essential	eRF1_1:Domain:CL0267	92.55	0.094	0.301	ordered	0.644701	0	0	0	na	na	na	na	-0.863904704920622	0.269710293320484
48	pY-BMX-wt_vs_pY-BMX-dead	CDC60	P26637	YPL160W	Y420	GTGVVTCVPSNSPDDYITTK	GTGVVTCVPSNSPDDY(ph)ITTK_2	TRUE	1.49875	19.7989	up	No	1181	essential	tRNA-synt_1:Family:CL0039	95.32	0.106	0.182	ordered	1.0366	0	0	0	na	na	na	na	-2.00901806459956	0.631352760810256
49	pY-BMX-wt_vs_pY-BMX-dead	CDC60	P26637	YPL160W	Y420	GTGVVTCVPSNSPDDYITTK	GTGVVTCVPSNSPDDY(ph)ITTK_3	TRUE	0.786488	4.79011	up	No	1181	essential	tRNA-synt_1:Family:CL0039	95.32	0.106	0.182	ordered	1.0366	0	0	0	na	na	na	na	-2.00901806459956	0.631352760810256
50	pY-BMX-wt_vs_pY-BMX-dead	ADH1	P00330	YOL086C	Y13	GVIFYESHGK	GVIFY(ph)ESHGK_2	TRUE	2.79792	28.9034	up	No	9801	non-essential	No domain	98.12	0.435	0.364	ordered	0.502339	0	0	0	na	na	na	na	0	0.0477234911511117
51	pY-BMX-wt_vs_pY-BMX-dead	SRP1	Q02821	YNL189W	Y498	IFNCQQNENDKIYEK	IFNCQQNENDKIY(ph)EK_3	TRUE	0.589823	4.86766	up	No	188	essential	Arm_3:Family:CL0020	96.33	0.4	0.331	ordered	0.062801	127	4	1	Q02821 / P33307 / P32835 / P32499	0.334 / 0.171 / -0.362 / -0.517	NUP2	-0.62354	-1.96371447431086	0.627306273062731
52	pY-BMX-wt_vs_pY-BMX-dead	ADH1	P00330	YOL086C	Y88	IGDYAGIK	IGDY(ph)AGIK_2	TRUE	2.0306	20.3675	up	No	9801	non-essential	ADH_N:Domain:CL0296	98.8	0.235	0.279	ordered	0.295798	0	0	0	na	na	na	na	-0.36966849981577	0.659809408561489
53	pY-BMX-wt_vs_pY-BMX-dead	CDC19	P00549	YAL038W	Y127	IMYVDYK	IMY(ph)VDYK_2	TRUE	1.05107	6.92153	up	No	16568	essential	PK:Family:CL0151	98.31	0.078	0.284	ordered	2.5888	0	0	0	na	na	na	na	-0.752194642510117	0.418315789473684
54	pY-BMX-wt_vs_pY-BMX-dead	HHF2	P02309	YBR009C	Y52	ISGLIYEEVR	ISGLIY(ph)EEVR_2	TRUE	1.73363	17.6347	up	No	1247	non-essential	CENP-T_C:Domain:CL0012	97.81	0.078	0.472	ordered	-0.172052	0	0	0	na	na	na	na	-2.25042705746676	0.847942754919499
55	pY-BMX-wt_vs_pY-BMX-dead	MFT1	P33441	YML062C	Y192	IYDDFSK	IY(ph)DDFSK_2	TRUE	0.379871	4.54188	up	No	70.9	non-essential	No domain	74.45	0.549	0.518	ordered	-0.484364	0	0	0	na	na	na	na	-1.99379102897944	0.842985318107667
56	pY-BMX-wt_vs_pY-BMX-dead	GLC3	P32775	YEL011W	Y197	IYEAHVGISSPEPK	IY(ph)EAHVGISSPEPK_3	TRUE	1.10409	13.9305	up	No	52.4	non-essential	No domain	98.8	0	0.196	ordered	13.3563	0	0	0	na	na	na	na	-6.16429983159247	0.969606340423941
57	pY-BMX-wt_vs_pY-BMX-dead	PGI1	P12709	YBR196C	Y25	IYESQGK	IY(ph)ESQGK_2	TRUE	2.23928	13.1279	up	No	3703	essential	No domain	98.53	0.18	0.281	ordered	0.498298	0	0	0	na	na	na	na	-0.336641796237948	0.258456860509312
58	pY-BMX-wt_vs_pY-BMX-dead	VMA2	P16140	YBR127C	Y404	KDHGDVSNQLYAK	KDHGDVSNQLY(ph)AK_3	TRUE	1.70678	30.0019	up	No	1233	non-essential	No domain	94.22	0.357	0.191	ordered	0.524483	5	0	0	na	na	na	na	-2.26968261811034	0.531459987782529
59	pY-BMX-wt_vs_pY-BMX-dead	TPI1	P00942	YDR050C	Y67	KPQVTVGAQNAYLK	KPQVTVGAQNAY(ph)LK_3	TRUE	0.992382	7.97521	up	Yes	3004	essential	TIM:Domain:CL0036	98.85	0.18	0.328	ordered	1.4304	6	1	0	P00942	0.209	na	na	-1.2649209321848	0.568789808917197
60	pY-BMX-wt_vs_pY-BMX-dead	BFR1	P38934	YOR198C	Y225	KRDELYSQIR	KRDELY(ph)SQIR_3	TRUE	2.28988	13.838	up	No	724	non-essential	No domain	97.95	0.373	0.362	ordered	-0.332898	0	0	0	na	na	na	na	-2.48529312974669	0.685797556327766
61	pY-BMX-wt_vs_pY-BMX-dead	CDC19	P00549	YAL038W	Y74	KSEELYPGRPLAIALDTK	KSEELY(ph)PGRPLAIALDTK_3	TRUE	1.85364	18.5164	up	Yes	16568	essential	PK:Family:CL0151	95.91	0.376	0.193	ordered	-0.638551	0	0	0	na	na	na	na	-0.305565914544328	0.214
62	pY-BMX-wt_vs_pY-BMX-dead	GCY1	P14065	YOR120W	Y121	LDPAYIKNEDILSVPTK	LDPAY(ph)IKNEDILSVPTK_3	TRUE	0.762692	5.71393	up	No	80.4	non-essential	Aldo_ket_red:Domain:No_clan	97.09	0.38	0.244	ordered	0.475818	0	0	0	na	na	na	na	0	0.0360998650472335
63	pY-BMX-wt_vs_pY-BMX-dead	GCY1	P14065	YOR120W	Y121	LDPAYIK	LDPAY(ph)IK_2	TRUE	0.747347	6.01384	up	No	80.4	non-essential	Aldo_ket_red:Domain:No_clan	97.09	0.38	0.244	ordered	0.475818	0	0	0	na	na	na	na	0	0.0360998650472335
64	pY-BMX-wt_vs_pY-BMX-dead	ASC1	P38011	YMR116C	Y100	LWDVATGETYQR	LWDVATGETY(ph)QR_2	TRUE	1.51068	10.4416	up	No	4303	non-essential	No domain	93.86	0.58	0.252	ordered	-0.716641	0	0	0	na	na	na	na	-0.0849757798027258	0.239409886981279
65	pY-BMX-wt_vs_pY-BMX-dead	RPS8A	P0CX39	YBL072C	Y166	LYACISSR	LY(ph)ACISSR_2	TRUE	0.741302	6.16385	up	No	1112	non-essential	Ribosomal_S8e:Family:No_clan	97.96	0.153	0.26	ordered	-0.377178	0	0	0	na	na	na	na	-2.10715804453396	0.495328332675352
66	pY-BMX-wt_vs_pY-BMX-dead	GAL10	P04397	YBR019C	Y231	LYIFGDDYDSR	LY(ph)IFGDDYDSR_2	TRUE	1.35154	9.96001	up	No	6.04	non-essential	GDP_Man_Dehyd:Domain:CL0063	93.97	0.341	0.256	ordered	-0.459722	3	0	0	na	na	na	na	0	NaN
67	pY-BMX-wt_vs_pY-BMX-dead	RPL17A	P05740	YKL180W	Y113	LYVSHIQVNQAPK	LY(ph)VSHIQVNQAPK_2	TRUE	1.53687	9.43669	up	No	1196	essential	Ribosomal_L22:Domain:No_clan	95.83	0.263	0.328	ordered	-0.423656	0	0	0	na	na	na	na	-0.70078863048366	0.243239376162541
68	pY-BMX-wt_vs_pY-BMX-dead	RPL17A	P05740	YKL180W	Y113	LYVSHIQVNQAPK	LY(ph)VSHIQVNQAPK_3	TRUE	1.41124	13.859	up	No	1196	essential	Ribosomal_L22:Domain:No_clan	95.83	0.263	0.328	ordered	-0.423656	0	0	0	na	na	na	na	-0.70078863048366	0.243239376162541
69	pY-BMX-wt_vs_pY-BMX-dead	ETR1	P38071	YBR026C	Y334	MYNYGHIISPR	MYNY(ph)GHIISPR_3	TRUE	1.14718	7.42631	up	No	84.6	non-essential	No domain	97.99	0.718	0.293	ordered	0.105524	0	0	0	na	na	na	na	-0.0277923998251431	0.058191894700381
70	pY-BMX-wt_vs_pY-BMX-dead	SPT16	P32558	YGL207W	Y589	NEEGEYTYLR	NEEGEY(ph)TYLR_2	TRUE	2.16863	12.7059	up	No	279	essential	SPT16:Domain:CL0266	90.77	0.322	0.306	ordered	0.0680096	1	1	0	Q04636	-0.179	na	na	-1.98143860079378	0.485592940159203
71	pY-BMX-wt_vs_pY-BMX-dead	GAL7	P08431	YBR018C	Y362	NLDGQIHYLQR	NLDGQIHY(ph)LQR_3	TRUE	0.917441	8.142	up	No	5.96	non-essential	GalP_UDP_tr_C:Domain:CL0265	94.33	0.047	0.359	ordered	3.44875	0	0	0	na	na	na	na	-0.722040856071875	0.452689099798677
72	pY-BMX-wt_vs_pY-BMX-dead	RPL23A	P0CX41	YBL087C	Y35	NLYIIAVK	NLY(ph)IIAVK_2	TRUE	0.498976	6.09219	up	No	1512	non-essential	Ribosomal_L14:Domain:No_clan	98.83	0.286	0.359	ordered	-0.721211	0	0	0	na	na	na	na	-1.23644112895993	0.294275835574337
73	pY-BMX-wt_vs_pY-BMX-dead	PAB1	P04147	YER165W	Y393	NQQIVAGKPLYVAIAQR	NQQIVAGKPLY(ph)VAIAQR_3	TRUE	1.71509	16.2757	up	No	1976	essential	RRM_1:Domain:CL0221	96.1	0.478	0.377	ordered	-1.00484	0	0	0	na	na	na	na	-2.82344373487674	0.739578582504789
74	pY-BMX-wt_vs_pY-BMX-dead	ENO2	P00925	YHR174W	Y131	NVPLYQHLADLSK	NVPLY(ph)QHLADLSK_2	TRUE	1.36211	12.8527	up	Yes	18184	non-essential	Enolase_N:Domain:CL0227	98.9	0.047	0.224	ordered	3.56725	0	0	0	na	na	na	na	-2.76238380591469	0.728521508615496
75	pY-BMX-wt_vs_pY-BMX-dead	ENO2	P00925	YHR174W	Y131	NVPLYQHLADLSK	NVPLY(ph)QHLADLSK_3	TRUE	1.38578	8.75122	up	Yes	18184	non-essential	Enolase_N:Domain:CL0227	98.9	0.047	0.224	ordered	3.56725	0	0	0	na	na	na	na	-2.76238380591469	0.728521508615496
76	pY-BMX-wt_vs_pY-BMX-dead	ADE13	Q05911	YLR359W	Y4	PDYDNYTTPLSSR	PDY(ph)DNYTTPLSSR_2	TRUE	1.37787	16.5529	up	No	340	essential	No domain	86.86	0.878	0.526	ordered	-0.04057	0	0	0	na	na	na	na	-0.0738945041548493	0.0877068428813281
77	pY-BMX-wt_vs_pY-BMX-dead	PGM2	P37012	YMR105C	Y331	QGIYGLAR	QGIY(ph)GLAR_2	TRUE	1.50537	12.4489	up	No	350	non-essential	PGM_PMM_III:Domain:No_clan	98.21	0.31	0.165	ordered	0.263204	0	0	0	na	na	na	na	0	0.0876081224848513
78	pY-BMX-wt_vs_pY-BMX-dead	GAL7	P08431	YBR018C	Y50	RPWLGQQEAAYKPTAPLYDPK	RPWLGQQEAAYKPTAPLY(ph)DPK_3	TRUE	1.25159	10.9744	up	No	5.96	non-essential	GalP_UDP_transf:Domain:CL0265	96.51	0.427	0.398	ordered	0.564337	0	0	0	na	na	na	na	-0.718030875525559	0.45197008915732
79	pY-BMX-wt_vs_pY-BMX-dead	VMA1	P17255	YDL185W	Y213	SDFTLYHTWPVR	SDFTLY(ph)HTWPVR_3	TRUE	0.603782	4.57634	up	No	1976	non-essential	ATP-synt_ab_Xtn:Family:No_clan	94.08	0.149	0.302	ordered	2.66876	0	0	0	na	na	na	na	-0.826585936802342	0.481270278242061
80	pY-BMX-wt_vs_pY-BMX-dead	GND1	P38720	YHR183W	Y180	SDGEPCCEWVGPAGAGHYVK	SDGEPCCEWVGPAGAGHY(ph)VK_3	TRUE	0.699434	8.69332	up	No	3600	non-essential	6PGD:Domain:CL0106	98.41	0	0.045	ordered	13.411	0	0	0	na	na	na	na	-3.57713984396783	0.777113945852845
81	pY-BMX-wt_vs_pY-BMX-dead	SRV2	P17555	YNL138W	Y469	SDGGNIYLSK	SDGGNIY(ph)LSK_2	TRUE	1.25224	19.6644	up	No	273	essential	CAP_C:Family:CL0391	97.8	0.337	0.215	ordered	-0.457919	21	0	0	na	na	na	na	-4.52414053757984	0.867106974882418
82	pY-BMX-wt_vs_pY-BMX-dead	YDR341C	Q05506	YDR341C	Y347	SDGTTLYLTR	SDGTTLY(ph)LTR_2	TRUE	1.1615	10.9672	up	No	336	essential	tRNA-synt_1d:Family:CL0039	83.25	0.388	0.214	ordered	1.04102	1	0	0	na	na	na	na	-5.58554492751416	0.985259689586404
83	pY-BMX-wt_vs_pY-BMX-dead	CDC19	P00549	YAL038W	Y74	SEELYPGRPLAIALDTK	SEELY(ph)PGRPLAIALDTK_3	TRUE	0.541081	6.55415	up	Yes	16568	essential	PK:Family:CL0151	95.91	0.376	0.193	ordered	-0.638551	0	0	0	na	na	na	na	-0.305565914544328	0.214
84	pY-BMX-wt_vs_pY-BMX-dead	HSC82	P15108	YMR186W	Y301	SISNDWEDPLYVK	SISNDWEDPLY(ph)VK_2	TRUE	1.78209	22.7038	up	No	4538	non-essential	HSP90:Family:No_clan	97.42	0.278	0.286	ordered	1.7662	0	0	0	na	na	na	na	-0.820691244207438	0.424038820455394
85	pY-BMX-wt_vs_pY-BMX-dead	SAH1	P39954	YER043C	Y196	SKFDNLYGCR	SKFDNLY(ph)GCR_2	TRUE	1.68127	28.0294	up	No	4120	essential	AdoHcyase_NAD:Domain:CL0063	98.38	0.349	0.161	ordered	-0.510491	1	0	0	na	na	na	na	-3.39725861861853	0.756858147713951
86	pY-BMX-wt_vs_pY-BMX-dead	TRP5	P00931	YGL026C	Y346	SLYSYIGR	SLY(ph)SYIGR_2	TRUE	1.11005	5.86477	up	No	920	non-essential	PALP:Family:CL0063	97.93	0.157	0.292	ordered	4.13868	3	0	0	na	na	na	na	-2.09079161692456	0.493782113336808
87	pY-BMX-wt_vs_pY-BMX-dead	RPL3	P14126	YOR063W	Y343	SLYTNTSR	SLY(ph)TNTSR_2	TRUE	1.42478	13.5232	up	No	5068	essential	Ribosomal_L3:Family:CL0575	88.69	0.584	0.312	ordered	-0.29581	0	0	0	na	na	na	na	-0.547388220272148	0.107325035706999
88	pY-BMX-wt_vs_pY-BMX-dead	INO1	P11986	YJL153C	Y166	SQVLEYDLQQR	SQVLEY(ph)DLQQR_2	TRUE	1.00757	7.12771	up	No	195	non-essential	NAD_binding_5:Family:CL0063	97.58	0.612	0.276	ordered	-0.103063	15	0	0	na	na	na	na	-0.784594393393909	0.289001926021038
89	pY-BMX-wt_vs_pY-BMX-dead	RPL2A	P0CX45	YFR031C-A	Y34	TLDYAER	TLDY(ph)AER_2	TRUE	0.665718	5.84379	up	No	939	non-essential	Ribosomal_L2:Domain:CL0021	97.27	0.569	0.291	ordered	-0.700127	0	0	0	na	na	na	na	-0.696137019015504	0.212391214256113
90	pY-BMX-wt_vs_pY-BMX-dead	FRS1	P15624	YLR060W	Y440	TLEYQVVR	TLEY(ph)QVVR_2	TRUE	1.08301	11.0799	up	No	537	essential	tRNA_synthFbeta:Domain:CL0040	93.16	0.325	0.281	ordered	-0.137314	0	0	1	na	na	FRS2	1.24	-0.667364747110863	0.600973451327434
91	pY-BMX-wt_vs_pY-BMX-dead	SEC53	P07283	YFL045C	Y225	TMVGGNDYEIFVDER	TMVGGNDY(ph)EIFVDER_2	TRUE	0.768439	6.95046	up	No	657	essential	PMM:Family:CL0137	95.56	0.298	0.308	ordered	-0.139145	0	0	0	na	na	na	na	-1.32405641052102	0.491864441911079
92	pY-BMX-wt_vs_pY-BMX-dead	SEC26	P41810	YDR238C	Y940	TNDVIGYVR	TNDVIGY(ph)VR_2	TRUE	1.37253	14.5583	up	No	282	essential	Coatomer_b_Cpla:Domain:CL0545	93.51	0.439	0.272	ordered	-0.326971	0	0	0	na	na	na	na	-1.26550137557129	0.440723810554218
93	pY-BMX-wt_vs_pY-BMX-dead	SNU13	P39990	YEL026W	Y115	TQIYAVK	TQIY(ph)AVK_2	TRUE	0.964808	5.47761	up	No	349	essential	No domain	97.36	0.302	0.396	ordered	1.15089	1	2	0	P19735 / Q08932	0.246 / 0.032	na	na	-0.140526747725362	0.0351097178683386
94	pY-BMX-wt_vs_pY-BMX-dead	DUG1	P43616	YFR044C	Y303	TSLYDKK	TSLY(ph)DKK_2	TRUE	1.41129	15.7622	up	No	430	non-essential	Peptidase_M20:Family:CL0035	95.02	0.224	0.325	ordered	1.1683	0	0	0	na	na	na	na	-0.570197813110311	0.50243608693272
95	pY-BMX-wt_vs_pY-BMX-dead	MET13	P53128	YGL125W	Y36	TTQGVQNLYDR	TTQGVQNLY(ph)DR_2	TRUE	1.21997	11.905	up	No	44.1	non-essential	MTHFR:Domain:CL0086	92.22	0.067	0.218	ordered	4.1026	1	0	0	na	na	na	na	-1.86955440818468	0.496686707333129
96	pY-BMX-wt_vs_pY-BMX-dead	PRE3	P38624	YJL001W	Y44	TTTGAYIANR	TTTGAY(ph)IANR_2	TRUE	0.809483	6.11333	up	No	146	essential	Proteasome:Domain:CL0052	92.55	0.663	0.242	ordered	-0.298499	10	0	1	na	na	PUP1	-0.0917080000000002	-1.19729593437771	0.501591187270502
97	pY-BMX-wt_vs_pY-BMX-dead	GRE3	P38715	YHR104W	Y33	VCANQIYEAIK	VCANQIY(ph)EAIK_2	TRUE	0.588635	5.48228	up	No	261	non-essential	Aldo_ket_red:Domain:No_clan	98.45	0.09	0.201	ordered	1.01854	0	0	0	na	na	na	na	-0.034569910467176	0.215228589826143
98	pY-BMX-wt_vs_pY-BMX-dead	TMA17	Q12513	YDL110C	Y109	VDALEQETVYR	VDALEQETVY(ph)R_2	TRUE	0.931207	6.96927	up	No	73.9	non-essential	No domain	93.79	0.396	0.448	ordered	0.427665	0	0	0	na	na	na	na	-1.09958278176154	0.705798394290812
99	pY-BMX-wt_vs_pY-BMX-dead	FBA1	P14540	YKL060C	Y294	VNLDTDCQYAYLTGIR	VNLDTDCQY(ph)AYLTGIR_2	TRUE	1.88218	22.5696	up	No	18406	essential	F_bP_aldolase:Domain:CL0036	96.96	0.553	0.215	ordered	-0.284693	6	0	0	na	na	na	na	-1.49898949671912	0.524671896766625
100	pY-BMX-wt_vs_pY-BMX-dead	FBA1	P14540	YKL060C	Y294	VNLDTDCQYAYLTGIR	VNLDTDCQY(ph)AYLTGIR_3	TRUE	1.63908	12.8104	up	No	18406	essential	F_bP_aldolase:Domain:CL0036	96.96	0.553	0.215	ordered	-0.284693	6	0	0	na	na	na	na	-1.49898949671912	0.524671896766625
101	pY-BMX-wt_vs_pY-BMX-dead	ADH1	P00330	YOL086C	Y330	VVGLSTLPEIYEK	VVGLSTLPEIY(ph)EK_2	TRUE	1.5873	12.1757	up	Yes	9801	non-essential	No domain	96.42	0.012	0.295	ordered	6.60476	0	0	0	na	na	na	na	-0.346870626254718	0.643926788685524
102	pY-BMX-wt_vs_pY-BMX-dead	FAS2	P19097	YPL231W	Y977	VVNGNSADAAYAQVEIQPR	VVNGNSADAAY(ph)AQVEIQPR_3	TRUE	1.20904	7.61918	up	No	1917	essential	No domain	75.85	0.706	0.535	ordered	0.0929362	0	0	0	na	na	na	na	-0.47453318320731	0.221348063832162
103	pY-BMX-wt_vs_pY-BMX-dead	TDH3	P00359	YGR192C	Y54	YAGEVSHDDKHIIVDGK	Y(ph)AGEVSHDDKHIIVDGK_3	TRUE	0.655634	6.86859	up	Yes	16371	non-essential	Gp_dh_N:Domain:CL0063	97.99	0.157	0.352	ordered	2.98755	0	0	0	na	na	na	na	-1.08080063486123	0.42479980972013
104	pY-BMX-wt_vs_pY-BMX-dead	TDH3	P00359	YGR192C	Y54	YAGEVSHDDKHIIVDGK	Y(ph)AGEVSHDDKHIIVDGK_4	TRUE	0.773764	5.32334	up	Yes	16371	non-essential	Gp_dh_N:Domain:CL0063	97.99	0.157	0.352	ordered	2.98755	0	0	0	na	na	na	na	-1.08080063486123	0.42479980972013
105	pY-BMX-wt_vs_pY-BMX-dead	TDH3	P00359	YGR192C	Y54	YAGEVSHDDK	Y(ph)AGEVSHDDK_2	TRUE	0.887804	6.06584	up	Yes	16371	non-essential	Gp_dh_N:Domain:CL0063	97.99	0.157	0.352	ordered	2.98755	0	0	0	na	na	na	na	-1.08080063486123	0.42479980972013
106	pY-BMX-wt_vs_pY-BMX-dead	SGT2	Q12118	YOR007C	Y181	YAQGKPEEALEAYKK	Y(ph)AQGKPEEALEAYKK_3	TRUE	0.515031	8.34002	up	No	504	non-essential	No domain	98.44	0.357	0.223	ordered	-0.24536	0	0	0	na	na	na	na	-1.95189836280798	0.668087697929354
107	pY-BMX-wt_vs_pY-BMX-dead	TEF2	P02994	YBR118W	Y56	YAWVLDK	Y(ph)AWVLDK_2	TRUE	1.06506	8.68451	up	No	9541	non-essential	GTP_EFTU:Domain:CL0023	81.82	0.078	0.306	ordered	1.43319	2	0	0	na	na	na	na	-1.13583204158194	0.582380322969944
108	pY-BMX-wt_vs_pY-BMX-dead	LYS20	P48570	YDL182W	Y333	YIHFANR	Y(ph)IHFANR_2	TRUE	0.618075	5.93968	up	No	954	non-essential	No domain	79.7	0.239	0.249	ordered	0.662193	0	0	0	na	na	na	na	-0.644041336615146	0.296241618994895
109	pY-BMX-wt_vs_pY-BMX-dead	PGK1	P00560	YCR012W	Y75	YSLAPVAK	Y(ph)SLAPVAK_2	TRUE	1.51001	9.78866	up	Yes	18044	essential	PGK:Domain:No_clan	97.33	0.2	0.292	ordered	-0.799645	0	0	0	na	na	na	na	-0.63334295510805	0.358756883347047
110	pY-BMX-wt_vs_pY-BMX-dead	VMA1	P17255	YDL185W	Y918	YTNVLNK	Y(ph)TNVLNK_2	TRUE	0.726655	10.3337	up	No	1976	non-essential	No domain	93.88	0.145	0.269	ordered	1.12061	0	0	0	na	na	na	na	-4.2815517110856	0.8093599449415
111	pY-BMX-wt_vs_pY-BMX-dead	GAL7	P08431	YBR018C	Y75	YESTYIFPNDYAAVR	YESTY(ph)IFPNDYAAVR_2	TRUE	1.84027	21.5857	up	No	5.96	non-essential	GalP_UDP_transf:Domain:CL0265	98.48	0.184	0.377	ordered	-1.3246	0	0	0	na	na	na	na	-1.80090847905046	0.678458441184929
112	pY-BMX-wt_vs_pY-BMX-dead	GAL7	P08431	YBR018C	Y81	YESTYIFPNDYAAVR	YESTYIFPNDY(ph)AAVR_2	TRUE	1.56123	19.4649	up	No	5.96	non-essential	GalP_UDP_transf:Domain:CL0265	93.65	0.663	0.432	ordered	-0.326278	1	0	0	na	na	na	na	-2.63877999345636	0.797670405522002
113	pY-BMX-wt_vs_pY-BMX-dead	GAL7	P08431	YBR018C	Y81	YESTYIFPNDYAAVR	YESTYIFPNDY(ph)AAVR_3	TRUE	0.603438	4.89448	up	No	5.96	non-essential	GalP_UDP_transf:Domain:CL0265	93.65	0.663	0.432	ordered	-0.326278	1	0	0	na	na	na	na	-2.63877999345636	0.797670405522002
114	pY-BMX-wt_vs_pY-BMX-dead	HSP26	P15992	YBR072W	Y58	EVARPNNYAGALYDPR	(py)EVARPNNY(ph)AGALYDPR_3	TRUE	2.12882	28.4232	up	No	394	non-essential	No domain	44.74	0.82	0.609	disordered	0	0	0	0	na	na	na	na	0	0.0616767204234888
115	pY-BMX-wt_vs_pY-BMX-dead	SFL1	P20134	YOR140W	Y559	DYNKPVPQNMAPSPIYPINEPTTR	DYNKPVPQNM(ox)APSPIY(ph)PINEPTTR_3	TRUE	1.10124	6.6318	up	No	23.7	non-essential	No domain	39.8	0.824	0.745	disordered	0	0	0	0	na	na	na	na	na	na
116	pY-BMX-wt_vs_pY-BMX-dead	SHS1	Q07657	YDL225W	Y400	ENEYEDNGEHDSAENEQEMSPVR	ENEY(ph)EDNGEHDSAENEQEM(ox)SPVR_3	TRUE	1.55875	10.8101	up	Yes	126	non-essential	No domain	34.14	0.878	0.828	disordered	0	0	0	0	na	na	na	na	-0.164929788496064	0.164564220183486
117	pY-BMX-wt_vs_pY-BMX-dead	PHO85	P17157	YPL031C	Y18	LGNGTYATVYK	LGNGTY(ph)ATVYK_2	TRUE	1.18757	4.86778	up	No	51.8	non-essential	Pkinase:Domain:CL0016	67.44	0.737	0.365	ordered	0	2	0	0	na	na	na	na	-0.511449382193987	0.70532401415135
118	pY-BMX-wt_vs_pY-BMX-dead	SGV1	P23293	YPR161C	Y39	TNLTYIK	TNLTY(ph)IK_2	TRUE	0.489643	4.75091	up	No	27.8	essential	No domain	52.16	0.384	0.531	ordered	0	0	0	0	na	na	na	na	na	na

## Sheet: FES
	test	gene	protein	ensembl_IDs	position	peptide_seq	peptide_z	imputed	log2_fc	d_score	regulation	native?	paxdb_abundance	essentiality	pfam_domain	pLDDT	RSA	RSA_n25	order_status	ddG	ECLAIR_interactions	I3D_interactions	AF2_interactions	I3D_interactors	I3D_AC_ddG	AF2_interactors	AF2_AC_ddG	ddE	ddE_normalised
1	pY-FES-wt_vs_pY-FES-dead	RPL20A	P0CX23	#N/A	Y7	EYQVIGR	(py)EY(ph)QVIGR_2	TRUE	0.474323	3.17553	up	No	#N/A	non-essential	Ribosomal_L18A:Domain:No_clan	97.36	0.024	0.38	ordered	0.954266	0	0	0	na	na	na	na	-3.39535	0.7588
2	pY-FES-wt_vs_pY-FES-dead	COX8	P04039	YLR395C	Y35	DGVYENIPFK	DGVY(ph)ENIPFK_2	TRUE	1.38848	10.8674	up	No	58.1	non-essential	COX7C:Family:No_clan	93.89	0.404	0.603	disordered	-0.342139	0	0	0	na	na	na	na	-3.01311	0.884865
3	pY-FES-wt_vs_pY-FES-dead	REE1	P40893	YJL217W	Y44	ETFYGFTR	ETFY(ph)GFTR_2	TRUE	1.64398	9.40057	up	No	63.1	non-essential	DUF1349:Domain:CL0004	93.8	0.31	0.237	ordered	0.313398	0	0	0	na	na	na	na	-3.02827	0.727128
4	pY-FES-wt_vs_pY-FES-dead	ADH1	P00330	YOL086C	Y13	GVIFYESHGK	GVIFY(ph)ESHGK_2	TRUE	0.883171	3.56407	up	No	9801	non-essential	No domain	98.12	0.435	0.364	ordered	0.502339	0	0	0	na	na	na	na	0	0.0477235
5	pY-FES-wt_vs_pY-FES-dead	ADH1	P00330	YOL086C	Y88	IGDYAGIK	IGDY(ph)AGIK_2	TRUE	1.09247	5.19436	up	No	9801	non-essential	ADH_N:Domain:CL0296	98.8	0.235	0.279	ordered	0.295798	0	0	0	na	na	na	na	-0.369668	0.659809
6	pY-FES-wt_vs_pY-FES-dead	PGI1	P12709	YBR196C	Y25	IYESQGK	IY(ph)ESQGK_2	TRUE	1.29086	5.65406	up	No	3703	essential	No domain	98.53	0.18	0.281	ordered	0.527935	0	0	0	na	na	na	na	-0.336642	0.258457
7	pY-FES-wt_vs_pY-FES-dead	BFR1	P38934	YOR198C	Y225	KRDELYSQIR	KRDELY(ph)SQIR_3	TRUE	0.933648	7.7611	up	No	724	non-essential	No domain	97.95	0.373	0.362	ordered	-0.173996	0	0	0	na	na	na	na	-2.48529	0.685798
8	pY-FES-wt_vs_pY-FES-dead	GPM1	P00950	YKL152C	Y49	KVYPDVLYTSK	KVY(ph)PDVLYTSK_2	TRUE	0.705418	3.45114	up	Yes	8673	essential	His_Phos_1:Domain:CL0071	97.87	0.341	0.162	ordered	-0.343692	0	0	0	na	na	na	na	-0.000531541	0.30243
9	pY-FES-wt_vs_pY-FES-dead	CPR1	P14832	YDR155C	Y23	LYNDIVPK	LY(ph)NDIVPK_2	TRUE	1.39585	12.5977	up	No	2772	non-essential	Pro_isomerase:Domain:CL0475	98.53	0.031	0.233	ordered	3.09031	0	0	0	na	na	na	na	-1.28047	0.648957
10	pY-FES-wt_vs_pY-FES-dead	ADE13	Q05911	YLR359W	Y4	PDYDNYTTPLSSR	PDY(ph)DNYTTPLSSR_2	TRUE	0.686044	3.62738	up	No	340	essential	No domain	86.86	0.878	0.526	ordered	-0.04057	0	0	0	na	na	na	na	-0.0738945	0.0877068
11	pY-FES-wt_vs_pY-FES-dead	ADH1	P00330	YOL086C	Y330	VVGLSTLPEIYEK	VVGLSTLPEIY(ph)EK_2	TRUE	1.74868	9.66889	up	Yes	9801	non-essential	No domain	96.42	0.012	0.295	ordered	6.60476	0	0	0	na	na	na	na	-0.346871	0.643927
12	pY-FES-wt_vs_pY-FES-dead	FAS2	P19097	YPL231W	Y977	VVNGNSADAAYAQVEIQPR	VVNGNSADAAY(ph)AQVEIQPR_3	TRUE	1.23666	8.48905	up	No	1917	essential	No domain	75.85	0.706	0.535	ordered	0.0929362	0	0	0	na	na	na	na	-0.474533	0.221348
13	pY-FES-wt_vs_pY-FES-dead	TEF2	P02994	YBR118W	Y56	YAWVLDK	Y(ph)AWVLDK_2	TRUE	1.16909	7.16961	up	No	9541	non-essential	GTP_EFTU:Domain:CL0023	81.82	0.078	0.306	ordered	1.43319	2	0	0	na	na	na	na	-1.13583	0.58238
14	pY-FES-wt_vs_pY-FES-dead	GAL7	P08431	YBR018C	Y81	YESTYIFPNDYAAVR	YESTYIFPNDY(ph)AAVR_2	TRUE	1.50165	16.6631	up	No	5.96	non-essential	GalP_UDP_transf:Domain:CL0265	93.65	0.663	0.432	ordered	-0.32073	1	0	0	na	na	na	na	-2.63878	0.79767
15	pY-FES-wt_vs_pY-FES-dead	MSS116	P15424	YDR194C	Y632	SQNRDYDDEPFRR	SQNRDY(ph)DDEPFRR_3	TRUE	1.02807	4.55233	up	No	159	non-essential	No domain	40.51	0.816	0.789	disordered	0	0	0	0	na	na	na	na	-0.424856	0.321826

## Sheet: FRK
	test	gene	protein	ensembl_IDs	position	peptide_seq	peptide_z	imputed	log2_fc	d_score	regulation	native?	paxdb_abundance	essentiality	pfam_domain	pLDDT	RSA	RSA_n25	order_status	ddG	ECLAIR_interactions	I3D_interactions	AF2_interactions	I3D_interactors	I3D_AC_ddG	AF2_interactors	AF2_AC_ddG	ddE	ddE_normalised
1	pY-FRK-wt_vs_pY-FRK-dead	YPT1	P01123	YFL038C	Y5	MNSEYDYLFK	(ac)MNSEY(ph)DYLFK_2	TRUE	1.71551	5.45734	up	No	108	essential	No domain	92.36	0.231	0.385	ordered	-1.3439	2	0	0	na	na	na	na	-0.0152269527273631	0.0806045340050378
2	pY-FRK-wt_vs_pY-FRK-dead	YBR016W	P38216	YBR016W	Y6	SANDYYGGTAGEK	(ac)SANDY(ph)YGGTAGEK_2	TRUE	1.27026	5.14379	up	No	17.4	non-essential	No domain	71.08	0.741	0.729	disordered	-0.331551	0	0	0	na	na	na	na	-1.66525258947735	0.752679307502061
3	pY-FRK-wt_vs_pY-FRK-dead	EMC4	P53073	YGL231C	Y7	SEQEPYEWAK	(ac)SEQEPY(ph)EWAK_2	TRUE	1.8037	7.46437	up	No	94.5	non-essential	No domain	82.22	0.663	0.67	disordered	-0.0973635	0	0	1	na	na	EMC2	2.4003	-1.02066355404631	0.387392391002499
4	pY-FRK-wt_vs_pY-FRK-dead	YOP1	Q12402	YPR028W	Y4	SEYASSIHSQMK	(ac)SEY(ph)ASSIHSQM(ox)K_2	TRUE	0.733906	2.34082	up	No	259	non-essential	No domain	74.91	0.694	0.538	ordered	-0.376913	0	0	0	na	na	na	na	-0.536738807859594	0.183521147373043
5	pY-FRK-wt_vs_pY-FRK-dead	YOP1	Q12402	YPR028W	Y4	SEYASSIHSQMK	(ac)SEY(ph)ASSIHSQMK_2	TRUE	0.94256	3.30583	up	No	259	non-essential	No domain	74.91	0.694	0.538	ordered	-0.376913	0	0	0	na	na	na	na	-0.536738807859594	0.183521147373043
6	pY-FRK-wt_vs_pY-FRK-dead	SCL1	P21243	YGL011C	Y12	SGAAAASAAGYDR	(ac)SGAAAASAAGY(ph)DR_2	TRUE	1.14748	4.8957	up	No	380	essential	Proteasome_A_N:Family:CL0052	86.57	0.235	0.553	ordered	-0.539773	1	0	0	na	na	na	na	-2.74988794518218	0.766739788989867
7	pY-FRK-wt_vs_pY-FRK-dead	SED4	P25365	YCR067C	Y8	SGNSANYDVGYPIYGAK	(ac)SGNSANY(ph)DVGYPIYGAK_2	TRUE	1.28159	3.82586	up	No	6.97	non-essential	No domain	96.43	0.216	0.339	ordered	-1.18782	0	0	0	na	na	na	na	-2.09751798905905	0.882155388471178
8	pY-FRK-wt_vs_pY-FRK-dead	RPC40	P07703	YPR110C	Y9	SNIVGIEYNR	(ac)SNIVGIEY(ph)NR_2	TRUE	0.547219	2.22315	up	No	236	essential	No domain	89.24	0.545	0.394	ordered	0.142854	0	0	0	na	na	na	na	-0.12165619254918	0.0760468222169849
9	pY-FRK-wt_vs_pY-FRK-dead	TEF4	P36008	YKL081W	Y7	SQGTLYINR	(ac)SQGTLY(ph)INR_2	TRUE	0.766019	3.35051	up	No	2717	non-essential	GST_N:Domain:CL0172	97.37	0.027	0.255	ordered	1.95879	0	0	0	na	na	na	na	-2.08981934574476	0.50926517571885
10	pY-FRK-wt_vs_pY-FRK-dead	CPR1	P14832	YDR155C	Y5	SQVYFDVEADGQPIGR	(ac)SQVY(ph)FDVEADGQPIGR_2	TRUE	2.00409	7.09111	up	No	2772	non-essential	Pro_isomerase:Domain:CL0475	98.85	0.161	0.264	ordered	-0.256879	0	0	0	na	na	na	na	-1.18833829469577	0.619947848761408
11	pY-FRK-wt_vs_pY-FRK-dead	AMS1	P22855	YGL156W	Y19	SSEDIIYDPQFKPVQGIYENR	(ac)SSEDIIYDPQFKPVQGIY(ph)ENR_3	TRUE	1.63487	6.23965	up	No	34	non-essential	No domain	93.8	0.243	0.455	ordered	-0.8074285	0	0	0	na	na	na	na	-0.834516035907576	0.454304667946444
12	pY-FRK-wt_vs_pY-FRK-dead	LCB2	P40970	YDR062W	Y7	STPANYTR	(ac)STPANY(ph)TR_2	TRUE	1.9251	6.22378	up	No	242	essential	No domain	81.77	0.522	0.631	disordered	-0.625232	0	0	0	na	na	na	na	0	0.0227603360082594
13	pY-FRK-wt_vs_pY-FRK-dead	TDA3	P38758	YHR009C	Y429	CDELYHYVSK	(pc)CDELY(ph)HYVSK_2	TRUE	0.976449	2.9838	up	No	64.5	essential	DAO:Domain:CL0063	98.22	0.212	0.243	ordered	1.10832	0	0	0	na	na	na	na	-0.0555242076706131	0.290964007047571
14	pY-FRK-wt_vs_pY-FRK-dead	GAL7	P08431	YBR018C	Y55	CYLCPGNKR	(pc)CY(ph)LCPGNKR_2	TRUE	2.06266	7.80813	up	No	5.96	non-essential	GalP_UDP_transf:Domain:CL0265	96.3	0.522	0.382	ordered	-0.1443065	0	0	0	na	na	na	na	-2.72810786921764	0.80802415875755
15	pY-FRK-wt_vs_pY-FRK-dead	GAL7	P08431	YBR018C	Y55	CYLCPGNK	(pc)CY(ph)LCPGNK_2	TRUE	2.55611	10.4455	up	No	5.96	non-essential	GalP_UDP_transf:Domain:CL0265	96.3	0.522	0.382	ordered	-0.1443065	0	0	0	na	na	na	na	-2.72810786921764	0.80802415875755
16	pY-FRK-wt_vs_pY-FRK-dead	GDI1	P39958	YER136W	Y410	EDGSKDNIYLSR	(py)EDGSKDNIY(ph)LSR_3	TRUE	1.75851	6.39506	up	No	321	essential	GDI:Family:CL0063	98.66	0.071	0.187	ordered	3.4654025	0	0	0	na	na	na	na	-1.57450202183607	0.437000291800409
17	pY-FRK-wt_vs_pY-FRK-dead	BMH1	P29311	YER177W	Y10	EDSVYLAK	(py)EDSVY(ph)LAK_2	TRUE	1.03524	4.00996	up	No	1649	non-essential	No domain	97.45	0.576	0.47	ordered	-0.211943	9	0	0	na	na	na	na	-0.672761891704995	0.415377033021193
18	pY-FRK-wt_vs_pY-FRK-dead	GAL7	P08431	YBR018C	Y217	EHNTDLFADYVK	(py)EHNTDLFADY(ph)VK_2	TRUE	0.768196	2.06718	up	No	5.96	non-essential	GalP_UDP_tr_C:Domain:CL0265	98.68	0.075	0.297	ordered	5.594184	0	0	0	na	na	na	na	-1.70473775133259	0.662064998561979
19	pY-FRK-wt_vs_pY-FRK-dead	GAL7	P08431	YBR018C	Y217	EHNTDLFADYVK	(py)EHNTDLFADY(ph)VK_3	TRUE	0.777132	1.98458	up	No	5.96	non-essential	GalP_UDP_tr_C:Domain:CL0265	98.68	0.075	0.297	ordered	5.594184	0	0	0	na	na	na	na	-1.70473775133259	0.662064998561979
20	pY-FRK-wt_vs_pY-FRK-dead	HSC82	P15108	YMR186W	Y543	EKEIKEYEPLTK	(py)EKEIKEY(ph)EPLTK_3	TRUE	0.880892	3.16333	up	No	4538	non-essential	HSP90:Family:No_clan	94.83	0.055	0.338	ordered	0.981132333333333	0	0	0	na	na	na	na	-0.65563102252462	0.360806270996641
21	pY-FRK-wt_vs_pY-FRK-dead	GAL10	P04397	YBR019C	Y231	EKLYIFGDDYDSR	(py)EKLY(ph)IFGDDYDSR_2	TRUE	0.668027	2.18545	up	No	6.04	non-essential	GDP_Man_Dehyd:Domain:CL0063	93.97	0.341	0.256	ordered	-0.4503865	3	0	0	na	na	na	na	0	NaN
22	pY-FRK-wt_vs_pY-FRK-dead	TCB1	Q12466	YOR086C	Y845	ELEDMYSNR	(py)ELEDMY(ph)SNR_2	TRUE	1.69077	6.19711	up	No	618	non-essential	No domain	83.28	0.035	0.301	ordered	6.5986525	0	0	0	na	na	na	na	-0.570064494825143	0.188689299908964
23	pY-FRK-wt_vs_pY-FRK-dead	MIC19	P43594	YFR011C	Y42	ESDYVTK	(py)ESDY(ph)VTK_2	TRUE	2.33154	6.22541	up	No	96.5	non-essential	DUF1690:Family:No_clan	89.92	0.533	0.507	ordered	-0.1760255	0	0	0	na	na	na	na	-1.19741232739385	0.533063006862133
24	pY-FRK-wt_vs_pY-FRK-dead	ERG3	P32353	YLR056W	Y355	EVEGDDNDRIYENDPNTK	(py)EVEGDDNDRIY(ph)ENDPNTK_3	TRUE	1.64749	5.85095	up	No	179	non-essential	No domain	92.44	0.063	0.459	ordered	-0.33261175	0	0	0	na	na	na	na	-2.58697199565969	0.64608727010458
25	pY-FRK-wt_vs_pY-FRK-dead	YGR266W	P53326	YGR266W	Y327	QDGDEYAYLK	(py)QDGDEY(ph)AYLK_2	TRUE	0.704093	2.64677	up	No	38.1	non-essential	PhoD_2:Domain:CL0163	91.74	0.655	0.247	ordered	-0.2896935	0	0	0	na	na	na	na	-0.62595996609371	0.167555388659407
26	pY-FRK-wt_vs_pY-FRK-dead	GDI1	P39958	YER136W	Y57	QDHYGGEAASVTLSQLYEK	(py)QDHYGGEAASVTLSQLY(ph)EK_2	TRUE	0.783088	1.99227	up	No	321	essential	GDI:Family:CL0063	97.94	0.016	0.301	ordered	9.90831666666667	0	0	0	na	na	na	na	-1.22556068124045	0.353428654800117
27	pY-FRK-wt_vs_pY-FRK-dead	GDI1	P39958	YER136W	Y57	QDHYGGEAASVTLSQLYEK	(py)QDHYGGEAASVTLSQLY(ph)EK_3	TRUE	0.857164	2.7728	up	No	321	essential	GDI:Family:CL0063	97.94	0.016	0.301	ordered	9.90831666666667	0	0	0	na	na	na	na	-1.22556068124045	0.353428654800117
28	pY-FRK-wt_vs_pY-FRK-dead	RHO1	P06780	YPR165W	Y162	QEGQQPVTSQEGQSVADQIGATGYYECSAK	(py)QEGQQPVTSQEGQSVADQIGATGYY(ph)ECSAK_3	TRUE	1.44599	5.84462	up	No	136	essential	Ras:Domain:CL0023	98.89	0.329	0.295	ordered	-0.235493	0	0	0	na	na	na	na	-0.476254296332987	0.544342105263158
29	pY-FRK-wt_vs_pY-FRK-dead	CHC1	P22137	YGL206C	Y383	QFESLLLQNDYQNAAK	(py)QFESLLLQNDY(ph)QNAAK_2	TRUE	0.666039	2.74447	up	No	655	essential	Clathrin_H_link:Domain:CL0020	74.81	0.216	0.299	ordered	0.328375	0	0	0	na	na	na	na	-2.57586380588391	0.615514441295418
30	pY-FRK-wt_vs_pY-FRK-dead	ISC1	P40015	YER019W	Y201	QGDAAYLCHR	(py)QGDAAY(ph)LCHR_2	TRUE	0.891831	2.53861	up	No	4.13	non-essential	Exo_endo_phos:Domain:CL0530	96.72	0.02	0.181	ordered	0.249791	0	0	0	na	na	na	na	-3.61590511296628	0.792404923552465
31	pY-FRK-wt_vs_pY-FRK-dead	PGM2	P37012	YMR105C	Y331	QGIYGLAR	(py)QGIY(ph)GLAR_2	TRUE	1.97159	7.18149	up	No	350	non-essential	PGM_PMM_III:Domain:No_clan	98.21	0.31	0.165	ordered	0.203991	0	0	0	na	na	na	na	0	0.0876081224848513
32	pY-FRK-wt_vs_pY-FRK-dead	UGP1	P32861	YKL035W	Y144	QIEYLNR	(py)QIEY(ph)LNR_2	TRUE	0.885277	2.19833	up	No	489	essential	UDPGP:Family:CL0110	94.95	0.388	0.154	ordered	-0.9354	1	0	0	na	na	na	na	-0.54772224347203	0.170913119164425
33	pY-FRK-wt_vs_pY-FRK-dead	ILV5	P06168	YLR355C	Y61	QINFGGTVETVYER	(py)QINFGGTVETVY(ph)ER_2	TRUE	1.65252	6.8078	up	No	4284	essential	No domain	92.5	0.122	0.371	ordered	0.918607666666667	0	0	0	na	na	na	na	-1.6326865225056	0.341977201519899
34	pY-FRK-wt_vs_pY-FRK-dead	EDE1	P34216	YBL047C	Y787	QKELNDYQK	(py)QKELNDY(ph)QK_2	TRUE	0.846492	1.80085	up	No	229	non-essential	No domain	90.51	0.624	0.523	ordered	-0.2339315	0	0	0	na	na	na	na	-2.56110462065466	0.836766733037219
35	pY-FRK-wt_vs_pY-FRK-dead	RPS18A	P0CX55	YDR450W	Y98	QNDITDGKDYHTLANNVESK	(py)QNDITDGKDY(ph)HTLANNVESK_3	TRUE	2.17619	11.4867	up	No	1592	non-essential	Ribosomal_S13:Family:CL0303	92.71	0.31	0.353	ordered	1.80038333333333	0	0	0	na	na	na	na	-0.322051143151207	0.110850333995306
36	pY-FRK-wt_vs_pY-FRK-dead	TES1	P41903	YJR019C	Y144	QPDPHRYEEATSLFQK	(py)QPDPHRY(ph)EEATSLFQK_3	TRUE	1.10357	3.93109	up	No	11.2	non-essential	No domain	98.16	0.008	0.292	ordered	3.53109	0	0	0	na	na	na	na	-0.829059630944139	0.527840651878678
37	pY-FRK-wt_vs_pY-FRK-dead	INO1	P11986	YJL153C	Y105	QPNYFGSMTQCSTLK	(py)QPNY(ph)FGSMTQCSTLK_2	TRUE	0.81933	2.06213	up	No	195	non-essential	NAD_binding_5:Family:CL0063	98.19	0.086	0.295	ordered	3.61017	0	0	0	na	na	na	na	-1.95061869887668	0.483579436021532
38	pY-FRK-wt_vs_pY-FRK-dead	IDH1	P28834	YNL037C	Y75	QTDHKEGVYEAVESLKR	(py)QTDHKEGVY(ph)EAVESLKR_3	TRUE	1.05917	3.02485	up	No	255	non-essential	Iso_dh:Domain:CL0270	89.69	0.545	0.285	ordered	-0.4852898	0	0	0	na	na	na	na	-0.187099961404056	0.107041017767054
39	pY-FRK-wt_vs_pY-FRK-dead	RHO5	P53879	YNL180C	Y143	QTSNIEGTSLYTK	(py)QTSNIEGTSLY(ph)TK_2	TRUE	1.44551	4.85065	up	No	49	non-essential	Ras:Domain:CL0023	92.46	0.29	0.252	ordered	0.4055625	0	0	0	na	na	na	na	-0.217032358994207	0.322837150127226
40	pY-FRK-wt_vs_pY-FRK-dead	RAS2	P01120	YNL098C	Y135	QVSYQDGLNMAK	(py)QVSY(ph)QDGLNMAK_2	TRUE	1.31502	6.43432	up	No	209	non-essential	Ras:Domain:CL0023	98.3	0.451	0.299	ordered	-0.550394	0	0	0	na	na	na	na	0	0.183883622098725
41	pY-FRK-wt_vs_pY-FRK-dead	RSM28	Q03430	YDR494W	Y298	QVTGEYQLLKPYVK	(py)QVTGEY(ph)QLLKPYVK_2	TRUE	0.907858	3.15936	up	No	16.2	non-essential	No domain	87.15	0.686	0.384	ordered	0.0513267	0	0	0	na	na	na	na	-2.65135182200534	0.909037429222737
42	pY-FRK-wt_vs_pY-FRK-dead	LYS20	P48570	YDL182W	Y195	QVYELIR	(py)QVY(ph)ELIR_2	TRUE	1.17568	4.22837	up	No	954	non-essential	HMGL-like:Domain:CL0036	97.41	0.294	0.24	ordered	2.14653	2	2	0	Q12122 / P48570	-0.515 / -1.051	na	na	-0.534881515542738	0.26708494802239
43	pY-FRK-wt_vs_pY-FRK-dead	IST2	P38250	YBR086C	Y106	QYELYNLSNLTNNPK	(py)QY(ph)ELYNLSNLTNNPK_2	TRUE	1.05432	3.03296	up	No	138	non-essential	No domain	79.89	0.4	0.272	ordered	1.02107366666667	0	0	0	na	na	na	na	-0.458300612307141	0.349791260784859
44	pY-FRK-wt_vs_pY-FRK-dead	PUB1	P32588	YNL016W	Y94	QYFQVGGPIANIK	(py)QY(ph)FQVGGPIANIK_2	TRUE	0.898571	2.18824	up	No	340	non-essential	RRM_1:Domain:CL0221	92.71	0.349	0.323	ordered	0.819966	11	0	0	na	na	na	na	-1.64928197862366	0.707529630490356
45	pY-FRK-wt_vs_pY-FRK-dead	YGR130C	P53278	YGR130C	Y126	QYQLLTELELK	(py)QY(ph)QLLTELELK_2	TRUE	0.688524	1.68667	up	No	266	non-essential	No domain	86.36	0.647	0.522	ordered	0.441738	0	0	0	na	na	na	na	-0.926173645560285	0.481726823278508
46	pY-FRK-wt_vs_pY-FRK-dead	CDC25	P04821	YLR310C	Y1533	QYQLSLQVEPR	(py)QY(ph)QLSLQVEPR_2	TRUE	1.24706	4.82853	up	No	41.2	essential	No domain	87.34	0.165	0.381	ordered	-0.619387	0	0	0	na	na	na	na	-3.91505134055391	0.944849219126019
47	pY-FRK-wt_vs_pY-FRK-dead	BRX1	Q08235	YOL077C	Y242	QYVSPNVVR	(py)QY(ph)VSPNVVR_2	TRUE	1.90982	8.47366	up	No	148	essential	No domain	95.29	0.165	0.39	ordered	-0.2275682	0	0	0	na	na	na	na	-3.22319644547716	0.727371469949312
48	pY-FRK-wt_vs_pY-FRK-dead	ATG20	Q07528	YDL113C	Y383	QYENLLDNGIYK	(py)QYENLLDNGIY(ph)K_2	TRUE	0.773524	2.09863	up	No	19.4	non-essential	No domain	92.85	0.098	0.316	ordered	1.01309	0	0	0	na	na	na	na	-2.71396509936903	0.646298278843778
49	pY-FRK-wt_vs_pY-FRK-dead	CTT1	P06115	YGR088W	Y252	AAELSGSHPDYNQAK	AAELSGSHPDY(ph)NQAK_2	TRUE	1.01587	3.9509	up	No	48.2	non-essential	Catalase:Domain:No_clan	98.33	0.208	0.34	ordered	-0.4917625	0	0	0	na	na	na	na	-1.70347898082146	0.475619466953956
50	pY-FRK-wt_vs_pY-FRK-dead	CTT1	P06115	YGR088W	Y252	AAELSGSHPDYNQAK	AAELSGSHPDY(ph)NQAK_3	TRUE	1.86118	7.54623	up	No	48.2	non-essential	Catalase:Domain:No_clan	98.33	0.208	0.34	ordered	-0.4917625	0	0	0	na	na	na	na	-1.70347898082146	0.475619466953956
51	pY-FRK-wt_vs_pY-FRK-dead	PIL1	P53252	YGR086C	Y201	AAFNYQFDSIIEHSEK	AAFNY(ph)QFDSIIEHSEK_3	TRUE	0.885429	2.59671	up	No	661	non-essential	Pil1:Family:No_clan	96.15	0.302	0.306	ordered	0.541261	0	0	0	na	na	na	na	-2.40298729412265	0.535250680139915
52	pY-FRK-wt_vs_pY-FRK-dead	VMA6	P32366	YLR447C	Y273	AALANVYEYR	AALANVY(ph)EYR_2	TRUE	1.08472	3.71893	up	No	158	non-essential	vATP-synt_AC39:Family:No_clan	77.54	0.776	0.364	ordered	-0.115565	0	0	0	na	na	na	na	-0.608165895070731	0.123654682848637
53	pY-FRK-wt_vs_pY-FRK-dead	ERG27	Q12452	YLR100W	Y280	AANAPVYVTR	AANAPVY(ph)VTR_2	TRUE	1.53328	5.93365	up	No	148	essential	No domain	95.32	0.341	0.214	ordered	-0.149798	10	0	0	na	na	na	na	-2.45692265175183	0.624981028987707
54	pY-FRK-wt_vs_pY-FRK-dead	COP1	P53622	YDL145C	Y1144	ADSMASDAIPIDFDPYAK	ADSMASDAIPIDFDPY(ph)AK_2	TRUE	0.906542	3.51634	up	No	677	essential	COPI_C:Family:CL0020	83.59	0.784	0.31	ordered	-0.0872229	0	0	0	na	na	na	na	-1.44539644452777	0.474069119286511
55	pY-FRK-wt_vs_pY-FRK-dead	TSC11	P40061	YER093C	Y113	AEINNQYQELAR	AEINNQY(ph)QELAR_2	TRUE	1.61331	6.39739	up	No	7.22	essential	No domain	89.88	0.369	0.364	ordered	-0.0770822	0	0	0	na	na	na	na	-0.32113196544384	0.279172495030553
56	pY-FRK-wt_vs_pY-FRK-dead	BZZ1	P38822	YHR114W	Y325	AENDYNSLQDK	AENDY(ph)NSLQDK_2	TRUE	0.633505	2.37164	up	No	144	non-essential	No domain	96.68	0.196	0.304	ordered	1.67766	0	0	0	na	na	na	na	-1.60350573963258	0.540016638935108
57	pY-FRK-wt_vs_pY-FRK-dead	OSH7	P38755	YHR001W	Y391	AEPGEDLDYYIYK	AEPGEDLDYYIY(ph)K_2	TRUE	1.42744	6.02832	up	No	41	non-essential	Oxysterol_BP:Family:No_clan	96.99	0.051	0.373	ordered	2.42614	0	0	0	na	na	na	na	-1.09455919150374	0.356923447569716
58	pY-FRK-wt_vs_pY-FRK-dead	MYO3	P36006	YKL129C	Y602	AEPSYIR	AEPSY(ph)IR_2	TRUE	2.03624	6.03808	up	No	59.1	non-essential	Myosin_head:Domain:CL0023	93.01	0.031	0.199	ordered	5.81197	0	0	0	na	na	na	na	-4.74267029302836	0.927940415847729
59	pY-FRK-wt_vs_pY-FRK-dead	EFT2	P32324	YDR385W	Y357	AEQLYEGPADDANCIAIK	AEQLY(ph)EGPADDANCIAIK_2	TRUE	1.50052	6.4346	up	No	3343	non-essential	No domain	95.04	0.008	0.199	ordered	24.53425	0	0	0	na	na	na	na	-1.39749671095534	0.665833151001782
60	pY-FRK-wt_vs_pY-FRK-dead	EFT2	P32324	YDR385W	Y357	AEQLYEGPADDANCIAIK	AEQLY(ph)EGPADDANCIAIK_3	TRUE	0.800716	3.32243	up	No	3343	non-essential	No domain	95.04	0.008	0.199	ordered	24.53425	0	0	0	na	na	na	na	-1.39749671095534	0.665833151001782
61	pY-FRK-wt_vs_pY-FRK-dead	VPS1	P21576	YKR001C	Y526	AEQTYINTAHPDLLK	AEQTY(ph)INTAHPDLLK_2	TRUE	1.35195	6.592	up	No	380	non-essential	Dynamin_M:Family:No_clan	93.97	0.631	0.365	ordered	-0.3159915	0	0	0	na	na	na	na	-1.58323123075036	0.663476635514019
62	pY-FRK-wt_vs_pY-FRK-dead	VPS1	P21576	YKR001C	Y526	AEQTYINTAHPDLLK	AEQTY(ph)INTAHPDLLK_3	TRUE	2.02831	7.87986	up	No	380	non-essential	Dynamin_M:Family:No_clan	93.97	0.631	0.365	ordered	-0.3159915	0	0	0	na	na	na	na	-1.58323123075036	0.663476635514019
63	pY-FRK-wt_vs_pY-FRK-dead	CPA2	P03965	YJR109C	Y1057	AESTDDVDYIMR	AESTDDVDY(ph)IMR_2	TRUE	0.909399	2.53655	up	No	1643	non-essential	MGS:Domain:No_clan	94	0.086	0.2	ordered	1.92359	0	0	0	na	na	na	na	-1.31779605562081	0.513970951719592
64	pY-FRK-wt_vs_pY-FRK-dead	YPT31	P38555	YER031C	Y175	AFEELINTIYQK	AFEELINTIY(ph)QK_2	TRUE	1.24452	5.11434	up	No	148	non-essential	Ras:Domain:CL0023	97.19	0.082	0.324	ordered	1.67058	0	0	0	na	na	na	na	-0.119822617834215	0.325542965061379
65	pY-FRK-wt_vs_pY-FRK-dead	PUP1	P25043	YOR157C	Y9	AGLSFDNYQR	AGLSFDNY(ph)QR_2	TRUE	1.40135	5.24237	up	No	163	essential	No domain	77.18	0.561	0.618	disordered	0.431478	0	0	2	na	na	PUP3 / UMP1	-0.225899999999999 / -0.4091	-0.772711235890784	0.246318337704257
66	pY-FRK-wt_vs_pY-FRK-dead	SEC23	P15303	YPR181C	Y684	AGYQDDPQYADFK	AGYQDDPQY(ph)ADFK_2	TRUE	0.856288	2.97095	up	No	146	essential	Gelsolin:Domain:CL0092	94.15	0.384	0.381	ordered	-0.542418	0	0	1	na	na	GRH1	-0.0316199999999981	-3.15955064012237	0.703790007538894
67	pY-FRK-wt_vs_pY-FRK-dead	WHI2	P12611	YOR043W	Y117	AHDDLYNHPVEK	AHDDLY(ph)NHPVEK_3	TRUE	1.44028	6.17092	up	No	44.1	non-essential	No domain	89.21	0.78	0.334	ordered	-0.063808	0	0	0	na	na	na	na	0	0.0768890363978316
68	pY-FRK-wt_vs_pY-FRK-dead	CMP2	P14747	YML057W	Y366	AHEAQDAGYR	AHEAQDAGY(ph)R_2	TRUE	0.677891	1.69556	up	No	103	non-essential	No domain	97.7	0.235	0.182	ordered	0.429197	0	0	0	na	na	na	na	-3.49295998071705	0.797821350762527
69	pY-FRK-wt_vs_pY-FRK-dead	RPL20A	P0CX23	#N/A	Y7	AHFKEYQVIGR	AHFKEY(ph)QVIGR_3	TRUE	0.967564	2.88999	up	No	#N/A	non-essential	Ribosomal_L18A:Domain:No_clan	97.36	0.024	0.38	ordered	0.986098	0	0	0	na	na	na	na	-3.39534674753286	0.758800122436486
70	pY-FRK-wt_vs_pY-FRK-dead	PGM2	P37012	YMR105C	Y355	AHGLNCYEVPTGWK	AHGLNCY(ph)EVPTGWK_2	TRUE	1.62099	4.88635	up	No	350	non-essential	PGM_PMM_III:Domain:No_clan	98.15	0.188	0.212	ordered	0.531159	0	0	0	na	na	na	na	-0.542523434103922	0.611776677922198
71	pY-FRK-wt_vs_pY-FRK-dead	PGM2	P37012	YMR105C	Y355	AHGLNCYEVPTGWK	AHGLNCY(ph)EVPTGWK_3	TRUE	1.59233	6.23523	up	No	350	non-essential	PGM_PMM_III:Domain:No_clan	98.15	0.188	0.212	ordered	0.531159	0	0	0	na	na	na	na	-0.542523434103922	0.611776677922198
72	pY-FRK-wt_vs_pY-FRK-dead	GLC7	P32598	YER133W	Y254	AHQVVEDGYEFFSKR	AHQVVEDGY(ph)EFFSKR_3	TRUE	1.50056	5.61605	up	No	418	essential	No domain	98.64	0.263	0.199	ordered	-0.362132333333333	0	0	0	na	na	na	na	-1.23923426924331	0.634891175974355
73	pY-FRK-wt_vs_pY-FRK-dead	GLC7	P32598	YER133W	Y254	AHQVVEDGYEFFSK	AHQVVEDGY(ph)EFFSK_2	TRUE	2.12485	6.63408	up	No	418	essential	No domain	98.64	0.263	0.199	ordered	-0.362132333333333	0	0	0	na	na	na	na	-1.23923426924331	0.634891175974355
74	pY-FRK-wt_vs_pY-FRK-dead	GLC7	P32598	YER133W	Y254	AHQVVEDGYEFFSK	AHQVVEDGY(ph)EFFSK_3	TRUE	2.02727	6.36986	up	No	418	essential	No domain	98.64	0.263	0.199	ordered	-0.362132333333333	0	0	0	na	na	na	na	-1.23923426924331	0.634891175974355
75	pY-FRK-wt_vs_pY-FRK-dead	PAB1	P04147	YER165W	Y218	AHYTNLYVK	AHY(ph)TNLYVK_2	TRUE	1.41095	6.21823	up	No	1976	essential	No domain	95.13	0.18	0.354	ordered	0.0281655	0	0	0	na	na	na	na	-2.27535046427272	0.652467390312871
76	pY-FRK-wt_vs_pY-FRK-dead	PAB1	P04147	YER165W	Y222	AHYTNLYVK	AHYTNLY(ph)VK_2	TRUE	1.77029	6.72735	up	No	1976	essential	RRM_1:Domain:CL0221	97.34	0.173	0.344	ordered	-0.117449	0	0	0	na	na	na	na	-3.44623055118694	0.826598558788653
77	pY-FRK-wt_vs_pY-FRK-dead	STI1	P15705	YOR027W	Y43	AIEVSETPNHVLYSNR	AIEVSETPNHVLY(ph)SNR_2	TRUE	0.969252	3.67173	up	No	986	non-essential	No domain	97.85	0.161	0.27	ordered	0.4626385	0	0	0	na	na	na	na	-2.45705229432285	0.590385130908766
78	pY-FRK-wt_vs_pY-FRK-dead	STI1	P15705	YOR027W	Y43	AIEVSETPNHVLYSNR	AIEVSETPNHVLY(ph)SNR_3	TRUE	1.66957	5.79907	up	No	986	non-essential	No domain	97.85	0.161	0.27	ordered	0.4626385	0	0	0	na	na	na	na	-2.45705229432285	0.590385130908766
79	pY-FRK-wt_vs_pY-FRK-dead	VMA1	P17255	YDL185W	Y124	AIKEESQSIYIPR	AIKEESQSIY(ph)IPR_3	TRUE	0.911223	3.13342	up	No	1976	non-essential	ATP-synt_ab_Xtn:Family:No_clan	80.23	0.576	0.338	ordered	0.02204995	0	0	0	na	na	na	na	-3.51666807431413	0.762117785861764
80	pY-FRK-wt_vs_pY-FRK-dead	KGD1	P20967	YIL125W	Y571	AKDYVPSQR	AKDY(ph)VPSQR_2	TRUE	1.51531	7.35972	up	No	261	non-essential	E1_dh:Family:CL0254	83.82	0.251	0.275	ordered	2.3452	0	0	0	na	na	na	na	-0.461060327706156	0.354843733776347
81	pY-FRK-wt_vs_pY-FRK-dead	STF1	P01098	YDL130W-A	Y51	AKEDYYAR	AKEDYY(ph)AR_2	TRUE	1.71634	5.60853	up	No	58.8	non-essential	IATP:Family:No_clan	97.61	0.588	0.491	ordered	-0.18497	0	0	0	na	na	na	na	-2.27756888366992	0.768899815611555
82	pY-FRK-wt_vs_pY-FRK-dead	PDI1	P17967	YCL043C	Y494	ALYEEAQEK	ALY(ph)EEAQEK_2	TRUE	1.27372	4.01781	up	No	370	essential	No domain	95.47	0.231	0.408	ordered	1.73465	0	0	0	na	na	na	na	0	0.0497580157289776
83	pY-FRK-wt_vs_pY-FRK-dead	SGT2	Q12118	YOR007C	Y118	AMANKDYELAINK	AMANKDY(ph)ELAINK_2	TRUE	1.1411	3.7568	up	No	504	non-essential	No domain	98.2	0.243	0.316	ordered	-0.7294155	0	0	0	na	na	na	na	-2.02585386081634	0.680115712545676
84	pY-FRK-wt_vs_pY-FRK-dead	SKT5	P34226	YBL061C	Y390	ANELTAAAPYELAK	ANELTAAAPY(ph)ELAK_2	TRUE	1.23257	4.44376	up	No	29.7	non-essential	No domain	96.12	0.188	0.285	ordered	0.0229921	0	0	0	na	na	na	na	-3.442801110404	0.844669743512143
85	pY-FRK-wt_vs_pY-FRK-dead	PGI1	P12709	YBR196C	Y121	ANKPMYVDGVNVAPEVDSVLK	ANKPMY(ph)VDGVNVAPEVDSVLK_3	TRUE	1.24349	4.66582	up	No	3703	essential	PGI:Domain:CL0067	97.77	0.459	0.273	ordered	-1.40605	0	0	0	na	na	na	na	-0.054179473789214	0.0534017483846446
86	pY-FRK-wt_vs_pY-FRK-dead	ALT2	P52892	YDR111C	Y407	ANLLYETFK	ANLLY(ph)ETFK_2	TRUE	1.24117	3.89486	up	No	27.6	non-essential	Aminotran_1_2:Domain:CL0061	96.37	0.133	0.242	ordered	1.07461	0	0	0	na	na	na	na	-0.569342495734875	0.309696843853821
87	pY-FRK-wt_vs_pY-FRK-dead	MMF1	P40185	YIL051C	Y47	ANNFVYVSGQIPYTPDNKPVQGSISEK	ANNFVY(ph)VSGQIPYTPDNKPVQGSISEK_3	TRUE	1.2131	4.55127	up	No	1441	essential	Ribonuc_L-PSP:Domain:CL0534	98.62	0.431	0.286	ordered	-0.910941	0	0	0	na	na	na	na	-2.10373870066968	0.801002699575781
88	pY-FRK-wt_vs_pY-FRK-dead	FSH1	P38777	YHR049W	Y41	ANVQCDYIDAPVLLEK	ANVQCDY(ph)IDAPVLLEK_2	TRUE	0.828032	2.85245	up	No	258	non-essential	FSH1:Domain:CL0028	98.88	0.18	0.301	ordered	1.955735	0	0	0	na	na	na	na	-2.91232032145803	0.855191849122046
89	pY-FRK-wt_vs_pY-FRK-dead	GVP36	P40531	YIL041W	Y282	AQAEYFETSAGLMK	AQAEY(ph)FETSAGLM(ox)K_2	TRUE	0.737856	1.93693	up	No	1154	non-essential	BAR_2:Family:CL0145	98.48	0.153	0.337	ordered	-1.66217	0	0	0	na	na	na	na	-3.52973889345699	0.813641506384354
90	pY-FRK-wt_vs_pY-FRK-dead	GVP36	P40531	YIL041W	Y282	AQAEYFETSAGLMK	AQAEY(ph)FETSAGLMK_2	TRUE	1.4806	4.56065	up	No	1154	non-essential	BAR_2:Family:CL0145	98.48	0.153	0.337	ordered	-1.66217	0	0	0	na	na	na	na	-3.52973889345699	0.813641506384354
91	pY-FRK-wt_vs_pY-FRK-dead	RPS25B	P0C0T4	YLR333C	Y47	AQHAVILDQEKYDR	AQHAVILDQEKY(ph)DR_2	TRUE	0.715982	2.07773	up	No	899	non-essential	Ribosomal_S25:Family:CL0123	91.38	0.259	0.424	ordered	0.344475	0	0	0	na	na	na	na	-1.57792591729833	0.406829268292683
92	pY-FRK-wt_vs_pY-FRK-dead	RPS25B	P0C0T4	YLR333C	Y47	AQHAVILDQEKYDR	AQHAVILDQEKY(ph)DR_3	TRUE	2.12533	10.5486	up	No	899	non-essential	Ribosomal_S25:Family:CL0123	91.38	0.259	0.424	ordered	0.344475	0	0	0	na	na	na	na	-1.57792591729833	0.406829268292683
93	pY-FRK-wt_vs_pY-FRK-dead	ERP1	Q05359	YAR002C-A	Y54	AQIYDDQLQNYR	AQIY(ph)DDQLQNYR_2	TRUE	1.3218	4.77188	up	No	192	non-essential	EMP24_GP25L:Domain:CL0521	88.66	0.192	0.296	ordered	-0.503823	0	0	0	na	na	na	na	-1.48415241097723	0.472115384615385
94	pY-FRK-wt_vs_pY-FRK-dead	SAM1	P10659	YLR180W	Y66	AQLDYQK	AQLDY(ph)QK_2	TRUE	1.58148	7.51087	up	No	2069	non-essential	S-AdoMet_synt_N:Domain:No_clan	98.71	0.196	0.265	ordered	0.187618	0	0	0	na	na	na	na	-1.8003249189631	0.461146321300634
95	pY-FRK-wt_vs_pY-FRK-dead	HPA3	P39979	#N/A	Y144	AQLLYTK	AQLLY(ph)TK_2	TRUE	1.17627	4.84634	up	No	#N/A	non-essential	Acetyltransf_1:Family:CL0257	98.26	0.125	0.493	ordered	4.20938	0	0	0	na	na	na	na	-5.08688246664766	0.945319112916878
96	pY-FRK-wt_vs_pY-FRK-dead	OSH2	Q12451	YDL019C	Y586	AQYGPYKEK	AQYGPY(ph)KEK_2	TRUE	1.14442	4.42439	up	No	51.3	non-essential	No domain	74.46	0.275	0.383	ordered	-0.0798568	0	0	0	na	na	na	na	-1.31988814993059	0.46315141567501
97	pY-FRK-wt_vs_pY-FRK-dead	GAL10	P04397	YBR019C	Y305	ASGIDLPYKVTGR	ASGIDLPY(ph)KVTGR_2	TRUE	1.86948	8.79639	up	No	6.04	non-essential	GDP_Man_Dehyd:Domain:CL0063	96.95	0.431	0.359	ordered	-0.376468	3	0	0	na	na	na	na	0	NaN
98	pY-FRK-wt_vs_pY-FRK-dead	GAL10	P04397	YBR019C	Y305	ASGIDLPYKVTGR	ASGIDLPY(ph)KVTGR_3	TRUE	2.10289	7.23192	up	No	6.04	non-essential	GDP_Man_Dehyd:Domain:CL0063	96.95	0.431	0.359	ordered	-0.376468	3	0	0	na	na	na	na	0	NaN
99	pY-FRK-wt_vs_pY-FRK-dead	GAL10	P04397	YBR019C	Y305	ASGIDLPYK	ASGIDLPY(ph)K_2	TRUE	1.95728	8.56462	up	No	6.04	non-essential	GDP_Man_Dehyd:Domain:CL0063	96.95	0.431	0.359	ordered	-0.376468	3	0	0	na	na	na	na	0	NaN
100	pY-FRK-wt_vs_pY-FRK-dead	RPL2A	P0CX45	YFR031C-A	Y133	ASGNYVIIIGHNPDENK	ASGNY(ph)VIIIGHNPDENK_3	TRUE	1.09441	3.93996	up	No	939	non-essential	Ribosomal_L2_C:Domain:CL0107	98.01	0.396	0.292	ordered	-0.416766	0	0	0	na	na	na	na	-2.05225544899146	0.55159552424368
101	pY-FRK-wt_vs_pY-FRK-dead	MCY1	P53206	YGR012W	Y73	ATGVNIYAK	ATGVNIY(ph)AK_2	TRUE	0.678776	2.42074	up	No	62.1	non-essential	PALP:Family:CL0063	98.89	0.216	0.18	ordered	-0.353804	0	0	0	na	na	na	na	-0.766080897355301	0.688856147870346
102	pY-FRK-wt_vs_pY-FRK-dead	RFC3	P38629	YNL290W	Y233	ATLDNPDEDEISDDVIYECCGAPR	ATLDNPDEDEISDDVIY(ph)ECCGAPR_3	TRUE	0.77637	1.88878	up	No	66	essential	No domain	95.46	0.086	0.294	ordered	1.98979	0	0	0	na	na	na	na	-0.813013364358878	0.45486917479486
103	pY-FRK-wt_vs_pY-FRK-dead	CDC48	P25694	YDL126C	Y699	ATQGFSGADLLYIVQR	ATQGFSGADLLY(ph)IVQR_2	TRUE	0.653675	1.78515	up	No	999	essential	AAA_lid_3:Domain:CL0671	89.96	0.427	0.265	ordered	-0.379571	4	1	0	P25694	2.078	na	na	-0.961865709550188	0.396848408446265
104	pY-FRK-wt_vs_pY-FRK-dead	YJL068C	P40363	YJL068C	Y265	ATSWQDYVEIK	ATSWQDY(ph)VEIK_2	TRUE	0.99862	2.56795	up	No	57.6	non-essential	Esterase:Domain:CL0028	98.76	0.239	0.324	ordered	-0.330568	0	0	0	na	na	na	na	-0.145594668408214	0.176133861734919
105	pY-FRK-wt_vs_pY-FRK-dead	VMA5	P31412	YKL080W	Y149	ATYANYNSAK	ATY(ph)ANYNSAK_2	TRUE	1.51942	6.47467	up	No	265	non-essential	V-ATPase_C:Family:No_clan	98.2	0.231	0.291	ordered	0.180334	0	0	0	na	na	na	na	-1.18602969894514	0.388504666621903
106	pY-FRK-wt_vs_pY-FRK-dead	PAB1	P04147	YER165W	Y290	AVEALNDSELNGEKLYVGR	AVEALNDSELNGEKLY(ph)VGR_3	TRUE	0.517873	1.70426	up	No	1976	essential	RRM_1:Domain:CL0221	97.05	0.42	0.38	ordered	-1.58368	0	0	0	na	na	na	na	-2.09618610787351	0.625558697436833
107	pY-FRK-wt_vs_pY-FRK-dead	RPL25	P04456	YOL127W	Y54	AVPHYNR	AVPHY(ph)NR_2	TRUE	2.18558	6.08877	up	No	1908	essential	No domain	92.23	0.608	0.549	ordered	-0.4004	0	0	1	na	na	RPL35B	-0.54826	-0.841460584962573	0.171301446051168
108	pY-FRK-wt_vs_pY-FRK-dead	INP53	Q12271	YOR109W	Y548	AVQLYDPVNEYVSTK	AVQLYDPVNEY(ph)VSTK_2	TRUE	1.85007	6.33251	up	No	82.6	non-essential	No domain	75.64	0.18	0.27	ordered	2.03313	0	0	0	na	na	na	na	-0.885169591773134	0.400456577570627
109	pY-FRK-wt_vs_pY-FRK-dead	PGI1	P12709	YBR196C	Y108	AVYHVALR	AVY(ph)HVALR_2	TRUE	1.94737	8.27393	up	No	3703	essential	PGI:Domain:CL0067	97.26	0.016	0.195	ordered	19.6975	0	0	0	na	na	na	na	-1.12239138148529	0.545990117825922
110	pY-FRK-wt_vs_pY-FRK-dead	SSE2	P32590	YBR169C	Y445	AVYTHPSK	AVY(ph)THPSK_2	TRUE	1.47364	7.02558	up	No	161	non-essential	HSP70:Family:CL0108	97.98	0.078	0.284	ordered	-0.108096	0	0	0	na	na	na	na	-2.75275059036774	0.856828193832599
111	pY-FRK-wt_vs_pY-FRK-dead	MRPL7	P36519	YDR237W	Y107	AWSGDSPYHLNRPPK	AWSGDSPY(ph)HLNRPPK_3	TRUE	1.50656	6.20617	up	No	20.9	non-essential	No domain	95.9	0.706	0.492	ordered	-0.176945	0	0	1	na	na	MRPL10	1.976684	-3.99612723590811	0.844420407427438
112	pY-FRK-wt_vs_pY-FRK-dead	CIT1	P00890	YNR001C	Y197	AYAQGVSK	AY(ph)AQGVSK_2	TRUE	0.944196	2.70669	up	No	292	non-essential	Citrate_synt:Domain:No_clan	98.34	0.439	0.333	ordered	-1.88543	1	0	0	na	na	na	na	-2.77778679804641	0.662015163168883
113	pY-FRK-wt_vs_pY-FRK-dead	PRB1	P09232	YEL060C	Y484	AYFSNWGK	AY(ph)FSNWGK_2	TRUE	1.38423	6.1852	up	No	94.4	non-essential	Peptidase_S8:Domain:No_clan	96.91	0.62	0.133	ordered	-0.499601	0	0	0	na	na	na	na	-0.951328523947668	0.690212660116901
114	pY-FRK-wt_vs_pY-FRK-dead	BEM2	P39960	YER155C	Y866	AYSTIGSQR	AY(ph)STIGSQR_2	TRUE	1.41399	5.37824	up	No	48.5	non-essential	No domain	82.24	0.012	0.318	ordered	8.85714	0	0	0	na	na	na	na	-1.90748714568386	0.73359898921178
115	pY-FRK-wt_vs_pY-FRK-dead	TIM13	P53299	YGR181W	Y66	CLTSPYATR	CLTSPY(ph)ATR_2	TRUE	1.83229	5.56791	up	No	44.4	non-essential	zf-Tim10_DDP:Domain:No_clan	90.12	0.522	0.447	ordered	-0.821231	0	0	0	na	na	na	na	-2.91933708975196	0.661132075471698
116	pY-FRK-wt_vs_pY-FRK-dead	INO1	P11986	YJL153C	Y21	CTYKDNELLTK	CTY(ph)KDNELLTK_3	TRUE	0.902075	1.97926	up	No	195	non-essential	No domain	90.29	0.361	0.403	ordered	0.951645	0	0	0	na	na	na	na	-1.67541842683032	0.443379919996049
117	pY-FRK-wt_vs_pY-FRK-dead	GAL7	P08431	YBR018C	Y55	CYLCPGNKR	CY(ph)LCPGNKR_2	TRUE	1.67327	6.09805	up	No	5.96	non-essential	GalP_UDP_transf:Domain:CL0265	96.3	0.522	0.382	ordered	-0.1443065	0	0	0	na	na	na	na	-2.72810786921764	0.80802415875755
118	pY-FRK-wt_vs_pY-FRK-dead	GAL7	P08431	YBR018C	Y55	CYLCPGNK	CY(ph)LCPGNK_2	TRUE	1.89256	6.83201	up	No	5.96	non-essential	GalP_UDP_transf:Domain:CL0265	96.3	0.522	0.382	ordered	-0.1443065	0	0	0	na	na	na	na	-2.72810786921764	0.80802415875755
119	pY-FRK-wt_vs_pY-FRK-dead	ALG1	P16661	YBR110W	Y419	DADLYQK	DADLY(ph)QK_2	TRUE	1.64078	7.08919	up	No	41.1	essential	Glycos_transf_1:Family:CL0113	96.7	0.055	0.306	ordered	1.73265	0	0	0	na	na	na	na	-0.649311434370609	0.651975149454929
120	pY-FRK-wt_vs_pY-FRK-dead	PDX3	P38075	YBR035C	Y185	DAEDIPCPDYWGGLR	DAEDIPCPDY(ph)WGGLR_2	TRUE	2.2333	7.18101	up	No	181	non-essential	No domain	96.28	0.306	0.232	ordered	1.7374	0	0	0	na	na	na	na	-0.759062069436801	0.393764434180139
121	pY-FRK-wt_vs_pY-FRK-dead	RPS5	P26783	YJR123W	Y61	DASLVDYVQVR	DASLVDY(ph)VQVR_2	TRUE	1.97249	10.9559	up	No	2061	essential	No domain	95.81	0.235	0.347	ordered	-1.42713	0	0	0	na	na	na	na	-3.51738104411563	0.770706598034628
122	pY-FRK-wt_vs_pY-FRK-dead	MAP2	P38174	YBL091C	Y228	DATYTGIK	DATY(ph)TGIK_2	TRUE	1.04318	3.78724	up	No	73.9	non-essential	Peptidase_M24:Domain:No_clan	98.66	0.2	0.16	ordered	1.26068	1	0	0	na	na	na	na	-1.00756827631786	0.422836418209105
123	pY-FRK-wt_vs_pY-FRK-dead	ARO8	P53090	YGL202W	Y380	DCAIDALYK	DCAIDALY(ph)K_2	TRUE	1.00964	4.26694	up	No	871	non-essential	Aminotran_1_2:Domain:CL0061	96.8	0.243	0.21	ordered	-0.416739	0	0	0	na	na	na	na	-0.00886481277475054	0.15148963048742
124	pY-FRK-wt_vs_pY-FRK-dead	SFH5	P47008	YJL145W	Y255	DCPYEGYGGK	DCPY(ph)EGYGGK_2	TRUE	2.22325	6.97352	up	No	152	non-essential	CRAL_TRIO:Domain:CL0512	97.29	0.537	0.306	ordered	-0.129141	0	0	0	na	na	na	na	-2.51691709762794	0.640294223179046
125	pY-FRK-wt_vs_pY-FRK-dead	EHT1	P38295	YBR177C	Y404	DDPVVGPDQPYSIVEK	DDPVVGPDQPY(ph)SIVEK_2	TRUE	1.75498	6.31138	up	No	112	non-essential	Abhydrolase_1:Domain:CL0028	75.86	0.361	0.155	ordered	-0.374061	0	0	0	na	na	na	na	-0.176821333179352	0.103782395517161
126	pY-FRK-wt_vs_pY-FRK-dead	BFR1	P38934	YOR198C	Y225	DELYSQIR	DELY(ph)SQIR_2	TRUE	1.94597	6.6664	up	No	724	non-essential	No domain	97.95	0.373	0.362	ordered	-0.3297025	0	0	0	na	na	na	na	-2.48529312974669	0.685797556327766
127	pY-FRK-wt_vs_pY-FRK-dead	POR1	P04840	YNL055C	Y22	DFYHATPAAFDVQTTTANGIK	DFY(ph)HATPAAFDVQTTTANGIK_3	TRUE	1.64077	5.08233	up	No	3429	non-essential	Porin_3:Family:CL0193	94.38	0.153	0.236	ordered	2.78961	0	0	0	na	na	na	na	-1.99957344008399	0.429329115101889
128	pY-FRK-wt_vs_pY-FRK-dead	SAC6	P32599	YDR129C	Y53	DGDATYDEAR	DGDATY(ph)DEAR_2	TRUE	0.582436	1.69546	up	No	408	non-essential	No domain	90.17	0.039	0.249	ordered	5.13696	0	0	0	na	na	na	na	-1.38360589362031	0.397031692017548
129	pY-FRK-wt_vs_pY-FRK-dead	BRE5	P53741	YNR051C	Y421	DGFYPIYIR	DGFYPIY(ph)IR_2	TRUE	0.85262	1.80686	up	No	222	non-essential	No domain	94.47	0.259	0.346	ordered	0.0329819	0	0	0	na	na	na	na	-3.22863577645633	0.918865776673911
130	pY-FRK-wt_vs_pY-FRK-dead	LAP3	Q01532	YNL239W	Y433	DGLYVMTQK	DGLY(ph)VM(ox)TQK_2	TRUE	1.107	3.3359	up	No	116	non-essential	Peptidase_C1_2:Family:CL0125	98.82	0	0.172	ordered	12.8323	0	0	0	na	na	na	na	-1.75881160784722	0.489535644211903
131	pY-FRK-wt_vs_pY-FRK-dead	LAP3	Q01532	YNL239W	Y433	DGLYVMTQK	DGLY(ph)VMTQK_2	TRUE	1.64958	6.08772	up	No	116	non-essential	Peptidase_C1_2:Family:CL0125	98.82	0	0.172	ordered	12.8323	0	0	0	na	na	na	na	-1.75881160784722	0.489535644211903
132	pY-FRK-wt_vs_pY-FRK-dead	CTT1	P06115	YGR088W	Y414	DGPMSYYNFGPEPNYISSLPNQTLK	DGPM(ox)SYYNFGPEPNY(ph)ISSLPNQTLK_3	TRUE	1.24265	4.10235	up	No	48.2	non-essential	Catalase:Domain:No_clan	90.87	0.478	0.405	ordered	-0.698021	3	0	0	na	na	na	na	-3.80755154840467	0.796102861960748
133	pY-FRK-wt_vs_pY-FRK-dead	CTT1	P06115	YGR088W	Y414	DGPMSYYNFGPEPNYISSLPNQTLK	DGPMSYYNFGPEPNY(ph)ISSLPNQTLK_3	TRUE	1.77421	5.23189	up	No	48.2	non-essential	Catalase:Domain:No_clan	90.87	0.478	0.405	ordered	-0.698021	3	0	0	na	na	na	na	-3.80755154840467	0.796102861960748
134	pY-FRK-wt_vs_pY-FRK-dead	GAL10	P04397	YBR019C	Y248	DGTPIRDYIHVVDLAK	DGTPIRDY(ph)IHVVDLAK_3	TRUE	1.55062	5.39113	up	No	6.04	non-essential	GDP_Man_Dehyd:Domain:CL0063	98.42	0.055	0.129	ordered	1.82551	0	0	0	na	na	na	na	0	NaN
135	pY-FRK-wt_vs_pY-FRK-dead	SOF1	P33750	YLL011W	Y71	DGVYAIAK	DGVY(ph)AIAK_2	TRUE	1.00177	2.50593	up	No	104	essential	No domain	95.43	0.259	0.228	ordered	0.457873	0	0	1	na	na	FCF1	-0.898622	-1.34443798897786	0.432569152943709
136	pY-FRK-wt_vs_pY-FRK-dead	COX8	P04039	YLR395C	Y35	DGVYENIPFK	DGVY(ph)ENIPFK_2	TRUE	2.55589	8.67785	up	No	58.1	non-essential	COX7C:Family:No_clan	93.89	0.404	0.603	disordered	-0.342139	0	0	0	na	na	na	na	-3.01310850512783	0.884865049538777
137	pY-FRK-wt_vs_pY-FRK-dead	YFR006W	P43590	YFR006W	Y503	DGYENLTGITSDPDEIEK	DGY(ph)ENLTGITSDPDEIEK_2	TRUE	0.912234	3.18987	up	No	83.7	non-essential	No domain	98.65	0.345	0.2	ordered	0.61006	0	0	0	na	na	na	na	-0.508005606012047	0.243506493506494
138	pY-FRK-wt_vs_pY-FRK-dead	HFD1	Q04458	YMR110C	Y72	DHEEELIDAMYKDFHR	DHEEELIDAMY(ph)KDFHR_4	TRUE	0.860393	1.96055	up	No	41.7	non-essential	Aldedh:Family:CL0099	97.23	0.431	0.234	ordered	0.0595209	0	0	0	na	na	na	na	-0.174957801045999	0.10948754887837
139	pY-FRK-wt_vs_pY-FRK-dead	VMA2	P16140	YBR127C	Y404	DHGDVSNQLYAK	DHGDVSNQLY(ph)AK_2	TRUE	0.991339	4.29129	up	No	1233	non-essential	No domain	94.22	0.357	0.191	ordered	0.524483	5	0	0	na	na	na	na	-2.26968261811034	0.531459987782529
140	pY-FRK-wt_vs_pY-FRK-dead	SER3	P40054	YER081W	Y453	DIYEQLNQTSAK	DIY(ph)EQLNQTSAK_2	TRUE	0.834633	2.7011	up	No	674	non-essential	No domain	92.79	0.263	0.304	ordered	-0.100361	0	0	0	na	na	na	na	-1.01841370721894	0.354842329704859
141	pY-FRK-wt_vs_pY-FRK-dead	MRPL32	P25348	YCR003W	Y172	DKDNYLER	DKDNY(ph)LER_2	TRUE	1.00494	3.14431	up	No	49.3	non-essential	No domain	96.28	0.467	0.574	ordered	1.43179	0	0	0	na	na	na	na	-2.57197564890561	0.765769739744155
142	pY-FRK-wt_vs_pY-FRK-dead	PNC1	P53184	YGL037C	Y73	DKEPYSTYTYHSPR	DKEPYSTY(ph)TYHSPR_3	TRUE	1.72556	6.30589	up	No	182	non-essential	Isochorismatase:Family:No_clan	98.49	0.208	0.426	ordered	-0.0203298	0	0	0	na	na	na	na	-0.0711661495602478	0.0819412266796732
143	pY-FRK-wt_vs_pY-FRK-dead	PTK2	P47116	YJR059W	Y524	DKGCHKPGPGSEYSLAR	DKGCHKPGPGSEY(ph)SLAR_4	TRUE	0.863012	1.95386	up	No	67.2	non-essential	Pkinase:Domain:CL0016	95.46	0.102	0.307	ordered	1.11086	0	0	0	na	na	na	na	-3.3274754101921	0.916324639216205
144	pY-FRK-wt_vs_pY-FRK-dead	LYS12	P40495	YIL094C	Y232	DKYGQIK	DKY(ph)GQIK_2	TRUE	0.770509	2.38831	up	No	368	non-essential	Iso_dh:Domain:CL0270	98.25	0.02	0.306	ordered	0.843279	0	0	0	na	na	na	na	-1.36504215802972	0.566016317843207
145	pY-FRK-wt_vs_pY-FRK-dead	GPM2	Q12008	YDL021W	Y149	DKYMFIR	DKY(ph)MFIR_2	TRUE	1.55128	5.51506	up	No	26.3	non-essential	No domain	95.23	0	0.275	ordered	13.101	0	0	0	na	na	na	na	-0.141720416645228	0.529157850190436
146	pY-FRK-wt_vs_pY-FRK-dead	LYS9	P38999	YNR050C	Y439	DKYGIYLK	DKYGIY(ph)LK_2	TRUE	0.886969	3.07461	up	No	1248	non-essential	No domain	98.42	0.333	0.395	ordered	-0.485376	0	0	0	na	na	na	na	-0.0843231917351351	0.074406519428369
147	pY-FRK-wt_vs_pY-FRK-dead	RPS26B	P39939	YER131W	Y62	DLSEASVYPEYALPK	DLSEASVYPEY(ph)ALPK_2	TRUE	1.52658	5.70899	up	No	1677	non-essential	Ribosomal_S26e:Family:No_clan	84.53	0.478	0.48	ordered	-0.780099	0	0	2	na	na	MBF1 / RPS14B	-0.115039999999999 / 0.764679999999998	-2.37835034048069	0.640088593576966
148	pY-FRK-wt_vs_pY-FRK-dead	DUG2	P38149	YBR281C	Y694	DLTEEEYQR	DLTEEEY(ph)QR_2	TRUE	1.15382	3.82807	up	No	41.5	non-essential	Peptidase_M20:Family:CL0035	94.35	0.369	0.362	ordered	-0.731521	0	0	0	na	na	na	na	-0.05162059798566	0.11083788160499
149	pY-FRK-wt_vs_pY-FRK-dead	LAP3	Q01532	YNL239W	Y197	DLYGDLPYSTTASR	DLYGDLPY(ph)STTASR_2	TRUE	1.45487	4.92453	up	No	116	non-essential	Peptidase_C1_2:Family:CL0125	98.64	0.667	0.241	ordered	-0.79179	1	0	0	na	na	na	na	-1.27483896026571	0.360911270983213
150	pY-FRK-wt_vs_pY-FRK-dead	LYS20	P48570	YDL182W	Y131	DMNYIAK	DMNY(ph)IAK_2	TRUE	0.775903	2.22263	up	No	954	non-essential	HMGL-like:Domain:CL0036	79.71	0.427	0.32	ordered	-0.173391	1	1	0	Q12122	1.115	na	na	-0.993236593113879	0.383465584056099
151	pY-FRK-wt_vs_pY-FRK-dead	BZZ1	P38822	YHR114W	Y147	DNIYHELEK	DNIY(ph)HELEK_2	TRUE	1.11166	4.4529	up	No	144	non-essential	No domain	97	0.282	0.346	ordered	0.424872	0	0	0	na	na	na	na	-2.93218575250026	0.774708818635607
152	pY-FRK-wt_vs_pY-FRK-dead	GDI1	P39958	YER136W	Y410	DNIYLSR	DNIY(ph)LSR_2	TRUE	1.57041	4.83826	up	No	321	essential	GDI:Family:CL0063	98.66	0.071	0.187	ordered	3.4654025	0	0	0	na	na	na	na	-1.57450202183607	0.437000291800409
153	pY-FRK-wt_vs_pY-FRK-dead	AYR1	P40471	YIL124W	Y233	DNKPMPADAYAK	DNKPMPADAY(ph)AK_2	TRUE	0.904573	2.63616	up	No	42.1	non-essential	No domain	98.68	0	0.323	ordered	10.2484	0	0	0	na	na	na	na	-2.05386893067484	0.781214000886132
154	pY-FRK-wt_vs_pY-FRK-dead	EGD2	P38879	YHR193C	Y48	DNQIYAIEKPEVFR	DNQIY(ph)AIEKPEVFR_2	TRUE	1.54154	4.55881	up	No	1283	non-essential	NAC:Family:No_clan	89.76	0.306	0.415	ordered	0.0391133333333333	0	0	1	na	na	EGD1	0.26968	-3.71254970872411	0.72903421132304
155	pY-FRK-wt_vs_pY-FRK-dead	EGD2	P38879	YHR193C	Y48	DNQIYAIEKPEVFR	DNQIY(ph)AIEKPEVFR_3	TRUE	1.51792	5.55494	up	No	1283	non-essential	NAC:Family:No_clan	89.76	0.306	0.415	ordered	0.0391133333333333	0	0	1	na	na	EGD1	0.26968	-3.71254970872411	0.72903421132304
156	pY-FRK-wt_vs_pY-FRK-dead	APD1	P38281	YBR151W	Y243	DNSDYRAEGVK	DNSDY(ph)RAEGVK_2	TRUE	0.911193	2.63843	up	No	69.6	non-essential	Suc_Fer-like:Family:No_clan	85	0.682	0.255	ordered	-0.168492	0	0	0	na	na	na	na	-1.00564246267458	0.323183448736131
157	pY-FRK-wt_vs_pY-FRK-dead	DOT5	P40553	YIL010W	Y118	DNYQELKK	DNY(ph)QELKK_2	TRUE	0.687531	1.76483	up	No	34.6	non-essential	AhpC-TSA:Domain:CL0172	98.48	0.18	0.198	ordered	0.565092	0	0	0	na	na	na	na	-0.671925946169342	0.404260528893242
158	pY-FRK-wt_vs_pY-FRK-dead	YPL199C	Q08954	YPL199C	Y51	DQLSHESQTAYQQGDKK	DQLSHESQTAY(ph)QQGDKK_3	TRUE	1.87462	6.86227	up	No	57.5	non-essential	DUF1771:Domain:No_clan	96.42	0.459	0.333	ordered	-0.01145925	0	0	0	na	na	na	na	-2.9393656035904	0.734900065890622
159	pY-FRK-wt_vs_pY-FRK-dead	YPL199C	Q08954	YPL199C	Y51	DQLSHESQTAYQQGDK	DQLSHESQTAY(ph)QQGDK_3	TRUE	1.34645	4.82514	up	No	57.5	non-essential	DUF1771:Domain:No_clan	96.42	0.459	0.333	ordered	-0.01145925	0	0	0	na	na	na	na	-2.9393656035904	0.734900065890622
160	pY-FRK-wt_vs_pY-FRK-dead	PTC7	P38797	YHR076W	Y77	DRDDLIYQK	DRDDLIY(ph)QK_2	TRUE	1.18627	4.6852	up	No	66.9	non-essential	No domain	80.63	0.098	0.336	ordered	2.57346	0	0	0	na	na	na	na	-1.28378125589381	0.534151957022256
161	pY-FRK-wt_vs_pY-FRK-dead	XRN1	P22147	YGL173C	Y884	DSDGGYIK	DSDGGY(ph)IK_2	TRUE	2.06022	7.53696	up	No	372	non-essential	XRN1_D1:Domain:No_clan	87.8	0.102	0.265	ordered	2.58073	0	0	0	na	na	na	na	-0.83061731577854	0.48633842125211
162	pY-FRK-wt_vs_pY-FRK-dead	RAS1	P01119	YOR101W	Y115	DSDYIPVVVVGNK	DSDY(ph)IPVVVVGNK_2	TRUE	1.60301	8.69567	up	No	24.1	non-essential	Ras:Domain:CL0023	90.1	0.165	0.233	ordered	1.304595	3	0	0	na	na	na	na	-0.0282115530457528	0.339494080572353
163	pY-FRK-wt_vs_pY-FRK-dead	LAP3	Q01532	YNL239W	Y433	DSGKDGLYVMTQK	DSGKDGLY(ph)VM(ox)TQK_3	TRUE	0.723587	1.92661	up	No	116	non-essential	Peptidase_C1_2:Family:CL0125	98.82	0	0.172	ordered	12.8323	0	0	0	na	na	na	na	-1.75881160784722	0.489535644211903
164	pY-FRK-wt_vs_pY-FRK-dead	LAP3	Q01532	YNL239W	Y433	DSGKDGLYVMTQK	DSGKDGLY(ph)VMTQK_2	TRUE	1.23329	4.61237	up	No	116	non-essential	Peptidase_C1_2:Family:CL0125	98.82	0	0.172	ordered	12.8323	0	0	0	na	na	na	na	-1.75881160784722	0.489535644211903
165	pY-FRK-wt_vs_pY-FRK-dead	LAP3	Q01532	YNL239W	Y433	DSGKDGLYVMTQK	DSGKDGLY(ph)VMTQK_3	TRUE	1.40397	4.73924	up	No	116	non-essential	Peptidase_C1_2:Family:CL0125	98.82	0	0.172	ordered	12.8323	0	0	0	na	na	na	na	-1.75881160784722	0.489535644211903
166	pY-FRK-wt_vs_pY-FRK-dead	HOM2	P13663	YDR158W	Y320	DSGYGVSVGR	DSGY(ph)GVSVGR_2	TRUE	1.76904	7.95577	up	Yes	1674	non-essential	Semialdhyde_dhC:Domain:CL0139	98.57	0.039	0.271	ordered	3.95688	0	0	0	na	na	na	na	-1.55938979374738	0.552694222029864
167	pY-FRK-wt_vs_pY-FRK-dead	TUP1	P16649	YCR084C	Y580	DSVYSVVFTR	DSVY(ph)SVVFTR_2	TRUE	0.761268	1.99676	up	No	137	non-essential	No domain	98.69	0.345	0.255	ordered	-0.0200024	9	0	0	na	na	na	na	-2.64424418052103	0.749759952729153
168	pY-FRK-wt_vs_pY-FRK-dead	ACT1	P60010	YFL039C	Y53	DSYVGDEAQSK	DSY(ph)VGDEAQSK_2	TRUE	1.48263	7.95635	up	Yes	2040	essential	Actin:Family:CL0108	96.16	0.012	0.385	ordered	2.32757	0	0	0	na	na	na	na	-0.628705101990357	0.409838369641602
169	pY-FRK-wt_vs_pY-FRK-dead	APE1	P14904	YKL103C	Y152	DTAEGYGR	DTAEGY(ph)GR_2	TRUE	0.659041	1.88098	up	No	89.9	non-essential	Peptidase_M18:Family:CL0035	98.41	0.49	0.294	ordered	-0.441264	20	1	0	P38821	14.901	na	na	-1.85557720069538	0.579462227912932
170	pY-FRK-wt_vs_pY-FRK-dead	RAS2	P01120	YNL098C	Y115	DTDYVPIVVVGNK	DTDY(ph)VPIVVVGNK_2	TRUE	1.49224	4.85626	up	No	209	non-essential	Ras:Domain:CL0023	92	0.125	0.231	ordered	2.88258666666667	5	0	0	na	na	na	na	-0.12434194255501	0.506374632232756
171	pY-FRK-wt_vs_pY-FRK-dead	NUP133	P36161	YKR082W	Y119	DTPYITVPFR	DTPY(ph)ITVPFR_2	TRUE	0.970374	3.07552	up	No	62.5	non-essential	Nucleoporin_N:Domain:CL0186	75.84	0.259	0.369	ordered	2.02255	0	0	0	na	na	na	na	-0.910040103108703	0.489506987754359
172	pY-FRK-wt_vs_pY-FRK-dead	DPH5	P32469	YLR172C	Y284	DVANDQEYFKPAAWVPPTEDDSDE	DVANDQEY(ph)FKPAAWVPPTEDDSDE_3	TRUE	1.5333	5.83166	up	No	66.8	non-essential	No domain	89.37	0.31	0.464	ordered	0.0803629	0	0	0	na	na	na	na	0	0.0357142857142857
173	pY-FRK-wt_vs_pY-FRK-dead	CSE2	P33308	YNR010W	Y144	DVLDDLYR	DVLDDLY(ph)R_2	TRUE	1.29403	4.70539	up	No	17	non-essential	Med9:Family:No_clan	96.08	0.561	0.575	ordered	-0.176389	0	0	1	na	na	MED4	0.376899999999992	-0.299747321864516	0.310030395136778
174	pY-FRK-wt_vs_pY-FRK-dead	OYE2	Q03558	YHR179W	Y57	DWAVEYYAQR	DWAVEY(ph)YAQR_2	TRUE	0.908094	1.66533	up	No	454	non-essential	Oxidored_FMN:Domain:CL0036	98.93	0.012	0.175	ordered	1.68909	0	0	0	na	na	na	na	-1.91435170073638	0.837873404395315
175	pY-FRK-wt_vs_pY-FRK-dead	IDH1	P28834	YNL037C	Y277	DYAVFEPGSR	DY(ph)AVFEPGSR_2	TRUE	1.20443	5.12707	up	No	255	non-essential	Iso_dh:Domain:CL0270	96.09	0.157	0.139	ordered	1.04408	0	0	0	na	na	na	na	-0.223248388911262	0.118593258755575
176	pY-FRK-wt_vs_pY-FRK-dead	COX13	P32799	YGL191W	Y96	DYEFMNIR	DY(ph)EFMNIR_2	TRUE	0.527253	1.62548	up	No	21.2	non-essential	COX6A:Family:No_clan	93.61	0.643	0.507	ordered	-0.204787	0	0	1	na	na	COX3	-0.421820000000001	-4.79917988231194	0.898184044072638
177	pY-FRK-wt_vs_pY-FRK-dead	RSM24	Q03976	YDR175C	Y292	DYEFPEHWK	DY(ph)EFPEHWK_2	TRUE	1.33852	5.07645	up	No	43.6	non-essential	MRP-S28:Family:CL0337	96.25	0.616	0.561	ordered	-0.386537	0	0	1	na	na	MRPS9	0.817859999999998	-0.796730886630538	0.315772061864196
178	pY-FRK-wt_vs_pY-FRK-dead	SGT2	Q12118	YOR007C	Y118	DYELAINK	DY(ph)ELAINK_2	TRUE	1.23089	5.21396	up	No	504	non-essential	No domain	98.2	0.243	0.316	ordered	-0.7294155	0	0	0	na	na	na	na	-2.02585386081634	0.680115712545676
179	pY-FRK-wt_vs_pY-FRK-dead	TCB2	P48231	YNL087W	Y1057	DYESTNSNR	DY(ph)ESTNSNR_2	TRUE	0.980735	2.72865	up	No	110	non-essential	C2:Domain:CL0154	90.2	0.388	0.243	ordered	-0.787178	0	0	0	na	na	na	na	-3.17306162297641	0.830953498245849
180	pY-FRK-wt_vs_pY-FRK-dead	GND1	P38720	YHR183W	Y448	DYFGAHTFR	DY(ph)FGAHTFR_2	TRUE	1.24405	3.62768	up	No	3600	non-essential	6PGD:Domain:CL0106	95.2	0.494	0.396	ordered	0.098121	7	0	0	na	na	na	na	-1.91807350149682	0.593358092469993
181	pY-FRK-wt_vs_pY-FRK-dead	GSY2	P27472	YLR258W	Y549	DYGIYIVDR	DY(ph)GIYIVDR_2	TRUE	0.87527	3.89635	up	No	131	non-essential	Glycogen_syn:Family:CL0113	93.22	0.051	0.232	ordered	1.46156	5	0	0	na	na	na	na	-1.43916855714014	0.434912457535372
182	pY-FRK-wt_vs_pY-FRK-dead	FBA1	P14540	YKL060C	Y310	DYIMSPVGNPEGPEKPNKK	DY(ph)IM(ox)SPVGNPEGPEKPNKK_3	TRUE	2.44271	7.26658	up	Yes	18406	essential	F_bP_aldolase:Domain:CL0036	97.98	0.153	0.381	ordered	0.188291714285714	0	0	0	na	na	na	na	-1.22915224982013	0.463377080431117
183	pY-FRK-wt_vs_pY-FRK-dead	FBA1	P14540	YKL060C	Y310	DYIMSPVGNPEGPEKPNK	DY(ph)IM(ox)SPVGNPEGPEKPNK_3	TRUE	1.11594	3.52119	up	Yes	18406	essential	F_bP_aldolase:Domain:CL0036	97.98	0.153	0.381	ordered	0.188291714285714	0	0	0	na	na	na	na	-1.22915224982013	0.463377080431117
184	pY-FRK-wt_vs_pY-FRK-dead	FBA1	P14540	YKL060C	Y310	DYIMSPVGNPEGPEKPNKK	DY(ph)IMSPVGNPEGPEKPNKK_2	TRUE	0.773698	2.32915	up	Yes	18406	essential	F_bP_aldolase:Domain:CL0036	97.98	0.153	0.381	ordered	0.188291714285714	0	0	0	na	na	na	na	-1.22915224982013	0.463377080431117
185	pY-FRK-wt_vs_pY-FRK-dead	FBA1	P14540	YKL060C	Y310	DYIMSPVGNPEGPEKPNKK	DY(ph)IMSPVGNPEGPEKPNKK_3	FALSE	2.34746	8.93563	up	Yes	18406	essential	F_bP_aldolase:Domain:CL0036	97.98	0.153	0.381	ordered	0.188291714285714	0	0	0	na	na	na	na	-1.22915224982013	0.463377080431117
186	pY-FRK-wt_vs_pY-FRK-dead	FBA1	P14540	YKL060C	Y310	DYIMSPVGNPEGPEKPNKK	DY(ph)IMSPVGNPEGPEKPNKK_4	TRUE	0.879853	2.374	up	Yes	18406	essential	F_bP_aldolase:Domain:CL0036	97.98	0.153	0.381	ordered	0.188291714285714	0	0	0	na	na	na	na	-1.22915224982013	0.463377080431117
187	pY-FRK-wt_vs_pY-FRK-dead	FBA1	P14540	YKL060C	Y310	DYIMSPVGNPEGPEKPNK	DY(ph)IMSPVGNPEGPEKPNK_3	TRUE	2.01276	8.25781	up	Yes	18406	essential	F_bP_aldolase:Domain:CL0036	97.98	0.153	0.381	ordered	0.188291714285714	0	0	0	na	na	na	na	-1.22915224982013	0.463377080431117
188	pY-FRK-wt_vs_pY-FRK-dead	STE23	Q06010	YLR389C	Y455	DYIPVSR	DY(ph)IPVSR_2	TRUE	0.83509	2.48822	up	No	61.2	non-essential	Peptidase_M16_M:Family:CL0094	92.73	0.275	0.164	ordered	3.26891	0	0	0	na	na	na	na	-1.29223817559019	0.547677010993517
189	pY-FRK-wt_vs_pY-FRK-dead	GAL10	P04397	YBR019C	Y446	DYQLTVNNGVNANHSSIGSFHR	DY(ph)QLTVNNGVNANHSSIGSFHR_3	TRUE	0.685465	2.53897	up	No	6.04	non-essential	Aldose_epim:Family:CL0103	98.71	0.188	0.31	ordered	2.31511	0	0	0	na	na	na	na	0	NaN
190	pY-FRK-wt_vs_pY-FRK-dead	CCS1	P40202	YMR038C	Y209	DYSFLGVIAR	DY(ph)SFLGVIAR_2	TRUE	0.781683	2.16667	up	No	341	non-essential	No domain	97.47	0	0.325	ordered	19.3163	0	0	0	na	na	na	na	-0.785296580699321	0.164638662575389
191	pY-FRK-wt_vs_pY-FRK-dead	PHB2	P50085	YGR231C	Y265	DYVELKR	DY(ph)VELKR_2	TRUE	0.784008	1.93108	up	No	85	non-essential	No domain	78.92	0.31	0.47	ordered	-0.561947	0	0	0	na	na	na	na	-1.22170619582872	0.500551829527125
192	pY-FRK-wt_vs_pY-FRK-dead	KGD1	P20967	YIL125W	Y571	DYVPSQR	DY(ph)VPSQR_2	TRUE	0.911639	2.86487	up	No	261	non-essential	E1_dh:Family:CL0254	83.82	0.251	0.275	ordered	2.3452	0	0	0	na	na	na	na	-0.461060327706156	0.354843733776347
193	pY-FRK-wt_vs_pY-FRK-dead	YPL199C	Q08954	YPL199C	Y26	DYNHSTDEEYQR	DYNHSTDEEY(ph)QR_2	TRUE	2.09851	6.16765	up	No	57.5	non-essential	DUF1771:Domain:No_clan	93.71	0.086	0.335	ordered	0.98582	0	0	0	na	na	na	na	-3.55616084431823	0.795299802328135
194	pY-FRK-wt_vs_pY-FRK-dead	YPL199C	Q08954	YPL199C	Y26	DYNHSTDEEYQR	DYNHSTDEEY(ph)QR_3	TRUE	2.2395	5.72007	up	No	57.5	non-essential	DUF1771:Domain:No_clan	93.71	0.086	0.335	ordered	0.98582	0	0	0	na	na	na	na	-3.55616084431823	0.795299802328135
195	pY-FRK-wt_vs_pY-FRK-dead	OLA1	P38219	YBR025C	Y386	DYVVEDGDIIYFR	DYVVEDGDIIY(ph)FR_2	FALSE	0.916087	2.43571	up	No	1660	non-essential	YchF-GTPase_C:Domain:CL0072	95.41	0.588	0.456	ordered	0.2313055	0	0	0	na	na	na	na	-0.363201978900183	0.203980764092973
196	pY-FRK-wt_vs_pY-FRK-dead	OLA1	P38219	YBR025C	Y386	DYVVEDGDIIYFR	DYVVEDGDIIY(ph)FR_3	TRUE	1.43044	5.16137	up	No	1660	non-essential	YchF-GTPase_C:Domain:CL0072	95.41	0.588	0.456	ordered	0.2313055	0	0	0	na	na	na	na	-0.363201978900183	0.203980764092973
197	pY-FRK-wt_vs_pY-FRK-dead	PSR1	Q07800	YLL010C	Y355	EACYNYEGNYIK	EACYNYEGNY(ph)IK_2	TRUE	1.64358	6.84023	up	No	29.9	non-essential	NIF:Family:CL0137	96.71	0.247	0.187	ordered	-0.701538	0	0	0	na	na	na	na	-1.42858146327483	0.661013802067215
198	pY-FRK-wt_vs_pY-FRK-dead	TKL1	P23254	YPR074C	Y407	EALDFQPPSSGSGNYSGR	EALDFQPPSSGSGNY(ph)SGR_2	TRUE	2.3606	10.404	up	No	1595	non-essential	Transket_pyr:Domain:CL0254	98.77	0.188	0.248	ordered	6.11365	0	0	0	na	na	na	na	-0.379183372299615	0.278061619445735
199	pY-FRK-wt_vs_pY-FRK-dead	BNA6	P43619	YFR047C	Y46	EANLYCK	EANLY(ph)CK_2	TRUE	0.707786	2.72658	up	No	46.4	non-essential	QRPTase_N:Domain:CL0105	98.53	0.145	0.257	ordered	-0.521112	0	0	0	na	na	na	na	-0.34668791432337	0.2298153269694
200	pY-FRK-wt_vs_pY-FRK-dead	LPD1	P09624	YFL018C	Y493	EANMAAYDK	EANMAAY(ph)DK_2	TRUE	1.5694	4.69823	up	No	795	non-essential	No domain	91.75	0.188	0.329	ordered	1.64182	0	0	0	na	na	na	na	-0.101299861780024	0.0988448757845878
201	pY-FRK-wt_vs_pY-FRK-dead	YAR028W	P39548	YAR028W	Y223	EAQSEYWR	EAQSEY(ph)WR_2	TRUE	1.14152	4.31863	up	No	18.4	non-essential	No domain	91.69	0.306	0.475	ordered	-1.05467	0	0	0	na	na	na	na	-3.29328050883888	0.953121478476448
202	pY-FRK-wt_vs_pY-FRK-dead	YDJ1	P25491	YNL064C	Y54	EASAAYEILSDPEKR	EASAAY(ph)EILSDPEKR_2	TRUE	1.42481	4.39777	up	No	1297	non-essential	DnaJ:Domain:CL0392	91.62	0.208	0.3	ordered	-0.4893675	0	0	0	na	na	na	na	-3.49066541799001	0.866941191609831
203	pY-FRK-wt_vs_pY-FRK-dead	YDJ1	P25491	YNL064C	Y54	EASAAYEILSDPEKR	EASAAY(ph)EILSDPEKR_3	TRUE	2.08982	8.26876	up	No	1297	non-essential	DnaJ:Domain:CL0392	91.62	0.208	0.3	ordered	-0.4893675	0	0	0	na	na	na	na	-3.49066541799001	0.866941191609831
204	pY-FRK-wt_vs_pY-FRK-dead	TDH1	P00360	YJL052W	Y253	EATYDQIKK	EATY(ph)DQIKK_2	TRUE	1.92969	6.44173	up	No	2275	non-essential	Gp_dh_C:Domain:CL0139	98.84	0.137	0.264	ordered	2.417285	0	0	0	na	na	na	na	-0.674707427310692	0.287299825590614
205	pY-FRK-wt_vs_pY-FRK-dead	TDH1	P00360	YJL052W	Y253	EATYDQIK	EATY(ph)DQIK_2	TRUE	1.63671	7.69313	up	No	2275	non-essential	Gp_dh_C:Domain:CL0139	98.84	0.137	0.264	ordered	2.417285	0	0	0	na	na	na	na	-0.674707427310692	0.287299825590614
206	pY-FRK-wt_vs_pY-FRK-dead	ATP1	P07251	YBL099W	Y337	EAYPGDVFYLHSR	EAYPGDVFY(ph)LHSR_2	TRUE	1.75272	6.64978	up	No	802	non-essential	ATP-synt_ab:Domain:CL0023	97.56	0.51	0.228	ordered	-0.1954185	4	0	0	na	na	na	na	-2.76117266838045	0.696122458834323
207	pY-FRK-wt_vs_pY-FRK-dead	ATP1	P07251	YBL099W	Y337	EAYPGDVFYLHSR	EAYPGDVFY(ph)LHSR_3	TRUE	1.49525	5.76445	up	No	802	non-essential	ATP-synt_ab:Domain:CL0023	97.56	0.51	0.228	ordered	-0.1954185	4	0	0	na	na	na	na	-2.76117266838045	0.696122458834323
208	pY-FRK-wt_vs_pY-FRK-dead	OM14	P38325	YBR230C	Y33	ECAIEYLK	ECAIEY(ph)LK_2	TRUE	1.00957	3.77486	up	No	42.6	non-essential	No domain	74.62	0.529	0.54	ordered	-0.232442	0	0	0	na	na	na	na	0	0.126808681672026
209	pY-FRK-wt_vs_pY-FRK-dead	GDI1	P39958	YER136W	Y410	EDGSKDNIYLSR	EDGSKDNIY(ph)LSR_2	TRUE	1.4219	4.89473	up	No	321	essential	GDI:Family:CL0063	98.66	0.071	0.187	ordered	3.4654025	0	0	0	na	na	na	na	-1.57450202183607	0.437000291800409
210	pY-FRK-wt_vs_pY-FRK-dead	GDI1	P39958	YER136W	Y410	EDGSKDNIYLSR	EDGSKDNIY(ph)LSR_3	TRUE	1.87074	7.10102	up	No	321	essential	GDI:Family:CL0063	98.66	0.071	0.187	ordered	3.4654025	0	0	0	na	na	na	na	-1.57450202183607	0.437000291800409
211	pY-FRK-wt_vs_pY-FRK-dead	GYP5	Q12344	YPL249C	Y741	EDHYESLR	EDHY(ph)ESLR_2	TRUE	0.778533	1.8209	up	No	27.9	non-essential	No domain	93.5	0.427	0.462	ordered	0.712227	0	0	0	na	na	na	na	-1.52654652377454	0.710744288872513
212	pY-FRK-wt_vs_pY-FRK-dead	EFT2	P32324	YDR385W	Y175	EDLYQTFAR	EDLY(ph)QTFAR_2	TRUE	1.02931	3.33148	up	No	3343	non-essential	GTP_EFTU:Domain:CL0023	97.23	0.035	0.245	ordered	2.04621	0	0	0	na	na	na	na	-1.73680878110326	0.738474041196512
213	pY-FRK-wt_vs_pY-FRK-dead	PEX17	P40155	YNL214W	Y128	EDNSHWAEMIYQLQNMK	EDNSHWAEMIY(ph)QLQNMK_3	TRUE	0.698208	1.77262	up	No	14.7	non-essential	No domain	84.74	0.49	0.556	ordered	-0.17243	0	0	0	na	na	na	na	-0.105838083756561	0.162428438290507
214	pY-FRK-wt_vs_pY-FRK-dead	RNR1	P21524	YER070W	Y232	EDSIEGIYDTLK	EDSIEGIY(ph)DTLK_2	TRUE	1.65705	5.48698	up	No	2603	essential	Ribonuc_red_lgC:Family:CL0339	97.82	0.51	0.227	ordered	-0.593323	4	1	0	P21524	13.542	na	na	-1.69962527490554	0.626303935514462
215	pY-FRK-wt_vs_pY-FRK-dead	BMH1	P29311	YER177W	Y10	EDSVYLAK	EDSVY(ph)LAK_2	TRUE	2.45082	10.2856	up	No	1649	non-essential	No domain	97.45	0.576	0.47	ordered	-0.211943	9	0	0	na	na	na	na	-0.672761891704995	0.415377033021193
216	pY-FRK-wt_vs_pY-FRK-dead	STP22	P25604	YCL008C	Y242	EDVDYVADK	EDVDY(ph)VADK_2	TRUE	0.917642	3.78626	up	No	2.43	non-essential	No domain	89.12	0.592	0.515	ordered	0.062925	0	0	1	na	na	MVB12	-0.758039999999998	-1.10967619773152	0.153183341311632
217	pY-FRK-wt_vs_pY-FRK-dead	PRE1	P22141	YER012W	Y73	EDYELSPQAVSSFVR	EDY(ph)ELSPQAVSSFVR_2	TRUE	1.09887	3.81205	up	No	107	essential	Proteasome:Domain:CL0052	94.53	0.341	0.302	ordered	-0.247726	0	0	0	na	na	na	na	-1.06308441897975	0.231945737465088
218	pY-FRK-wt_vs_pY-FRK-dead	VMA1	P17255	YDL185W	Y124	EESQSIYIPR	EESQSIY(ph)IPR_2	TRUE	1.36645	5.8155	up	No	1976	non-essential	ATP-synt_ab_Xtn:Family:No_clan	80.23	0.576	0.338	ordered	0.02204995	0	0	0	na	na	na	na	-3.51666807431413	0.762117785861764
219	pY-FRK-wt_vs_pY-FRK-dead	TDA3	P38758	YHR009C	Y125	EEVIENYER	EEVIENY(ph)ER_2	TRUE	1.04465	4.28151	up	No	64.5	essential	DAO:Domain:CL0063	87.4	0.133	0.367	ordered	-1.20373	0	0	0	na	na	na	na	0	0.11860055373773
220	pY-FRK-wt_vs_pY-FRK-dead	GET1	P53192	YGL020C	Y65	EFNNSISAQDNYAK	EFNNSISAQDNY(ph)AK_2	TRUE	1.50739	6.44266	up	No	78.7	non-essential	CHD5:Family:No_clan	92.13	0.592	0.433	ordered	-0.488109	3	1	0	Q12154	11.019	na	na	-4.24598187030997	0.97554347826087
221	pY-FRK-wt_vs_pY-FRK-dead	RPL10	P41805	YLR075W	Y216	EFPEYFAAQA	EFPEY(ph)FAAQA_2	TRUE	0.752513	2.32416	up	No	2391	essential	No domain	90.31	0.094	0.498	ordered	2.24114	0	0	0	na	na	na	na	-0.319052689113802	0.118123362705406
222	pY-FRK-wt_vs_pY-FRK-dead	GRX1	P25373	YCL035C	Y67	EGADIQAALYEINGQR	EGADIQAALY(ph)EINGQR_2	TRUE	2.16832	6.13643	up	No	152	non-essential	Glutaredoxin:Domain:CL0172	98.49	0.443	0.289	ordered	-0.1352105	0	0	0	na	na	na	na	-0.213172029671356	0.20622009569378
223	pY-FRK-wt_vs_pY-FRK-dead	GRX1	P25373	YCL035C	Y67	EGADIQAALYEINGQR	EGADIQAALY(ph)EINGQR_3	TRUE	1.63131	7.77838	up	No	152	non-essential	Glutaredoxin:Domain:CL0172	98.49	0.443	0.289	ordered	-0.1352105	0	0	0	na	na	na	na	-0.213172029671356	0.20622009569378
224	pY-FRK-wt_vs_pY-FRK-dead	BNA5	Q05979	YLR231C	Y173	EGETYIR	EGETY(ph)IR_2	TRUE	1.43365	6.1493	up	No	39.9	non-essential	Aminotran_5:Domain:CL0061	95.04	0.22	0.276	ordered	1.6493	0	0	0	na	na	na	na	-0.0206583513680672	0.163198884110194
225	pY-FRK-wt_vs_pY-FRK-dead	YSC84	P32793	YHR016C	Y464	EGIFPANYVR	EGIFPANY(ph)VR_2	TRUE	0.827065	2.49486	up	No	7.74	non-essential	No domain	92.26	0.318	0.351	ordered	-0.242489	3	2	0	P32790 / P53112	2.067 / 1.586	na	na	-3.28910537275945	0.738988396980962
226	pY-FRK-wt_vs_pY-FRK-dead	ATP2	P00830	YJR121W	Y231	EGNDLYR	EGNDLY(ph)R_2	TRUE	1.78781	6.05473	up	No	984	non-essential	ATP-synt_ab:Domain:CL0023	88.2	0.153	0.281	ordered	2.25505	0	0	0	na	na	na	na	-1.25675027455798	0.497090178709378
227	pY-FRK-wt_vs_pY-FRK-dead	MRPL9	P31334	YGR220C	Y165	EGQYVDVR	EGQY(ph)VDVR_2	TRUE	1.56217	7.51088	up	No	31.2	non-essential	Ribosomal_L3:Family:CL0575	98.28	0.239	0.289	ordered	-0.347534	0	0	0	na	na	na	na	-0.988302633209217	0.298197492163009
228	pY-FRK-wt_vs_pY-FRK-dead	IDH1	P28834	YNL037C	Y75	EGVYEAVESLKR	EGVY(ph)EAVESLKR_2	TRUE	1.07589	4.0395	up	No	255	non-essential	Iso_dh:Domain:CL0270	89.69	0.545	0.285	ordered	-0.4852898	0	0	0	na	na	na	na	-0.187099961404056	0.107041017767054
229	pY-FRK-wt_vs_pY-FRK-dead	IDH1	P28834	YNL037C	Y75	EGVYEAVESLKR	EGVY(ph)EAVESLKR_3	TRUE	1.34711	4.93166	up	No	255	non-essential	Iso_dh:Domain:CL0270	89.69	0.545	0.285	ordered	-0.4852898	0	0	0	na	na	na	na	-0.187099961404056	0.107041017767054
230	pY-FRK-wt_vs_pY-FRK-dead	IDH1	P28834	YNL037C	Y75	EGVYEAVESLK	EGVY(ph)EAVESLK_2	TRUE	1.40791	5.85805	up	No	255	non-essential	Iso_dh:Domain:CL0270	89.69	0.545	0.285	ordered	-0.4852898	0	0	0	na	na	na	na	-0.187099961404056	0.107041017767054
231	pY-FRK-wt_vs_pY-FRK-dead	GLN1	P32288	YPR035W	Y327	EGYGYFEDR	EGY(ph)GYFEDR_2	TRUE	1.77627	7.89869	up	No	2524	essential	No domain	98.78	0.333	0.175	ordered	-0.180956	0	0	0	na	na	na	na	-0.279373008652055	0.24128610044103
232	pY-FRK-wt_vs_pY-FRK-dead	GLN1	P32288	YPR035W	Y329	EGYGYFEDR	EGYGY(ph)FEDR_2	TRUE	1.2336	3.70097	up	No	2524	essential	No domain	98.89	0.357	0.179	ordered	-1.80386	0	0	0	na	na	na	na	-2.31283855383308	0.746905676483141
233	pY-FRK-wt_vs_pY-FRK-dead	CYT2	Q00873	YKL087C	Y54	EHGNEAHPGATAPGNQLECSANPQDNDKTPEYHTTVDLSQSR	EHGNEAHPGATAPGNQLECSANPQDNDKTPEY(ph)HTTVDLSQSR_5	TRUE	1.8856	6.7411	up	No	7.24	non-essential	Cyto_heme_lyase:Family:No_clan	92.14	0.224	0.449	ordered	2.37299	0	0	0	na	na	na	na	-0.143687821127944	0.106500528976137
234	pY-FRK-wt_vs_pY-FRK-dead	YER156C	P40093	YER156C	Y248	EHLYELER	EHLY(ph)ELER_2	TRUE	0.671485	1.70804	up	No	154	non-essential	UPF0160:Family:No_clan	96.43	0.063	0.274	ordered	6.37525	0	0	0	na	na	na	na	-1.87354964077358	0.531722525331255
235	pY-FRK-wt_vs_pY-FRK-dead	GAL7	P08431	YBR018C	Y217	EHNTDLFADYVK	EHNTDLFADY(ph)VK_2	TRUE	2.0738	8.8098	up	No	5.96	non-essential	GalP_UDP_tr_C:Domain:CL0265	98.68	0.075	0.297	ordered	5.594184	0	0	0	na	na	na	na	-1.70473775133259	0.662064998561979
236	pY-FRK-wt_vs_pY-FRK-dead	GAL7	P08431	YBR018C	Y217	EHNTDLFADYVK	EHNTDLFADY(ph)VK_3	TRUE	2.03254	8.79467	up	No	5.96	non-essential	GalP_UDP_tr_C:Domain:CL0265	98.68	0.075	0.297	ordered	5.594184	0	0	0	na	na	na	na	-1.70473775133259	0.662064998561979
237	pY-FRK-wt_vs_pY-FRK-dead	ABP1	P15891	YCR088W	Y19	EIDAEYLK	EIDAEY(ph)LK_2	TRUE	0.825597	2.69809	up	No	236	non-essential	Cofilin_ADF:Domain:CL0092	98.05	0.137	0.332	ordered	1.26415	0	0	0	na	na	na	na	-2.5297369361365	0.736456938866577
238	pY-FRK-wt_vs_pY-FRK-dead	DCS2	Q12123	YOR173W	Y75	EIDEYSFLNGITDLK	EIDEY(ph)SFLNGITDLK_2	TRUE	0.909097	3.72054	up	No	1352	non-essential	DcpS:Family:No_clan	82.94	0.125	0.422	ordered	0.543607	0	0	0	na	na	na	na	-1.45436811028225	0.47247501118902
239	pY-FRK-wt_vs_pY-FRK-dead	STI1	P15705	YOR027W	Y510	EIDQLYYK	EIDQLY(ph)YK_2	TRUE	2.34248	9.99499	up	No	986	non-essential	No domain	93.15	0.11	0.354	ordered	3.95699	0	0	0	na	na	na	na	-1.27299302766226	0.355374854794031
240	pY-FRK-wt_vs_pY-FRK-dead	CBF1	P17106	YJR060W	Y315	EIEYMKR	EIEY(ph)MKR_2	TRUE	0.797556	2.32151	up	No	207	non-essential	No domain	92.22	0.522	0.508	ordered	-0.095838	0	0	0	na	na	na	na	-0.71908320472255	0.588262764632628
241	pY-FRK-wt_vs_pY-FRK-dead	HSC82	P15108	YMR186W	Y543	EIKEYEPLTK	EIKEY(ph)EPLTK_2	TRUE	0.845168	3.56954	up	No	4538	non-essential	HSP90:Family:No_clan	94.83	0.055	0.338	ordered	0.981132333333333	0	0	0	na	na	na	na	-0.65563102252462	0.360806270996641
242	pY-FRK-wt_vs_pY-FRK-dead	MGE1	P38523	YOR232W	Y150	EISDLYTGVR	EISDLY(ph)TGVR_2	TRUE	1.85362	6.64035	up	No	154	essential	GrpE:Family:No_clan	93.31	0.259	0.407	ordered	-0.222506	0	0	0	na	na	na	na	-0.906119617006094	0.439875245466097
243	pY-FRK-wt_vs_pY-FRK-dead	COX9	P07255	YDL067C	Y48	EKFYAELAER	EKFY(ph)AELAER_2	TRUE	0.885329	3.06833	up	No	102	non-essential	No domain	98.01	0.529	0.544	ordered	-0.344981	1	0	0	na	na	na	na	-5.37056652978866	0.940700808625337
244	pY-FRK-wt_vs_pY-FRK-dead	GAL10	P04397	YBR019C	Y231	EKLYIFGDDYDSR	EKLY(ph)IFGDDYDSR_2	TRUE	2.38434	10.046	up	No	6.04	non-essential	GDP_Man_Dehyd:Domain:CL0063	93.97	0.341	0.256	ordered	-0.4503865	3	0	0	na	na	na	na	0	NaN
245	pY-FRK-wt_vs_pY-FRK-dead	GAL10	P04397	YBR019C	Y231	EKLYIFGDDYDSR	EKLY(ph)IFGDDYDSR_3	FALSE	1.65534	3.79478	up	No	6.04	non-essential	GDP_Man_Dehyd:Domain:CL0063	93.97	0.341	0.256	ordered	-0.4503865	3	0	0	na	na	na	na	0	NaN
246	pY-FRK-wt_vs_pY-FRK-dead	SSZ1	P38788	YHR064C	Y492	EKLYTLGTK	EKLY(ph)TLGTK_2	TRUE	0.742113	2.93351	up	No	1065	non-essential	No domain	91.42	0.271	0.396	ordered	0.358348	0	0	0	na	na	na	na	-0.247831552161249	0.216930168013084
247	pY-FRK-wt_vs_pY-FRK-dead	TPS2	P31688	YDR074W	Y97	EKPQDLDDDPLYLTK	EKPQDLDDDPLY(ph)LTK_2	TRUE	2.79181	11.0528	up	No	289	non-essential	Glyco_transf_20:Family:CL0113	76.54	0.2	0.424	ordered	0.9700545	0	0	0	na	na	na	na	-0.184331833796238	0.220035252643948
248	pY-FRK-wt_vs_pY-FRK-dead	TPS2	P31688	YDR074W	Y97	EKPQDLDDDPLYLTK	EKPQDLDDDPLY(ph)LTK_3	TRUE	2.97132	11.8438	up	No	289	non-essential	Glyco_transf_20:Family:CL0113	76.54	0.2	0.424	ordered	0.9700545	0	0	0	na	na	na	na	-0.184331833796238	0.220035252643948
249	pY-FRK-wt_vs_pY-FRK-dead	TPS2	P31688	YDR074W	Y97	EKPQDLDDDPLYLTK	EKPQDLDDDPLY(ph)LTK_4	TRUE	0.90298	3.42981	up	No	289	non-essential	Glyco_transf_20:Family:CL0113	76.54	0.2	0.424	ordered	0.9700545	0	0	0	na	na	na	na	-0.184331833796238	0.220035252643948
250	pY-FRK-wt_vs_pY-FRK-dead	SSD1	P24276	YDR293C	Y688	EKPSFQPLPLTAESLEYR	EKPSFQPLPLTAESLEY(ph)R_3	FALSE	0.646127	1.62919	up	Yes	91.5	non-essential	No domain	91.32	0.451	0.368	ordered	2.90441	0	0	0	na	na	na	na	-0.159892854731554	0.155203638967275
251	pY-FRK-wt_vs_pY-FRK-dead	TCB1	Q12466	YOR086C	Y845	ELEDMYSNR	ELEDM(ox)Y(ph)SNR_2	TRUE	1.28377	4.59046	up	No	618	non-essential	No domain	83.28	0.035	0.301	ordered	6.5986525	0	0	0	na	na	na	na	-0.570064494825143	0.188689299908964
252	pY-FRK-wt_vs_pY-FRK-dead	TCB1	Q12466	YOR086C	Y845	ELEDMYSNR	ELEDMY(ph)SNR_2	TRUE	2.15273	8.67509	up	No	618	non-essential	No domain	83.28	0.035	0.301	ordered	6.5986525	0	0	0	na	na	na	na	-0.570064494825143	0.188689299908964
253	pY-FRK-wt_vs_pY-FRK-dead	BUD2	P33314	YKL092C	Y933	ELEQESCLLYNR	ELEQESCLLY(ph)NR_2	TRUE	1.66929	5.12776	up	No	26.6	non-essential	No domain	90.13	0.192	0.187	ordered	-0.504125	0	0	0	na	na	na	na	-0.506549211001872	0.443490291493726
254	pY-FRK-wt_vs_pY-FRK-dead	EDE1	P34216	YBL047C	Y787	ELNDYQK	ELNDY(ph)QK_2	TRUE	0.690527	1.84312	up	No	229	non-essential	No domain	90.51	0.624	0.523	ordered	-0.2339315	0	0	0	na	na	na	na	-2.56110462065466	0.836766733037219
255	pY-FRK-wt_vs_pY-FRK-dead	MRX5	P47007	YJL147C	Y125	ELQGSSSEDLYDR	ELQGSSSEDLY(ph)DR_2	TRUE	0.927009	3.71682	up	No	14.6	non-essential	No domain	83.66	0.067	0.275	ordered	2.87315	0	0	0	na	na	na	na	-2.23401640549461	0.814644351464435
256	pY-FRK-wt_vs_pY-FRK-dead	SES1	P07284	YDR023W	Y376	ELVSCSNCTDYQSR	ELVSCSNCTDY(ph)QSR_2	TRUE	0.987347	3.45276	up	No	1316	essential	tRNA-synt_2b:Domain:CL0040	97.64	0.039	0.119	ordered	6.33607	0	0	0	na	na	na	na	-3.681396843387	0.845649820523047
257	pY-FRK-wt_vs_pY-FRK-dead	SLA1	P32790	YBL007C	Y599	ELYELKK	ELY(ph)ELKK_2	TRUE	0.84913	3.10583	up	No	185	non-essential	No domain	86.53	0.616	0.522	ordered	0.0135484	0	0	0	na	na	na	na	-0.0288097686146222	0.26530612244898
258	pY-FRK-wt_vs_pY-FRK-dead	PMU1	P36069	YKL128C	Y41	ELYHAIPR	ELY(ph)HAIPR_2	TRUE	0.548904	1.89446	up	No	48.3	non-essential	No domain	98.27	0.118	0.359	ordered	0.687247	0	0	0	na	na	na	na	-0.714034853821573	0.273376159885796
259	pY-FRK-wt_vs_pY-FRK-dead	ALD6	P54115	YPL061W	Y487	EMGEEVYHAYTEVK	EMGEEVY(ph)HAYTEVK_2	TRUE	1.34691	4.8952	up	No	6950	non-essential	Aldedh:Family:CL0099	97.73	0.035	0.277	ordered	10.1249	0	0	0	na	na	na	na	-1.18078381949098	0.652612922283689
260	pY-FRK-wt_vs_pY-FRK-dead	ALD4	P46367	YOR374W	Y507	EMSVDALQNYLQVK	EMSVDALQNY(ph)LQVK_2	TRUE	1.05555	3.34781	up	No	900	non-essential	Aldedh:Family:CL0099	98.57	0.008	0.345	ordered	7.17415	0	0	0	na	na	na	na	-1.44755530566956	0.721895684405613
261	pY-FRK-wt_vs_pY-FRK-dead	GCV1	P48015	YDR019C	Y126	ENDDNEFYIVTNAGCAER	ENDDNEFY(ph)IVTNAGCAER_3	TRUE	1.26665	4.60085	up	No	222	non-essential	GCV_T:Domain:CL0289	98.64	0.059	0.206	ordered	4.58634	0	0	0	na	na	na	na	-0.739415522938611	0.561784445321753
262	pY-FRK-wt_vs_pY-FRK-dead	TMA17	Q12513	YDL110C	Y96	ENEIVLNNYNER	ENEIVLNNY(ph)NER_2	TRUE	1.30181	4.12948	up	No	73.9	non-essential	No domain	96.85	0.227	0.321	ordered	-0.655492	0	0	0	na	na	na	na	-0.895124786325913	0.63907225691347
263	pY-FRK-wt_vs_pY-FRK-dead	PUT2	P07275	YHR037W	Y563	ENFYELTDFKYPSNYE	ENFY(ph)ELTDFKYPSNYE_2	TRUE	0.698423	2.11396	up	No	187	non-essential	No domain	91.87	0.592	0.544	ordered	-0.1016444	1	0	0	na	na	na	na	-0.0439945871319613	0.0441250514944843
264	pY-FRK-wt_vs_pY-FRK-dead	PUT2	P07275	YHR037W	Y563	ENFYELTDFK	ENFY(ph)ELTDFK_2	TRUE	1.05041	4.52212	up	No	187	non-essential	No domain	91.87	0.592	0.544	ordered	-0.1016444	1	0	0	na	na	na	na	-0.0439945871319613	0.0441250514944843
265	pY-FRK-wt_vs_pY-FRK-dead	LYS12	P40495	YIL094C	Y150	ENTEDLYIKIEK	ENTEDLY(ph)IKIEK_2	TRUE	1.60549	5.79278	up	No	368	non-essential	Iso_dh:Domain:CL0270	92.98	0.341	0.32	ordered	1.38327666666667	0	0	0	na	na	na	na	-3.50676518807335	0.871372827243703
266	pY-FRK-wt_vs_pY-FRK-dead	LYS12	P40495	YIL094C	Y150	ENTEDLYIKIEK	ENTEDLY(ph)IKIEK_3	TRUE	1.31904	4.65776	up	No	368	non-essential	Iso_dh:Domain:CL0270	92.98	0.341	0.32	ordered	1.38327666666667	0	0	0	na	na	na	na	-3.50676518807335	0.871372827243703
267	pY-FRK-wt_vs_pY-FRK-dead	LYS12	P40495	YIL094C	Y150	ENTEDLYIK	ENTEDLY(ph)IK_2	TRUE	2.18721	10.3993	up	No	368	non-essential	Iso_dh:Domain:CL0270	92.98	0.341	0.32	ordered	1.38327666666667	0	0	0	na	na	na	na	-3.50676518807335	0.871372827243703
268	pY-FRK-wt_vs_pY-FRK-dead	IDH2	P28241	YOR136W	Y157	ENTEGEYSGIEHIVCPGVVQSIK	ENTEGEY(ph)SGIEHIVCPGVVQSIK_3	TRUE	2.85634	9.62944	up	No	420	non-essential	Iso_dh:Domain:CL0270	89.99	0.275	0.287	ordered	1.3833	3	0	0	na	na	na	na	-3.56018249247424	0.889079106926314
269	pY-FRK-wt_vs_pY-FRK-dead	AIM9	P40053	YER080W	Y384	EQITTYENLAK	EQITTY(ph)ENLAK_2	TRUE	1.57538	5.79856	up	No	141	non-essential	APH:Family:CL0016	98.73	0.02	0.196	ordered	5.13508	0	0	0	na	na	na	na	-1.53702311763466	0.655666120838057
270	pY-FRK-wt_vs_pY-FRK-dead	MIC27	P50945	YNL100W	Y228	EQLYEKLEQA	EQLY(ph)EKLEQA_2	TRUE	1.28394	4.90871	up	No	62.5	non-essential	No domain	88.64	0.62	0.625	disordered	0.459176	0	0	0	na	na	na	na	-0.346340032811139	0.226162063870894
271	pY-FRK-wt_vs_pY-FRK-dead	MIC19	P43594	YFR011C	Y42	ESDYVTK	ESDY(ph)VTK_1	TRUE	0.855502	2.86608	up	No	96.5	non-essential	DUF1690:Family:No_clan	89.92	0.533	0.507	ordered	-0.1760255	0	0	0	na	na	na	na	-1.19741232739385	0.533063006862133
272	pY-FRK-wt_vs_pY-FRK-dead	THR1	P17423	YHR025W	Y63	ESEGYSTVPLR	ESEGY(ph)STVPLR_2	TRUE	1.78412	7.5128	up	No	405	non-essential	No domain	92.74	0.416	0.288	ordered	0.00606393	0	0	0	na	na	na	na	-1.13646039012439	0.540005904930617
273	pY-FRK-wt_vs_pY-FRK-dead	ALD3	P54114	YMR169C	Y492	ESGDTGVDNYLQIK	ESGDTGVDNY(ph)LQIK_2	FALSE	1.03975	2.33112	up	No	282	non-essential	Aldedh:Family:CL0099	98.16	0.004	0.32	ordered	14.3974	0	0	0	na	na	na	na	-1.50844361215351	0.75210652241756
274	pY-FRK-wt_vs_pY-FRK-dead	EUG1	P32474	YDR518W	Y496	ESGTHHIDGQAIYDK	ESGTHHIDGQAIY(ph)DK_3	TRUE	0.742028	2.1361	up	No	14.4	non-essential	No domain	95.8	0.192	0.363	ordered	-0.383374	0	0	0	na	na	na	na	-0.0970368760381564	0.24874000916357
275	pY-FRK-wt_vs_pY-FRK-dead	MET6	P05694	YER091C	Y552	ESVYAQSITSKPVK	ESVY(ph)AQSITSKPVK_2	TRUE	0.663065	1.97185	up	No	5820	non-essential	Meth_synt_2:Domain:CL0160	98.87	0.22	0.217	ordered	1.35630666666667	1	0	0	na	na	na	na	-2.09868137136611	0.549927939057031
276	pY-FRK-wt_vs_pY-FRK-dead	MET6	P05694	YER091C	Y552	ESVYAQSITSKPVK	ESVY(ph)AQSITSKPVK_3	TRUE	1.23906	4.31222	up	No	5820	non-essential	Meth_synt_2:Domain:CL0160	98.87	0.22	0.217	ordered	1.35630666666667	1	0	0	na	na	na	na	-2.09868137136611	0.549927939057031
277	pY-FRK-wt_vs_pY-FRK-dead	MET6	P05694	YER091C	Y552	ESVYAQSITSK	ESVY(ph)AQSITSK_2	TRUE	1.35964	5.03547	up	No	5820	non-essential	Meth_synt_2:Domain:CL0160	98.87	0.22	0.217	ordered	1.35630666666667	1	0	0	na	na	na	na	-2.09868137136611	0.549927939057031
278	pY-FRK-wt_vs_pY-FRK-dead	REE1	P40893	YJL217W	Y44	ETFYGFTR	ETFY(ph)GFTR_2	TRUE	1.42648	4.84477	up	No	63.1	non-essential	DUF1349:Domain:CL0004	93.8	0.31	0.237	ordered	0.313398	0	0	0	na	na	na	na	-3.02826636310094	0.727127659574468
279	pY-FRK-wt_vs_pY-FRK-dead	TDH3	P00359	YGR192C	Y253	ETTYDEIKK	ETTY(ph)DEIKK_2	TRUE	2.70427	7.60135	up	No	16371	non-essential	Gp_dh_C:Domain:CL0139	98.77	0.129	0.268	ordered	1.72624	0	0	0	na	na	na	na	-0.726636313964764	0.300959327677793
280	pY-FRK-wt_vs_pY-FRK-dead	TDH3	P00359	YGR192C	Y253	ETTYDEIK	ETTY(ph)DEIK_2	TRUE	1.87938	8.29404	up	No	16371	non-essential	Gp_dh_C:Domain:CL0139	98.77	0.129	0.268	ordered	1.72624	0	0	0	na	na	na	na	-0.726636313964764	0.300959327677793
281	pY-FRK-wt_vs_pY-FRK-dead	CDC48	P25694	YDL126C	Y505	ETVEYPVLHPDQYTK	ETVEY(ph)PVLHPDQYTK_3	TRUE	0.957394	2.93231	up	No	999	essential	No domain	83.31	0.376	0.346	ordered	0.574579	4	0	0	na	na	na	na	-2.38508791876986	0.665931295304129
282	pY-FRK-wt_vs_pY-FRK-dead	ERG3	P32353	YLR056W	Y355	EVEGDDNDRIYENDPNTKK	EVEGDDNDRIY(ph)ENDPNTKK_3	TRUE	1.68606	5.29793	up	No	179	non-essential	No domain	92.44	0.063	0.459	ordered	-0.33261175	0	0	0	na	na	na	na	-2.58697199565969	0.64608727010458
283	pY-FRK-wt_vs_pY-FRK-dead	ERG3	P32353	YLR056W	Y355	EVEGDDNDRIYENDPNTK	EVEGDDNDRIY(ph)ENDPNTK_2	TRUE	1.17791	2.94218	up	No	179	non-essential	No domain	92.44	0.063	0.459	ordered	-0.33261175	0	0	0	na	na	na	na	-2.58697199565969	0.64608727010458
284	pY-FRK-wt_vs_pY-FRK-dead	ERG3	P32353	YLR056W	Y355	EVEGDDNDRIYENDPNTK	EVEGDDNDRIY(ph)ENDPNTK_3	FALSE	1.0625	2.01157	up	No	179	non-essential	No domain	92.44	0.063	0.459	ordered	-0.33261175	0	0	0	na	na	na	na	-2.58697199565969	0.64608727010458
285	pY-FRK-wt_vs_pY-FRK-dead	EMP24	P32803	YGL200C	Y152	EVKDEQSYIVIR	EVKDEQSY(ph)IVIR_3	TRUE	1.31477	4.97923	up	No	299	non-essential	EMP24_GP25L:Domain:CL0521	90.96	0.58	0.51	ordered	0.234789	0	0	0	na	na	na	na	-2.65762642489103	0.785010373443983
286	pY-FRK-wt_vs_pY-FRK-dead	YLR225C	Q05948	YLR225C	Y27	EVLSEKDHANYTK	EVLSEKDHANY(ph)TK_3	TRUE	1.45991	6.60784	up	No	45.8	non-essential	No domain	97.63	0.184	0.315	ordered	-0.454427	0	0	0	na	na	na	na	-2.22714494048743	0.700284826514759
287	pY-FRK-wt_vs_pY-FRK-dead	ILV5	P06168	YLR355C	Y257	EVNSDLYGER	EVNSDLY(ph)GER_2	TRUE	2.86061	10.1751	up	Yes	4284	essential	IlvC:Family:CL0106	97.42	0.278	0.286	ordered	-0.981337	0	0	0	na	na	na	na	-4.2367401315932	0.768348776748217
288	pY-FRK-wt_vs_pY-FRK-dead	ACO1	P19414	YLR304C	Y147	EVYDFLASATAK	EVY(ph)DFLASATAK_2	TRUE	0.840021	2.06528	up	No	1309	non-essential	Aconitase:Family:No_clan	97.86	0.047	0.196	ordered	5.14071	0	0	0	na	na	na	na	-2.835294614148	0.6573303565388
289	pY-FRK-wt_vs_pY-FRK-dead	STI1	P15705	YOR027W	Y480	EYASALETLDAAR	EY(ph)ASALETLDAAR_2	TRUE	2.0479	9.5305	up	No	986	non-essential	No domain	92.78	0.129	0.201	ordered	3.34992	0	0	0	na	na	na	na	-2.37053152068579	0.575283710124207
290	pY-FRK-wt_vs_pY-FRK-dead	RPT3	P33298	YDR394W	Y58	EYELLTLQEDYIKDEQR	EY(ph)ELLTLQEDYIKDEQR_3	TRUE	1.50425	4.95755	up	No	66.4	essential	No domain	91.75	0.612	0.512	ordered	-0.0503321	0	0	0	na	na	na	na	-0.61276572337564	0.216565209370965
291	pY-FRK-wt_vs_pY-FRK-dead	HSC82	P15108	YMR186W	Y543	EYEPLTK	EY(ph)EPLTK_2	TRUE	1.39852	5.96647	up	No	4538	non-essential	HSP90:Family:No_clan	94.83	0.055	0.338	ordered	0.981132333333333	0	0	0	na	na	na	na	-0.65563102252462	0.360806270996641
292	pY-FRK-wt_vs_pY-FRK-dead	PRD1	P25375	YCL057W	Y205	EYITFTK	EY(ph)ITFTK_2	TRUE	1.0838	3.52823	up	No	164	non-essential	No domain	95.13	0.435	0.265	ordered	-0.222646	0	0	0	na	na	na	na	-0.406414953769122	0.30610585452395
293	pY-FRK-wt_vs_pY-FRK-dead	XRN1	P22147	YGL173C	Y710	EYITIPLDSSEIR	EY(ph)ITIPLDSSEIR_2	TRUE	0.910437	3.49129	up	No	372	non-essential	No domain	92.12	0.161	0.372	ordered	-0.451545	0	0	0	na	na	na	na	-1.04735148792817	0.538469489715054
294	pY-FRK-wt_vs_pY-FRK-dead	RPS10A	Q08745	YOR293W	Y79	EYLNLPEHIVPGTYIQER	EY(ph)LNLPEHIVPGTYIQER_3	TRUE	1.86598	6.38239	up	No	527	essential	S10_plectin:Domain:CL0123	92.89	0.294	0.375	ordered	0.0688635	0	0	0	na	na	na	na	-1.50691030672804	0.451418528747175
295	pY-FRK-wt_vs_pY-FRK-dead	RPL20A	P0CX23	#N/A	Y7	EYQVIGR	EY(ph)QVIGR_2	TRUE	2.17748	8.20651	up	No	#N/A	non-essential	Ribosomal_L18A:Domain:No_clan	97.36	0.024	0.38	ordered	0.986098	0	0	0	na	na	na	na	-3.39534674753286	0.758800122436486
296	pY-FRK-wt_vs_pY-FRK-dead	FAS1	P07149	YKL182W	Y2030	EYFQDVYDLTGSEPIK	EYFQDVY(ph)DLTGSEPIK_2	TRUE	0.592368	1.66265	up	No	1976	essential	Acyl_transf_1:Domain:CL0323	92.85	0.267	0.346	ordered	0.0818664	0	0	0	na	na	na	na	-1.20769522892945	0.521971252566735
297	pY-FRK-wt_vs_pY-FRK-dead	HOM2	P13663	YDR158W	Y287	EYVCDAYK	EYVCDAY(ph)K_2	TRUE	0.77246	2.16926	up	No	1674	non-essential	Semialdhyde_dhC:Domain:CL0139	98.42	0.435	0.249	ordered	0.097774	0	0	0	na	na	na	na	-0.412267365660416	0.196205727476015
298	pY-FRK-wt_vs_pY-FRK-dead	BNI1	P41832	YNL271C	Y1387	FADDLYEK	FADDLY(ph)EK_2	TRUE	1.52027	5.53008	up	No	26.6	non-essential	FH2:Family:No_clan	89.23	0.553	0.426	ordered	-0.147595	23	0	0	na	na	na	na	-1.04050467124878	0.52516240329928
299	pY-FRK-wt_vs_pY-FRK-dead	MEU1	Q07938	YLR017W	Y178	FAEYIYQFK	FAEYIY(ph)QFK_2	TRUE	1.14956	4.084	up	No	137	non-essential	PNP_UDP_1:Domain:CL0408	98.39	0.267	0.314	ordered	-0.00877523	0	0	0	na	na	na	na	-0.0733329050181527	0.167174439496914
300	pY-FRK-wt_vs_pY-FRK-dead	YPL225W	Q08971	YPL225W	Y52	FDDEIYENFMER	FDDEIY(ph)ENFMER_2	TRUE	1.46159	5.48972	up	No	383	non-essential	Polysacc_synt_4:Family:No_clan	94.69	0.204	0.318	ordered	-0.46357	0	0	0	na	na	na	na	-3.36180294269623	0.752478817378763
301	pY-FRK-wt_vs_pY-FRK-dead	SAH1	P39954	YER043C	Y196	FDNLYGCR	FDNLY(ph)GCR_2	TRUE	2.43919	8.67377	up	No	4120	essential	AdoHcyase_NAD:Domain:CL0063	98.38	0.349	0.161	ordered	-0.510491	1	0	0	na	na	na	na	-3.39725861861853	0.756858147713951
302	pY-FRK-wt_vs_pY-FRK-dead	TCB1	Q12466	YOR086C	Y845	FDQEWNEVKELEDMYSNR	FDQEWNEVKELEDMY(ph)SNR_3	TRUE	0.853646	2.0684	up	No	618	non-essential	No domain	83.28	0.035	0.301	ordered	6.5986525	0	0	0	na	na	na	na	-0.570064494825143	0.188689299908964
303	pY-FRK-wt_vs_pY-FRK-dead	SNL1	P40548	YIL016W	Y105	FDVEDEKDIYER	FDVEDEKDIY(ph)ER_3	TRUE	0.718237	2.67249	up	No	67.8	non-essential	BAG:Family:No_clan	97.57	0.62	0.342	ordered	-0.116722	0	0	0	na	na	na	na	-3.37902165465635	0.92397061336067
304	pY-FRK-wt_vs_pY-FRK-dead	INO1	P11986	YJL153C	Y54	FDVTPTVQDYVFK	FDVTPTVQDY(ph)VFK_2	TRUE	1.76883	8.2994	up	No	195	non-essential	No domain	95.59	0.22	0.355	ordered	-0.962208	10	0	0	na	na	na	na	-1.64944244404474	0.439034026371673
305	pY-FRK-wt_vs_pY-FRK-dead	PRX1	P34227	YBL064C	Y254	FGQFNEIKPYLR	FGQFNEIKPY(ph)LR_3	TRUE	1.08216	3.73396	up	No	94.6	non-essential	No domain	96.56	0.596	0.403	ordered	-0.479643	1	0	0	na	na	na	na	-2.43018919229131	0.901311806256307
306	pY-FRK-wt_vs_pY-FRK-dead	TCB1	Q12466	YOR086C	Y682	FGTIDPYCK	FGTIDPY(ph)CK_2	TRUE	2.42552	8.47345	up	No	618	non-essential	C2:Domain:CL0154	95.31	0.004	0.19	ordered	4.05955	0	0	0	na	na	na	na	-4.53520340513862	0.916624109065879
307	pY-FRK-wt_vs_pY-FRK-dead	PWP1	P21304	YLR196W	Y122	FHEGEKGEDPYISLPNQEDSQEEK	FHEGEKGEDPY(ph)ISLPNQEDSQEEK_3	TRUE	1.04981	3.73893	up	No	309	essential	No domain	74.68	0.71	0.516	ordered	-0.1773485	0	0	1	na	na	RPL15B	0.0134599999999992	-2.21934278381873	0.689945155393053
308	pY-FRK-wt_vs_pY-FRK-dead	ATP19	P81451	YOL077W-A	Y58	FIENYLKK	FIENY(ph)LKK_2	TRUE	1.35372	4.7264	up	No	55.9	non-essential	ATP19:Family:No_clan	77.28	0.475	0.628	disordered	-0.581886	0	0	0	na	na	na	na	-2.7071079933563	0.791893998441153
309	pY-FRK-wt_vs_pY-FRK-dead	PDX3	P38075	YBR035C	Y185	FKDAEDIPCPDYWGGLR	FKDAEDIPCPDY(ph)WGGLR_2	TRUE	1.6163	6.11011	up	No	181	non-essential	No domain	96.28	0.306	0.232	ordered	1.7374	0	0	0	na	na	na	na	-0.759062069436801	0.393764434180139
310	pY-FRK-wt_vs_pY-FRK-dead	PDX3	P38075	YBR035C	Y185	FKDAEDIPCPDYWGGLR	FKDAEDIPCPDY(ph)WGGLR_3	TRUE	2.34646	8.02894	up	No	181	non-essential	No domain	96.28	0.306	0.232	ordered	1.7374	0	0	0	na	na	na	na	-0.759062069436801	0.393764434180139
311	pY-FRK-wt_vs_pY-FRK-dead	FMC1	P40491	YIL098C	Y123	FLDNQREYEELVDR	FLDNQREY(ph)EELVDR_3	TRUE	1.35108	5.30653	up	No	22.8	non-essential	Complex1_LYR_2:Family:CL0491	92.95	0.557	0.399	ordered	-0.00184819	0	0	1	na	na	ATP12	0.95714	-3.6948445368735	0.938860103626943
312	pY-FRK-wt_vs_pY-FRK-dead	ECM4	P36156	YKR076W	Y138	FMVDATNEPHYGYK	FMVDATNEPHYGY(ph)K_3	TRUE	1.13803	3.55174	up	No	18.3	non-essential	GST_N_2:Domain:CL0172	95.46	0.196	0.186	ordered	1.66804	0	0	0	na	na	na	na	-1.26975908956116	0.464712578258395
313	pY-FRK-wt_vs_pY-FRK-dead	GPH1	P06738	YPR160W	Y321	FNNGDYK	FNNGDY(ph)K_2	TRUE	1.08001	4.50901	up	No	134	non-essential	Phosphorylase:Family:CL0113	91.3	0.565	0.397	ordered	-0.100981	9	1	0	P06738	0.039	na	na	-3.12862883778691	0.740152885569236
314	pY-FRK-wt_vs_pY-FRK-dead	DET1	Q99288	YDR051C	Y243	FPHGESAADVYDR	FPHGESAADVY(ph)DR_3	TRUE	0.857324	2.4802	up	No	67.4	non-essential	His_Phos_1:Domain:CL0071	98.35	0.255	0.234	ordered	0.69321	0	0	0	na	na	na	na	-0.432399838650898	0.735025220680958
315	pY-FRK-wt_vs_pY-FRK-dead	GAL10	P04397	YBR019C	Y163	FPNMIPIPEECPLGPTNPYGHTK	FPNMIPIPEECPLGPTNPY(ph)GHTK_3	TRUE	1.3337	5.6543	up	No	6.04	non-essential	GDP_Man_Dehyd:Domain:CL0063	96.66	0.102	0.174	ordered	0.0131806	0	0	0	na	na	na	na	0	NaN
316	pY-FRK-wt_vs_pY-FRK-dead	RPL1A	P0CX43	YGL135W	Y145	FPTPVSHNDDLYGK	FPTPVSHNDDLY(ph)GK_2	TRUE	1.96286	9.92901	up	No	2577	non-essential	Ribosomal_L1:Domain:No_clan	76.23	0.58	0.266	ordered	-1.17849	0	0	0	na	na	na	na	-0.130829427827113	0.0179524502668608
317	pY-FRK-wt_vs_pY-FRK-dead	RPL1A	P0CX43	YGL135W	Y145	FPTPVSHNDDLYGK	FPTPVSHNDDLY(ph)GK_3	TRUE	2.54771	8.97537	up	No	2577	non-essential	Ribosomal_L1:Domain:No_clan	76.23	0.58	0.266	ordered	-1.17849	0	0	0	na	na	na	na	-0.130829427827113	0.0179524502668608
318	pY-FRK-wt_vs_pY-FRK-dead	CAJ1	P39101	YER048C	Y55	FQAVGEAYQVLSDPGLR	FQAVGEAY(ph)QVLSDPGLR_3	TRUE	1.34491	4.43416	up	No	116	non-essential	DnaJ:Domain:CL0392	87.15	0.035	0.255	ordered	4.29329	0	0	0	na	na	na	na	-5.78754196810351	0.931348110220306
319	pY-FRK-wt_vs_pY-FRK-dead	STI1	P15705	YOR027W	Y531	FQPGTSNETPEETYQR	FQPGTSNETPEETY(ph)QR_2	TRUE	1.75825	5.85892	up	No	986	non-essential	STI1:Domain:No_clan	88.87	0.365	0.393	ordered	-0.113513	0	0	0	na	na	na	na	-1.34866939758334	0.373782503797695
320	pY-FRK-wt_vs_pY-FRK-dead	AHP1	P38013	YLR109W	Y18	FQYIAISQSDADSESCK	FQY(ph)IAISQSDADSESCK_2	TRUE	1.99962	6.5997	up	No	4995	non-essential	Redoxin:Domain:CL0172	98.71	0.094	0.394	ordered	0.357942	0	0	0	na	na	na	na	-1.12525048720436	0.342215568862275
321	pY-FRK-wt_vs_pY-FRK-dead	AHP1	P38013	YLR109W	Y18	FQYIAISQSDADSESCK	FQY(ph)IAISQSDADSESCK_3	TRUE	1.23834	4.86361	up	No	4995	non-essential	Redoxin:Domain:CL0172	98.71	0.094	0.394	ordered	0.357942	0	0	0	na	na	na	na	-1.12525048720436	0.342215568862275
322	pY-FRK-wt_vs_pY-FRK-dead	GLR1	P41921	YPL091W	Y369	FRNDKLDYENVPSVIFSHPEAGSIGISEK	FRNDKLDY(ph)ENVPSVIFSHPEAGSIGISEK_4	TRUE	1.69435	6.25457	up	No	229	non-essential	No domain	94.11	0.227	0.273	ordered	0.55560825	0	0	0	na	na	na	na	-0.865166941537108	0.54902508520029
323	pY-FRK-wt_vs_pY-FRK-dead	OSH7	P38755	YHR001W	Y429	FSIPAYK	FSIPAY(ph)K_2	TRUE	0.657066	1.69948	up	No	41	non-essential	No domain	92.8	0.463	0.462	ordered	-0.037948	0	0	0	na	na	na	na	-0.333297642278663	0.158405107510691
324	pY-FRK-wt_vs_pY-FRK-dead	ERG6	P25087	YML008C	Y153	FTGCNVIGLNNNDYQIAK	FTGCNVIGLNNNDY(ph)QIAK_2	TRUE	1.28558	6.18095	up	No	874	non-essential	Methyltransf_11:Domain:CL0063	90.25	0.012	0.151	ordered	11.8896	0	0	0	na	na	na	na	-2.2208949607798	0.623883468462278
325	pY-FRK-wt_vs_pY-FRK-dead	ERG6	P25087	YML008C	Y153	FTGCNVIGLNNNDYQIAK	FTGCNVIGLNNNDY(ph)QIAK_3	TRUE	0.869017	3.13312	up	No	874	non-essential	Methyltransf_11:Domain:CL0063	90.25	0.012	0.151	ordered	11.8896	0	0	0	na	na	na	na	-2.2208949607798	0.623883468462278
326	pY-FRK-wt_vs_pY-FRK-dead	RPS0A	P32905	YGR214W	Y110	FTPGSFTNYITR	FTPGSFTNY(ph)ITR_2	TRUE	2.78651	11.9714	up	No	420	non-essential	Ribosomal_S2:Family:CL0067	92.33	0.71	0.311	ordered	-0.379191	1	0	1	na	na	RPS2	0.25841	-2.54595600525452	0.650997597409381
327	pY-FRK-wt_vs_pY-FRK-dead	ADH6	Q04894	YMR318C	Y138	FVTTYSQPYEDGYVSQGGYANYVR	FVTTYSQPYEDGYVSQGGYANY(ph)VR_3	TRUE	1.43036	4.23898	up	No	218	non-essential	ADH_N:Domain:CL0296	98.35	0.094	0.143	ordered	2.1983	0	0	0	na	na	na	na	-0.882656856323744	0.905541745869279
328	pY-FRK-wt_vs_pY-FRK-dead	COX9	P07255	YDL067C	Y48	FYAELAER	FY(ph)AELAER_2	TRUE	1.11112	4.46666	up	No	102	non-essential	No domain	98.01	0.529	0.544	ordered	-0.344981	1	0	0	na	na	na	na	-5.37056652978866	0.940700808625337
329	pY-FRK-wt_vs_pY-FRK-dead	FBA1	P14540	YKL060C	Y93	GAIAAAHYIR	GAIAAAHY(ph)IR_2	TRUE	1.40561	5.37007	up	Yes	18406	essential	F_bP_aldolase:Domain:CL0036	98.82	0.29	0.198	ordered	0.890796	0	0	0	na	na	na	na	-1.4456337611796	0.515287044504729
330	pY-FRK-wt_vs_pY-FRK-dead	PRE9	P23638	YGR135W	Y226	GANDGEVYQK	GANDGEVY(ph)QK_2	TRUE	2.13038	7.10192	up	No	226	non-essential	No domain	93.36	0.576	0.328	ordered	1.41716	0	0	0	na	na	na	na	-0.224328278701753	0.115486635380535
331	pY-FRK-wt_vs_pY-FRK-dead	RPL5	P26321	YPL131W	Y172	GASDGGLYVPHSENR	GASDGGLY(ph)VPHSENR_2	TRUE	1.69971	8.08609	up	Yes	1843	essential	Ribosomal_L5e:Family:CL0267	97.35	0.247	0.115	ordered	-0.678857	0	0	0	na	na	na	na	-0.661299341236845	0.200478596118054
332	pY-FRK-wt_vs_pY-FRK-dead	RPL5	P26321	YPL131W	Y172	GASDGGLYVPHSENR	GASDGGLY(ph)VPHSENR_3	TRUE	1.99968	7.57588	up	Yes	1843	essential	Ribosomal_L5e:Family:CL0267	97.35	0.247	0.115	ordered	-0.678857	0	0	0	na	na	na	na	-0.661299341236845	0.200478596118054
333	pY-FRK-wt_vs_pY-FRK-dead	DYS1	P38791	YHR068W	Y97	GCFDEEGYQK	GCFDEEGY(ph)QK_2	TRUE	0.965828	4.23126	up	No	440	essential	DS:Domain:CL0085	96.39	0.184	0.241	ordered	0.426696	0	0	0	na	na	na	na	-0.0152694213049519	0.0502074971086468
334	pY-FRK-wt_vs_pY-FRK-dead	QRI1	P43123	YDL103C	Y126	GCYDIGLPSK	GCY(ph)DIGLPSK_2	TRUE	0.967419	2.51851	up	No	185	essential	UDPGP:Family:CL0110	96.25	0.133	0.231	ordered	1.31632	0	0	0	na	na	na	na	-2.98890831637982	0.759865334731497
335	pY-FRK-wt_vs_pY-FRK-dead	ARG1	P22768	YOL058W	Y285	GCYEQAPLTVLR	GCY(ph)EQAPLTVLR_2	TRUE	1.78988	6.92377	up	No	1582	non-essential	Arginosuc_synth:Family:CL0039	98.68	0.024	0.169	ordered	6.01419	0	0	0	na	na	na	na	-4.32514548560089	0.864288848492447
336	pY-FRK-wt_vs_pY-FRK-dead	TCB3	Q03640	YML072C	Y822	GDLSGVGDVDPYYTVSLNR	GDLSGVGDVDPY(ph)YTVSLNR_3	TRUE	0.800121	3.51552	up	No	290	non-essential	C2:Domain:CL0154	93.04	0.043	0.321	ordered	6.26565	0	0	0	na	na	na	na	-4.85463595078808	0.9504872895795
337	pY-FRK-wt_vs_pY-FRK-dead	CDC19	P00549	YAL038W	Y479	GDTYVSIQGFK	GDTY(ph)VSIQGFK_2	TRUE	1.65152	5.8038	up	No	16568	essential	PK_C:Domain:No_clan	98.57	0.082	0.326	ordered	3.35306333333333	0	0	0	na	na	na	na	-1.49279715117734	0.600105263157895
338	pY-FRK-wt_vs_pY-FRK-dead	TPS1	Q00764	YBR126C	Y337	GDVEEYQYLR	GDVEEY(ph)QYLR_2	TRUE	2.28256	8.61428	up	No	270	non-essential	Glyco_transf_20:Family:CL0113	93.71	0.031	0.284	ordered	7.623475	0	0	0	na	na	na	na	-3.07778236534726	0.779455550829434
339	pY-FRK-wt_vs_pY-FRK-dead	TPS1	Q00764	YBR126C	Y337	GDVEEYQYLR	GDVEEY(ph)QYLR_3	TRUE	2.12767	4.14571	up	No	270	non-essential	Glyco_transf_20:Family:CL0113	93.71	0.031	0.284	ordered	7.623475	0	0	0	na	na	na	na	-3.07778236534726	0.779455550829434
340	pY-FRK-wt_vs_pY-FRK-dead	PWP1	P21304	YLR196W	Y122	GEDPYISLPNQEDSQEEK	GEDPY(ph)ISLPNQEDSQEEK_2	TRUE	1.00721	4.07064	up	No	309	essential	No domain	74.68	0.71	0.516	ordered	-0.1773485	0	0	1	na	na	RPL15B	0.0134599999999992	-2.21934278381873	0.689945155393053
341	pY-FRK-wt_vs_pY-FRK-dead	MRPS18	P42847	YNL306W	Y141	GEYEAAFQTSGR	GEY(ph)EAAFQTSGR_2	TRUE	0.903799	4.27845	up	No	23.7	essential	No domain	98.45	0.4	0.319	ordered	-0.34919	0	0	0	na	na	na	na	-4.63808783570231	0.86960748572123
342	pY-FRK-wt_vs_pY-FRK-dead	STI1	P15705	YOR027W	Y311	GEYETAISTLNDAVEQGR	GEY(ph)ETAISTLNDAVEQGR_2	TRUE	0.788492	2.50995	up	No	986	non-essential	No domain	97.98	0.208	0.207	ordered	0.369662	0	0	0	na	na	na	na	-3.019717852119	0.694218568492539
343	pY-FRK-wt_vs_pY-FRK-dead	HAM1	P47119	YJR069C	Y131	GEYHFFQGITR	GEY(ph)HFFQGITR_3	TRUE	0.639185	1.74141	up	No	128	non-essential	Ham1p_like:Domain:CL0269	97.82	0.29	0.171	ordered	1.2369	0	0	0	na	na	na	na	-0.44489212493727	0.361861460283498
344	pY-FRK-wt_vs_pY-FRK-dead	ARG3	P05150	YJL088W	Y284	GFQINQELVSVADPNYK	GFQINQELVSVADPNY(ph)K_2	TRUE	0.638343	2.516	up	No	341	non-essential	OTCace:Domain:CL0399	98.56	0.055	0.256	ordered	3.19502	0	0	0	na	na	na	na	-0.948151586340127	0.490613071589935
345	pY-FRK-wt_vs_pY-FRK-dead	TUF1	P02992	YOR187W	Y83	GGANFLDYAAIDKAPEER	GGANFLDY(ph)AAIDKAPEER_3	TRUE	0.730104	1.73517	up	No	270	non-essential	GTP_EFTU:Domain:CL0023	75.92	0.306	0.361	ordered	1.00537	0	0	0	na	na	na	na	-0.824598425720837	0.487713803902674
346	pY-FRK-wt_vs_pY-FRK-dead	PRD1	P25375	YCL057W	Y685	GGLYDINDNLK	GGLY(ph)DINDNLK_2	TRUE	0.730182	1.78716	up	No	164	non-essential	Peptidase_M3:Family:CL0126	95.69	0.369	0.197	ordered	-0.599102	0	0	0	na	na	na	na	-0.285912245316229	0.22346244825547
347	pY-FRK-wt_vs_pY-FRK-dead	SEC14	P24280	YMR079W	Y278	GGLYLSDIGPWR	GGLY(ph)LSDIGPWR_2	TRUE	1.44011	6.81341	up	No	506	essential	No domain	92.56	0.29	0.319	ordered	1.07773	0	0	0	na	na	na	na	-0.00617942082995688	0.140408587257618
348	pY-FRK-wt_vs_pY-FRK-dead	PAM16	P42949	YJL104W	Y96	GGSFYLQSK	GGSFY(ph)LQSK_2	TRUE	1.96361	8.42126	up	No	124	essential	Pam16:Family:CL0392	95.31	0.576	0.325	ordered	0.0399275	4	0	1	na	na	PAM18	3.58266	-5.90460587845985	0.933922261484099
349	pY-FRK-wt_vs_pY-FRK-dead	PFK2	P16862	YMR205C	Y491	GGTAVAYDR	GGTAVAY(ph)DR_2	TRUE	1.39799	5.38123	up	No	1552	non-essential	PFK:Domain:CL0240	98.24	0.141	0.138	ordered	1.53171	0	0	0	na	na	na	na	-2.23604760155644	0.589262187088274
350	pY-FRK-wt_vs_pY-FRK-dead	DDP1	Q99321	YOR163W	Y73	GGVEKDEPNYETTAQR	GGVEKDEPNY(ph)ETTAQR_2	TRUE	1.14632	3.73565	up	No	49.5	non-essential	NUDIX:Domain:CL0261	97.65	0.314	0.16	ordered	-0.722451	0	0	0	na	na	na	na	-0.540231673610134	0.324544179523142
351	pY-FRK-wt_vs_pY-FRK-dead	DDP1	Q99321	YOR163W	Y73	GGVEKDEPNYETTAQR	GGVEKDEPNY(ph)ETTAQR_3	TRUE	1.53813	6.46044	up	No	49.5	non-essential	NUDIX:Domain:CL0261	97.65	0.314	0.16	ordered	-0.722451	0	0	0	na	na	na	na	-0.540231673610134	0.324544179523142
352	pY-FRK-wt_vs_pY-FRK-dead	ZWF1	P11412	YNL241C	Y235	GGYFDSIGIIR	GGY(ph)FDSIGIIR_2	TRUE	0.626209	2.60946	up	No	369	essential	G6PD_C:Domain:CL0139	90.17	0.569	0.223	ordered	-0.560571	1	0	0	na	na	na	na	-4.49470578125544	0.8831317764804
353	pY-FRK-wt_vs_pY-FRK-dead	GLN1	P32288	YPR035W	Y151	GGYPAPQGPYYCGVGAGK	GGY(ph)PAPQGPYYCGVGAGK_2	TRUE	1.37057	5.55231	up	No	2524	essential	Gln-synt_C:Domain:CL0286	97.41	0.635	0.426	ordered	-0.0566516	1	0	0	na	na	na	na	-0.556555129004281	0.370892018779343
354	pY-FRK-wt_vs_pY-FRK-dead	IMP2'	P32351	YIL154C	Y191	GHENEDVSLEQLDGGYVR	GHENEDVSLEQLDGGY(ph)VR_3	TRUE	0.875038	3.92177	up	No	17.3	non-essential	No domain	88.35	0.153	0.372	ordered	0.130462	0	0	0	na	na	na	na	-1.91149944064044	0.689190236342503
355	pY-FRK-wt_vs_pY-FRK-dead	LSC2	P53312	YGR244C	Y93	GHFDTGYK	GHFDTGY(ph)K_2	TRUE	1.67209	5.66196	up	No	299	non-essential	ATP-grasp_2:Domain:CL0179	97.81	0.212	0.323	ordered	0.307733	0	0	0	na	na	na	na	-0.489104154913906	0.27375816590657
356	pY-FRK-wt_vs_pY-FRK-dead	LYS1	P38998	YIR034C	Y119	GHGTLYDLEFLENDQGR	GHGTLY(ph)DLEFLENDQGR_3	TRUE	1.50907	5.67768	up	No	352	non-essential	AlaDh_PNT_N:Domain:CL0325	98.46	0.043	0.231	ordered	3.7324	0	0	0	na	na	na	na	-2.88824106004155	0.690775533267411
357	pY-FRK-wt_vs_pY-FRK-dead	YIL108W	P40483	YIL108W	Y446	GHIEYLPVSLGGQGPQR	GHIEY(ph)LPVSLGGQGPQR_3	TRUE	0.571062	1.88738	up	No	31.4	non-essential	No domain	96.84	0.078	0.259	ordered	0.188597	0	0	0	na	na	na	na	-1.44590067003609	0.529596429517001
358	pY-FRK-wt_vs_pY-FRK-dead	URA8	P38627	YJR103W	Y540	GHPYYVGTQYHPEYTSK	GHPYYVGTQYHPEY(ph)TSK_3	TRUE	1.40151	5.72567	up	No	64.1	non-essential	GATase:Domain:CL0014	97.54	0.039	0.093	ordered	7.60851	0	0	0	na	na	na	na	-3.22915749209762	0.642190133466952
359	pY-FRK-wt_vs_pY-FRK-dead	ASC1	P38011	YMR116C	Y79	GHSHIVQDCTLTADGAYALSASWDK	GHSHIVQDCTLTADGAY(ph)ALSASWDK_3	TRUE	1.23943	4.19211	up	No	4303	non-essential	No domain	95.23	0.329	0.133	ordered	-0.286598	0	0	0	na	na	na	na	-0.0693437233050532	0.20576309205418
360	pY-FRK-wt_vs_pY-FRK-dead	CCT5	P40413	YJR064W	Y467	GIDQYAFR	GIDQY(ph)AFR_2	TRUE	0.885587	2.74388	up	No	248	essential	Cpn60_TCP1:Family:No_clan	93.62	0.431	0.258	ordered	-0.614127	0	0	0	na	na	na	na	-1.41506743240674	0.552589678748712
361	pY-FRK-wt_vs_pY-FRK-dead	OLA1	P38219	YBR025C	Y386	GKDYVVEDGDIIYFR	GKDYVVEDGDIIY(ph)FR_2	FALSE	0.804125	1.94106	up	No	1660	non-essential	YchF-GTPase_C:Domain:CL0072	95.41	0.588	0.456	ordered	0.2313055	0	0	0	na	na	na	na	-0.363201978900183	0.203980764092973
362	pY-FRK-wt_vs_pY-FRK-dead	OLA1	P38219	YBR025C	Y386	GKDYVVEDGDIIYFR	GKDYVVEDGDIIY(ph)FR_3	FALSE	1.78027	5.54752	up	No	1660	non-essential	YchF-GTPase_C:Domain:CL0072	95.41	0.588	0.456	ordered	0.2313055	0	0	0	na	na	na	na	-0.363201978900183	0.203980764092973
363	pY-FRK-wt_vs_pY-FRK-dead	MVP1	P40959	YMR004W	Y432	GKPDVSGAEYDRIK	GKPDVSGAEY(ph)DRIK_3	TRUE	0.884897	2.29744	up	No	25.4	non-essential	No domain	88.57	0.282	0.453	ordered	1.18526333333333	0	0	0	na	na	na	na	-2.01158197194404	0.600113501521952
364	pY-FRK-wt_vs_pY-FRK-dead	MVP1	P40959	YMR004W	Y432	GKPDVSGAEYDR	GKPDVSGAEY(ph)DR_2	TRUE	2.25477	6.88612	up	No	25.4	non-essential	No domain	88.57	0.282	0.453	ordered	1.18526333333333	0	0	0	na	na	na	na	-2.01158197194404	0.600113501521952
365	pY-FRK-wt_vs_pY-FRK-dead	MVP1	P40959	YMR004W	Y432	GKPDVSGAEYDR	GKPDVSGAEY(ph)DR_3	TRUE	1.56045	7.48269	up	No	25.4	non-essential	No domain	88.57	0.282	0.453	ordered	1.18526333333333	0	0	0	na	na	na	na	-2.01158197194404	0.600113501521952
366	pY-FRK-wt_vs_pY-FRK-dead	MIC19	P43594	YFR011C	Y158	GKPLNCYEEMEEFKK	GKPLNCY(ph)EEMEEFKK_3	TRUE	1.34735	5.1217	up	No	96.5	non-essential	DUF1690:Family:No_clan	82.99	0.541	0.517	ordered	0.649181	0	0	0	na	na	na	na	-3.58232258885349	0.864316905801622
367	pY-FRK-wt_vs_pY-FRK-dead	QCR2	P07257	YPR191W	Y161	GLGNPLLYDGVER	GLGNPLLY(ph)DGVER_2	TRUE	0.526697	2.14609	up	No	373	non-essential	Peptidase_M16:Family:CL0094	98.1	0.059	0.265	ordered	0.550169	0	0	0	na	na	na	na	-2.63236432929474	0.67906976744186
368	pY-FRK-wt_vs_pY-FRK-dead	GAL2	P13181	YLR081W	Y556	GNNYDLEDLQHDDKPWYK	GNNY(ph)DLEDLQHDDKPWYK_3	TRUE	1.35692	3.93782	up	No	5.28	non-essential	No domain	80.14	0.2	0.432	ordered	5.14024333333333	0	0	0	na	na	na	na	0	0
369	pY-FRK-wt_vs_pY-FRK-dead	GAL2	P13181	YLR081W	Y556	GNNYDLEDLQHDDKPWYK	GNNY(ph)DLEDLQHDDKPWYK_4	TRUE	0.935993	2.2895	up	No	5.28	non-essential	No domain	80.14	0.2	0.432	ordered	5.14024333333333	0	0	0	na	na	na	na	0	0
370	pY-FRK-wt_vs_pY-FRK-dead	SUP45	P12385	YBR143C	Y45	GQIPLYQK	GQIPLY(ph)QK_2	TRUE	1.88347	7.63264	up	No	717	essential	eRF1_1:Domain:CL0267	92.55	0.094	0.301	ordered	0.644701	0	0	0	na	na	na	na	-0.863904704920622	0.269710293320484
371	pY-FRK-wt_vs_pY-FRK-dead	SSC1	P0CS90	YJR045C	Y138	GQTYSPAQIGGFVLNK	GQTY(ph)SPAQIGGFVLNK_2	TRUE	1.11026	3.80673	up	No	890	essential	HSP70:Family:CL0108	96.64	0.086	0.127	ordered	1.16752	0	0	0	na	na	na	na	-1.01458309856201	0.61813352650006
372	pY-FRK-wt_vs_pY-FRK-dead	TRR2	P38816	YHR106W	Y291	GQVDEEETGYIK	GQVDEEETGY(ph)IK_2	TRUE	1.71718	7.25126	up	No	41.6	non-essential	Pyr_redox_2:Domain:CL0063	98.28	0.031	0.346	ordered	3.9267	0	0	0	na	na	na	na	-0.0657425786172673	0.281779008925823
373	pY-FRK-wt_vs_pY-FRK-dead	VMA1	P17255	YDL185W	Y331	GRETMYSVVQK	GRETMY(ph)SVVQK_3	TRUE	0.840418	1.9608	up	No	1976	non-essential	ATP-synt_ab:Domain:CL0023	85.69	0.098	0.235	ordered	0.651498	0	0	0	na	na	na	na	-1.22427929628855	0.553976993412644
374	pY-FRK-wt_vs_pY-FRK-dead	PFK2	P16862	YMR205C	Y919	GSHVVYNSIR	GSHVVY(ph)NSIR_2	TRUE	2.00644	5.9591	up	No	1552	non-essential	No domain	96.63	0.322	0.17	ordered	1.38252	0	0	0	na	na	na	na	-1.57782979959502	0.504446640316206
375	pY-FRK-wt_vs_pY-FRK-dead	PIN3	Q06449	YPR154W	Y31	GSNVISNDVYDQINK	GSNVISNDVY(ph)DQINK_2	TRUE	1.41553	6.58918	up	No	46.6	non-essential	No domain	93.57	0.149	0.46	ordered	1.37034	0	0	0	na	na	na	na	-1.28045345624589	0.467124631992149
376	pY-FRK-wt_vs_pY-FRK-dead	RPL38	P49167	YLR325C	Y52	GSSSLYTLVINDAGK	GSSSLY(ph)TLVINDAGK_2	TRUE	1.29707	4.40014	up	Yes	912	non-essential	Ribosomal_L38e:Family:No_clan	97.22	0.09	0.275	ordered	0.042222	0	0	0	na	na	na	na	-4.91937299233353	0.856755841517101
377	pY-FRK-wt_vs_pY-FRK-dead	GAL10	P04397	YBR019C	Y292	GSTVFEVYHAFCK	GSTVFEVY(ph)HAFCK_2	TRUE	0.840678	2.83549	up	No	6.04	non-essential	GDP_Man_Dehyd:Domain:CL0063	97.82	0.059	0.236	ordered	0.952572	0	0	0	na	na	na	na	0	NaN
378	pY-FRK-wt_vs_pY-FRK-dead	GAL10	P04397	YBR019C	Y292	GSTVFEVYHAFCK	GSTVFEVY(ph)HAFCK_3	TRUE	1.27755	4.28808	up	No	6.04	non-essential	GDP_Man_Dehyd:Domain:CL0063	97.82	0.059	0.236	ordered	0.952572	0	0	0	na	na	na	na	0	NaN
379	pY-FRK-wt_vs_pY-FRK-dead	CDC60	P26637	YPL160W	Y420	GTGVVTCVPSNSPDDYITTK	GTGVVTCVPSNSPDDY(ph)ITTK_2	TRUE	2.7654	14.5036	up	No	1181	essential	tRNA-synt_1:Family:CL0039	95.32	0.106	0.182	ordered	1.0366	0	0	0	na	na	na	na	-2.00901806459956	0.631352760810256
380	pY-FRK-wt_vs_pY-FRK-dead	CDC60	P26637	YPL160W	Y420	GTGVVTCVPSNSPDDYITTK	GTGVVTCVPSNSPDDY(ph)ITTK_3	TRUE	2.77548	11.4067	up	No	1181	essential	tRNA-synt_1:Family:CL0039	95.32	0.106	0.182	ordered	1.0366	0	0	0	na	na	na	na	-2.00901806459956	0.631352760810256
381	pY-FRK-wt_vs_pY-FRK-dead	SPC2	Q04969	YML055W	Y111	GTKEEIYVK	GTKEEIY(ph)VK_2	TRUE	1.80386	6.90796	up	No	72.1	non-essential	SPC25:Family:No_clan	89.86	0.173	0.319	ordered	1.47914	0	0	0	na	na	na	na	-0.439443239549598	0.106074074074074
382	pY-FRK-wt_vs_pY-FRK-dead	HDA2	Q06629	YDR295C	Y444	GTVPLYEKR	GTVPLY(ph)EKR_2	TRUE	0.684877	1.74443	up	No	27.8	non-essential	No domain	93.94	0.529	0.444	ordered	-0.188302	0	0	0	na	na	na	na	-0.130304826358435	0.180014063598719
383	pY-FRK-wt_vs_pY-FRK-dead	YIM1	P28625	YMR152W	Y339	GTYKPPIDSVYEFDQYK	GTYKPPIDSVY(ph)EFDQYK_3	TRUE	0.773441	1.98854	up	No	48.8	non-essential	ADH_zinc_N_2:Domain:CL0063	98.67	0.188	0.263	ordered	-0.648518	0	0	0	na	na	na	na	-0.336916391641459	0.68099221228728
384	pY-FRK-wt_vs_pY-FRK-dead	RPT6	Q01939	YGL048C	Y368	GVCTEAGMYALR	GVCTEAGMY(ph)ALR_2	TRUE	1.01873	2.90721	up	No	295	essential	AAA_lid_3:Domain:CL0671	90.89	0.176	0.328	ordered	-0.14033	14	0	0	na	na	na	na	-0.844854578166907	0.345555968761621
385	pY-FRK-wt_vs_pY-FRK-dead	ADH3	P07246	YMR083W	Y40	GVIFYENK	GVIFY(ph)ENK_2	TRUE	1.18297	4.83015	up	No	611	non-essential	No domain	98.3	0.431	0.348	ordered	-0.646859	0	0	0	na	na	na	na	-0.0369285044630895	0.172948690952481
386	pY-FRK-wt_vs_pY-FRK-dead	ADH1	P00330	YOL086C	Y13	GVIFYESHGK	GVIFY(ph)ESHGK_2	TRUE	2.9202	10.5148	up	No	9801	non-essential	No domain	98.12	0.435	0.364	ordered	0.502339	0	0	0	na	na	na	na	0	0.0477234911511117
387	pY-FRK-wt_vs_pY-FRK-dead	ERG11	P10614	YHR007C	Y460	GVSSPYLPFGGGR	GVSSPY(ph)LPFGGGR_2	TRUE	0.866562	2.36636	up	No	440	essential	p450:Domain:No_clan	98.62	0.059	0.189	ordered	4.17799	0	0	0	na	na	na	na	-1.39499443499184	0.842502482621649
388	pY-FRK-wt_vs_pY-FRK-dead	GRS1	P38088	YBR121C	Y247	GYLRPETAQGQFLNFNK	GY(ph)LRPETAQGQFLNFNK_3	TRUE	0.675889	2.02006	up	No	1441	essential	No domain	97.86	0.043	0.274	ordered	1.36184	0	0	0	na	na	na	na	-3.71283058797626	0.843835825450107
389	pY-FRK-wt_vs_pY-FRK-dead	ACT1	P60010	YFL039C	Y198	GYSFSTTAER	GY(ph)SFSTTAER_2	TRUE	1.63878	7.24478	up	Yes	2040	essential	Actin:Family:CL0108	96.09	0.235	0.273	ordered	-0.381974	0	0	0	na	na	na	na	-0.318689705869609	0.218552354181307
390	pY-FRK-wt_vs_pY-FRK-dead	CYC7	P00045	YEL039C	Y56	GYSYTDANINK	GY(ph)SYTDANINK_2	TRUE	0.590666	2.34814	up	No	31.9	non-essential	Cytochrom_C:Domain:CL0318	98.35	0.157	0.347	ordered	1.34546	0	0	0	na	na	na	na	-2.29494539102788	0.737720553171197
391	pY-FRK-wt_vs_pY-FRK-dead	URA1	P28272	YKL216W	Y301	GYTSIDQFR	GY(ph)TSIDQFR_2	TRUE	1.14231	4.39257	up	No	1071	non-essential	No domain	98.45	0.271	0.339	ordered	-0.198754	0	0	0	na	na	na	na	-1.30423202963038	0.585848423876593
392	pY-FRK-wt_vs_pY-FRK-dead	ACO1	P19414	YLR304C	Y541	GYDAGENTYQAPPADR	GYDAGENTY(ph)QAPPADR_2	TRUE	1.97544	7.07809	up	No	1309	non-essential	No domain	98.33	0.098	0.409	ordered	2.11398	0	0	0	na	na	na	na	-2.12423279168329	0.542588458155741
393	pY-FRK-wt_vs_pY-FRK-dead	NOP1	P15646	YDL014W	Y97	HAGVYIAR	HAGVY(ph)IAR_2	TRUE	1.77989	6.96593	up	No	440	essential	Fibrillarin:Domain:CL0063	93.92	0.231	0.334	ordered	0.461848	0	0	1	na	na	FCF2	5.7238	-1.738352052618	0.59264030920364
394	pY-FRK-wt_vs_pY-FRK-dead	KGD1	P20967	YIL125W	Y694	HAVLHDQQSEAIYTPLSTLNNEK	HAVLHDQQSEAIY(ph)TPLSTLNNEK_3	TRUE	1.8088	7.30624	up	No	261	non-essential	Transket_pyr:Domain:CL0254	96.41	0.153	0.348	ordered	0.398995	0	0	0	na	na	na	na	-1.127220938423	0.549060326030526
395	pY-FRK-wt_vs_pY-FRK-dead	KGD1	P20967	YIL125W	Y694	HAVLHDQQSEAIYTPLSTLNNEK	HAVLHDQQSEAIY(ph)TPLSTLNNEK_4	TRUE	1.32937	4.01989	up	No	261	non-essential	Transket_pyr:Domain:CL0254	96.41	0.153	0.348	ordered	0.398995	0	0	0	na	na	na	na	-1.127220938423	0.549060326030526
396	pY-FRK-wt_vs_pY-FRK-dead	COX12	Q01519	YLR038C	Y34	HCWQSYVDYHK	HCWQSYVDY(ph)HK_3	TRUE	1.05787	3.63213	up	No	120	non-essential	COX6B:Domain:CL0351	95.68	0.145	0.304	ordered	2.7884	0	0	0	na	na	na	na	-3.74094337684432	0.818268315889629
397	pY-FRK-wt_vs_pY-FRK-dead	BNI5	P53890	YNL166C	Y370	HDYLSMK	HDY(ph)LSMK_2	TRUE	1.22857	4.4045	up	No	49.4	non-essential	No domain	97.57	0.42	0.338	ordered	1.34011	0	0	0	na	na	na	na	-2.2983638000219	0.875437960613749
398	pY-FRK-wt_vs_pY-FRK-dead	LTP1	P40347	YPR073C	Y88	HFDEYDYIIGMDESNINNLK	HFDEY(ph)DYIIGMDESNINNLK_3	TRUE	0.935111	2.37903	up	No	47.1	non-essential	LMWPc:Domain:CL0031	98.77	0.024	0.215	ordered	3.09988	0	0	0	na	na	na	na	-1.59597380715063	0.717789404839765
399	pY-FRK-wt_vs_pY-FRK-dead	CIT1	P00890	YNR001C	Y382	HFPDYELFK	HFPDY(ph)ELFK_2	TRUE	1.17207	4.61423	up	No	292	non-essential	Citrate_synt:Domain:No_clan	96.55	0.208	0.194	ordered	0.253688	0	0	0	na	na	na	na	-1.09978621380589	0.363696297110208
400	pY-FRK-wt_vs_pY-FRK-dead	YOR289W	Q12012	YOR289W	Y90	HHTIDTNEENYILR	HHTIDTNEENY(ph)ILR_3	TRUE	1.26867	3.96845	up	No	58.8	non-essential	AMMECR1:Family:No_clan	91.48	0.176	0.447	ordered	0.841684	0	0	0	na	na	na	na	-0.780692996728081	0.449574981635009
401	pY-FRK-wt_vs_pY-FRK-dead	YPR1	Q12458	YDR368W	Y56	HIDAAAIYLNEEEVGR	HIDAAAIY(ph)LNEEEVGR_3	TRUE	0.981519	3.6253	up	No	387	non-essential	Aldo_ket_red:Domain:No_clan	96.08	0.153	0.193	ordered	2.17396	0	0	0	na	na	na	na	-2.28779526925166	0.951079622132254
402	pY-FRK-wt_vs_pY-FRK-dead	GCY1	P14065	YOR120W	Y56	HIDTAAIYRNEDQVGQAIK	HIDTAAIY(ph)RNEDQVGQAIK_3	TRUE	1.43386	4.27745	up	No	80.4	non-essential	Aldo_ket_red:Domain:No_clan	97.62	0.145	0.177	ordered	2.84423	0	0	0	na	na	na	na	-3.10894476447538	0.948211875843455
403	pY-FRK-wt_vs_pY-FRK-dead	ALD4	P46367	YOR374W	Y277	HIYQSAAAGLK	HIY(ph)QSAAAGLK_2	TRUE	1.73898	8.50358	up	No	900	non-essential	Aldedh:Family:CL0099	97.82	0.49	0.282	ordered	-0.0954469	1	0	0	na	na	na	na	-0.465326434365038	0.391157002912364
404	pY-FRK-wt_vs_pY-FRK-dead	CCT5	P40413	YJR064W	Y295	HKLDISSVEEYQK	HKLDISSVEEY(ph)QK_3	TRUE	0.895146	1.98277	up	No	248	essential	Cpn60_TCP1:Family:No_clan	88.84	0.533	0.49	ordered	0.207388	0	0	0	na	na	na	na	-1.6425820402982	0.615528706565515
405	pY-FRK-wt_vs_pY-FRK-dead	PSD1	P39006	YNL169C	Y438	HLEPHTCYQAVYENASK	HLEPHTCYQAVY(ph)ENASK_3	TRUE	1.16194	3.93762	up	No	25.5	non-essential	PS_Dcarbxylase:Family:No_clan	83.92	0	0.246	ordered	12.9948	0	0	0	na	na	na	na	-2.96755688244761	0.73813911852983
406	pY-FRK-wt_vs_pY-FRK-dead	ARC1	P46672	YGL105W	Y229	HPDADSLYVSTIDVGDEEGPR	HPDADSLY(ph)VSTIDVGDEEGPR_3	TRUE	0.746999	3.28924	up	No	879	non-essential	tRNA_bind:Domain:CL0021	97.97	0.024	0.334	ordered	4.50526	0	0	0	na	na	na	na	-4.7424630986164	0.846633503818398
407	pY-FRK-wt_vs_pY-FRK-dead	SEC1	P30619	YDR164C	Y324	HQHIMDANEYIQGR	HQHIMDANEY(ph)IQGR_3	TRUE	0.994863	2.95883	up	No	19.6	essential	Sec1:Family:No_clan	93.11	0.169	0.216	ordered	2.23528	0	0	0	na	na	na	na	-1.00633190908264	0.438086235730386
408	pY-FRK-wt_vs_pY-FRK-dead	HEM1	P09950	YDR232W	Y444	HQIYVQAINFPTVAR	HQIY(ph)VQAINFPTVAR_3	TRUE	0.841207	2.9032	up	No	156	essential	Aminotran_1_2:Domain:CL0061	98.8	0.114	0.235	ordered	1.9057	0	0	0	na	na	na	na	-2.36004852316021	0.710628692185774
409	pY-FRK-wt_vs_pY-FRK-dead	CPR1	P14832	YDR155C	Y134	HVVFGEVVDGYDIVK	HVVFGEVVDGY(ph)DIVK_2	TRUE	1.59901	5.81519	up	No	2772	non-essential	Pro_isomerase:Domain:CL0475	98.66	0.298	0.242	ordered	1.66335	5	0	0	na	na	na	na	-0.39656562574107	0.251955671447197
410	pY-FRK-wt_vs_pY-FRK-dead	CPR1	P14832	YDR155C	Y134	HVVFGEVVDGYDIVK	HVVFGEVVDGY(ph)DIVK_3	TRUE	0.978708	3.52828	up	No	2772	non-essential	Pro_isomerase:Domain:CL0475	98.66	0.298	0.242	ordered	1.66335	5	0	0	na	na	na	na	-0.39656562574107	0.251955671447197
411	pY-FRK-wt_vs_pY-FRK-dead	MRPL19	P53875	YNL185C	Y121	HVYEIAK	HVY(ph)EIAK_2	TRUE	1.21925	4.4281	up	No	59	non-essential	Ribosomal_L11:Domain:No_clan	89.73	0.4	0.36	ordered	-0.270495	0	0	1	na	na	MRPL37	0.727259999999998	-1.67626693900832	0.525245792367939
412	pY-FRK-wt_vs_pY-FRK-dead	GPM1	P00950	YKL152C	Y90	HYGDLQGK	HY(ph)GDLQGK_2	FALSE	1.15912	1.92138	up	Yes	8673	essential	His_Phos_1:Domain:CL0071	97.52	0.098	0.182	ordered	-0.931332	0	0	0	na	na	na	na	-0.46327498245999	0.84228473998295
413	pY-FRK-wt_vs_pY-FRK-dead	PMA1	P05030	YGL008C	Y241	HYGDQTFSSSTVK	HY(ph)GDQTFSSSTVK_3	TRUE	0.691159	1.87022	up	No	4368	essential	E1-E2_ATPase:Family:No_clan	87.07	0.494	0.346	ordered	0.0758379	0	0	0	na	na	na	na	-0.138523577726651	0.113353592110544
414	pY-FRK-wt_vs_pY-FRK-dead	PIL1	P53252	YGR086C	Y219	IALIAGYGK	IALIAGY(ph)GK_2	TRUE	1.04496	2.80776	up	No	661	non-essential	Pil1:Family:No_clan	98.29	0.22	0.338	ordered	1.14796	0	0	0	na	na	na	na	-3.0566053084944	0.639875631558492
415	pY-FRK-wt_vs_pY-FRK-dead	TDH3	P00359	YGR192C	Y75	IATYQER	IATY(ph)QER_2	TRUE	1.42333	6.21978	up	No	16371	non-essential	Gp_dh_N:Domain:CL0063	98.33	0.247	0.314	ordered	0.399958	0	0	0	na	na	na	na	-0.662871027688923	0.276540077697614
416	pY-FRK-wt_vs_pY-FRK-dead	SDS22	P36047	YKL193C	Y335	IDATYIRG	IDATY(ph)IRG_2	TRUE	1.24727	4.11348	up	No	80.4	essential	No domain	96.57	0.557	0.452	ordered	-0.1375415	0	0	0	na	na	na	na	-0.792505068439849	0.381345375272501
417	pY-FRK-wt_vs_pY-FRK-dead	SDS22	P36047	YKL193C	Y335	IDATYIR	IDATY(ph)IR_2	TRUE	1.29139	4.7434	up	No	80.4	essential	No domain	96.57	0.557	0.452	ordered	-0.1375415	0	0	0	na	na	na	na	-0.792505068439849	0.381345375272501
418	pY-FRK-wt_vs_pY-FRK-dead	COY1	P34237	YKL179C	Y565	IDVESQYSR	IDVESQY(ph)SR_2	TRUE	1.53781	5.03561	up	No	47.2	non-essential	CASP_C:Family:No_clan	71.99	0.271	0.496	ordered	-0.167473	0	0	0	na	na	na	na	-4.49355906268998	0.869126996433556
419	pY-FRK-wt_vs_pY-FRK-dead	HYR1	P40581	YIR037W	Y107	IDVNGGNEDPVYK	IDVNGGNEDPVY(ph)K_2	TRUE	1.58723	6.78655	up	No	233	non-essential	GSHPx:Family:CL0172	98.03	0	0.343	ordered	20.5484666666667	0	0	0	na	na	na	na	-0.922957947347412	0.762996448175654
420	pY-FRK-wt_vs_pY-FRK-dead	CPR3	P25719	YML078W	Y43	IEFELYDNVVPK	IEFELY(ph)DNVVPK_2	TRUE	1.01053	3.55476	up	No	166	non-essential	Pro_isomerase:Domain:CL0475	98.04	0.039	0.241	ordered	3.84783	0	0	0	na	na	na	na	-1.41640889462939	0.725195256002314
421	pY-FRK-wt_vs_pY-FRK-dead	SRP1	Q02821	YNL189W	Y498	IFNCQQNENDKIYEK	IFNCQQNENDKIY(ph)EK_2	TRUE	0.639486	2.25215	up	No	188	essential	Arm_3:Family:CL0020	96.33	0.4	0.331	ordered	0.02350575	127	4	1	Q02821 / P33307 / P32835 / P32499	0.334 / 0.171 / -0.362 / -0.517	NUP2	-0.62354	-1.96371447431086	0.627306273062731
422	pY-FRK-wt_vs_pY-FRK-dead	SRP1	Q02821	YNL189W	Y498	IFNCQQNENDKIYEK	IFNCQQNENDKIY(ph)EK_3	TRUE	1.56696	5.05705	up	No	188	essential	Arm_3:Family:CL0020	96.33	0.4	0.331	ordered	0.02350575	127	4	1	Q02821 / P33307 / P32835 / P32499	0.334 / 0.171 / -0.362 / -0.517	NUP2	-0.62354	-1.96371447431086	0.627306273062731
423	pY-FRK-wt_vs_pY-FRK-dead	ADH1	P00330	YOL086C	Y88	IGDYAGIK	IGDY(ph)AGIK_1	TRUE	0.70013	1.99541	up	No	9801	non-essential	ADH_N:Domain:CL0296	98.8	0.235	0.279	ordered	0.27386	0	0	0	na	na	na	na	-0.36966849981577	0.659809408561489
424	pY-FRK-wt_vs_pY-FRK-dead	ADH1	P00330	YOL086C	Y88	IGDYAGIK	IGDY(ph)AGIK_2	TRUE	2.92591	11.5989	up	No	9801	non-essential	ADH_N:Domain:CL0296	98.8	0.235	0.279	ordered	0.27386	0	0	0	na	na	na	na	-0.36966849981577	0.659809408561489
425	pY-FRK-wt_vs_pY-FRK-dead	HRK1	Q08732	YOR267C	Y685	IIHGPYR	IIHGPY(ph)R_2	TRUE	1.26237	5.46709	up	No	68.6	non-essential	No domain	95.11	0.227	0.347	ordered	-0.235878	0	0	0	na	na	na	na	0	0.208970693352395
426	pY-FRK-wt_vs_pY-FRK-dead	ARP3	P47117	YJR065C	Y266	IKQEYCYVCPDIVK	IKQEY(ph)CYVCPDIVK_3	TRUE	1.44002	5.35307	up	No	91.5	essential	Actin:Family:CL0108	97.29	0.208	0.271	ordered	0.432858	0	0	0	na	na	na	na	-0.61665244345455	0.483146726068351
427	pY-FRK-wt_vs_pY-FRK-dead	GPP1	P41277	YIL053W	Y136	IKRPEYFITANDVK	IKRPEY(ph)FITANDVK_3	TRUE	0.820123	2.32911	up	No	4739	non-essential	Hydrolase:Domain:CL0137	98.49	0.298	0.274	ordered	1.59152	0	0	0	na	na	na	na	-0.0703721364584981	0.479157894736842
428	pY-FRK-wt_vs_pY-FRK-dead	MIC60	P36112	YKR016W	Y431	ILSNEQIYNR	ILSNEQIY(ph)NR_2	TRUE	1.08212	5.43801	up	No	99.3	non-essential	Mitofilin:Family:No_clan	89.22	0.275	0.298	ordered	1.3984	0	0	0	na	na	na	na	-2.27663911876088	0.635623384855429
429	pY-FRK-wt_vs_pY-FRK-dead	ACO1	P19414	YLR304C	Y67	ILYGHLDDPHGQDIQR	ILY(ph)GHLDDPHGQDIQR_3	TRUE	0.788687	2.65564	up	No	1309	non-essential	Aconitase:Family:No_clan	98.64	0.016	0.198	ordered	8.36415	0	0	0	na	na	na	na	-1.51121285627168	0.453555239834923
430	pY-FRK-wt_vs_pY-FRK-dead	CDC19	P00549	YAL038W	Y127	IMYVDYK	IM(ox)Y(ph)VDYK_2	TRUE	1.08282	3.36925	up	No	16568	essential	PK:Family:CL0151	98.31	0.078	0.284	ordered	2.759135	0	0	0	na	na	na	na	-0.752194642510117	0.418315789473684
431	pY-FRK-wt_vs_pY-FRK-dead	USE1	P53146	YGL098W	Y78	IMESQYEQYQSSSK	IMESQYEQY(ph)QSSSK_2	TRUE	1.14452	4.09659	up	No	17.9	essential	Use1:Family:No_clan	90.3	0.608	0.509	ordered	-0.2391125	0	0	1	na	na	SEC39	-0.572299999999997	-0.50568281370667	0.347647376960519
432	pY-FRK-wt_vs_pY-FRK-dead	USE1	P53146	YGL098W	Y78	IMESQYEQYQSSSK	IMESQYEQY(ph)QSSSK_3	TRUE	0.829005	1.72426	up	No	17.9	essential	Use1:Family:No_clan	90.3	0.608	0.509	ordered	-0.2391125	0	0	1	na	na	SEC39	-0.572299999999997	-0.50568281370667	0.347647376960519
433	pY-FRK-wt_vs_pY-FRK-dead	CDC19	P00549	YAL038W	Y127	IMYVDYK	IMY(ph)VDYK_2	TRUE	1.40588	4.20289	up	No	16568	essential	PK:Family:CL0151	98.31	0.078	0.284	ordered	2.759135	0	0	0	na	na	na	na	-0.752194642510117	0.418315789473684
434	pY-FRK-wt_vs_pY-FRK-dead	CDC19	P00549	YAL038W	Y130	IMYVDYK	IMYVDY(ph)K_2	TRUE	0.696194	1.63941	up	Yes	16568	essential	PK:Family:CL0151	95.23	0.02	0.27	ordered	18.6392	0	0	0	na	na	na	na	-1.4844896872405	0.598
435	pY-FRK-wt_vs_pY-FRK-dead	PAA1	Q12447	YDR071C	Y86	IPHEYITIESMGK	IPHEY(ph)ITIESMGK_3	TRUE	0.885335	2.23735	up	No	176	non-essential	Acetyltransf_1:Family:CL0257	98.11	0.22	0.182	ordered	3.26591	0	0	0	na	na	na	na	-0.639338689186215	0.138540085552643
436	pY-FRK-wt_vs_pY-FRK-dead	ASN2	P49090	YGR124W	Y209	IPSTPVDYHAIR	IPSTPVDY(ph)HAIR_2	TRUE	0.70578	1.78469	up	No	1191	non-essential	No domain	98.4	0.259	0.287	ordered	-0.939489333333333	0	0	0	na	na	na	na	-0.24211400846839	0.245433212165831
437	pY-FRK-wt_vs_pY-FRK-dead	ASN2	P49090	YGR124W	Y209	IPSTPVDYHAIR	IPSTPVDY(ph)HAIR_3	TRUE	1.07097	3.87333	up	No	1191	non-essential	No domain	98.4	0.259	0.287	ordered	-0.939489333333333	0	0	0	na	na	na	na	-0.24211400846839	0.245433212165831
438	pY-FRK-wt_vs_pY-FRK-dead	RPL10	P41805	YLR075W	Y34	IRIYDLGK	IRIY(ph)DLGK_2	TRUE	0.826222	1.86329	up	No	2391	essential	Ribosomal_L16:Family:No_clan	97.9	0.157	0.328	ordered	-1.25826	0	0	0	na	na	na	na	-2.02084102670222	0.463919980947845
439	pY-FRK-wt_vs_pY-FRK-dead	HHF2	P02309	YBR009C	Y52	ISGLIYEEVR	ISGLIY(ph)EEVR_2	TRUE	1.2265	4.54193	up	No	1247	non-essential	CENP-T_C:Domain:CL0012	97.81	0.078	0.472	ordered	-0.172052	0	0	0	na	na	na	na	-2.25042705746676	0.847942754919499
440	pY-FRK-wt_vs_pY-FRK-dead	PFK2	P16862	YMR205C	Y332	ISNEQYER	ISNEQY(ph)ER_2	TRUE	0.762734	2.13232	up	No	1552	non-essential	PFK:Domain:CL0240	93.53	0.161	0.276	ordered	0.481843	0	0	0	na	na	na	na	-0.878497252386578	0.384661835748792
441	pY-FRK-wt_vs_pY-FRK-dead	CKA2	P19454	YOR061W	Y50	ISNYEIINK	ISNY(ph)EIINK_2	TRUE	1.08424	4.24773	up	No	132	non-essential	Pkinase:Domain:CL0016	97.58	0.165	0.419	ordered	4.0025	0	0	0	na	na	na	na	-1.41923754725425	0.92144077006676
442	pY-FRK-wt_vs_pY-FRK-dead	EDE1	P34216	YBL047C	Y777	ISVYLTK	ISVY(ph)LTK_2	TRUE	1.18179	3.62023	up	No	229	non-essential	No domain	88.95	0.647	0.516	ordered	-0.361362	0	0	0	na	na	na	na	-1.76865111997725	0.709718180425793
443	pY-FRK-wt_vs_pY-FRK-dead	SSD1	P24276	YDR293C	Y1032	ITSEYCNFK	ITSEY(ph)CNFK_2	TRUE	0.859552	2.42674	up	No	91.5	non-essential	No domain	91.93	0.212	0.18	ordered	1.71221	0	0	0	na	na	na	na	-1.9646626735867	0.570736638167039
444	pY-FRK-wt_vs_pY-FRK-dead	CIT1	P00890	YNR001C	Y247	ITSTDPNADYGK	ITSTDPNADY(ph)GK_2	TRUE	0.793997	2.25153	up	No	292	non-essential	Citrate_synt:Domain:No_clan	98.69	0.047	0.285	ordered	14.8261	0	0	0	na	na	na	na	-2.5283730666539	0.620481265794968
445	pY-FRK-wt_vs_pY-FRK-dead	TRR1	P29509	YDR353W	Y268	IVAGQVDTDEAGYIK	IVAGQVDTDEAGY(ph)IK_2	TRUE	1.92219	6.21911	up	No	1255	essential	No domain	97.83	0.051	0.357	ordered	2.07809	0	0	0	na	na	na	na	-0.0786721958922342	0.174593771157752
446	pY-FRK-wt_vs_pY-FRK-dead	DID2	P69771	YKR035W-A	Y55	IYASNAIR	IY(ph)ASNAIR_2	TRUE	0.584199	2.11183	up	No	159	non-essential	Snf7:Family:CL0235	95.77	0.278	0.413	ordered	0.390289	13	0	0	na	na	na	na	-3.28327344648762	0.708994708994709
447	pY-FRK-wt_vs_pY-FRK-dead	PUT2	P07275	YHR037W	Y71	IYDNNER	IY(ph)DNNER_2	TRUE	1.99872	7.38368	up	No	187	non-essential	Aldedh:Family:CL0099	95.41	0.384	0.287	ordered	0.782225	0	0	0	na	na	na	na	-0.0936052390329122	0.06215956424223
448	pY-FRK-wt_vs_pY-FRK-dead	MIC27	P50945	YNL100W	Y197	IYEEGYVAK	IY(ph)EEGYVAK_2	TRUE	0.771211	3.04469	up	No	62.5	non-essential	No domain	87.31	0.404	0.481	ordered	-1.31482	0	0	0	na	na	na	na	-1.59596422263218	0.786225707466758
449	pY-FRK-wt_vs_pY-FRK-dead	CCT5	P40413	YJR064W	Y381	IYEQEFGTTK	IY(ph)EQEFGTTK_2	TRUE	0.674735	2.83866	up	No	248	essential	Cpn60_TCP1:Family:No_clan	91.76	0.145	0.297	ordered	2.25536	0	0	0	na	na	na	na	-0.96626606073797	0.406387562049265
450	pY-FRK-wt_vs_pY-FRK-dead	PGI1	P12709	YBR196C	Y25	IYESQGK	IY(ph)ESQGK_2	TRUE	2.06416	5.76177	up	No	3703	essential	No domain	98.53	0.18	0.281	ordered	0.498298	0	0	0	na	na	na	na	-0.336641796237948	0.258456860509312
451	pY-FRK-wt_vs_pY-FRK-dead	PDC1	P06169	YLR044C	Y38	IYEVEGMR	IY(ph)EVEGMR_2	TRUE	0.870474	2.43744	up	No	14380	non-essential	TPP_enzyme_N:Domain:CL0254	98.69	0.643	0.237	ordered	-0.37873	3	1	0	P06169	0.585	na	na	-0.0687033359056031	0.266548242333583
452	pY-FRK-wt_vs_pY-FRK-dead	PPT1	P53043	YGR123C	Y320	IYGFEDECK	IY(ph)GFEDECK_2	TRUE	2.00545	7.61551	up	No	139	non-essential	Metallophos:Domain:CL0163	89.98	0.039	0.106	ordered	6.8316	2	0	0	na	na	na	na	-4.1076866238728	0.799343286645118
453	pY-FRK-wt_vs_pY-FRK-dead	IPP1	P00817	YBR011C	Y193	IYKIPDGKPENQFAFSGEAK	IY(ph)KIPDGKPENQFAFSGEAK_3	TRUE	1.06564	3.73977	up	No	1525	essential	Pyrophosphatase:Domain:No_clan	97.75	0.051	0.238	ordered	4.58003	0	0	0	na	na	na	na	-4.10468328637279	0.871399743166391
454	pY-FRK-wt_vs_pY-FRK-dead	ARA1	P38115	YBR149W	Y178	IYLDPNDHR	IY(ph)LDPNDHR_2	TRUE	1.32237	4.96517	up	No	192	non-essential	Aldo_ket_red:Domain:No_clan	98.73	0.278	0.231	ordered	0.0447155	0	0	0	na	na	na	na	-0.638526446790307	0.601331191186596
455	pY-FRK-wt_vs_pY-FRK-dead	POB3	Q04636	YML069W	Y9	IYLNQSK	IY(ph)LNQSK_2	TRUE	0.813624	2.88663	up	No	148	essential	POB3_N:Domain:CL0266	93.62	0.204	0.308	ordered	2.43903	0	0	0	na	na	na	na	-1.80102071871589	0.489867925427931
456	pY-FRK-wt_vs_pY-FRK-dead	NIT3	P49954	YLR351C	Y110	IYNTSIIFNEDGK	IY(ph)NTSIIFNEDGK_2	TRUE	0.698296	2.53536	up	No	93.7	non-essential	CN_hydrolase:Family:No_clan	98.73	0.078	0.197	ordered	0.4009365	0	0	0	na	na	na	na	-1.37090816510708	0.819102749638206
457	pY-FRK-wt_vs_pY-FRK-dead	BCY1	P07278	YIL033C	Y323	IYQPGETIIR	IY(ph)QPGETIIR_2	TRUE	0.728837	2.64616	up	No	153	non-essential	cNMP_binding:Domain:CL0029	98.01	0.125	0.322	ordered	0.0270004	1	0	0	na	na	na	na	-2.63677691990458	0.734451123062322
458	pY-FRK-wt_vs_pY-FRK-dead	FAA1	P30624	YOR317W	Y218	IYQSAHDAINR	IY(ph)QSAHDAINR_2	TRUE	1.78847	6.90497	up	No	502	non-essential	AMP-binding:Family:CL0378	95.96	0.208	0.32	ordered	-1.14249	0	0	0	na	na	na	na	-0.137270567432655	0.125648545003384
459	pY-FRK-wt_vs_pY-FRK-dead	FAA1	P30624	YOR317W	Y218	IYQSAHDAINR	IY(ph)QSAHDAINR_3	TRUE	2.19352	9.95246	up	No	502	non-essential	AMP-binding:Family:CL0378	95.96	0.208	0.32	ordered	-1.14249	0	0	0	na	na	na	na	-0.137270567432655	0.125648545003384
460	pY-FRK-wt_vs_pY-FRK-dead	LSC2	P53312	YGR244C	Y409	IYSFDELDPAAK	IY(ph)SFDELDPAAK_2	TRUE	1.05443	3.62475	up	No	299	non-essential	Ligase_CoA:Domain:CL0506	94.41	0.267	0.307	ordered	0.643207	0	0	0	na	na	na	na	-0.369689284202305	0.22186614076174
461	pY-FRK-wt_vs_pY-FRK-dead	STI1	P15705	YOR027W	Y390	KAEAEAYVNPEKAEEAR	KAEAEAY(ph)VNPEKAEEAR_3	TRUE	1.13852	3.73735	up	No	986	non-essential	No domain	94.68	0.325	0.395	ordered	1.98477	5	0	0	na	na	na	na	-3.97632361567397	0.848181574479492
462	pY-FRK-wt_vs_pY-FRK-dead	STI1	P15705	YOR027W	Y390	KAEAEAYVNPEK	KAEAEAY(ph)VNPEK_2	TRUE	0.750616	2.06034	up	No	986	non-essential	No domain	94.68	0.325	0.395	ordered	1.98477	5	0	0	na	na	na	na	-3.97632361567397	0.848181574479492
463	pY-FRK-wt_vs_pY-FRK-dead	SEC23	P15303	YPR181C	Y684	KAGYQDDPQYADFK	KAGYQDDPQY(ph)ADFK_3	TRUE	0.663551	1.70782	up	No	146	essential	Gelsolin:Domain:CL0092	94.15	0.384	0.381	ordered	-0.542418	0	0	1	na	na	GRH1	-0.0316199999999981	-3.15955064012237	0.703790007538894
464	pY-FRK-wt_vs_pY-FRK-dead	FSH1	P38777	YHR049W	Y41	KANVQCDYIDAPVLLEK	KANVQCDY(ph)IDAPVLLEK_3	TRUE	0.953644	2.22467	up	No	258	non-essential	FSH1:Domain:CL0028	98.88	0.18	0.301	ordered	1.955735	0	0	0	na	na	na	na	-2.91232032145803	0.855191849122046
465	pY-FRK-wt_vs_pY-FRK-dead	KES1	P35844	YPL145C	Y318	KAWYDVAGAIK	KAWY(ph)DVAGAIK_2	TRUE	1.06987	4.22576	up	No	534	non-essential	Oxysterol_BP:Family:No_clan	97.44	0.545	0.317	ordered	-0.0787571	1	0	0	na	na	na	na	-0.253920076620466	0.16737416616131
466	pY-FRK-wt_vs_pY-FRK-dead	MET6	P05694	YER091C	Y686	KDDANYIAEFK	KDDANY(ph)IAEFK_2	TRUE	0.903464	2.31701	up	No	5820	non-essential	Meth_synt_2:Domain:CL0160	77.71	0.039	0.214	ordered	2.68001	0	0	0	na	na	na	na	-0.57942922357336	0.255576144396404
467	pY-FRK-wt_vs_pY-FRK-dead	TCB1	Q12466	YOR086C	Y756	KDENDKYEETIDEK	KDENDKY(ph)EETIDEK_3	TRUE	1.75413	6.11025	up	No	618	non-essential	C2:Domain:CL0154	89.71	0.239	0.389	ordered	-0.236482	0	0	0	na	na	na	na	-2.28812515877132	0.651375535670671
468	pY-FRK-wt_vs_pY-FRK-dead	VMA2	P16140	YBR127C	Y404	KDHGDVSNQLYAK	KDHGDVSNQLY(ph)AK_3	TRUE	1.48771	6.1714	up	No	1233	non-essential	No domain	94.22	0.357	0.191	ordered	0.524483	5	0	0	na	na	na	na	-2.26968261811034	0.531459987782529
469	pY-FRK-wt_vs_pY-FRK-dead	BZZ1	P38822	YHR114W	Y147	KDNIYHELEK	KDNIY(ph)HELEK_3	TRUE	0.985674	2.46376	up	No	144	non-essential	No domain	97	0.282	0.346	ordered	0.424872	0	0	0	na	na	na	na	-2.93218575250026	0.774708818635607
470	pY-FRK-wt_vs_pY-FRK-dead	EGD2	P38879	YHR193C	Y48	KDNQIYAIEKPEVFR	KDNQIY(ph)AIEKPEVFR_3	TRUE	1.52159	3.71651	up	No	1283	non-essential	NAC:Family:No_clan	89.76	0.306	0.415	ordered	0.0391133333333333	0	0	1	na	na	EGD1	0.26968	-3.71254970872411	0.72903421132304
471	pY-FRK-wt_vs_pY-FRK-dead	FBA1	P14540	YKL060C	Y310	KDYIMSPVGNPEGPEKPNK	KDY(ph)IMSPVGNPEGPEKPNK_3	TRUE	1.38376	6.57	up	Yes	18406	essential	F_bP_aldolase:Domain:CL0036	97.98	0.153	0.381	ordered	0.188291714285714	0	0	0	na	na	na	na	-1.22915224982013	0.463377080431117
472	pY-FRK-wt_vs_pY-FRK-dead	TIM11	P81449	YDR322C-A	Y39	KEEQAQYEEKLK	KEEQAQY(ph)EEKLK_3	TRUE	0.751359	1.87116	up	No	47.1	non-essential	ATP-synt_E:Family:No_clan	86.41	0.576	0.526	ordered	-0.3540235	0	0	0	na	na	na	na	-1.68717995565319	0.565289256198347
473	pY-FRK-wt_vs_pY-FRK-dead	ACT1	P60010	YFL039C	Y294	KELYGNIVMSGGTTMFPGIAER	KELY(ph)GNIVMSGGTTMFPGIAER_3	TRUE	0.910143	2.03025	up	No	2040	essential	Actin:Family:CL0108	98.5	0	0.219	ordered	5.6119	0	0	0	na	na	na	na	-0.831362924404207	0.508222066057625
474	pY-FRK-wt_vs_pY-FRK-dead	RPS24A	P0CX31	YER074W	Y89	KFEPTYR	KFEPTY(ph)R_2	TRUE	2.78646	9.51366	up	No	897	non-essential	Ribosomal_S24e:Family:No_clan	96.03	0.435	0.396	ordered	-1.08086	1	0	0	na	na	na	na	-2.75306075588093	0.682261208576998
475	pY-FRK-wt_vs_pY-FRK-dead	PRE9	P23638	YGR135W	Y226	KGANDGEVYQK	KGANDGEVY(ph)QK_2	TRUE	2.27379	6.69311	up	No	226	non-essential	No domain	93.36	0.576	0.328	ordered	1.41716	0	0	0	na	na	na	na	-0.224328278701753	0.115486635380535
476	pY-FRK-wt_vs_pY-FRK-dead	CDC19	P00549	YAL038W	Y479	KGDTYVSIQGFK	KGDTY(ph)VSIQGFK_2	TRUE	1.85681	6.11259	up	No	16568	essential	PK_C:Domain:No_clan	98.57	0.082	0.326	ordered	3.35306333333333	0	0	0	na	na	na	na	-1.49279715117734	0.600105263157895
477	pY-FRK-wt_vs_pY-FRK-dead	CDC19	P00549	YAL038W	Y479	KGDTYVSIQGFK	KGDTY(ph)VSIQGFK_3	TRUE	1.38613	4.82237	up	No	16568	essential	PK_C:Domain:No_clan	98.57	0.082	0.326	ordered	3.35306333333333	0	0	0	na	na	na	na	-1.49279715117734	0.600105263157895
478	pY-FRK-wt_vs_pY-FRK-dead	YBR056W	P38081	YBR056W	Y425	KIDSIIHEHEAYWNGK	KIDSIIHEHEAY(ph)WNGK_3	TRUE	1.12387	3.27271	up	No	76.8	non-essential	No domain	95.26	0.529	0.38	ordered	-0.3656325	0	0	0	na	na	na	na	-3.67768484501659	0.788076336680511
479	pY-FRK-wt_vs_pY-FRK-dead	YBR056W	P38081	YBR056W	Y425	KIDSIIHEHEAYWNGK	KIDSIIHEHEAY(ph)WNGK_4	TRUE	0.974577	2.46388	up	No	76.8	non-essential	No domain	95.26	0.529	0.38	ordered	-0.3656325	0	0	0	na	na	na	na	-3.67768484501659	0.788076336680511
480	pY-FRK-wt_vs_pY-FRK-dead	HYR1	P40581	YIR037W	Y107	KIDVNGGNEDPVYK	KIDVNGGNEDPVY(ph)K_2	TRUE	1.41787	6.86202	up	No	233	non-essential	GSHPx:Family:CL0172	98.03	0	0.343	ordered	20.5484666666667	0	0	0	na	na	na	na	-0.922957947347412	0.762996448175654
481	pY-FRK-wt_vs_pY-FRK-dead	HYR1	P40581	YIR037W	Y107	KIDVNGGNEDPVYK	KIDVNGGNEDPVY(ph)K_3	TRUE	1.38567	4.91299	up	No	233	non-essential	GSHPx:Family:CL0172	98.03	0	0.343	ordered	20.5484666666667	0	0	0	na	na	na	na	-0.922957947347412	0.762996448175654
482	pY-FRK-wt_vs_pY-FRK-dead	TIM11	P81449	YDR322C-A	Y39	KKEEQAQYEEK	KKEEQAQY(ph)EEK_3	TRUE	1.6485	5.92164	up	No	47.1	non-essential	ATP-synt_E:Family:No_clan	86.41	0.576	0.526	ordered	-0.3540235	0	0	0	na	na	na	na	-1.68717995565319	0.565289256198347
483	pY-FRK-wt_vs_pY-FRK-dead	NCP1	P16603	YHR042W	Y515	KLFANYK	KLFANY(ph)K_2	TRUE	0.759944	2.02793	up	No	246	essential	No domain	98.53	0.275	0.242	ordered	-0.300797	0	0	0	na	na	na	na	-0.368172170718044	0.130179768433882
484	pY-FRK-wt_vs_pY-FRK-dead	UBP8	P50102	YMR223W	Y317	KLYECLDSFHK	KLY(ph)ECLDSFHK_3	TRUE	0.938925	2.44014	up	No	21.6	essential	UCH:Family:CL0125	98.64	0.337	0.296	ordered	0.651672	1	1	0	Q6WNK7	0.505	na	na	-0.412722884178494	0.253799731783639
485	pY-FRK-wt_vs_pY-FRK-dead	ABF2	Q02486	YMR072W	Y100	KLYSEYQK	KLY(ph)SEYQK_2	TRUE	1.5392	6.17572	up	No	309	non-essential	HMG_box:Domain:CL0114	97.98	0.412	0.4	ordered	-0.939264	1	0	0	na	na	na	na	-0.580574705355895	0.349517360610863
486	pY-FRK-wt_vs_pY-FRK-dead	TPM1	P17536	YNL079C	Y182	KNEELTVKYEDAK	KNEELTVKY(ph)EDAK_3	TRUE	1.0974	2.88515	up	No	342	non-essential	No domain	94.57	0.608	0.488	ordered	-0.345218	0	0	0	na	na	na	na	-2.97653415561089	0.632836253076589
487	pY-FRK-wt_vs_pY-FRK-dead	SSE1	P32589	YPL106C	Y579	KNTLEEYIYTLR	KNTLEEYIY(ph)TLR_2	TRUE	1.11768	4.05753	up	No	3233	non-essential	HSP70:Family:CL0108	95.31	0.416	0.306	ordered	1.68688666666667	5	3	0	P11484 / P10591 / P32589	2.971 / 1.51 / -0.579	na	na	-2.93827519381703	0.860180754917597
488	pY-FRK-wt_vs_pY-FRK-dead	SSE1	P32589	YPL106C	Y579	KNTLEEYIYTLR	KNTLEEYIY(ph)TLR_3	TRUE	1.413	5.65062	up	No	3233	non-essential	HSP70:Family:CL0108	95.31	0.416	0.306	ordered	1.68688666666667	5	3	0	P11484 / P10591 / P32589	2.971 / 1.51 / -0.579	na	na	-2.93827519381703	0.860180754917597
489	pY-FRK-wt_vs_pY-FRK-dead	YBR085C-A	O43137	YBR085C-A	Y45	KNYEIQTVLSEDK	KNY(ph)EIQTVLSEDK_2	TRUE	1.06408	2.55487	up	No	152	non-essential	No domain	83	0.4	0.428	ordered	0.400837	0	0	0	na	na	na	na	0	0.01437438745508
490	pY-FRK-wt_vs_pY-FRK-dead	YBR085C-A	O43137	YBR085C-A	Y45	KNYEIQTVLSEDK	KNY(ph)EIQTVLSEDK_3	TRUE	0.725493	2.00018	up	No	152	non-essential	No domain	83	0.4	0.428	ordered	0.400837	0	0	0	na	na	na	na	0	0.01437438745508
491	pY-FRK-wt_vs_pY-FRK-dead	TPI1	P00942	YDR050C	Y67	KPQVTVGAQNAYLK	KPQVTVGAQNAY(ph)LK_2	TRUE	2.0073	6.47226	up	Yes	3004	essential	TIM:Domain:CL0036	98.85	0.18	0.328	ordered	1.35355	6	1	0	P00942	0.209	na	na	-1.2649209321848	0.568789808917197
492	pY-FRK-wt_vs_pY-FRK-dead	TPI1	P00942	YDR050C	Y67	KPQVTVGAQNAYLK	KPQVTVGAQNAY(ph)LK_3	TRUE	2.69721	9.67952	up	Yes	3004	essential	TIM:Domain:CL0036	98.85	0.18	0.328	ordered	1.35355	6	1	0	P00942	0.209	na	na	-1.2649209321848	0.568789808917197
493	pY-FRK-wt_vs_pY-FRK-dead	ENT1	Q12518	YDL161W	Y194	KQDEDYETALQLSK	KQDEDY(ph)ETALQLSK_3	TRUE	1.37541	5.95536	up	No	80.6	non-essential	No domain	77.98	0.6	0.536	ordered	-0.1277975	0	0	0	na	na	na	na	-2.52975150612998	0.577313606034233
494	pY-FRK-wt_vs_pY-FRK-dead	OMS1	Q06668	YDR316W	Y149	KQEEGNANEYEALR	KQEEGNANEY(ph)EALR_3	TRUE	0.958773	2.30275	up	No	21	non-essential	No domain	94.45	0.149	0.325	ordered	0.733058	0	0	0	na	na	na	na	-2.59492895452202	0.735786715278569
495	pY-FRK-wt_vs_pY-FRK-dead	BFR1	P38934	YOR198C	Y225	KRDELYSQIR	KRDELY(ph)SQIR_2	TRUE	1.43858	5.47696	up	No	724	non-essential	No domain	97.95	0.373	0.362	ordered	-0.3297025	0	0	0	na	na	na	na	-2.48529312974669	0.685797556327766
496	pY-FRK-wt_vs_pY-FRK-dead	BFR1	P38934	YOR198C	Y225	KRDELYSQIR	KRDELY(ph)SQIR_3	FALSE	3.26652	11.5458	up	No	724	non-essential	No domain	97.95	0.373	0.362	ordered	-0.3297025	0	0	0	na	na	na	na	-2.48529312974669	0.685797556327766
497	pY-FRK-wt_vs_pY-FRK-dead	CDC19	P00549	YAL038W	Y74	KSEELYPGRPLAIALDTK	KSEELY(ph)PGRPLAIALDTK_3	TRUE	2.71531	11.0865	up	Yes	16568	essential	PK:Family:CL0151	95.91	0.376	0.193	ordered	-0.625332	0	0	0	na	na	na	na	-0.305565914544328	0.214
498	pY-FRK-wt_vs_pY-FRK-dead	PDI1	P17967	YCL043C	Y467	KSESVVYQGSR	KSESVVY(ph)QGSR_2	TRUE	1.12727	4.21287	up	No	370	essential	Thioredoxin:Domain:CL0172	96.66	0.09	0.327	ordered	17.6851	0	0	0	na	na	na	na	-1.95809094907085	0.882032667876588
499	pY-FRK-wt_vs_pY-FRK-dead	YCK2	P23292	YNL154C	Y120	KTEAPQLKDEYR	KTEAPQLKDEY(ph)R_2	TRUE	1.53847	6.12347	up	No	57.3	non-essential	Pkinase:Domain:CL0016	96.93	0.235	0.349	ordered	-0.3384305	0	0	0	na	na	na	na	-1.01806586706604	0.702436670687575
500	pY-FRK-wt_vs_pY-FRK-dead	YCK2	P23292	YNL154C	Y120	KTEAPQLKDEYR	KTEAPQLKDEY(ph)R_3	TRUE	2.86989	5.89049	up	No	57.3	non-essential	Pkinase:Domain:CL0016	96.93	0.235	0.349	ordered	-0.3384305	0	0	0	na	na	na	na	-1.01806586706604	0.702436670687575
501	pY-FRK-wt_vs_pY-FRK-dead	SCS7	Q03529	YMR272C	Y30	KTVQEHNTANDCWVTYQNR	KTVQEHNTANDCWVTY(ph)QNR_3	TRUE	1.25148	4.24145	up	No	51	non-essential	Cyt-b5:Domain:No_clan	89.66	0.071	0.261	ordered	0.855977333333333	0	0	0	na	na	na	na	-0.56135775216489	0.259462424574877
502	pY-FRK-wt_vs_pY-FRK-dead	GPM1	P00950	YKL152C	Y49	KVYPDVLYTSK	KVY(ph)PDVLYTSK_2	TRUE	1.61805	5.8168	up	Yes	8673	essential	His_Phos_1:Domain:CL0071	97.87	0.341	0.162	ordered	-0.319483333333333	0	0	0	na	na	na	na	-0.000531541352007938	0.302429667519182
503	pY-FRK-wt_vs_pY-FRK-dead	GPM1	P00950	YKL152C	Y49	KVYPDVLYTSK	KVY(ph)PDVLYTSK_3	TRUE	0.716874	2.29047	up	Yes	8673	essential	His_Phos_1:Domain:CL0071	97.87	0.341	0.162	ordered	-0.319483333333333	0	0	0	na	na	na	na	-0.000531541352007938	0.302429667519182
504	pY-FRK-wt_vs_pY-FRK-dead	SLA2	P33338	YNL243W	Y478	KYESLAK	KY(ph)ESLAK_2	TRUE	1.37686	7.96018	up	No	195	essential	No domain	85.21	0.694	0.522	ordered	-0.237787	0	0	0	na	na	na	na	-3.97536729103534	0.821456730377097
505	pY-FRK-wt_vs_pY-FRK-dead	PDA1	P16387	YER178W	Y365	KYVDEQVELADAAPPPEAK	KY(ph)VDEQVELADAAPPPEAK_3	TRUE	0.835646	2.51448	up	No	484	non-essential	E1_dh:Family:CL0254	98.56	0.212	0.343	ordered	-0.501847	0	0	0	na	na	na	na	-0.310074267970058	0.283457656867047
506	pY-FRK-wt_vs_pY-FRK-dead	RSM24	Q03976	YDR175C	Y160	LAAYELPLLAQYR	LAAY(ph)ELPLLAQYR_2	TRUE	0.836495	2.86013	up	No	43.6	non-essential	No domain	98.35	0.686	0.563	ordered	-0.338818	0	0	2	na	na	MRPS5 / RSM10	-0.22726 / -0.425440000000002	-2.98602444985317	0.71524274253577
507	pY-FRK-wt_vs_pY-FRK-dead	YPL199C	Q08954	YPL199C	Y37	LADEAYKK	LADEAY(ph)KK_2	TRUE	1.58296	6.712	up	No	57.5	non-essential	DUF1771:Domain:No_clan	97.24	0.047	0.258	ordered	-0.0325491666666667	0	0	0	na	na	na	na	-1.66763911628305	0.565121897649901
508	pY-FRK-wt_vs_pY-FRK-dead	YPL199C	Q08954	YPL199C	Y37	LADEAYK	LADEAY(ph)K_1	TRUE	0.711739	2.55758	up	No	57.5	non-essential	DUF1771:Domain:No_clan	97.24	0.047	0.258	ordered	-0.0325491666666667	0	0	0	na	na	na	na	-1.66763911628305	0.565121897649901
509	pY-FRK-wt_vs_pY-FRK-dead	PMI40	P29952	YER003C	Y12	LDAGYQQYDWGK	LDAGY(ph)QQYDWGK_2	TRUE	1.22201	3.80477	up	No	342	essential	PMI_typeI:Family:CL0029	97.84	0.263	0.294	ordered	-1.06084	0	0	0	na	na	na	na	-0.845874993846349	0.478311552856003
510	pY-FRK-wt_vs_pY-FRK-dead	PMI40	P29952	YER003C	Y15	LDAGYQQYDWGK	LDAGYQQY(ph)DWGK_2	TRUE	1.40674	4.45691	up	No	342	essential	PMI_typeI:Family:CL0029	95.72	0.29	0.188	ordered	0.11113	0	0	0	na	na	na	na	-4.17696348142861	0.851340573041291
511	pY-FRK-wt_vs_pY-FRK-dead	GCY1	P14065	YOR120W	Y121	LDPAYIKNEDILSVPTKK	LDPAY(ph)IKNEDILSVPTKK_3	TRUE	2.6196	10.2805	up	No	80.4	non-essential	Aldo_ket_red:Domain:No_clan	97.09	0.38	0.244	ordered	0.4599815	0	0	0	na	na	na	na	0	0.0360998650472335
512	pY-FRK-wt_vs_pY-FRK-dead	GCY1	P14065	YOR120W	Y121	LDPAYIKNEDILSVPTK	LDPAY(ph)IKNEDILSVPTK_2	TRUE	2.21241	8.43284	up	No	80.4	non-essential	Aldo_ket_red:Domain:No_clan	97.09	0.38	0.244	ordered	0.4599815	0	0	0	na	na	na	na	0	0.0360998650472335
513	pY-FRK-wt_vs_pY-FRK-dead	GCY1	P14065	YOR120W	Y121	LDPAYIKNEDILSVPTK	LDPAY(ph)IKNEDILSVPTK_3	TRUE	2.39256	11.463	up	No	80.4	non-essential	Aldo_ket_red:Domain:No_clan	97.09	0.38	0.244	ordered	0.4599815	0	0	0	na	na	na	na	0	0.0360998650472335
514	pY-FRK-wt_vs_pY-FRK-dead	GCY1	P14065	YOR120W	Y121	LDPAYIK	LDPAY(ph)IK_2	TRUE	2.45884	11.0445	up	No	80.4	non-essential	Aldo_ket_red:Domain:No_clan	97.09	0.38	0.244	ordered	0.4599815	0	0	0	na	na	na	na	0	0.0360998650472335
515	pY-FRK-wt_vs_pY-FRK-dead	YCK1	P23291	YHR135C	Y436	LDPTSYEAYQHQTQQK	LDPTSYEAY(ph)QHQTQQK_2	TRUE	0.931311	3.62555	up	No	55.7	non-essential	No domain	76.21	0.145	0.437	ordered	1.475375	0	0	0	na	na	na	na	0	0.239500734214391
516	pY-FRK-wt_vs_pY-FRK-dead	YCK1	P23291	YHR135C	Y436	LDPTSYEAYQHQTQQK	LDPTSYEAY(ph)QHQTQQK_3	TRUE	1.24771	3.87374	up	No	55.7	non-essential	No domain	76.21	0.145	0.437	ordered	1.475375	0	0	0	na	na	na	na	0	0.239500734214391
517	pY-FRK-wt_vs_pY-FRK-dead	FMP16	Q12497	YDR070C	Y66	LDTLEHGKNPDYKQPGMEDLK	LDTLEHGKNPDY(ph)KQPGMEDLK_4	TRUE	0.732652	1.78606	up	No	82.7	non-essential	No domain	73.73	0.651	0.601	disordered	-0.407343	0	0	0	na	na	na	na	-0.251601543165605	0.149146451033244
518	pY-FRK-wt_vs_pY-FRK-dead	GLR1	P41921	YPL091W	Y369	LDYENVPSVIFSHPEAGSIGISEK	LDY(ph)ENVPSVIFSHPEAGSIGISEK_3	TRUE	1.397	6.39915	up	No	229	non-essential	No domain	94.11	0.227	0.273	ordered	0.55560825	0	0	0	na	na	na	na	-0.865166941537108	0.54902508520029
519	pY-FRK-wt_vs_pY-FRK-dead	TPM1	P17536	YNL079C	Y22	LEAESWQEKYEELKEK	LEAESWQEKY(ph)EELKEK_3	TRUE	1.7988	5.68023	up	No	342	non-essential	No domain	95.74	0.553	0.504	ordered	0.0289898	0	0	0	na	na	na	na	-2.12533108148707	0.432749384682206
520	pY-FRK-wt_vs_pY-FRK-dead	ARG5,6	Q01217	YER069W	Y153	LEAQGIEPDYIDGIR	LEAQGIEPDY(ph)IDGIR_2	TRUE	0.580491	1.79805	up	No	424	non-essential	AA_kinase:Family:No_clan	90.38	0.388	0.371	ordered	-1.3597	1	0	0	na	na	na	na	-4.22635679834232	0.796546569449953
521	pY-FRK-wt_vs_pY-FRK-dead	BAT1	P38891	YHR208W	Y206	LEATDYATR	LEATDY(ph)ATR_2	TRUE	1.90436	6.99629	up	No	678	non-essential	Aminotran_4:Domain:No_clan	94.96	0.431	0.246	ordered	2.53415	0	0	0	na	na	na	na	-0.267698586399963	0.145335208626348
522	pY-FRK-wt_vs_pY-FRK-dead	ERG6	P25087	YML008C	Y211	LEGVYSEIYK	LEGVYSEIY(ph)K_2	TRUE	1.52757	6.83503	up	No	874	non-essential	Methyltransf_11:Domain:CL0063	98.48	0.129	0.135	ordered	0.6057	0	0	0	na	na	na	na	-1.0660825074103	0.393981036141267
523	pY-FRK-wt_vs_pY-FRK-dead	RPS19A	P07280	YOL121C	Y33	LEVPGYVDIVK	LEVPGY(ph)VDIVK_2	TRUE	1.67822	6.98591	up	No	1363	non-essential	Ribosomal_S19e:Family:CL0123	91.06	0.271	0.38	ordered	1.23578	0	0	0	na	na	na	na	-2.58455140903794	0.620979532163743
524	pY-FRK-wt_vs_pY-FRK-dead	CTT1	P06115	YGR088W	Y363	LGANYQQLPVNRPR	LGANY(ph)QQLPVNRPR_3	TRUE	1.69592	6.27659	up	No	48.2	non-essential	Catalase:Domain:No_clan	93.56	0.051	0.216	ordered	0.75842	0	0	0	na	na	na	na	-2.41249415305115	0.60002810436086
525	pY-FRK-wt_vs_pY-FRK-dead	ARO8	P53090	YGL202W	Y493	LGDTLYEEFGISK	LGDTLY(ph)EEFGISK_2	TRUE	0.788254	3.52804	up	No	871	non-essential	No domain	97.56	0.086	0.307	ordered	6.60242	0	0	0	na	na	na	na	-0.0395456233702062	0.254868933571955
526	pY-FRK-wt_vs_pY-FRK-dead	ATG17	Q06410	YLR423C	Y128	LGDYISR	LGDY(ph)ISR_2	TRUE	1.04708	3.92617	up	No	11.2	essential	APG17:Family:No_clan	89.25	0.525	0.423	ordered	0.909229	0	0	0	na	na	na	na	-1.45264516920119	0.679047438569895
527	pY-FRK-wt_vs_pY-FRK-dead	GCV3	P39726	YAL044C	Y162	LGEGVNVEQVEGLMSLEQYEK	LGEGVNVEQVEGLMSLEQY(ph)EK_3	TRUE	0.948352	2.33805	up	No	395	non-essential	GCV_H:Domain:CL0105	96.92	0	0.474	ordered	17.3381	0	0	0	na	na	na	na	-3.49434379354202	0.901255619283832
528	pY-FRK-wt_vs_pY-FRK-dead	VAS1	P07806	YGR094W	Y315	LHDEGVIYR	LHDEGVIY(ph)R_2	TRUE	0.483932	1.82678	up	No	1065	essential	tRNA-synt_1:Family:CL0039	95.4	0.212	0.169	ordered	3.75355	0	0	0	na	na	na	na	-3.10149195060103	0.84576141889959
529	pY-FRK-wt_vs_pY-FRK-dead	PRB1	P09232	YEL060C	Y563	LIHYSTK	LIHY(ph)STK_2	TRUE	1.7018	5.14043	up	No	94.4	non-essential	Peptidase_S8:Domain:No_clan	94.54	0.071	0.287	ordered	-0.194099	0	0	1	na	na	PBN1	6.91908	-0.116181467597626	0.448866227252
530	pY-FRK-wt_vs_pY-FRK-dead	TDH1	P00360	YJL052W	Y316	LISWYDNEYGYSAR	LISWYDNEY(ph)GYSAR_2	TRUE	1.05693	3.28055	up	No	2275	non-essential	No domain	98.78	0.133	0.096	ordered	-0.561053	0	0	0	na	na	na	na	-1.66299993729748	0.580941810686539
531	pY-FRK-wt_vs_pY-FRK-dead	TDH1	P00360	YJL052W	Y318	LISWYDNEYGYSAR	LISWYDNEYGY(ph)SAR_2	TRUE	1.27484	4.00386	up	No	2275	non-essential	No domain	98.92	0.039	0.079	ordered	25.6339	0	0	0	na	na	na	na	-3.26712084202516	0.855557317266529
532	pY-FRK-wt_vs_pY-FRK-dead	ATP2	P00830	YJR121W	Y401	LLDAAVVGQEHYDVASK	LLDAAVVGQEHY(ph)DVASK_2	TRUE	1.03881	3.42933	up	No	984	non-essential	No domain	95.81	0.353	0.284	ordered	0.1788705	0	0	0	na	na	na	na	-1.13157609305813	0.471751557913169
533	pY-FRK-wt_vs_pY-FRK-dead	ATP2	P00830	YJR121W	Y401	LLDAAVVGQEHYDVASK	LLDAAVVGQEHY(ph)DVASK_3	TRUE	1.80482	9.20709	up	No	984	non-essential	No domain	95.81	0.353	0.284	ordered	0.1788705	0	0	0	na	na	na	na	-1.13157609305813	0.471751557913169
534	pY-FRK-wt_vs_pY-FRK-dead	FRQ1	Q06389	YDR373W	Y163	LMDKNEDGYITLDEFR	LMDKNEDGY(ph)ITLDEFR_3	TRUE	1.10573	3.29123	up	No	34.2	essential	EF-hand_1:Domain:CL0220	94.88	0.439	0.314	ordered	0.306538	0	0	0	na	na	na	na	-0.341109488515742	0.25718650187474
535	pY-FRK-wt_vs_pY-FRK-dead	MRP20	P32387	YDR405W	Y219	LNCLGSDANKPGTAFDGVVGPYER	LNCLGSDANKPGTAFDGVVGPY(ph)ER_3	TRUE	1.45716	4.86535	up	No	76.2	non-essential	No domain	96.7	0.576	0.492	ordered	-0.199261	0	0	2	na	na	MRPL22 / MRPL40	0.882160000000001 / 0.397640000000001	-1.51272173213398	0.668146951958014
536	pY-FRK-wt_vs_pY-FRK-dead	HSP12	P22943	YFL014W	Y95	LNDAVEYVSGR	LNDAVEY(ph)VSGR_2	TRUE	3.28668	13.1881	up	No	702	non-essential	No domain	77.23	0.58	0.58	ordered	-0.173977	0	0	0	na	na	na	na	-2.4720255565046	0.617969320672023
537	pY-FRK-wt_vs_pY-FRK-dead	FES1	P38260	YBR101C	Y283	LNEDDYLAVK	LNEDDY(ph)LAVK_2	TRUE	1.10079	4.55068	up	No	169	non-essential	No domain	96.63	0.039	0.375	ordered	5.01116	0	0	0	na	na	na	na	-1.48924294664412	0.495184444848265
538	pY-FRK-wt_vs_pY-FRK-dead	PET10	P36139	YKR046C	Y229	LNETYQR	LNETY(ph)QR_2	TRUE	1.78486	6.17894	up	No	161	non-essential	Perilipin_2:Family:No_clan	86.74	0.573	0.442	ordered	-0.212576	0	0	0	na	na	na	na	-2.59634208485945	0.92299002071173
539	pY-FRK-wt_vs_pY-FRK-dead	GLR1	P41921	YPL091W	Y123	LNGIYQK	LNGIY(ph)QK_2	TRUE	1.33255	5.57223	up	No	229	non-essential	FAD_oxidored:Family:CL0063	98.01	0.216	0.343	ordered	-0.831432	0	0	0	na	na	na	na	-0.516246326325923	0.384099670372646
540	pY-FRK-wt_vs_pY-FRK-dead	TDH3	P00359	YGR192C	Y253	LNKETTYDEIKK	LNKETTY(ph)DEIKK_3	TRUE	1.75565	5.93291	up	No	16371	non-essential	Gp_dh_C:Domain:CL0139	98.77	0.129	0.268	ordered	1.72624	0	0	0	na	na	na	na	-0.726636313964764	0.300959327677793
541	pY-FRK-wt_vs_pY-FRK-dead	GLR1	P41921	YPL091W	Y321	LNSHDQIIADEYQNTNVPNIYSLGDVVGK	LNSHDQIIADEY(ph)QNTNVPNIYSLGDVVGK_3	TRUE	1.25906	5.62007	up	No	229	non-essential	No domain	97.47	0.235	0.278	ordered	-0.702976	0	0	0	na	na	na	na	-0.666298020480541	0.464998044583496
542	pY-FRK-wt_vs_pY-FRK-dead	TCB3	Q03640	YML072C	Y1135	LPSSESVEDTGYLNIK	LPSSESVEDTGY(ph)LNIK_2	TRUE	1.53793	5.09975	up	No	290	non-essential	C2:Domain:CL0154	90.23	0.082	0.215	ordered	1.149495	0	0	0	na	na	na	na	-0.260482885410454	0.199311660873714
543	pY-FRK-wt_vs_pY-FRK-dead	TCB3	Q03640	YML072C	Y1135	LPSSESVEDTGYLNIK	LPSSESVEDTGY(ph)LNIK_3	TRUE	0.822826	3.10803	up	No	290	non-essential	C2:Domain:CL0154	90.23	0.082	0.215	ordered	1.149495	0	0	0	na	na	na	na	-0.260482885410454	0.199311660873714
544	pY-FRK-wt_vs_pY-FRK-dead	COY1	P34237	YKL179C	Y396	LQATLAEYR	LQATLAEY(ph)R_2	TRUE	1.06996	4.98614	up	No	47.2	non-essential	No domain	91.82	0.655	0.504	ordered	-0.166502	0	0	0	na	na	na	na	-2.32064618618794	0.589161110249651
545	pY-FRK-wt_vs_pY-FRK-dead	APD1	P38281	YBR151W	Y237	LQEHGLYRDNSDYR	LQEHGLY(ph)RDNSDYR_3	TRUE	1.66701	6.90577	up	No	69.6	non-essential	Suc_Fer-like:Family:No_clan	95.26	0.212	0.267	ordered	1.56571	0	0	0	na	na	na	na	-1.56186512814306	0.469008092099775
546	pY-FRK-wt_vs_pY-FRK-dead	ALK1	P43633	YGL021W	Y642	LQTPQDDVLYLR	LQTPQDDVLY(ph)LR_2	TRUE	1.09054	4.60906	up	No	17.7	non-essential	Haspin_kinase:Family:CL0016	94.04	0.188	0.281	ordered	0.303761	0	0	0	na	na	na	na	-0.721039893077332	0.43476435394143
547	pY-FRK-wt_vs_pY-FRK-dead	CYT1	P07143	YOR065W	Y154	LSDYIPGPYPNEQAAR	LSDY(ph)IPGPYPNEQAAR_2	TRUE	1.5997	6.96067	up	No	158	non-essential	Cytochrom_C1:Family:CL0318	98.71	0.478	0.36	ordered	0.00838899	1	0	1	na	na	COB	-0.106619999999998	-1.05643440297511	0.34492160872529
548	pY-FRK-wt_vs_pY-FRK-dead	RPS4A	P0CX35	YHR203C	Y27	LSGCYAPR	LSGCY(ph)APR_2	TRUE	0.71495	2.28084	up	No	2495	non-essential	RS4NT:Domain:No_clan	96.48	0.478	0.384	ordered	-1.57995	0	0	0	na	na	na	na	-2.26070799361817	0.624445340863251
549	pY-FRK-wt_vs_pY-FRK-dead	CHO2	P05374	YGR157W	Y654	LSPYCELK	LSPY(ph)CELK_2	TRUE	2.21702	7.36542	up	No	114	non-essential	No domain	70.89	0.353	0.446	ordered	0.0472706	0	0	0	na	na	na	na	-0.134129308493684	0.164907811741873
550	pY-FRK-wt_vs_pY-FRK-dead	TPT1	Q12272	YOL102C	Y38	LTIDSNGYTPLK	LTIDSNGY(ph)TPLK_2	TRUE	1.5941	6.77092	up	No	16.4	essential	PTS_2-RNA:Family:CL0084	97.19	0.004	0.265	ordered	3.0175	0	0	0	na	na	na	na	-3.80093219120211	0.841117216117216
551	pY-FRK-wt_vs_pY-FRK-dead	PRE6	P40303	YOL038W	Y108	LTLEDPVTVEYLTR	LTLEDPVTVEY(ph)LTR_2	TRUE	1.42069	4.08943	up	No	192	essential	Proteasome:Domain:CL0052	98.02	0.337	0.285	ordered	1.96325	0	0	0	na	na	na	na	-1.00566006117874	0.370777202072539
552	pY-FRK-wt_vs_pY-FRK-dead	MAS1	P10507	YLR163C	Y224	LVQYAQK	LVQY(ph)AQK_2	TRUE	0.945322	2.95698	up	No	43.6	essential	Peptidase_M16_C:Domain:CL0094	98.46	0.263	0.256	ordered	-0.381365	0	0	0	na	na	na	na	-0.180320324220006	0.537427366981885
553	pY-FRK-wt_vs_pY-FRK-dead	CIT1	P00890	YNR001C	Y392	LVSTIYEVAPGVLTK	LVSTIY(ph)EVAPGVLTK_2	TRUE	0.804328	2.6332	up	No	292	non-essential	Citrate_synt:Domain:No_clan	97.67	0.231	0.249	ordered	0.0737123	0	0	0	na	na	na	na	-2.03963558891525	0.540929568179321
554	pY-FRK-wt_vs_pY-FRK-dead	TDH3	P00359	YGR192C	Y316	LVSWYDNEYGYSTR	LVSWYDNEY(ph)GYSTR_2	TRUE	2.82087	11.9061	up	No	16371	non-essential	No domain	98.74	0.239	0.087	ordered	-0.797657	0	0	0	na	na	na	na	-1.63404973582042	0.556885752794736
555	pY-FRK-wt_vs_pY-FRK-dead	TDH3	P00359	YGR192C	Y316	LVSWYDNEYGYSTR	LVSWYDNEY(ph)GYSTR_3	TRUE	1.09838	3.83647	up	No	16371	non-essential	No domain	98.74	0.239	0.087	ordered	-0.797657	0	0	0	na	na	na	na	-1.63404973582042	0.556885752794736
556	pY-FRK-wt_vs_pY-FRK-dead	TDH3	P00359	YGR192C	Y318	LVSWYDNEYGYSTR	LVSWYDNEYGY(ph)STR_2	TRUE	2.16691	8.54003	up	No	16371	non-essential	No domain	98.91	0.043	0.076	ordered	25.37705	0	0	0	na	na	na	na	-3.51226132278982	0.868786172996115
557	pY-FRK-wt_vs_pY-FRK-dead	TDH3	P00359	YGR192C	Y318	LVSWYDNEYGYSTR	LVSWYDNEYGY(ph)STR_3	TRUE	1.07889	3.74427	up	No	16371	non-essential	No domain	98.91	0.043	0.076	ordered	25.37705	0	0	0	na	na	na	na	-3.51226132278982	0.868786172996115
558	pY-FRK-wt_vs_pY-FRK-dead	ASC1	P38011	YMR116C	Y100	LWDVATGETYQR	LWDVATGETY(ph)QR_2	TRUE	2.76016	10.8669	up	No	4303	non-essential	No domain	93.86	0.58	0.252	ordered	-0.684723	0	0	0	na	na	na	na	-0.0849757798027258	0.239409886981279
559	pY-FRK-wt_vs_pY-FRK-dead	ASC1	P38011	YMR116C	Y100	LWDVATGETYQR	LWDVATGETY(ph)QR_3	TRUE	0.999219	3.97591	up	No	4303	non-essential	No domain	93.86	0.58	0.252	ordered	-0.684723	0	0	0	na	na	na	na	-0.0849757798027258	0.239409886981279
560	pY-FRK-wt_vs_pY-FRK-dead	RPS8A	P0CX39	YBL072C	Y166	LYACISSR	LY(ph)ACISSR_2	TRUE	0.853101	2.78094	up	No	1112	non-essential	Ribosomal_S8e:Family:No_clan	97.96	0.153	0.26	ordered	-0.377178	0	0	0	na	na	na	na	-2.10715804453396	0.495328332675352
561	pY-FRK-wt_vs_pY-FRK-dead	ARG8	P18544	YOL140W	Y45	LYDDVNGK	LY(ph)DDVNGK_2	TRUE	0.866586	2.0788	up	No	330	non-essential	Aminotran_3:Domain:CL0061	98.58	0.114	0.233	ordered	0.77084	0	0	0	na	na	na	na	-0.512817169597189	0.406370536269752
562	pY-FRK-wt_vs_pY-FRK-dead	CDC28	P00546	YBR160W	Y74	LYDIVHSDAHK	LY(ph)DIVHSDAHK_3	TRUE	0.915169	2.5707	up	No	110	essential	Pkinase:Domain:CL0016	91.9	0.216	0.234	ordered	0.853007	2	0	0	na	na	na	na	-0.198596917809626	0.356266007241897
563	pY-FRK-wt_vs_pY-FRK-dead	RPT4	P53549	YOR259C	Y88	LYDKTENDIK	LY(ph)DKTENDIK_2	TRUE	0.838078	2.15688	up	No	199	essential	No domain	96.22	0.518	0.522	ordered	0.113438	0	0	0	na	na	na	na	-0.816816336569447	0.272431651210406
564	pY-FRK-wt_vs_pY-FRK-dead	YMR099C	Q03161	YMR099C	Y181	LYDQLLK	LY(ph)DQLLK_2	TRUE	0.770851	2.28372	up	No	256	non-essential	Aldose_epim:Family:CL0103	98.46	0.263	0.272	ordered	-0.368142	0	0	0	na	na	na	na	-0.266980983207853	0.299920233980324
565	pY-FRK-wt_vs_pY-FRK-dead	PHO85	P17157	YPL031C	Y69	LYDVIHTENK	LY(ph)DVIHTENK_2	TRUE	0.678506	1.91059	up	No	51.8	non-essential	Pkinase:Domain:CL0016	91.38	0.482	0.284	ordered	-0.104231	1	1	0	P13365	1.284	na	na	-0.203632597844903	0.542238329450341
566	pY-FRK-wt_vs_pY-FRK-dead	GAL10	P04397	YBR019C	Y231	LYIFGDDYDSR	LY(ph)IFGDDYDSR_2	TRUE	2.28476	11.3989	up	No	6.04	non-essential	GDP_Man_Dehyd:Domain:CL0063	93.97	0.341	0.256	ordered	-0.4503865	3	0	0	na	na	na	na	0	NaN
567	pY-FRK-wt_vs_pY-FRK-dead	CBP6	P07253	YBR120C	Y127	LYKPAGNPQYYQR	LY(ph)KPAGNPQYYQR_3	TRUE	0.994151	4.76923	up	No	120	non-essential	No domain	83.25	0.447	0.5	ordered	0.161268	0	0	1	na	na	CBP3	1.20634	-2.18453010174794	0.712975098296199
568	pY-FRK-wt_vs_pY-FRK-dead	CPR1	P14832	YDR155C	Y23	LYNDIVPK	LY(ph)NDIVPK_2	TRUE	1.39192	6.64133	up	No	2772	non-essential	Pro_isomerase:Domain:CL0475	98.53	0.031	0.233	ordered	2.93799	0	0	0	na	na	na	na	-1.28047256638364	0.648956975228162
569	pY-FRK-wt_vs_pY-FRK-dead	FAS2	P19097	YPL231W	Y575	LYSDLMK	LY(ph)SDLMK_2	TRUE	0.973005	2.49324	up	No	1917	essential	No domain	73.93	0.157	0.485	ordered	-0.262363	0	0	0	na	na	na	na	-2.14262051345981	0.594939180894989
570	pY-FRK-wt_vs_pY-FRK-dead	ABF2	Q02486	YMR072W	Y100	LYSEYQK	LY(ph)SEYQK_2	TRUE	1.78072	6.39271	up	No	309	non-essential	HMG_box:Domain:CL0114	97.98	0.412	0.4	ordered	-0.939264	1	0	0	na	na	na	na	-0.580574705355895	0.349517360610863
571	pY-FRK-wt_vs_pY-FRK-dead	TIM9	O74700	YEL020W-A	Y28	LYSNLVER	LY(ph)SNLVER_2	TRUE	1.38847	3.94737	up	No	408	essential	zf-Tim10_DDP:Domain:No_clan	97.5	0.522	0.422	ordered	-0.20416	1	0	1	na	na	TIM10	1.35406	-4.41321660189889	0.82292298362644
572	pY-FRK-wt_vs_pY-FRK-dead	RPL17A	P05740	YKL180W	Y113	LYVSHIQVNQAPK	LY(ph)VSHIQVNQAPK_2	TRUE	1.4062	6.89025	up	No	1196	essential	Ribosomal_L22:Domain:No_clan	95.83	0.263	0.328	ordered	-0.4236565	0	0	0	na	na	na	na	-0.70078863048366	0.243239376162541
573	pY-FRK-wt_vs_pY-FRK-dead	RPL17A	P05740	YKL180W	Y113	LYVSHIQVNQAPK	LY(ph)VSHIQVNQAPK_3	TRUE	1.94569	7.83274	up	No	1196	essential	Ribosomal_L22:Domain:No_clan	95.83	0.263	0.328	ordered	-0.4236565	0	0	0	na	na	na	na	-0.70078863048366	0.243239376162541
574	pY-FRK-wt_vs_pY-FRK-dead	YGL082W	P53155	YGL082W	Y139	LYNVGIVHGWIIDGDNDPNSYEHVSK	LYNVGIVHGWIIDGDNDPNSY(ph)EHVSK_4	TRUE	1.85648	6.94803	up	No	80.7	non-essential	MINDY_DUB:Family:No_clan	96.47	0.349	0.233	ordered	-0.234443	0	0	0	na	na	na	na	-1.66949004319769	0.448561946902655
575	pY-FRK-wt_vs_pY-FRK-dead	ABF2	Q02486	YMR072W	Y103	LYSEYQK	LYSEY(ph)QK_2	TRUE	1.93534	5.8746	up	No	309	non-essential	HMG_box:Domain:CL0114	98.15	0.122	0.398	ordered	-0.232301	1	0	0	na	na	na	na	-4.01380787613586	0.940210344330788
576	pY-FRK-wt_vs_pY-FRK-dead	CAJ1	P39101	YER048C	Y295	MSEVNTDELDQYER	M(ox)SEVNTDELDQY(ph)ER_2	TRUE	1.16199	3.67969	up	No	116	non-essential	DnaJ-X:Domain:No_clan	73.07	0.455	0.434	ordered	-0.609429	0	0	0	na	na	na	na	-1.63250753725434	0.36192144445193
577	pY-FRK-wt_vs_pY-FRK-dead	FAT1	P38225	YBR041W	Y446	MDPNDDSVIYR	MDPNDDSVIY(ph)R_2	TRUE	1.34134	4.70183	up	No	45.4	non-essential	AMP-binding:Family:CL0378	92.27	0.255	0.322	ordered	-0.0608937	13	0	0	na	na	na	na	-1.18678705439288	0.559874114870181
578	pY-FRK-wt_vs_pY-FRK-dead	GPA2	P10823	YER020W	Y295	MHIYDVGGQR	MHIY(ph)DVGGQR_2	TRUE	1.8025	6.81374	up	No	52	non-essential	G-alpha:Domain:CL0023	94.37	0.176	0.236	ordered	0.770834	0	0	0	na	na	na	na	-1.54572985750936	0.64939631930606
579	pY-FRK-wt_vs_pY-FRK-dead	YPR097W	Q06839	YPR097W	Y16	MITQDTPALNPTEEHYLKR	MITQDTPALNPTEEHY(ph)LKR_3	TRUE	1.75892	6.45329	up	No	33.7	non-essential	PXB:Domain:No_clan	89.96	0.02	0.188	ordered	2.136185	0	0	0	na	na	na	na	-4.71544927421343	0.91163613144064
580	pY-FRK-wt_vs_pY-FRK-dead	YPR097W	Q06839	YPR097W	Y16	MITQDTPALNPTEEHYLKR	MITQDTPALNPTEEHY(ph)LKR_4	TRUE	1.06734	3.28348	up	No	33.7	non-essential	PXB:Domain:No_clan	89.96	0.02	0.188	ordered	2.136185	0	0	0	na	na	na	na	-4.71544927421343	0.91163613144064
581	pY-FRK-wt_vs_pY-FRK-dead	CDC19	P00549	YAL038W	Y57	MNFSHGSYEYHK	MNFSHGSY(ph)EYHK_3	TRUE	1.7116	4.93427	up	No	16568	essential	PK:Family:CL0151	97.79	0.29	0.207	ordered	2.53449	1	0	0	na	na	na	na	-0.535635491725713	0.336631578947368
582	pY-FRK-wt_vs_pY-FRK-dead	OYE2	Q03558	YHR179W	Y389	MSAEGYIDYPTYEEALK	MSAEGYIDYPTY(ph)EEALK_3	TRUE	0.752676	2.12739	up	No	454	non-essential	No domain	98.53	0.192	0.334	ordered	-0.0561227	0	0	0	na	na	na	na	-0.410704482739964	0.445716541650217
583	pY-FRK-wt_vs_pY-FRK-dead	CAJ1	P39101	YER048C	Y295	MSEVNTDELDQYER	MSEVNTDELDQY(ph)ER_2	TRUE	1.70849	6.18105	up	No	116	non-essential	DnaJ-X:Domain:No_clan	73.07	0.455	0.434	ordered	-0.609429	0	0	0	na	na	na	na	-1.63250753725434	0.36192144445193
584	pY-FRK-wt_vs_pY-FRK-dead	XPT1	P47165	YJR133W	Y8	MYISYNNIHK	MY(ph)ISYNNIHK_2	TRUE	1.63428	5.80414	up	No	21.2	non-essential	Pribosyltran:Domain:CL0533	97.61	0.11	0.355	ordered	1.1458095	0	0	0	na	na	na	na	-0.910622574302144	0.384712411705348
585	pY-FRK-wt_vs_pY-FRK-dead	XPT1	P47165	YJR133W	Y8	MYISYNNIHK	MY(ph)ISYNNIHK_3	TRUE	1.24829	4.15803	up	No	21.2	non-essential	Pribosyltran:Domain:CL0533	97.61	0.11	0.355	ordered	1.1458095	0	0	0	na	na	na	na	-0.910622574302144	0.384712411705348
586	pY-FRK-wt_vs_pY-FRK-dead	ETR1	P38071	YBR026C	Y334	MYNYGHIISPR	MYNY(ph)GHIISPR_2	TRUE	1.44435	4.96666	up	No	84.6	non-essential	No domain	97.99	0.718	0.293	ordered	0.0816799	0	0	0	na	na	na	na	-0.0277923998251431	0.058191894700381
587	pY-FRK-wt_vs_pY-FRK-dead	ETR1	P38071	YBR026C	Y334	MYNYGHIISPR	MYNY(ph)GHIISPR_3	TRUE	1.77898	5.75946	up	No	84.6	non-essential	No domain	97.99	0.718	0.293	ordered	0.0816799	0	0	0	na	na	na	na	-0.0277923998251431	0.058191894700381
588	pY-FRK-wt_vs_pY-FRK-dead	SYP1	P25623	YCR030C	Y160	NAASIEHYSK	NAASIEHY(ph)SK_2	TRUE	1.81697	6.80358	up	No	72.5	non-essential	No domain	87.47	0.224	0.35	ordered	-0.852251	0	0	0	na	na	na	na	-0.257285408356169	0.361496096350542
589	pY-FRK-wt_vs_pY-FRK-dead	PAN2	P53010	YGL094C	Y445	NAIPDYVCLR	NAIPDY(ph)VCLR_2	TRUE	1.63461	6.86365	up	No	15.6	non-essential	No domain	83.24	0.341	0.449	ordered	-0.214421	0	0	0	na	na	na	na	-2.86227405699357	0.736295386939893
590	pY-FRK-wt_vs_pY-FRK-dead	ILV5	P06168	YLR355C	Y343	NALKPVFQDLYESTK	NALKPVFQDLY(ph)ESTK_2	TRUE	2.33224	7.44503	up	No	4284	essential	IlvC:Family:CL0106	98.24	0.396	0.379	ordered	-0.1552309	0	0	0	na	na	na	na	-4.04386986654626	0.74155056329578
591	pY-FRK-wt_vs_pY-FRK-dead	ILV5	P06168	YLR355C	Y343	NALKPVFQDLYESTK	NALKPVFQDLY(ph)ESTK_3	TRUE	1.75716	5.40521	up	No	4284	essential	IlvC:Family:CL0106	98.24	0.396	0.379	ordered	-0.1552309	0	0	0	na	na	na	na	-4.04386986654626	0.74155056329578
592	pY-FRK-wt_vs_pY-FRK-dead	TCB1	Q12466	YOR086C	Y952	NCYYKPSILHLSGEGSAK	NCY(ph)YKPSILHLSGEGSAK_3	TRUE	1.48932	6.67314	up	No	618	non-essential	No domain	92.01	0.039	0.315	ordered	2.47892	0	0	0	na	na	na	na	-2.57244211891308	0.699558141083998
593	pY-FRK-wt_vs_pY-FRK-dead	GLR1	P41921	YPL091W	Y369	NDKLDYENVPSVIFSHPEAGSIGISEK	NDKLDY(ph)ENVPSVIFSHPEAGSIGISEK_3	TRUE	1.27687	5.09215	up	No	229	non-essential	No domain	94.11	0.227	0.273	ordered	0.55560825	0	0	0	na	na	na	na	-0.865166941537108	0.54902508520029
594	pY-FRK-wt_vs_pY-FRK-dead	GLR1	P41921	YPL091W	Y369	NDKLDYENVPSVIFSHPEAGSIGISEK	NDKLDY(ph)ENVPSVIFSHPEAGSIGISEK_4	TRUE	1.59599	7.04066	up	No	229	non-essential	No domain	94.11	0.227	0.273	ordered	0.55560825	0	0	0	na	na	na	na	-0.865166941537108	0.54902508520029
595	pY-FRK-wt_vs_pY-FRK-dead	HSV2	P50079	YGR223C	Y369	NDNSGDVTHDNEFYKDR	NDNSGDVTHDNEFY(ph)KDR_3	TRUE	0.881934	3.41036	up	No	7.22	non-essential	No domain	77.77	0.408	0.36	ordered	0.807231	0	0	0	na	na	na	na	-0.515024924193143	0.224690052294494
596	pY-FRK-wt_vs_pY-FRK-dead	SPT16	P32558	YGL207W	Y589	NEEGEYTYLR	NEEGEY(ph)TYLR_2	TRUE	2.44955	8.36934	up	No	279	essential	SPT16:Domain:CL0266	90.77	0.322	0.306	ordered	0.0659885	1	1	0	Q04636	-0.179	na	na	-1.98143860079378	0.485592940159203
597	pY-FRK-wt_vs_pY-FRK-dead	SPT16	P32558	YGL207W	Y591	NEEGEYTYLR	NEEGEYTY(ph)LR_2	TRUE	1.5467	4.62925	up	No	279	essential	SPT16:Domain:CL0266	93.38	0.235	0.349	ordered	1.2029	1	1	0	Q04636	-0.363	na	na	-2.58816252471056	0.590066376745251
598	pY-FRK-wt_vs_pY-FRK-dead	YJU3	P28321	YKL094W	Y232	NENNYIQK	NENNY(ph)IQK_2	TRUE	0.548736	1.63589	up	No	61.7	non-essential	Hydrolase_4:Family:CL0028	98.69	0.176	0.28	ordered	0.80416	0	0	0	na	na	na	na	-0.0749826820421323	0.367261103633917
599	pY-FRK-wt_vs_pY-FRK-dead	ROM1	P53046	YGR070W	Y674	NEYVNLGLNNEK	NEY(ph)VNLGLNNEK_2	TRUE	0.867645	2.77224	up	No	5.57	non-essential	No domain	74.07	0.365	0.313	ordered	0.526466	0	0	0	na	na	na	na	-1.73016804839886	0.447462570927238
600	pY-FRK-wt_vs_pY-FRK-dead	YNL194C	P40169	YNL194C	Y221	NEYIYDR	NEYIY(ph)DR_2	TRUE	1.54017	5.23518	up	No	12.6	non-essential	No domain	76.11	0.647	0.484	ordered	-0.440415	0	0	0	na	na	na	na	-0.498085985842785	0.390824724216424
601	pY-FRK-wt_vs_pY-FRK-dead	VMA7	P39111	YGR020C	Y40	NFFVYQEGK	NFFVY(ph)QEGK_2	TRUE	1.07772	2.98574	up	No	152	non-essential	ATP-synt_F:Family:No_clan	97.51	0.055	0.381	ordered	2.07346	0	0	0	na	na	na	na	-1.39712600784318	0.447368421052632
602	pY-FRK-wt_vs_pY-FRK-dead	QCR8	P08525	YJL166W	Y76	NGNEYNEFLYSK	NGNEY(ph)NEFLYSK_2	TRUE	0.663952	2.35706	up	No	64.6	non-essential	UcrQ:Family:CL0429	95.76	0.38	0.464	ordered	2.73323	1	0	1	na	na	COB	0.280399999999999	-1.69763084898072	0.487763713080169
603	pY-FRK-wt_vs_pY-FRK-dead	QCR8	P08525	YJL166W	Y81	NGNEYNEFLYSK	NGNEYNEFLY(ph)SK_2	TRUE	1.24375	5.05848	up	No	64.6	non-essential	UcrQ:Family:CL0429	92.47	0.682	0.46	ordered	0.0875203	9	0	1	na	na	COB	1.52864	-2.048617002949	0.583403656821378
604	pY-FRK-wt_vs_pY-FRK-dead	SPT16	P32558	YGL207W	Y589	NGSKNEEGEYTYLR	NGSKNEEGEY(ph)TYLR_3	TRUE	0.809954	2.05592	up	No	279	essential	SPT16:Domain:CL0266	90.77	0.322	0.306	ordered	0.0659885	1	1	0	Q04636	-0.179	na	na	-1.98143860079378	0.485592940159203
605	pY-FRK-wt_vs_pY-FRK-dead	TAL1	P15019	YLR354C	Y253	NLAGVDYLTISPALLDK	NLAGVDY(ph)LTISPALLDK_2	TRUE	0.625709	2.57992	up	No	2592	non-essential	TAL_FSA:Domain:CL0036	98.81	0.169	0.141	ordered	0.988216	0	0	0	na	na	na	na	-1.12904829931953	0.507385292269013
606	pY-FRK-wt_vs_pY-FRK-dead	GAL7	P08431	YBR018C	Y362	NLDGQIHYLQR	NLDGQIHY(ph)LQR_2	TRUE	0.878006	2.40584	up	No	5.96	non-essential	GalP_UDP_tr_C:Domain:CL0265	94.33	0.047	0.359	ordered	3.599775	0	0	0	na	na	na	na	-0.722040856071875	0.452689099798677
607	pY-FRK-wt_vs_pY-FRK-dead	GAL7	P08431	YBR018C	Y362	NLDGQIHYLQR	NLDGQIHY(ph)LQR_3	TRUE	1.39732	6.01772	up	No	5.96	non-essential	GalP_UDP_tr_C:Domain:CL0265	94.33	0.047	0.359	ordered	3.599775	0	0	0	na	na	na	na	-0.722040856071875	0.452689099798677
608	pY-FRK-wt_vs_pY-FRK-dead	RPL23A	P0CX41	YBL087C	Y35	NLYIIAVK	NLY(ph)IIAVK_2	TRUE	0.91901	2.75662	up	No	1512	non-essential	Ribosomal_L14:Domain:No_clan	98.83	0.286	0.359	ordered	-0.721211	0	0	0	na	na	na	na	-1.23644112895993	0.294275835574337
609	pY-FRK-wt_vs_pY-FRK-dead	PDI1	P17967	YCL043C	Y71	NMAPEYVK	NMAPEY(ph)VK_2	TRUE	1.11407	4.00505	up	No	370	essential	Thioredoxin:Domain:CL0172	98.02	0	0.309	ordered	28.3969	0	0	0	na	na	na	na	-2.1159269081155	0.894837668884856
610	pY-FRK-wt_vs_pY-FRK-dead	YGL082W	P53155	YGL082W	Y179	NNAQFENSEQIQSDAPYLK	NNAQFENSEQIQSDAPY(ph)LK_2	TRUE	2.26536	8.02015	up	No	80.7	non-essential	No domain	97.48	0.31	0.284	ordered	0.2298854	0	0	0	na	na	na	na	-1.52972425773298	0.416897123893805
611	pY-FRK-wt_vs_pY-FRK-dead	YGL082W	P53155	YGL082W	Y179	NNAQFENSEQIQSDAPYLK	NNAQFENSEQIQSDAPY(ph)LK_3	FALSE	1.01431	2.16345	up	No	80.7	non-essential	No domain	97.48	0.31	0.284	ordered	0.2298854	0	0	0	na	na	na	na	-1.52972425773298	0.416897123893805
612	pY-FRK-wt_vs_pY-FRK-dead	ATO2	P32907	YNR002C	Y53	NNEYIYIGR	NNEY(ph)IYIGR_2	TRUE	1.64251	6.05792	up	No	4.61	non-essential	No domain	72.97	0.227	0.475	ordered	0.35901	0	0	0	na	na	na	na	-1.56737428596992	0.513533694231846
613	pY-FRK-wt_vs_pY-FRK-dead	ATO2	P32907	YNR002C	Y55	NNEYIYIGR	NNEYIY(ph)IGR_2	TRUE	1.08511	4.49819	up	No	4.61	non-essential	No domain	74.89	0.212	0.441	ordered	-2.27398	0	0	0	na	na	na	na	-0.512943831498197	0.269740526414038
614	pY-FRK-wt_vs_pY-FRK-dead	FMP16	Q12497	YDR070C	Y66	NPDYKQPGMEDLKK	NPDY(ph)KQPGM(ox)EDLKK_3	TRUE	1.18208	3.43018	up	No	82.7	non-essential	No domain	73.73	0.651	0.601	disordered	-0.407343	0	0	0	na	na	na	na	-0.251601543165605	0.149146451033244
615	pY-FRK-wt_vs_pY-FRK-dead	FMP16	Q12497	YDR070C	Y66	NPDYKQPGMEDLKK	NPDY(ph)KQPGMEDLKK_3	TRUE	1.59227	5.2442	up	No	82.7	non-essential	No domain	73.73	0.651	0.601	disordered	-0.407343	0	0	0	na	na	na	na	-0.251601543165605	0.149146451033244
616	pY-FRK-wt_vs_pY-FRK-dead	FMP16	Q12497	YDR070C	Y66	NPDYKQPGMEDLK	NPDY(ph)KQPGMEDLK_3	TRUE	1.09926	3.89571	up	No	82.7	non-essential	No domain	73.73	0.651	0.601	disordered	-0.407343	0	0	0	na	na	na	na	-0.251601543165605	0.149146451033244
617	pY-FRK-wt_vs_pY-FRK-dead	SSA1	P10591	YAL005C	Y544	NQLESIAYSLK	NQLESIAY(ph)SLK_2	TRUE	0.986217	3.81067	up	No	4624	non-essential	HSP70:Family:CL0108	93.74	0.388	0.332	ordered	0.38082	0	0	0	na	na	na	na	-0.254255525478616	0.28939170355796
618	pY-FRK-wt_vs_pY-FRK-dead	PAB1	P04147	YER165W	Y393	NQQIVAGKPLYVAIAQR	NQQIVAGKPLY(ph)VAIAQR_2	TRUE	1.26491	3.78566	up	No	1976	essential	RRM_1:Domain:CL0221	96.1	0.478	0.377	ordered	-0.974151	0	0	0	na	na	na	na	-2.82344373487674	0.739578582504789
619	pY-FRK-wt_vs_pY-FRK-dead	PAB1	P04147	YER165W	Y393	NQQIVAGKPLYVAIAQR	NQQIVAGKPLY(ph)VAIAQR_3	TRUE	2.42853	11.2215	up	No	1976	essential	RRM_1:Domain:CL0221	96.1	0.478	0.377	ordered	-0.974151	0	0	0	na	na	na	na	-2.82344373487674	0.739578582504789
620	pY-FRK-wt_vs_pY-FRK-dead	COG5	P53951	YNL051W	Y113	NQVLDPYER	NQVLDPY(ph)ER_2	TRUE	0.966919	4.37754	up	No	30.4	non-essential	COG5:Family:CL0295	95.88	0.565	0.494	ordered	-0.222442	0	0	3	na	na	COG1 / COG6 / COG7	1.18932 / 0.168879999999997 / 0.570199999999997	-2.62487808603204	0.765982481370114
621	pY-FRK-wt_vs_pY-FRK-dead	FKS1	P38631	YLR342W	Y370	NQVYEIVDGR	NQVY(ph)EIVDGR_2	TRUE	1.88743	8.64206	up	No	218	non-essential	FKS1_dom1:Family:No_clan	86.95	0.125	0.277	ordered	0.837245	0	0	0	na	na	na	na	-2.10687010188303	0.620094565964671
622	pY-FRK-wt_vs_pY-FRK-dead	TPS2	P31688	YDR074W	Y813	NQWGNYGFYPVTVGSASK	NQWGNY(ph)GFYPVTVGSASK_2	TRUE	1.54079	7.02717	up	No	289	non-essential	Trehalose_PPase:Family:CL0137	93.07	0.031	0.265	ordered	9.587565	0	0	0	na	na	na	na	-0.234683835847909	0.252115158636898
623	pY-FRK-wt_vs_pY-FRK-dead	TPS2	P31688	YDR074W	Y813	NQWGNYGFYPVTVGSASK	NQWGNY(ph)GFYPVTVGSASK_3	TRUE	0.874991	2.16358	up	No	289	non-essential	Trehalose_PPase:Family:CL0137	93.07	0.031	0.265	ordered	9.587565	0	0	0	na	na	na	na	-0.234683835847909	0.252115158636898
624	pY-FRK-wt_vs_pY-FRK-dead	SAP1	P39955	YER047C	Y872	NSLVYIKPSVSQDGLVK	NSLVY(ph)IKPSVSQDGLVK_3	TRUE	1.03092	4.08991	up	No	7.7	non-essential	Vps4_C:Domain:CL0671	92.29	0.671	0.321	ordered	-0.171855	0	0	0	na	na	na	na	-3.47483807097427	0.877478266308087
625	pY-FRK-wt_vs_pY-FRK-dead	GSC2	P40989	YGR032W	Y1544	NSWIGYVR	NSWIGY(ph)VR_2	TRUE	0.600247	2.27304	up	No	162	non-essential	Glucan_synthase:Family:CL0111	87.75	0.125	0.195	ordered	4.69062	0	0	0	na	na	na	na	-2.07037051547348	0.578885231329083
626	pY-FRK-wt_vs_pY-FRK-dead	TPS3	P38426	YMR261C	Y306	NSYELFK	NSY(ph)ELFK_2	TRUE	0.897169	2.23416	up	No	164	non-essential	Glyco_transf_20:Family:CL0113	71.84	0.314	0.401	ordered	0.276376	0	0	0	na	na	na	na	-0.0379124509704236	0.119424604165626
627	pY-FRK-wt_vs_pY-FRK-dead	OXP1	P28273	YKL215C	Y1264	NTIYAQPGDR	NTIY(ph)AQPGDR_2	TRUE	1.32606	6.21652	up	No	69.1	non-essential	Hydantoinase_B:Family:No_clan	95.71	0.561	0.238	ordered	0.408545	0	0	0	na	na	na	na	-0.044637208903954	0.183500133030433
628	pY-FRK-wt_vs_pY-FRK-dead	SSE1	P32589	YPL106C	Y579	NTLEEYIYTLR	NTLEEYIY(ph)TLR_3	TRUE	0.890709	2.50621	up	No	3233	non-essential	HSP70:Family:CL0108	95.31	0.416	0.306	ordered	1.68688666666667	5	3	0	P11484 / P10591 / P32589	2.971 / 1.51 / -0.579	na	na	-2.93827519381703	0.860180754917597
629	pY-FRK-wt_vs_pY-FRK-dead	GDH2	P33327	YDL215C	Y607	NVIDENYQLASTQQR	NVIDENY(ph)QLASTQQR_2	TRUE	1.01538	3.73132	up	No	196	non-essential	No domain	93.49	0.027	0.152	ordered	2.105695	0	0	0	na	na	na	na	-4.40896406046948	0.843810351487061
630	pY-FRK-wt_vs_pY-FRK-dead	GDH2	P33327	YDL215C	Y607	NVIDENYQLASTQQR	NVIDENY(ph)QLASTQQR_3	TRUE	1.41399	3.88844	up	No	196	non-essential	No domain	93.49	0.027	0.152	ordered	2.105695	0	0	0	na	na	na	na	-4.40896406046948	0.843810351487061
631	pY-FRK-wt_vs_pY-FRK-dead	ENO2	P00925	YHR174W	Y131	NVPLYQHLADLSK	NVPLY(ph)QHLADLSK_2	TRUE	1.7627	6.65576	up	Yes	18184	non-essential	Enolase_N:Domain:CL0227	98.9	0.047	0.224	ordered	3.567255	0	0	0	na	na	na	na	-2.76238380591469	0.728521508615496
632	pY-FRK-wt_vs_pY-FRK-dead	ENO2	P00925	YHR174W	Y131	NVPLYQHLADLSK	NVPLY(ph)QHLADLSK_3	TRUE	1.7756	7.26366	up	Yes	18184	non-essential	Enolase_N:Domain:CL0227	98.9	0.047	0.224	ordered	3.567255	0	0	0	na	na	na	na	-2.76238380591469	0.728521508615496
633	pY-FRK-wt_vs_pY-FRK-dead	SNU13	P39990	YEL026W	Y78	NVPYVFVPSR	NVPY(ph)VFVPSR_2	TRUE	1.06633	3.70201	up	No	349	essential	Ribosomal_L7Ae:Domain:CL0101	98.57	0.047	0.237	ordered	3.3862	1	1	0	Q08932	8.443	na	na	-3.60991321028023	0.770323928944619
634	pY-FRK-wt_vs_pY-FRK-dead	ADE6	P38972	YGR061C	Y1217	NVSEQYEAR	NVSEQY(ph)EAR_2	TRUE	1.2114	4.35821	up	No	658	non-essential	GATase_5:Domain:CL0014	98.32	0.067	0.127	ordered	1.54944	0	0	0	na	na	na	na	-2.35551730449003	0.671628195437719
635	pY-FRK-wt_vs_pY-FRK-dead	SNL1	P40548	YIL016W	Y109	NYCNEMLLK	NY(ph)CNEMLLK_2	TRUE	0.931608	2.87157	up	No	67.8	non-essential	BAG:Family:No_clan	97.98	0.294	0.317	ordered	-0.74208	0	0	0	na	na	na	na	-2.52654773257004	0.853921066119938
636	pY-FRK-wt_vs_pY-FRK-dead	PUP1	P25043	YOR157C	Y219	NYLTPNVR	NY(ph)LTPNVR_2	TRUE	0.749443	1.87664	up	No	163	essential	No domain	98.64	0.412	0.458	ordered	-0.640052	0	0	0	na	na	na	na	-1.05736263883277	0.320960258220698
637	pY-FRK-wt_vs_pY-FRK-dead	LAP3	Q01532	YNL239W	Y62	NYNADDALLNK	NY(ph)NADDALLNK_2	TRUE	1.22694	4.53994	up	No	116	non-essential	Peptidase_C1_2:Family:CL0125	98.62	0.612	0.401	ordered	-0.125406	0	0	0	na	na	na	na	-0.550668519734849	0.160998473948114
638	pY-FRK-wt_vs_pY-FRK-dead	SPF1	P39986	YEL031W	Y625	NYDEIYK	NYDEIY(ph)K_2	TRUE	1.77245	6.08563	up	No	298	non-essential	Hydrolase:Domain:CL0137	86.32	0.094	0.237	ordered	2.61382	0	0	0	na	na	na	na	-2.89258470565072	0.7330863716124
639	pY-FRK-wt_vs_pY-FRK-dead	PIL1	P53252	YGR086C	Y244	PAYDGYEASK	PAYDGY(ph)EASK_2	TRUE	2.62089	10.3048	up	No	661	non-essential	Pil1:Family:No_clan	96.2	0.427	0.415	ordered	1.4607	0	0	0	na	na	na	na	-1.91708689440384	0.473221919937816
640	pY-FRK-wt_vs_pY-FRK-dead	LSP1	Q12230	YPL004C	Y244	PAYDGYEASR	PAYDGY(ph)EASR_2	TRUE	2.40735	8.24585	up	No	460	non-essential	Pil1:Family:No_clan	97.19	0.439	0.444	ordered	1.91181	36	0	0	na	na	na	na	-2.05903654818552	0.492968629269046
641	pY-FRK-wt_vs_pY-FRK-dead	ADE13	Q05911	YLR359W	Y4	PDYDNYTTPLSSR	PDY(ph)DNYTTPLSSR_2	TRUE	2.02088	9.65711	up	No	340	essential	No domain	86.86	0.878	0.526	ordered	-0.03646685	0	0	0	na	na	na	na	-0.0738945041548493	0.0877068428813281
642	pY-FRK-wt_vs_pY-FRK-dead	ADE13	Q05911	YLR359W	Y4	PDYDNYTTPLSSR	PDY(ph)DNYTTPLSSR_3	TRUE	1.01229	3.80057	up	No	340	essential	No domain	86.86	0.878	0.526	ordered	-0.03646685	0	0	0	na	na	na	na	-0.0738945041548493	0.0877068428813281
643	pY-FRK-wt_vs_pY-FRK-dead	ADE13	Q05911	YLR359W	Y7	PDYDNYTTPLSSR	PDYDNY(ph)TTPLSSR_2	TRUE	1.30452	4.43482	up	No	340	essential	No domain	95.12	0.796	0.524	ordered	-0.312029	1	0	0	na	na	na	na	-0.77766461759669	0.469335372180656
644	pY-FRK-wt_vs_pY-FRK-dead	PAB1	P04147	YER165W	Y393	PLYVAIAQR	PLY(ph)VAIAQR_2	TRUE	1.23805	5.07024	up	No	1976	essential	RRM_1:Domain:CL0221	96.1	0.478	0.377	ordered	-0.974151	0	0	0	na	na	na	na	-2.82344373487674	0.739578582504789
645	pY-FRK-wt_vs_pY-FRK-dead	TPS2	P31688	YDR074W	Y97	PQDLDDDPLYLTK	PQDLDDDPLY(ph)LTK_2	TRUE	1.38223	5.55883	up	No	289	non-essential	Glyco_transf_20:Family:CL0113	76.54	0.2	0.424	ordered	0.9700545	0	0	0	na	na	na	na	-0.184331833796238	0.220035252643948
646	pY-FRK-wt_vs_pY-FRK-dead	UTP22	P53254	YGR090W	Y286	PTGDSLSDYNFYK	PTGDSLSDYNFY(ph)K_2	TRUE	1.18006	4.63354	up	No	190	essential	Nrap:Domain:CL0260	92.25	0.404	0.307	ordered	-1.01391	0	0	0	na	na	na	na	-0.258918834302586	0.227471007553995
647	pY-FRK-wt_vs_pY-FRK-dead	PMA1	P05030	YGL008C	Y79	PVPEEYLQTDPSYGLTSDEVLK	PVPEEY(ph)LQTDPSYGLTSDEVLK_3	TRUE	2.25756	9.92147	up	No	4368	essential	Cation_ATPase_N:Domain:No_clan	72.05	0.322	0.465	ordered	0.510402	0	0	0	na	na	na	na	-0.165887544382132	0.123903445903331
648	pY-FRK-wt_vs_pY-FRK-dead	PMA1	P05030	YGL008C	Y86	PVPEEYLQTDPSYGLTSDEVLK	PVPEEYLQTDPSY(ph)GLTSDEVLK_3	TRUE	1.575	5.72258	up	No	4368	essential	Cation_ATPase_N:Domain:No_clan	81.92	0.51	0.403	ordered	-0.222831	0	0	0	na	na	na	na	-0.0747280794757692	0.0830800986181985
649	pY-FRK-wt_vs_pY-FRK-dead	AMS1	P22855	YGL156W	Y19	PVQGIYENR	PVQGIY(ph)ENR_2	TRUE	0.95777	2.38246	up	No	34	non-essential	No domain	93.8	0.243	0.455	ordered	-0.8074285	0	0	0	na	na	na	na	-0.834516035907576	0.454304667946444
650	pY-FRK-wt_vs_pY-FRK-dead	BNA6	P43619	YFR047C	Y4	PVYEHLLPVNGAWR	PVY(ph)EHLLPVNGAWR_3	TRUE	1.27559	3.73463	up	No	46.4	non-essential	No domain	91.95	0.243	0.484	ordered	0.615979	0	0	0	na	na	na	na	-0.168329358984711	0.12721919885806
651	pY-FRK-wt_vs_pY-FRK-dead	RAS2	P01120	YNL098C	Y165	QAINVEEAFYTLAR	QAINVEEAFY(ph)TLAR_2	TRUE	1.45932	6.59906	up	No	209	non-essential	Ras:Domain:CL0023	98.42	0.11	0.242	ordered	1.07343	0	0	0	na	na	na	na	-0.243136042762157	0.611801242236025
652	pY-FRK-wt_vs_pY-FRK-dead	YGR266W	P53326	YGR266W	Y327	QDGDEYAYLK	QDGDEY(ph)AYLK_2	TRUE	1.05935	3.92084	up	No	38.1	non-essential	PhoD_2:Domain:CL0163	91.74	0.655	0.247	ordered	-0.2896935	0	0	0	na	na	na	na	-0.62595996609371	0.167555388659407
653	pY-FRK-wt_vs_pY-FRK-dead	GDI1	P39958	YER136W	Y57	QDHYGGEAASVTLSQLYEK	QDHYGGEAASVTLSQLY(ph)EK_3	TRUE	1.00929	3.74136	up	No	321	essential	GDI:Family:CL0063	97.94	0.016	0.301	ordered	9.90831666666667	0	0	0	na	na	na	na	-1.22556068124045	0.353428654800117
654	pY-FRK-wt_vs_pY-FRK-dead	RHO1	P06780	YPR165W	Y162	QEGQQPVTSQEGQSVADQIGATGYYECSAK	QEGQQPVTSQEGQSVADQIGATGYY(ph)ECSAK_3	TRUE	1.77999	7.7789	up	No	136	essential	Ras:Domain:CL0023	98.89	0.329	0.295	ordered	-0.235493	0	0	0	na	na	na	na	-0.476254296332987	0.544342105263158
655	pY-FRK-wt_vs_pY-FRK-dead	PGM2	P37012	YMR105C	Y331	QGIYGLAR	QGIY(ph)GLAR_2	TRUE	2.11673	10.6661	up	No	350	non-essential	PGM_PMM_III:Domain:No_clan	98.21	0.31	0.165	ordered	0.203991	0	0	0	na	na	na	na	0	0.0876081224848513
656	pY-FRK-wt_vs_pY-FRK-dead	ILV5	P06168	YLR355C	Y61	QINFGGTVETVYER	QINFGGTVETVY(ph)ER_2	TRUE	1.4802	6.51114	up	No	4284	essential	No domain	92.5	0.122	0.371	ordered	0.918607666666667	0	0	0	na	na	na	na	-1.6326865225056	0.341977201519899
657	pY-FRK-wt_vs_pY-FRK-dead	ILV5	P06168	YLR355C	Y61	QINFGGTVETVYER	QINFGGTVETVY(ph)ER_3	TRUE	0.906893	2.82066	up	No	4284	essential	No domain	92.5	0.122	0.371	ordered	0.918607666666667	0	0	0	na	na	na	na	-1.6326865225056	0.341977201519899
658	pY-FRK-wt_vs_pY-FRK-dead	RIM11	P38615	YMR139W	Y199	QLKPTEPNVSYICSR	QLKPTEPNVSY(ph)ICSR_2	TRUE	2.0563	10.2188	up	Yes	52.4	non-essential	Pkinase:Domain:CL0016	95.43	0.686	0.271	ordered	-1.4649	14	1	0	P38615	0.877	na	na	-2.39016302321238	0.82854297097325
659	pY-FRK-wt_vs_pY-FRK-dead	RPS18A	P0CX55	YDR450W	Y98	QNDITDGKDYHTLANNVESK	QNDITDGKDY(ph)HTLANNVESK_3	TRUE	2.21005	8.76929	up	No	1592	non-essential	Ribosomal_S13:Family:CL0303	92.71	0.31	0.353	ordered	1.80038333333333	0	0	0	na	na	na	na	-0.322051143151207	0.110850333995306
660	pY-FRK-wt_vs_pY-FRK-dead	RPS18A	P0CX55	YDR450W	Y98	QNDITDGKDYHTLANNVESK	QNDITDGKDY(ph)HTLANNVESK_4	TRUE	0.504054	1.96903	up	No	1592	non-essential	Ribosomal_S13:Family:CL0303	92.71	0.31	0.353	ordered	1.80038333333333	0	0	0	na	na	na	na	-0.322051143151207	0.110850333995306
661	pY-FRK-wt_vs_pY-FRK-dead	LAT1	P12695	YNL071W	Y251	QSSQTSGAAAATPAAATSSTTAGSAPSPSSTASYEDVPISTMR	QSSQTSGAAAATPAAATSSTTAGSAPSPSSTASY(ph)EDVPISTM(ox)R_4	TRUE	1.8049	5.3669	up	No	372	non-essential	2-oxoacid_dh:Domain:CL0149	88.64	0.639	0.65	disordered	-0.180906	0	0	0	na	na	na	na	-0.216029253635195	0.278053841533337
662	pY-FRK-wt_vs_pY-FRK-dead	LAT1	P12695	YNL071W	Y251	QSSQTSGAAAATPAAATSSTTAGSAPSPSSTASYEDVPISTMR	QSSQTSGAAAATPAAATSSTTAGSAPSPSSTASY(ph)EDVPISTMR_4	TRUE	2.31103	8.51877	up	No	372	non-essential	2-oxoacid_dh:Domain:CL0149	88.64	0.639	0.65	disordered	-0.180906	0	0	0	na	na	na	na	-0.216029253635195	0.278053841533337
663	pY-FRK-wt_vs_pY-FRK-dead	SCS22	Q6Q595	YBL091C-A	Y21	QSTEYIK	QSTEY(ph)IK_2	TRUE	0.698766	2.09875	up	No	0.664	non-essential	Motile_Sperm:Domain:CL0556	98.07	0.451	0.316	ordered	-0.432989	0	0	0	na	na	na	na	-0.75434890771323	0.51703346397347
664	pY-FRK-wt_vs_pY-FRK-dead	IDH1	P28834	YNL037C	Y75	QTDHKEGVYEAVESLKR	QTDHKEGVY(ph)EAVESLKR_4	TRUE	1.54217	6.13774	up	No	255	non-essential	Iso_dh:Domain:CL0270	89.69	0.545	0.285	ordered	-0.4852898	0	0	0	na	na	na	na	-0.187099961404056	0.107041017767054
665	pY-FRK-wt_vs_pY-FRK-dead	MRPS5	P33759	YBR251W	Y139	QTGVDPDYITR	QTGVDPDY(ph)ITR_2	TRUE	1.67799	6.1105	up	No	84.7	non-essential	No domain	94.17	0.192	0.362	ordered	3.99026	0	0	1	na	na	RSM25	1.23656	-1.4242373672452	0.426682692307692
666	pY-FRK-wt_vs_pY-FRK-dead	RHO5	P53879	YNL180C	Y143	QTSNIEGTSLYTK	QTSNIEGTSLY(ph)TK_2	TRUE	1.56857	6.81706	up	No	49	non-essential	Ras:Domain:CL0023	92.46	0.29	0.252	ordered	0.4055625	0	0	0	na	na	na	na	-0.217032358994207	0.322837150127226
667	pY-FRK-wt_vs_pY-FRK-dead	MGM101	P32787	YJR144W	Y268	QVEYPYK	QVEYPY(ph)K_2	TRUE	1.14382	3.55853	up	No	88	non-essential	Mgm101p:Family:No_clan	90.56	0.286	0.422	ordered	0.115348	0	0	0	na	na	na	na	-2.10477133641238	0.574172055653537
668	pY-FRK-wt_vs_pY-FRK-dead	TAF12	Q03761	YDR145W	Y148	QVLTPEENQEYEK	QVLTPEENQEY(ph)EK_2	TRUE	1.03139	4.86404	up	No	68.5	essential	No domain	87.8	0.039	0.348	ordered	1.07397	0	0	0	na	na	na	na	-0.682703821878215	0.550970993724366
669	pY-FRK-wt_vs_pY-FRK-dead	RAS2	P01120	YNL098C	Y135	QVSYQDGLNMAK	QVSY(ph)QDGLNMAK_2	TRUE	1.55327	5.74137	up	No	209	non-essential	Ras:Domain:CL0023	98.3	0.451	0.299	ordered	-0.550394	0	0	0	na	na	na	na	0	0.183883622098725
670	pY-FRK-wt_vs_pY-FRK-dead	RSM28	Q03430	YDR494W	Y298	QVTGEYQLLKPYVK	QVTGEY(ph)QLLKPYVK_3	TRUE	1.02812	4.15017	up	No	16.2	non-essential	No domain	87.15	0.686	0.384	ordered	0.0513267	0	0	0	na	na	na	na	-2.65135182200534	0.909037429222737
671	pY-FRK-wt_vs_pY-FRK-dead	LYS20	P48570	YDL182W	Y195	QVYELIR	QVY(ph)ELIR_2	TRUE	1.33678	5.40148	up	No	954	non-essential	HMGL-like:Domain:CL0036	97.41	0.294	0.24	ordered	2.14653	2	2	0	Q12122 / P48570	-0.515 / -1.051	na	na	-0.534881515542738	0.26708494802239
672	pY-FRK-wt_vs_pY-FRK-dead	ADE17	P38009	YMR120C	Y381	QVYGVTLEQK	QVY(ph)GVTLEQK_2	TRUE	1.27749	3.81321	up	No	1342	non-essential	AICARFT_IMPCHas:Family:CL0109	97.39	0.906	0.481	ordered	-0.319556	17	2	0	P38009 / P54113	4.524 / 3.023	na	na	-0.969450399191185	0.332918260250823
673	pY-FRK-wt_vs_pY-FRK-dead	IST2	P38250	YBR086C	Y106	QYELYNLSNLTNNPK	QY(ph)ELYNLSNLTNNPK_2	TRUE	0.718588	2.63239	up	No	138	non-essential	No domain	79.89	0.4	0.272	ordered	1.02107366666667	0	0	0	na	na	na	na	-0.458300612307141	0.349791260784859
674	pY-FRK-wt_vs_pY-FRK-dead	IST2	P38250	YBR086C	Y106	QYELYNLSNLTNNPK	QY(ph)ELYNLSNLTNNPK_3	TRUE	1.14201	4.84432	up	No	138	non-essential	No domain	79.89	0.4	0.272	ordered	1.02107366666667	0	0	0	na	na	na	na	-0.458300612307141	0.349791260784859
675	pY-FRK-wt_vs_pY-FRK-dead	HPT1	Q04178	YDR399W	Y8	QYISYNNVHQLCQVSAER	QY(ph)ISYNNVHQLCQVSAER_3	TRUE	1.3305	3.4228	up	No	331	non-essential	Pribosyltran:Domain:CL0533	98.13	0.125	0.351	ordered	0.308851	0	0	0	na	na	na	na	-1.31960900966756	0.501431297709924
676	pY-FRK-wt_vs_pY-FRK-dead	BRX1	Q08235	YOL077C	Y242	QYVSPNVVR	QY(ph)VSPNVVR_2	TRUE	2.24614	9.11315	up	No	148	essential	No domain	95.29	0.165	0.39	ordered	-0.2275682	0	0	0	na	na	na	na	-3.22319644547716	0.727371469949312
677	pY-FRK-wt_vs_pY-FRK-dead	OSH7	P38755	YHR001W	Y388	RAEPGEDLDYYIYK	RAEPGEDLDY(ph)YIYK_2	TRUE	0.824714	2.41395	up	No	41	non-essential	Oxysterol_BP:Family:No_clan	98.36	0.114	0.322	ordered	0.670536	0	0	0	na	na	na	na	-2.16958622293936	0.573992651930374
678	pY-FRK-wt_vs_pY-FRK-dead	OSH7	P38755	YHR001W	Y388	RAEPGEDLDYYIYK	RAEPGEDLDY(ph)YIYK_3	TRUE	1.69806	6.3553	up	No	41	non-essential	Oxysterol_BP:Family:No_clan	98.36	0.114	0.322	ordered	0.670536	0	0	0	na	na	na	na	-2.16958622293936	0.573992651930374
679	pY-FRK-wt_vs_pY-FRK-dead	OSH7	P38755	YHR001W	Y391	RAEPGEDLDYYIYK	RAEPGEDLDYYIY(ph)K_3	TRUE	0.749014	2.39158	up	No	41	non-essential	Oxysterol_BP:Family:No_clan	96.99	0.051	0.373	ordered	2.42614	0	0	0	na	na	na	na	-1.09455919150374	0.356923447569716
680	pY-FRK-wt_vs_pY-FRK-dead	BFR1	P38934	YOR198C	Y225	RDELYSQIR	RDELY(ph)SQIR_2	TRUE	1.27406	4.74636	up	No	724	non-essential	No domain	97.95	0.373	0.362	ordered	-0.3297025	0	0	0	na	na	na	na	-2.48529312974669	0.685797556327766
681	pY-FRK-wt_vs_pY-FRK-dead	GPM2	Q12008	YDL021W	Y156	RDYEGKPPPVDLDR	RDY(ph)EGKPPPVDLDR_3	TRUE	1.23571	3.97927	up	No	26.3	non-essential	No domain	97.73	0.086	0.277	ordered	-0.260224	0	0	0	na	na	na	na	-0.864219700963069	0.798645789250952
682	pY-FRK-wt_vs_pY-FRK-dead	MRT4	P33201	YKL009W	Y90	REEEYKENLYQLSK	REEEYKENLY(ph)QLSK_3	TRUE	0.886738	2.58776	up	No	446	non-essential	Ribosomal_L10:Family:No_clan	95.75	0.176	0.262	ordered	0.000834417	0	0	0	na	na	na	na	-0.810348278183544	0.204111600587372
683	pY-FRK-wt_vs_pY-FRK-dead	GAL7	P08431	YBR018C	Y217	REHNTDLFADYVK	REHNTDLFADY(ph)VK_3	TRUE	0.865626	2.37914	up	No	5.96	non-essential	GalP_UDP_tr_C:Domain:CL0265	98.68	0.075	0.297	ordered	5.594184	0	0	0	na	na	na	na	-1.70473775133259	0.662064998561979
684	pY-FRK-wt_vs_pY-FRK-dead	GAL2	P13181	YLR081W	Y556	RGNNYDLEDLQHDDKPWYK	RGNNY(ph)DLEDLQHDDKPWYK_4	TRUE	1.36894	4.65499	up	No	5.28	non-essential	No domain	80.14	0.2	0.432	ordered	5.14024333333333	0	0	0	na	na	na	na	0	0
685	pY-FRK-wt_vs_pY-FRK-dead	ASN2	P49090	YGR124W	Y209	RIPSTPVDYHAIR	RIPSTPVDY(ph)HAIR_3	TRUE	1.01489	3.47024	up	No	1191	non-essential	No domain	98.4	0.259	0.287	ordered	-0.939489333333333	0	0	0	na	na	na	na	-0.24211400846839	0.245433212165831
686	pY-FRK-wt_vs_pY-FRK-dead	ENT1	Q12518	YDL161W	Y194	RKQDEDYETALQLSK	RKQDEDY(ph)ETALQLSK_3	TRUE	1.48529	5.59674	up	No	80.6	non-essential	No domain	77.98	0.6	0.536	ordered	-0.1277975	0	0	0	na	na	na	na	-2.52975150612998	0.577313606034233
687	pY-FRK-wt_vs_pY-FRK-dead	YPL199C	Q08954	YPL199C	Y37	RLADEAYK	RLADEAY(ph)K_2	TRUE	1.73896	5.12121	up	No	57.5	non-essential	DUF1771:Domain:No_clan	97.24	0.047	0.258	ordered	-0.0325491666666667	0	0	0	na	na	na	na	-1.66763911628305	0.565121897649901
688	pY-FRK-wt_vs_pY-FRK-dead	GPP1	P41277	YIL053W	Y136	RPEYFITANDVK	RPEY(ph)FITANDVK_3	TRUE	0.799403	2.56803	up	No	4739	non-essential	Hydrolase:Domain:CL0137	98.49	0.298	0.274	ordered	1.59152	0	0	0	na	na	na	na	-0.0703721364584981	0.479157894736842
689	pY-FRK-wt_vs_pY-FRK-dead	GAL7	P08431	YBR018C	Y43	RPWLGQQEAAYKPTAPLYDPK	RPWLGQQEAAY(ph)KPTAPLYDPK_3	TRUE	1.68436	5.92392	up	No	5.96	non-essential	GalP_UDP_transf:Domain:CL0265	70.4	0.322	0.507	ordered	1.954925	0	0	0	na	na	na	na	-0.0736217971689048	0.110583836640782
690	pY-FRK-wt_vs_pY-FRK-dead	GAL7	P08431	YBR018C	Y43	RPWLGQQEAAYKPTAPLYDPK	RPWLGQQEAAY(ph)KPTAPLYDPK_4	TRUE	0.792984	2.22305	up	No	5.96	non-essential	GalP_UDP_transf:Domain:CL0265	70.4	0.322	0.507	ordered	1.954925	0	0	0	na	na	na	na	-0.0736217971689048	0.110583836640782
691	pY-FRK-wt_vs_pY-FRK-dead	RHO1	P06780	YPR165W	Y71	RVELALWDTAGQEDYDR	RVELALWDTAGQEDY(ph)DR_3	TRUE	0.721179	1.77104	up	No	136	essential	Ras:Domain:CL0023	94.84	0.263	0.276	ordered	-0.0371964	14	7	2	Q12434 / P17121 / P39083 / Q12128 / P35688 / P33332 / P41832	8.754 / 4.403 / 4.275 / 3.977 / 3.556 / 2.433 / -0.053	LRG1 / RDI1	-0.00112000000000023 / 7.28678	-1.02392779128553	0.751973684210526
692	pY-FRK-wt_vs_pY-FRK-dead	YPT1	P01123	YFL038C	Y133	RVVEYDVAK	RVVEY(ph)DVAK_2	TRUE	0.715313	1.97004	up	No	108	essential	Ras:Domain:CL0023	98.46	0.416	0.369	ordered	-0.471145	0	0	0	na	na	na	na	-0.112428794327367	0.281320429537319
693	pY-FRK-wt_vs_pY-FRK-dead	AIM41	Q12032	YOR215C	Y76	SADEYSLYDMYSK	SADEYSLY(ph)DMYSK_2	TRUE	1.90316	6.40588	up	No	160	non-essential	YqeY:Domain:CL0279	92.78	0.161	0.295	ordered	1.43391	0	0	0	na	na	na	na	-0.748034280527107	0.471644343117697
694	pY-FRK-wt_vs_pY-FRK-dead	QCR2	P07257	YPR191W	Y147	SAEDQLYAITFR	SAEDQLY(ph)AITFR_2	TRUE	1.45532	5.97305	up	No	373	non-essential	Peptidase_M16:Family:CL0094	97.67	0.012	0.215	ordered	9.30775	0	0	0	na	na	na	na	-3.21112770823635	0.771663685152057
695	pY-FRK-wt_vs_pY-FRK-dead	QCR2	P07257	YPR191W	Y147	SAEDQLYAITFR	SAEDQLY(ph)AITFR_3	TRUE	0.798618	1.87393	up	No	373	non-essential	Peptidase_M16:Family:CL0094	97.67	0.012	0.215	ordered	9.30775	0	0	0	na	na	na	na	-3.21112770823635	0.771663685152057
696	pY-FRK-wt_vs_pY-FRK-dead	TCB1	Q12466	YOR086C	Y1012	SAENLIASDLNGYSDPYLK	SAENLIASDLNGY(ph)SDPYLK_3	TRUE	1.07804	3.78828	up	No	618	non-essential	C2:Domain:CL0154	85.14	0.482	0.267	ordered	-0.158878	0	0	0	na	na	na	na	-1.45483219401158	0.45664675711082
697	pY-FRK-wt_vs_pY-FRK-dead	TCB1	Q12466	YOR086C	Y1016	SAENLIASDLNGYSDPYLK	SAENLIASDLNGYSDPY(ph)LK_2	TRUE	1.24259	5.16737	up	No	618	non-essential	C2:Domain:CL0154	94.19	0	0.309	ordered	7.163505	0	0	0	na	na	na	na	-2.51298546388149	0.690410107245154
698	pY-FRK-wt_vs_pY-FRK-dead	TCB1	Q12466	YOR086C	Y1016	SAENLIASDLNGYSDPYLK	SAENLIASDLNGYSDPY(ph)LK_3	TRUE	1.13339	3.1858	up	No	618	non-essential	C2:Domain:CL0154	94.19	0	0.309	ordered	7.163505	0	0	0	na	na	na	na	-2.51298546388149	0.690410107245154
699	pY-FRK-wt_vs_pY-FRK-dead	EGD2	P38879	YHR193C	Y63	SAGGNYVVFGEAK	SAGGNY(ph)VVFGEAK_2	TRUE	2.08061	8.68338	up	No	1283	non-essential	NAC:Family:No_clan	90.53	0.494	0.415	ordered	-0.061788	0	0	1	na	na	EGD1	0.166999999999996	-3.87369534346855	0.75143808658795
700	pY-FRK-wt_vs_pY-FRK-dead	YGL082W	P53155	YGL082W	Y194	SATQLTEYGLTHLR	SATQLTEY(ph)GLTHLR_3	TRUE	0.946989	3.38451	up	No	80.7	non-essential	No domain	96.68	0.22	0.251	ordered	1.34755	0	0	0	na	na	na	na	-1.9283867902643	0.513550884955752
701	pY-FRK-wt_vs_pY-FRK-dead	GRS1	P38088	YBR121C	Y420	SAYDLTVHSK	SAY(ph)DLTVHSK_2	TRUE	0.986641	2.88572	up	No	1441	essential	No domain	89.33	0.18	0.235	ordered	0.405287	0	0	0	na	na	na	na	-2.85863321398343	0.77891364052487
702	pY-FRK-wt_vs_pY-FRK-dead	GND1	P38720	YHR183W	Y180	SDGEPCCEWVGPAGAGHYVK	SDGEPCCEWVGPAGAGHY(ph)VK_3	TRUE	1.07857	3.71961	up	No	3600	non-essential	6PGD:Domain:CL0106	98.41	0	0.045	ordered	12.6997	0	0	0	na	na	na	na	-3.57713984396783	0.777113945852845
703	pY-FRK-wt_vs_pY-FRK-dead	SRV2	P17555	YNL138W	Y469	SDGGNIYLSK	SDGGNIY(ph)LSK_1	TRUE	0.813129	2.64969	up	No	273	essential	CAP_C:Family:CL0391	97.8	0.337	0.215	ordered	-0.534807	21	0	0	na	na	na	na	-4.52414053757984	0.867106974882418
704	pY-FRK-wt_vs_pY-FRK-dead	SRV2	P17555	YNL138W	Y469	SDGGNIYLSK	SDGGNIY(ph)LSK_2	TRUE	2.84814	10.1954	up	No	273	essential	CAP_C:Family:CL0391	97.8	0.337	0.215	ordered	-0.534807	21	0	0	na	na	na	na	-4.52414053757984	0.867106974882418
705	pY-FRK-wt_vs_pY-FRK-dead	YDR341C	Q05506	YDR341C	Y347	SDGTTLYLTR	SDGTTLY(ph)LTR_2	TRUE	1.7803	7.50687	up	No	336	essential	tRNA-synt_1d:Family:CL0039	83.25	0.388	0.214	ordered	1.04102	1	0	0	na	na	na	na	-5.58554492751416	0.985259689586404
706	pY-FRK-wt_vs_pY-FRK-dead	PET9	P18239	YBL030C	Y190	SDGVAGLYR	SDGVAGLY(ph)R_2	TRUE	0.973132	4.65615	up	No	1195	essential	Mito_carr:Family:No_clan	98.43	0.286	0.299	ordered	0.857512	0	0	0	na	na	na	na	-2.36811117560018	0.941666666666667
707	pY-FRK-wt_vs_pY-FRK-dead	BBC1	P47068	YJL020C	Y20	SDYEDDLNFEK	SDY(ph)EDDLNFEK_2	TRUE	0.935724	2.58612	up	No	101	non-essential	SH3_1:Domain:CL0010	91.4	0.682	0.338	ordered	1.50671	2	7	0	P15891 / P80667 / P32790 / P36006 / P38822 / Q04439 / Q12446	4.442 / 1.434 / 0.328 / -0.106 / -0.111 / -0.362 / -1.069	na	na	-1.45438083145338	0.768593309900137
708	pY-FRK-wt_vs_pY-FRK-dead	CDC19	P00549	YAL038W	Y74	SEELYPGRPLAIALDTK	SEELY(ph)PGRPLAIALDTK_3	TRUE	1.47248	5.94922	up	Yes	16568	essential	PK:Family:CL0151	95.91	0.376	0.193	ordered	-0.625332	0	0	0	na	na	na	na	-0.305565914544328	0.214
709	pY-FRK-wt_vs_pY-FRK-dead	DAK1	P54838	YML070W	Y420	SEPHITELDNQVGDGDCGYTLVAGVK	SEPHITELDNQVGDGDCGY(ph)TLVAGVK_3	TRUE	1.59612	5.50552	up	No	484	non-essential	Dak2:Family:No_clan	96.15	0.588	0.23	ordered	0.194476	0	0	0	na	na	na	na	-0.863833760664385	0.392156862745098
710	pY-FRK-wt_vs_pY-FRK-dead	PDI1	P17967	YCL043C	Y467	SESVVYQGSR	SESVVY(ph)QGSR_2	TRUE	1.33535	4.03861	up	No	370	essential	Thioredoxin:Domain:CL0172	96.66	0.09	0.327	ordered	17.6851	0	0	0	na	na	na	na	-1.95809094907085	0.882032667876588
711	pY-FRK-wt_vs_pY-FRK-dead	AAT2	P23542	YLR027C	Y302	SEVSNPPAYGAK	SEVSNPPAY(ph)GAK_2	TRUE	0.696801	2.32439	up	No	493	essential	Aminotran_1_2:Domain:CL0061	98.82	0.224	0.222	ordered	1.34077	7	1	0	P23542	5.244	na	na	-1.40699841065562	0.582331087463006
712	pY-FRK-wt_vs_pY-FRK-dead	SUI1	P32911	YNL244C	Y25	SFDPFADTGDDETATSNYIHIR	SFDPFADTGDDETATSNY(ph)IHIR_3	TRUE	1.56008	4.97353	up	No	752	essential	SUI1:Domain:No_clan	87.53	0.298	0.535	ordered	-0.0682713	2	0	0	na	na	na	na	-1.44082163550307	0.401853206534991
713	pY-FRK-wt_vs_pY-FRK-dead	SLA1	P32790	YBL007C	Y381	SGDKVYILDDKK	SGDKVY(ph)ILDDKK_3	TRUE	1.52943	3.98756	up	No	185	non-essential	SH3_1:Domain:CL0010	93.71	0.286	0.388	ordered	-0.952386	0	0	0	na	na	na	na	-2.18006099473661	0.752465986394558
714	pY-FRK-wt_vs_pY-FRK-dead	YRB2	P40517	YIL063C	Y216	SGEESEECIYQVNAK	SGEESEECIY(ph)QVNAK_2	TRUE	1.12769	5.18204	up	No	111	essential	Ran_BP1:Domain:CL0266	98.02	0.133	0.373	ordered	3.02805	0	0	0	na	na	na	na	-2.27317170441342	0.815804480651731
715	pY-FRK-wt_vs_pY-FRK-dead	YRB2	P40517	YIL063C	Y216	SGEESEECIYQVNAK	SGEESEECIY(ph)QVNAK_3	TRUE	0.591755	1.94046	up	No	111	essential	Ran_BP1:Domain:CL0266	98.02	0.133	0.373	ordered	3.02805	0	0	0	na	na	na	na	-2.27317170441342	0.815804480651731
716	pY-FRK-wt_vs_pY-FRK-dead	LSC1	P53598	YOR142W	Y189	SGTLTYEAVQQTTK	SGTLTY(ph)EAVQQTTK_2	TRUE	2.29004	6.96304	up	No	334	non-essential	Ligase_CoA:Domain:CL0506	96.62	0.204	0.17	ordered	3.18209	0	0	1	na	na	LSC2	1.32626	-1.50171000210592	0.686144240774834
717	pY-FRK-wt_vs_pY-FRK-dead	ATG26	Q06321	YLR189C	Y418	SGVNTLYYDIPAKK	SGVNTLY(ph)YDIPAKK_3	TRUE	1.09739	4.00062	up	No	14.8	non-essential	No domain	82.5	0.075	0.564	ordered	3.510915	0	0	0	na	na	na	na	0	0.0900573992214818
718	pY-FRK-wt_vs_pY-FRK-dead	ATG26	Q06321	YLR189C	Y418	SGVNTLYYDIPAK	SGVNTLY(ph)YDIPAK_2	TRUE	1.51284	7.52131	up	No	14.8	non-essential	No domain	82.5	0.075	0.564	ordered	3.510915	0	0	0	na	na	na	na	0	0.0900573992214818
719	pY-FRK-wt_vs_pY-FRK-dead	HEM15	P16622	YOR176W	Y363	SHLQSNQLYSNQLPLDFALGK	SHLQSNQLY(ph)SNQLPLDFALGK_3	TRUE	1.97674	7.82377	up	No	186	essential	No domain	98.72	0.235	0.334	ordered	-0.27631	0	0	0	na	na	na	na	-0.0263064821104464	0.133672649343691
720	pY-FRK-wt_vs_pY-FRK-dead	TCB1	Q12466	YOR086C	Y65	SIHEASYVGWK	SIHEASY(ph)VGWK_3	TRUE	1.33953	6.785	up	No	618	non-essential	No domain	86.81	0.478	0.434	ordered	0.280133	0	0	0	na	na	na	na	-2.13312342084135	0.623531762772831
721	pY-FRK-wt_vs_pY-FRK-dead	MRP17	P28778	YKL003C	Y128	SILELVNEDYQSI	SILELVNEDY(ph)QSI_2	TRUE	0.808417	1.78697	up	No	6.05	non-essential	No domain	82.7	0.682	0.519	ordered	-0.0143395	0	0	1	na	na	PET123	0.729759999999999	0	0.0229561014901329
722	pY-FRK-wt_vs_pY-FRK-dead	HSC82	P15108	YMR186W	Y301	SISNDWEDPLYVK	SISNDWEDPLY(ph)VK_2	TRUE	1.78588	6.00431	up	No	4538	non-essential	HSP90:Family:No_clan	97.42	0.278	0.286	ordered	1.8089	0	0	0	na	na	na	na	-0.820691244207438	0.424038820455394
723	pY-FRK-wt_vs_pY-FRK-dead	THS1	P04801	YIL078W	Y592	SKDQDSESYERPVMIHR	SKDQDSESY(ph)ERPVMIHR_4	TRUE	1.57589	6.8366	up	No	820	essential	tRNA-synt_2b:Domain:CL0040	91.2	0.439	0.268	ordered	0.447996	0	0	0	na	na	na	na	-0.0751254473833956	0.0966180109744289
724	pY-FRK-wt_vs_pY-FRK-dead	MGE1	P38523	YOR232W	Y150	SKEISDLYTGVR	SKEISDLY(ph)TGVR_3	TRUE	0.94321	2.77275	up	No	154	essential	GrpE:Family:No_clan	93.31	0.259	0.407	ordered	-0.222506	0	0	0	na	na	na	na	-0.906119617006094	0.439875245466097
725	pY-FRK-wt_vs_pY-FRK-dead	SAH1	P39954	YER043C	Y196	SKFDNLYGCR	SKFDNLY(ph)GCR_2	TRUE	2.50504	12.4419	up	No	4120	essential	AdoHcyase_NAD:Domain:CL0063	98.38	0.349	0.161	ordered	-0.510491	1	0	0	na	na	na	na	-3.39725861861853	0.756858147713951
726	pY-FRK-wt_vs_pY-FRK-dead	HSP12	P22943	YFL014W	Y95	SKLNDAVEYVSGR	SKLNDAVEY(ph)VSGR_2	TRUE	1.65319	4.87145	up	No	702	non-essential	No domain	77.23	0.58	0.58	ordered	-0.173977	0	0	0	na	na	na	na	-2.4720255565046	0.617969320672023
727	pY-FRK-wt_vs_pY-FRK-dead	HSP12	P22943	YFL014W	Y95	SKLNDAVEYVSGR	SKLNDAVEY(ph)VSGR_3	TRUE	1.23943	4.23606	up	No	702	non-essential	No domain	77.23	0.58	0.58	ordered	-0.173977	0	0	0	na	na	na	na	-2.4720255565046	0.617969320672023
728	pY-FRK-wt_vs_pY-FRK-dead	OSH6	Q02201	YKR003W	Y388	SKPGEDLDYCIYK	SKPGEDLDY(ph)CIYK_2	TRUE	2.1428	8.40026	up	No	68.2	non-essential	Oxysterol_BP:Family:No_clan	97.08	0.125	0.332	ordered	1.54236	0	0	0	na	na	na	na	-2.31629088759034	0.626600869463048
729	pY-FRK-wt_vs_pY-FRK-dead	OSH6	Q02201	YKR003W	Y388	SKPGEDLDYCIYK	SKPGEDLDY(ph)CIYK_3	TRUE	1.31255	3.63894	up	No	68.2	non-essential	Oxysterol_BP:Family:No_clan	97.08	0.125	0.332	ordered	1.54236	0	0	0	na	na	na	na	-2.31629088759034	0.626600869463048
730	pY-FRK-wt_vs_pY-FRK-dead	OSH6	Q02201	YKR003W	Y391	SKPGEDLDYCIYK	SKPGEDLDYCIY(ph)K_2	TRUE	2.13532	7.8166	up	No	68.2	non-essential	Oxysterol_BP:Family:No_clan	96.12	0.071	0.361	ordered	1.47314	0	0	0	na	na	na	na	-0.927119739707681	0.352015039360827
731	pY-FRK-wt_vs_pY-FRK-dead	OSH6	Q02201	YKR003W	Y391	SKPGEDLDYCIYK	SKPGEDLDYCIY(ph)K_3	TRUE	1.55409	5.84608	up	No	68.2	non-essential	Oxysterol_BP:Family:No_clan	96.12	0.071	0.361	ordered	1.47314	0	0	0	na	na	na	na	-0.927119739707681	0.352015039360827
732	pY-FRK-wt_vs_pY-FRK-dead	SPE3	Q12074	YPR069C	Y43	SKYQDVLIFK	SKY(ph)QDVLIFK_2	TRUE	1.04705	3.23255	up	No	352	non-essential	Spermine_synt_N:Domain:No_clan	92.99	0.467	0.269	ordered	1.545325	0	0	0	na	na	na	na	-1.47084989718204	0.709179091072391
733	pY-FRK-wt_vs_pY-FRK-dead	BET4	Q00618	YJL031C	Y170	SLDKEEFEYTTIK	SLDKEEFEY(ph)TTIK_3	TRUE	1.19061	3.628	up	No	6.37	essential	No domain	98.17	0.086	0.291	ordered	1.69471	0	0	0	na	na	na	na	-2.88822237557439	0.772105008858109
734	pY-FRK-wt_vs_pY-FRK-dead	RTT10	Q08924	YPL183C	Y890	SLDYVANATR	SLDY(ph)VANATR_2	TRUE	0.983505	3.22093	up	No	51.9	non-essential	No domain	97.44	0.227	0.243	ordered	-0.557656	0	0	0	na	na	na	na	-0.15258848965378	0.165220553852548
735	pY-FRK-wt_vs_pY-FRK-dead	ILV5	P06168	YLR355C	Y364	SLEFNSQPDYREK	SLEFNSQPDY(ph)REK_2	TRUE	0.735348	2.82124	up	No	4284	essential	IlvC:Family:CL0106	91.34	0.243	0.408	ordered	-0.0757982333333333	0	0	0	na	na	na	na	-2.74423239623077	0.546763549096727
736	pY-FRK-wt_vs_pY-FRK-dead	ILV5	P06168	YLR355C	Y364	SLEFNSQPDYREK	SLEFNSQPDY(ph)REK_3	TRUE	1.05857	4.01223	up	No	4284	essential	IlvC:Family:CL0106	91.34	0.243	0.408	ordered	-0.0757982333333333	0	0	0	na	na	na	na	-2.74423239623077	0.546763549096727
737	pY-FRK-wt_vs_pY-FRK-dead	ILV5	P06168	YLR355C	Y364	SLEFNSQPDYR	SLEFNSQPDY(ph)R_2	TRUE	0.784809	2.56323	up	No	4284	essential	IlvC:Family:CL0106	91.34	0.243	0.408	ordered	-0.0757982333333333	0	0	0	na	na	na	na	-2.74423239623077	0.546763549096727
738	pY-FRK-wt_vs_pY-FRK-dead	ARP4	P80428	YJL081C	Y230	SLYDYANNR	SLY(ph)DYANNR_2	TRUE	1.01758	3.40701	up	No	26	essential	Actin:Family:CL0108	97.18	0.224	0.281	ordered	-0.587205	0	0	0	na	na	na	na	-0.106530965477923	0.320344456404736
739	pY-FRK-wt_vs_pY-FRK-dead	TRP5	P00931	YGL026C	Y346	SLYSYIGR	SLY(ph)SYIGR_2	TRUE	1.78136	8.78687	up	No	920	non-essential	PALP:Family:CL0063	97.93	0.157	0.292	ordered	4.13868	3	0	0	na	na	na	na	-2.09079161692456	0.493782113336808
740	pY-FRK-wt_vs_pY-FRK-dead	RPL3	P14126	YOR063W	Y343	SLYTNTSR	SLY(ph)TNTSR_2	TRUE	2.00079	9.52714	up	No	5068	essential	Ribosomal_L3:Family:CL0575	88.69	0.584	0.312	ordered	-0.29581	0	0	0	na	na	na	na	-0.547388220272148	0.107325035706999
741	pY-FRK-wt_vs_pY-FRK-dead	MRPS18	P42847	YNL306W	Y67	SNGSSEVYKPKEEVVK	SNGSSEVY(ph)KPKEEVVK_3	TRUE	0.999907	3.50967	up	No	23.7	essential	No domain	74.26	0.376	0.529	ordered	1.30328	0	0	0	na	na	na	na	-0.301001029863608	0.25713938510147
742	pY-FRK-wt_vs_pY-FRK-dead	MRP10	O75012	YDL045W-A	Y80	SNINYHAAR	SNINY(ph)HAAR_2	TRUE	1.74663	5.66727	up	No	8.35	non-essential	No domain	94.72	0.525	0.521	ordered	-0.661493	0	0	0	na	na	na	na	-2.55165228129534	0.751599443671766
743	pY-FRK-wt_vs_pY-FRK-dead	UGP1	P32861	YKL035W	Y88	SPNPDEVVKYEIISQQPENVSNLSK	SPNPDEVVKY(ph)EIISQQPENVSNLSK_3	TRUE	2.42722	12.0901	up	No	489	essential	UDPGP:Family:CL0110	96	0.153	0.384	ordered	2.01183333333333	0	0	0	na	na	na	na	-2.43909445535226	0.602310492166482
744	pY-FRK-wt_vs_pY-FRK-dead	POR1	P04840	YNL055C	Y6	SPPVYSDISR	SPPVY(ph)SDISR_2	TRUE	3.17158	13.9612	up	No	3429	non-essential	Porin_3:Family:CL0193	95.68	0.11	0.288	ordered	2.36684	0	0	0	na	na	na	na	-3.05467682079676	0.684656183120871
745	pY-FRK-wt_vs_pY-FRK-dead	SYP1	P25623	YCR030C	Y19	SPYEATETIR	SPY(ph)EATETIR_2	TRUE	1.65611	5.2386	up	No	72.5	non-essential	No domain	94.09	0.204	0.268	ordered	0.620883	0	0	0	na	na	na	na	-0.782329380741187	0.581008291472493
746	pY-FRK-wt_vs_pY-FRK-dead	YJR096W	P47137	YJR096W	Y34	SQTAEIVYEGVK	SQTAEIVY(ph)EGVK_2	TRUE	2.00475	9.9226	up	No	139	non-essential	Aldo_ket_red:Domain:No_clan	98.72	0.067	0.214	ordered	1.86465	0	0	0	na	na	na	na	-0.0544630092544499	0.11740550629958
747	pY-FRK-wt_vs_pY-FRK-dead	ATP15	P21306	YPL271W	Y45	SQTDAFYTQYK	SQTDAFY(ph)TQYK_2	TRUE	1.75782	6.10933	up	No	157	non-essential	ATP-synt_Eps:Family:No_clan	93.07	0.486	0.528	ordered	-0.316961	1	0	1	na	na	ATP3	0.46618	-1.94289357260684	0.614316702819957
748	pY-FRK-wt_vs_pY-FRK-dead	ATP15	P21306	YPL271W	Y48	SQTDAFYTQYK	SQTDAFYTQY(ph)K_2	TRUE	1.29779	4.12868	up	No	157	non-essential	ATP-synt_Eps:Family:No_clan	93.7	0.631	0.523	ordered	-0.321961	3	0	1	na	na	ATP3	0.181180000000001	-1.96633450420764	0.616919739696312
749	pY-FRK-wt_vs_pY-FRK-dead	TCB1	Q12466	YOR086C	Y711	SQTLNPVWNQVIYVAVTSPNQR	SQTLNPVWNQVIY(ph)VAVTSPNQR_3	TRUE	1.11786	3.75161	up	No	618	non-essential	C2:Domain:CL0154	94.62	0.067	0.183	ordered	10.9709	0	0	0	na	na	na	na	-3.55923213570215	0.832515487266026
750	pY-FRK-wt_vs_pY-FRK-dead	INO1	P11986	YJL153C	Y166	SQVLEYDLQQR	SQVLEY(ph)DLQQR_2	TRUE	1.81302	7.86277	up	No	195	non-essential	NAD_binding_5:Family:CL0063	97.58	0.612	0.276	ordered	-0.102034	15	0	0	na	na	na	na	-0.784594393393909	0.289001926021038
751	pY-FRK-wt_vs_pY-FRK-dead	INO1	P11986	YJL153C	Y166	SQVLEYDLQQR	SQVLEY(ph)DLQQR_3	TRUE	0.953773	3.34149	up	No	195	non-essential	NAD_binding_5:Family:CL0063	97.58	0.612	0.276	ordered	-0.102034	15	0	0	na	na	na	na	-0.784594393393909	0.289001926021038
752	pY-FRK-wt_vs_pY-FRK-dead	GSC2	P40989	YGR032W	Y389	SQVYEIVDGR	SQVY(ph)EIVDGR_2	TRUE	1.81756	7.45509	up	No	162	non-essential	FKS1_dom1:Family:No_clan	84.7	0.137	0.281	ordered	1.4456	0	0	0	na	na	na	na	-2.47538591502341	0.63266524994097
753	pY-FRK-wt_vs_pY-FRK-dead	PHB2	P50085	YGR231C	Y265	SRDYVELK	SRDY(ph)VELK_2	TRUE	2.15715	9.05005	up	No	85	non-essential	No domain	78.92	0.31	0.47	ordered	-0.561947	0	0	0	na	na	na	na	-1.22170619582872	0.500551829527125
754	pY-FRK-wt_vs_pY-FRK-dead	YOR289W	Q12012	YOR289W	Y239	SSITYEEFNK	SSITY(ph)EEFNK_2	TRUE	1.34921	4.98683	up	No	58.8	non-essential	No domain	97.28	0.161	0.285	ordered	-0.170476	0	0	0	na	na	na	na	-2.52004380363465	0.735649071256165
755	pY-FRK-wt_vs_pY-FRK-dead	YPT32	P51996	YGL210W	Y101	SSSYENCNHWLTELR	SSSY(ph)ENCNHWLTELR_3	TRUE	1.10672	2.69282	up	No	66.7	non-essential	Ras:Domain:CL0023	98.62	0.106	0.195	ordered	5.46064	0	0	0	na	na	na	na	-1.86644677574147	0.87719298245614
756	pY-FRK-wt_vs_pY-FRK-dead	MYO3	P36006	YKL129C	Y954	SSTIYVR	SSTIY(ph)VR_2	TRUE	1.02341	3.12728	up	No	59.1	non-essential	Myosin_TH1:Domain:CL0266	94.62	0.259	0.354	ordered	-0.69825	0	0	0	na	na	na	na	-0.232515147730236	0.237467673528499
757	pY-FRK-wt_vs_pY-FRK-dead	AIM45	Q12480	YPR004C	Y75	SSYSCSNLEK	SSY(ph)SCSNLEK_2	TRUE	1.10436	3.15348	up	No	243	non-essential	ETF:Domain:CL0039	97.05	0.208	0.23	ordered	-0.214323	0	0	0	na	na	na	na	-0.760529955775768	0.491850944984314
758	pY-FRK-wt_vs_pY-FRK-dead	RIM8	P53179	YGL045W	Y111	STFLYGQDYVK	STFLYGQDY(ph)VK_2	TRUE	0.967303	3.51724	up	No	17.2	non-essential	Arrestin_N:Domain:CL0135	75.72	0.369	0.457	ordered	1.16214	0	0	0	na	na	na	na	-0.175322794409949	0.164648674933139
759	pY-FRK-wt_vs_pY-FRK-dead	TRM44	Q02648	YPL030W	Y499	STYSGLVDHVEYISSR	STYSGLVDHVEY(ph)ISSR_3	TRUE	1.35519	5.14323	up	No	46.1	non-essential	No domain	96.59	0.286	0.198	ordered	1.57445	0	0	0	na	na	na	na	-0.666992238360879	0.338135514453016
760	pY-FRK-wt_vs_pY-FRK-dead	HSP26	P15992	YBR072W	Y104	SVAVPVDILDHDNNYELK	SVAVPVDILDHDNNY(ph)ELK_3	TRUE	1.19103	3.85455	up	No	394	non-essential	HSP20:Family:CL0190	94.96	0.024	0.316	ordered	2.74725	0	0	0	na	na	na	na	-3.73180559354268	0.927736058106611
761	pY-FRK-wt_vs_pY-FRK-dead	RBL2	P48606	YOR265W	Y46	SVDPYDLKK	SVDPY(ph)DLKK_2	TRUE	1.60842	4.77597	up	No	80	non-essential	TBCA:Domain:No_clan	97.47	0.58	0.403	ordered	-0.179334	5	1	1	P48606	0.363	TUB2	0.7651	-3.63444262673383	0.766434262948207
762	pY-FRK-wt_vs_pY-FRK-dead	RBL2	P48606	YOR265W	Y46	SVDPYDLK	SVDPY(ph)DLK_2	TRUE	0.603872	2.23799	up	No	80	non-essential	TBCA:Domain:No_clan	97.47	0.58	0.403	ordered	-0.179334	5	1	1	P48606	0.363	TUB2	0.7651	-3.63444262673383	0.766434262948207
763	pY-FRK-wt_vs_pY-FRK-dead	OLA1	P38219	YBR025C	Y121	SVDSIYQVVR	SVDSIY(ph)QVVR_2	TRUE	1.53208	5.84253	up	No	1660	non-essential	MMR_HSR1:Family:CL0023	97.24	0.008	0.231	ordered	12.1888	0	0	0	na	na	na	na	-1.743266327791	0.646673791076676
764	pY-FRK-wt_vs_pY-FRK-dead	ACP1	P32463	YKL192C	Y117	SVGETVDYIASNPDAN	SVGETVDY(ph)IASNPDAN_2	TRUE	2.37518	8.60561	up	No	341	essential	PP-binding:Domain:CL0314	89.98	0.204	0.352	ordered	1.05265	0	0	0	na	na	na	na	-1.22068340738044	0.733894736842105
765	pY-FRK-wt_vs_pY-FRK-dead	GLT1	Q12680	YDL171C	Y860	SVNLPESGEYHFR	SVNLPESGEY(ph)HFR_3	TRUE	1.10777	4.3372	up	No	883	non-essential	No domain	89.51	0.004	0.146	ordered	13.0333	0	0	0	na	na	na	na	-2.80537808393657	0.657266970991017
766	pY-FRK-wt_vs_pY-FRK-dead	SEC6	P32844	YIL068C	Y38	SVVEYQLNK	SVVEY(ph)QLNK_2	TRUE	0.967773	3.89377	up	No	28.2	essential	No domain	84.05	0.635	0.499	ordered	-0.11668	0	0	0	na	na	na	na	-2.20966714523581	0.639194139194139
767	pY-FRK-wt_vs_pY-FRK-dead	SEC4	P07560	YFL005W	Y17	SYDSIMK	SY(ph)DSIM(ox)K_2	TRUE	0.924604	2.83171	up	No	227	essential	No domain	85.47	0.251	0.454	ordered	-0.6883775	0	0	0	na	na	na	na	-0.04574920022702	0.174101855507304
768	pY-FRK-wt_vs_pY-FRK-dead	SEC4	P07560	YFL005W	Y17	SYDSIMK	SY(ph)DSIMK_2	TRUE	1.21499	3.99106	up	No	227	essential	No domain	85.47	0.251	0.454	ordered	-0.6883775	0	0	0	na	na	na	na	-0.04574920022702	0.174101855507304
769	pY-FRK-wt_vs_pY-FRK-dead	SHB17	P36136	YKR043C	Y215	SYDDDTVPYVK	SYDDDTVPY(ph)VK_2	TRUE	1.73947	7.392	up	No	214	non-essential	No domain	92.82	0.298	0.34	ordered	1.11885	0	0	0	na	na	na	na	0	0.164886385705962
770	pY-FRK-wt_vs_pY-FRK-dead	ERG11	P10614	YHR007C	Y175	SYVPLIAEEVYK	SYVPLIAEEVY(ph)K_2	TRUE	1.01573	4.07766	up	No	440	essential	p450:Domain:No_clan	98.73	0.235	0.191	ordered	-0.565933	0	0	0	na	na	na	na	0	0.109036742800397
771	pY-FRK-wt_vs_pY-FRK-dead	YPL067C	Q02754	YPL067C	Y58	TAGLDMNQYVLQK	TAGLDM(ox)NQY(ph)VLQK_2	TRUE	1.05729	3.38398	up	No	41.8	non-essential	DUF3605:Family:No_clan	90.26	0.271	0.429	ordered	-0.7256795	0	0	0	na	na	na	na	-3.39832983194677	0.761321257325519
772	pY-FRK-wt_vs_pY-FRK-dead	YPL067C	Q02754	YPL067C	Y58	TAGLDMNQYVLQK	TAGLDMNQY(ph)VLQK_2	TRUE	2.08775	8.10382	up	No	41.8	non-essential	DUF3605:Family:No_clan	90.26	0.271	0.429	ordered	-0.7256795	0	0	0	na	na	na	na	-3.39832983194677	0.761321257325519
773	pY-FRK-wt_vs_pY-FRK-dead	SES1	P07284	YDR023W	Y232	TAQLSEFDEELYKVIDGEDEK	TAQLSEFDEELY(ph)KVIDGEDEK_3	TRUE	1.16473	5.02395	up	No	1316	essential	tRNA-synt_2b:Domain:CL0040	95.96	0.302	0.329	ordered	0.674798	0	0	0	na	na	na	na	-4.36258898581048	0.902170816477694
774	pY-FRK-wt_vs_pY-FRK-dead	OLA1	P38219	YBR025C	Y91	TASEVPAHLTVYDIAGLTK	TASEVPAHLTVY(ph)DIAGLTK_3	TRUE	1.3095	4.42747	up	No	1660	non-essential	MMR_HSR1:Family:CL0023	92.55	0.129	0.273	ordered	1.90712	0	0	0	na	na	na	na	-0.910934710673512	0.446566924926529
775	pY-FRK-wt_vs_pY-FRK-dead	HSP10	P38910	YOR020C	Y34	TASGLYLPEK	TASGLY(ph)LPEK_2	TRUE	0.926561	3.93182	up	No	613	essential	Cpn10:Domain:CL0296	85.33	0.694	0.482	ordered	0.120762	9	0	1	na	na	HSP60	-0.9729	-2.04068692378718	0.599900596421471
776	pY-FRK-wt_vs_pY-FRK-dead	ADE5,7	P07244	YGL234W	Y418	TAVDTVYEAVK	TAVDTVY(ph)EAVK_2	TRUE	1.47139	3.73935	up	No	494	non-essential	GARS_C:Domain:CL0105	98.25	0.137	0.241	ordered	5.20062	0	0	0	na	na	na	na	-2.46471482552217	0.676096088212129
777	pY-FRK-wt_vs_pY-FRK-dead	RRG9	P40156	YNL213C	Y134	TDEENNNTYER	TDEENNNTY(ph)ER_2	TRUE	0.677639	1.67611	up	No	13.2	non-essential	No domain	91.75	0.592	0.505	ordered	-0.617571	0	0	0	na	na	na	na	-0.388972395899887	0.399303828940826
778	pY-FRK-wt_vs_pY-FRK-dead	NIT3	P49954	YLR351C	Y110	TDKIYNTSIIFNEDGK	TDKIY(ph)NTSIIFNEDGK_2	TRUE	1.06361	3.71093	up	No	93.7	non-essential	CN_hydrolase:Family:No_clan	98.73	0.078	0.197	ordered	0.4009365	0	0	0	na	na	na	na	-1.37090816510708	0.819102749638206
779	pY-FRK-wt_vs_pY-FRK-dead	AHC2	P25649	YCR082W	Y25	TDLHQDLDYIVLQQR	TDLHQDLDY(ph)IVLQQR_3	TRUE	1.14242	3.63699	up	No	18.1	non-essential	No domain	84.77	0.267	0.443	ordered	0.105543	0	0	1	na	na	AHC1	1.76608	-1.81378981702294	0.722012578616352
780	pY-FRK-wt_vs_pY-FRK-dead	YCK2	P23292	YNL154C	Y120	TEAPQLKDEYR	TEAPQLKDEY(ph)R_2	TRUE	1.38735	5.00802	up	No	57.3	non-essential	Pkinase:Domain:CL0016	96.93	0.235	0.349	ordered	-0.3384305	0	0	0	na	na	na	na	-1.01806586706604	0.702436670687575
781	pY-FRK-wt_vs_pY-FRK-dead	YCK2	P23292	YNL154C	Y120	TEAPQLKDEYR	TEAPQLKDEY(ph)R_3	TRUE	1.45564	5.94123	up	No	57.3	non-essential	Pkinase:Domain:CL0016	96.93	0.235	0.349	ordered	-0.3384305	0	0	0	na	na	na	na	-1.01806586706604	0.702436670687575
782	pY-FRK-wt_vs_pY-FRK-dead	VMA2	P16140	YBR127C	Y449	TFITQGAYEDR	TFITQGAY(ph)EDR_2	TRUE	1.08207	4.34956	up	No	1233	non-essential	No domain	87.87	0.612	0.244	ordered	0.00533191	0	0	1	na	na	VMA4	-0.0690200000000004	-0.693830240753212	0.266137242924048
783	pY-FRK-wt_vs_pY-FRK-dead	PGI1	P12709	YBR196C	Y55	TFTNYDGSK	TFTNY(ph)DGSK_2	TRUE	1.11404	3.83545	up	No	3703	essential	No domain	97.33	0.416	0.224	ordered	0.628705	0	0	0	na	na	na	na	-0.354691032818264	0.269384264538198
784	pY-FRK-wt_vs_pY-FRK-dead	YCP4	P25349	YCR004C	Y194	TFYETAK	TFY(ph)ETAK_2	TRUE	2.02682	7.2846	up	No	232	non-essential	No domain	98.5	0.035	0.319	ordered	3.97273	0	0	0	na	na	na	na	-1.39131320815968	0.618991793669402
785	pY-FRK-wt_vs_pY-FRK-dead	PST2	Q12335	YDR032C	Y192	TFYETVAK	TFY(ph)ETVAK_2	TRUE	1.90808	7.43037	up	No	242	non-essential	No domain	98.52	0.059	0.274	ordered	7.18672	0	0	0	na	na	na	na	-1.47713505869019	0.507177033492823
786	pY-FRK-wt_vs_pY-FRK-dead	LPD1	P09624	YFL018C	Y377	TGHGHVNYNNIPSVMYSHPEVAWVGK	TGHGHVNY(ph)NNIPSVMYSHPEVAWVGK_4	TRUE	1.33121	4.29778	up	No	795	non-essential	No domain	96.41	0.294	0.248	ordered	2.62564	2	0	0	na	na	na	na	-0.615498287059627	0.482725882166781
787	pY-FRK-wt_vs_pY-FRK-dead	MIC60	P36112	YKR016W	Y483	TGNPSNATDFDSVYAR	TGNPSNATDFDSVY(ph)AR_2	TRUE	1.43521	6.07524	up	No	99.3	non-essential	Mitofilin:Family:No_clan	86.85	0.118	0.302	ordered	2.41809	0	0	0	na	na	na	na	-3.11305855539823	0.75781364279097
788	pY-FRK-wt_vs_pY-FRK-dead	CYS3	P31373	YAL012W	Y293	THPNYDVVLK	THPNY(ph)DVVLK_2	TRUE	1.35163	5.75731	up	No	750	essential	Cys_Met_Meta_PP:Domain:CL0061	98.29	0.188	0.265	ordered	1.42035	0	0	0	na	na	na	na	-1.04953931753764	0.481478991596639
789	pY-FRK-wt_vs_pY-FRK-dead	PDB1	P32473	YBR221C	Y138	THYMSGGTQK	THY(ph)MSGGTQK_2	TRUE	1.32409	5.44464	up	No	195	non-essential	Transket_pyr:Domain:CL0254	98.42	0.816	0.272	ordered	-0.65537	4	0	1	na	na	PDA1	0.588019999999999	-0.551123060156619	0.502948367611103
790	pY-FRK-wt_vs_pY-FRK-dead	ADE12	P80210	YNL220W	Y269	TIDEIYGVVK	TIDEIY(ph)GVVK_2	TRUE	1.51592	6.14125	up	No	536	non-essential	Adenylsucc_synt:Domain:CL0023	98.3	0.059	0.157	ordered	2.1287	0	0	0	na	na	na	na	-0.788701776255238	0.437974837415669
791	pY-FRK-wt_vs_pY-FRK-dead	RBD2	Q12270	YPL246C	Y238	TKDYEPLMSTETPLPLHNDNSGTVLGTA	TKDY(ph)EPLMSTETPLPLHNDNSGTVLGTA_3	TRUE	0.789872	3.13549	up	No	91.3	non-essential	No domain	85.08	0.184	0.499	ordered	7.575	0	0	0	na	na	na	na	-3.09879372745201	0.781646206480177
792	pY-FRK-wt_vs_pY-FRK-dead	FRS1	P15624	YLR060W	Y440	TLEYQVVR	TLEY(ph)QVVR_2	TRUE	2.63692	10.6393	up	No	537	essential	tRNA_synthFbeta:Domain:CL0040	93.16	0.325	0.281	ordered	-0.137314	0	0	1	na	na	FRS2	1.24	-0.667364747110863	0.600973451327434
793	pY-FRK-wt_vs_pY-FRK-dead	APL2	P36000	YKL135C	Y149	TLHDDNAYVR	TLHDDNAY(ph)VR_2	TRUE	0.800603	1.85578	up	No	71.9	non-essential	Adaptin_N:Family:CL0020	92.62	0.282	0.17	ordered	-0.470328	1	1	1	Q00776	7.326	APM1	4.6913	-4.19392316975673	0.819068334239623
794	pY-FRK-wt_vs_pY-FRK-dead	GVP36	P40531	YIL041W	Y136	TLNYALSK	TLNY(ph)ALSK_2	TRUE	2.47404	10.0624	up	No	1154	non-essential	BAR_2:Family:CL0145	94.4	0.176	0.338	ordered	0.859809	0	0	0	na	na	na	na	-2.66657603679219	0.681105543882334
795	pY-FRK-wt_vs_pY-FRK-dead	BNA1	P47096	YJR025C	Y171	TLNYARPQSN	TLNY(ph)ARPQSN_2	TRUE	0.948858	2.5525	up	No	174	non-essential	No domain	96.7	0.345	0.461	ordered	-0.531108	0	0	0	na	na	na	na	-0.586267770446004	0.172670437630247
796	pY-FRK-wt_vs_pY-FRK-dead	RPS31	P05759	YLR167W	Y59	TLSDYNIQK	TLSDY(ph)NIQK_2	TRUE	1.08886	3.09449	up	No	2208	essential	ubiquitin:Domain:CL0072	95.18	0.125	0.361	ordered	2.40102	1	0	0	na	na	na	na	-2.27351900750505	0.738573407202216
797	pY-FRK-wt_vs_pY-FRK-dead	FAA1	P30624	YOR317W	Y565	TMNGEYIALEK	TM(ox)NGEY(ph)IALEK_2	TRUE	1.39947	5.01556	up	No	502	non-essential	No domain	80.17	0.247	0.215	ordered	2.66342	0	0	0	na	na	na	na	-3.60538993341885	0.886457628393112
798	pY-FRK-wt_vs_pY-FRK-dead	SEC53	P07283	YFL045C	Y225	TMVGGNDYEIFVDER	TM(ox)VGGNDY(ph)EIFVDER_2	TRUE	1.11401	4.66941	up	No	657	essential	PMM:Family:CL0137	95.56	0.298	0.308	ordered	-0.145512	0	0	0	na	na	na	na	-1.32405641052102	0.491864441911079
799	pY-FRK-wt_vs_pY-FRK-dead	FAA1	P30624	YOR317W	Y565	TMNGEYIALEK	TMNGEY(ph)IALEK_2	TRUE	1.66401	5.23622	up	No	502	non-essential	No domain	80.17	0.247	0.215	ordered	2.66342	0	0	0	na	na	na	na	-3.60538993341885	0.886457628393112
800	pY-FRK-wt_vs_pY-FRK-dead	SEC53	P07283	YFL045C	Y225	TMVGGNDYEIFVDER	TMVGGNDY(ph)EIFVDER_2	TRUE	1.33803	5.27428	up	No	657	essential	PMM:Family:CL0137	95.56	0.298	0.308	ordered	-0.145512	0	0	0	na	na	na	na	-1.32405641052102	0.491864441911079
801	pY-FRK-wt_vs_pY-FRK-dead	SEC26	P41810	YDR238C	Y940	TNDVIGYVR	TNDVIGY(ph)VR_2	TRUE	1.34239	4.01791	up	No	282	essential	Coatomer_b_Cpla:Domain:CL0545	93.51	0.439	0.272	ordered	-0.326971	0	0	0	na	na	na	na	-1.26550137557129	0.440723810554218
802	pY-FRK-wt_vs_pY-FRK-dead	GPA1	P08539	YHR005C	Y438	TNKPIYVK	TNKPIY(ph)VK_2	TRUE	1.37965	5.75489	up	No	111	essential	G-alpha:Domain:CL0023	95.11	0.294	0.281	ordered	0.0835566	0	0	0	na	na	na	na	-1.99212323923488	0.795606601248885
803	pY-FRK-wt_vs_pY-FRK-dead	ARO2	P28777	YGL148W	Y305	TNNSGGVQGGISNGENIYFSVPFK	TNNSGGVQGGISNGENIY(ph)FSVPFK_3	TRUE	1.43657	6.40018	up	No	413	non-essential	Chorismate_synt:Family:No_clan	98.7	0.024	0.14	ordered	4.99198	0	0	0	na	na	na	na	-0.691853371363699	0.285354242509101
804	pY-FRK-wt_vs_pY-FRK-dead	CMK2	P22517	YOL016C	Y47	TNYIFGR	TNY(ph)IFGR_2	TRUE	0.837797	2.28697	up	No	114	non-essential	Pkinase:Domain:CL0016	94.82	0.035	0.265	ordered	8.6537	0	0	0	na	na	na	na	-3.61982717061042	0.907423758744821
805	pY-FRK-wt_vs_pY-FRK-dead	CYT2	Q00873	YKL087C	Y54	TPEYHTTVDLSQSR	TPEY(ph)HTTVDLSQSR_3	TRUE	1.1436	4.38039	up	No	7.24	non-essential	Cyto_heme_lyase:Family:No_clan	92.14	0.224	0.449	ordered	2.37299	0	0	0	na	na	na	na	-0.143687821127944	0.106500528976137
806	pY-FRK-wt_vs_pY-FRK-dead	ZWF1	P11412	YNL241C	Y406	TPGLSNATQVTDLNLTYASR	TPGLSNATQVTDLNLTY(ph)ASR_3	TRUE	1.46363	5.29846	up	No	369	essential	G6PD_C:Domain:CL0139	94.66	0.051	0.37	ordered	1.66495	0	0	0	na	na	na	na	-1.95457470305512	0.635738115095913
807	pY-FRK-wt_vs_pY-FRK-dead	UTP11	P34247	YKL099C	Y106	TQDSNYVR	TQDSNY(ph)VR_2	TRUE	1.76072	7.82659	up	No	20.3	essential	Utp11:Family:CL0037	97.51	0.569	0.355	ordered	-0.314149	0	0	1	na	na	SAS10	0.816180000000001	-5.0366183401142	0.908995154834632
808	pY-FRK-wt_vs_pY-FRK-dead	SNU13	P39990	YEL026W	Y115	TQIYAVKDK	TQIY(ph)AVKDK_2	TRUE	1.65316	7.77805	up	No	349	essential	No domain	97.36	0.302	0.396	ordered	1.20887	1	2	0	P19735 / Q08932	0.246 / 0.032	na	na	-0.140526747725362	0.0351097178683386
809	pY-FRK-wt_vs_pY-FRK-dead	SNU13	P39990	YEL026W	Y115	TQIYAVK	TQIY(ph)AVK_2	TRUE	1.84413	8.88436	up	No	349	essential	No domain	97.36	0.302	0.396	ordered	1.20887	1	2	0	P19735 / Q08932	0.246 / 0.032	na	na	-0.140526747725362	0.0351097178683386
810	pY-FRK-wt_vs_pY-FRK-dead	YBL036C	P38197	YBL036C	Y19	TQLIAQYESVR	TQLIAQY(ph)ESVR_2	TRUE	1.90334	6.22458	up	No	136	non-essential	No domain	98.5	0.106	0.319	ordered	3.07534	0	0	0	na	na	na	na	-1.14404977816154	0.586245772266065
811	pY-FRK-wt_vs_pY-FRK-dead	FBP26	P32604	YJL155C	Y289	TQQTANYLPYK	TQQTANY(ph)LPYK_2	TRUE	0.948338	2.56535	up	No	31.7	non-essential	His_Phos_1:Domain:CL0071	96.13	0.333	0.243	ordered	-0.330188	0	0	0	na	na	na	na	-0.450869544231256	0.206254003377395
812	pY-FRK-wt_vs_pY-FRK-dead	DUG1	P43616	YFR044C	Y303	TSLYDKKEDILMHR	TSLY(ph)DKKEDILMHR_3	TRUE	1.39655	3.47714	up	No	430	non-essential	Peptidase_M20:Family:CL0035	95.02	0.224	0.325	ordered	1.02069533333333	0	0	0	na	na	na	na	-0.570197813110311	0.50243608693272
813	pY-FRK-wt_vs_pY-FRK-dead	DUG1	P43616	YFR044C	Y303	TSLYDKKEDILMHR	TSLY(ph)DKKEDILMHR_4	TRUE	1.11229	2.76517	up	No	430	non-essential	Peptidase_M20:Family:CL0035	95.02	0.224	0.325	ordered	1.02069533333333	0	0	0	na	na	na	na	-0.570197813110311	0.50243608693272
814	pY-FRK-wt_vs_pY-FRK-dead	DUG1	P43616	YFR044C	Y303	TSLYDKK	TSLY(ph)DKK_2	TRUE	1.88378	6.18271	up	No	430	non-essential	Peptidase_M20:Family:CL0035	95.02	0.224	0.325	ordered	1.02069533333333	0	0	0	na	na	na	na	-0.570197813110311	0.50243608693272
815	pY-FRK-wt_vs_pY-FRK-dead	LYS9	P38999	YNR050C	Y382	TSTLVDYGK	TSTLVDY(ph)GK_2	TRUE	1.12699	4.22672	up	No	1248	non-essential	Sacchrp_dh_C:Domain:CL0139	98.09	0.255	0.255	ordered	0.675273	0	0	0	na	na	na	na	-1.09407446146532	0.584386441478682
816	pY-FRK-wt_vs_pY-FRK-dead	PRE9	P23638	YGR135W	Y208	TTDSSALTYDR	TTDSSALTY(ph)DR_2	TRUE	1.24003	4.59826	up	No	226	non-essential	Proteasome:Domain:CL0052	92.28	0.259	0.252	ordered	1.06798	0	0	0	na	na	na	na	-0.256335273819241	0.128341154866354
817	pY-FRK-wt_vs_pY-FRK-dead	ARA1	P38115	YBR149W	Y24	TTEIYFSLNNGVR	TTEIY(ph)FSLNNGVR_2	TRUE	0.878581	2.18262	up	No	192	non-essential	No domain	98.02	0.255	0.297	ordered	0.0730173	1	1	0	P38115	-0.127	na	na	-0.0416754731474844	0.20059674087675
818	pY-FRK-wt_vs_pY-FRK-dead	PHO85	P17157	YPL031C	Y32	TTGVYVALK	TTGVY(ph)VALK_2	TRUE	1.9062	6.52809	up	No	51.8	non-essential	Pkinase:Domain:CL0016	96.72	0.455	0.338	ordered	-0.877801	0	0	0	na	na	na	na	-0.0237861110518009	0.179998274225559
819	pY-FRK-wt_vs_pY-FRK-dead	INP51	P40559	YIL002C	Y840	TTLGTQIYEK	TTLGTQIY(ph)EK_2	TRUE	0.978285	3.66468	up	No	11.8	non-essential	No domain	75.49	0.416	0.365	ordered	0.211903	0	0	0	na	na	na	na	-2.05293208524131	0.540379584794345
820	pY-FRK-wt_vs_pY-FRK-dead	MET13	P53128	YGL125W	Y36	TTQGVQNLYDR	TTQGVQNLY(ph)DR_2	TRUE	0.864598	3.58971	up	No	44.1	non-essential	MTHFR:Domain:CL0086	92.22	0.067	0.218	ordered	4.1026	1	0	0	na	na	na	na	-1.86955440818468	0.496686707333129
821	pY-FRK-wt_vs_pY-FRK-dead	PRE3	P38624	YJL001W	Y44	TTTGAYIANR	TTTGAY(ph)IANR_2	TRUE	1.49863	6.66116	up	No	146	essential	Proteasome:Domain:CL0052	92.55	0.663	0.242	ordered	-0.298499	10	0	1	na	na	PUP1	-0.0917080000000002	-1.19729593437771	0.501591187270502
822	pY-FRK-wt_vs_pY-FRK-dead	IDH2	P28241	YOR136W	Y141	TTYENVDLVLIR	TTY(ph)ENVDLVLIR_2	TRUE	1.51165	5.77696	up	No	420	non-essential	Iso_dh:Domain:CL0270	88.34	0.251	0.226	ordered	1.45444	0	0	0	na	na	na	na	-0.682701349019937	0.325272843997432
823	pY-FRK-wt_vs_pY-FRK-dead	VMA1	P17255	YDL185W	Y550	TVNLYSK	TVNLY(ph)SK_2	TRUE	2.03781	8.75746	up	No	1976	non-essential	ATP-synt_ab:Domain:CL0023	78.57	0.102	0.416	ordered	1.71417	0	0	0	na	na	na	na	-0.0393820215655671	0.157703274014355
824	pY-FRK-wt_vs_pY-FRK-dead	SCS7	Q03529	YMR272C	Y30	TVQEHNTANDCWVTYQNRK	TVQEHNTANDCWVTY(ph)QNRK_3	TRUE	1.57725	5.68714	up	No	51	non-essential	Cyt-b5:Domain:No_clan	89.66	0.071	0.261	ordered	0.855977333333333	0	0	0	na	na	na	na	-0.56135775216489	0.259462424574877
825	pY-FRK-wt_vs_pY-FRK-dead	SCS7	Q03529	YMR272C	Y30	TVQEHNTANDCWVTYQNR	TVQEHNTANDCWVTY(ph)QNR_3	TRUE	1.66538	6.59996	up	No	51	non-essential	Cyt-b5:Domain:No_clan	89.66	0.071	0.261	ordered	0.855977333333333	0	0	0	na	na	na	na	-0.56135775216489	0.259462424574877
826	pY-FRK-wt_vs_pY-FRK-dead	TDA3	P38758	YHR009C	Y374	TVSPYAILAELK	TVSPY(ph)AILAELK_2	TRUE	0.949977	3.5336	up	No	64.5	essential	DAO:Domain:CL0063	98.66	0.027	0.268	ordered	0.44527	0	0	0	na	na	na	na	-0.486495885098994	0.560382582431412
827	pY-FRK-wt_vs_pY-FRK-dead	TIF3	P34167	YPR163C	Y177	TVYVSVAAPR	TVY(ph)VSVAAPR_2	TRUE	1.70598	4.80702	up	No	434	non-essential	No domain	77.11	0.427	0.449	ordered	-0.801567	0	0	0	na	na	na	na	-2.65111352391383	0.835026608611514
828	pY-FRK-wt_vs_pY-FRK-dead	RPS20	P38701	YHL015W	Y82	TWETYEMR	TWETY(ph)EMR_2	TRUE	1.65395	6.38674	up	No	3145	essential	Ribosomal_S10:Family:No_clan	98.02	0.478	0.407	ordered	0.97309	2	0	1	na	na	RPS29A	2.4017	-2.48245875234734	0.719233282509257
829	pY-FRK-wt_vs_pY-FRK-dead	GUA1	P38625	YMR217W	Y466	TYDQVIALR	TY(ph)DQVIALR_2	TRUE	1.28971	5.11261	up	No	928	non-essential	GMP_synt_C:Domain:No_clan	92.74	0.537	0.32	ordered	-0.302626	0	0	0	na	na	na	na	-2.20931223398276	0.610439753296896
830	pY-FRK-wt_vs_pY-FRK-dead	OST5	Q92316	YGL226C-A	Y3	TYEQLYK	TY(ph)EQLYK_2	TRUE	0.678702	1.70219	up	No	41.3	non-essential	No domain	88.94	0.659	0.591	disordered	-0.374649	0	0	0	na	na	na	na	-2.50960430694562	0.880499219968799
831	pY-FRK-wt_vs_pY-FRK-dead	GRX2	P17695	YDR513W	Y63	TYCPYCK	TYCPY(ph)CK_2	TRUE	1.42208	5.85554	up	No	284	non-essential	Glutaredoxin:Domain:CL0172	98.79	0.588	0.233	ordered	-0.658867	4	0	0	na	na	na	na	-2.53024781731982	0.831431726168568
832	pY-FRK-wt_vs_pY-FRK-dead	RPL20A	P0CX23	#N/A	Y107	VAAVETLYQDMAAR	VAAVETLY(ph)QDMAAR_2	TRUE	1.373	3.98279	up	No	#N/A	non-essential	Ribosomal_L18A:Domain:No_clan	95.49	0.067	0.286	ordered	3.50211	0	0	0	na	na	na	na	-3.60306294615466	0.79400061218243
833	pY-FRK-wt_vs_pY-FRK-dead	LOA1	Q06508	YPR139C	Y272	VALNGGDKYK	VALNGGDKY(ph)K_2	TRUE	0.99	3.6906	up	No	27.3	non-essential	No domain	92.79	0.012	0.255	ordered	6.2079	0	0	0	na	na	na	na	-1.07701632276218	0.464605656068857
834	pY-FRK-wt_vs_pY-FRK-dead	INO1	P11986	YJL153C	Y418	VAMDEYYSELMLGGHNR	VAMDEY(ph)YSELMLGGHNR_3	TRUE	1.36959	5.30111	up	No	195	non-essential	Inos-1-P_synth:Family:CL0139	98.04	0.004	0.328	ordered	8.72405	0	0	0	na	na	na	na	-4.23888232387354	0.834115264951356
835	pY-FRK-wt_vs_pY-FRK-dead	INO1	P11986	YJL153C	Y419	VAMDEYYSELMLGGHNR	VAMDEYY(ph)SELMLGGHNR_3	TRUE	1.57203	6.61464	up	No	195	non-essential	Inos-1-P_synth:Family:CL0139	98.07	0.267	0.325	ordered	-0.542631	10	1	0	P11986	0.693	na	na	-1.45357337770309	0.408217689762457
836	pY-FRK-wt_vs_pY-FRK-dead	FAA1	P30624	YOR317W	Y5	VAQYTVPVGK	VAQY(ph)TVPVGK_2	TRUE	2.07256	7.0139	up	No	502	non-essential	No domain	93.52	0.184	0.44	ordered	0.840962	0	0	0	na	na	na	na	-0.843202258765413	0.460034589066847
837	pY-FRK-wt_vs_pY-FRK-dead	GRE3	P38715	YHR104W	Y33	VCANQIYEAIK	VCANQIY(ph)EAIK_2	TRUE	1.18815	4.70447	up	No	261	non-essential	Aldo_ket_red:Domain:No_clan	98.45	0.09	0.201	ordered	1.01854	0	0	0	na	na	na	na	-0.034569910467176	0.215228589826143
838	pY-FRK-wt_vs_pY-FRK-dead	TMA17	Q12513	YDL110C	Y109	VDALEQETVYRK	VDALEQETVY(ph)RK_2	TRUE	1.40834	5.18484	up	No	73.9	non-essential	No domain	93.79	0.396	0.448	ordered	0.412658	0	0	0	na	na	na	na	-1.09958278176154	0.705798394290812
839	pY-FRK-wt_vs_pY-FRK-dead	TMA17	Q12513	YDL110C	Y109	VDALEQETVYRK	VDALEQETVY(ph)RK_3	TRUE	1.14182	3.99493	up	No	73.9	non-essential	No domain	93.79	0.396	0.448	ordered	0.412658	0	0	0	na	na	na	na	-1.09958278176154	0.705798394290812
840	pY-FRK-wt_vs_pY-FRK-dead	TMA17	Q12513	YDL110C	Y109	VDALEQETVYR	VDALEQETVY(ph)R_2	TRUE	2.71426	11.2351	up	No	73.9	non-essential	No domain	93.79	0.396	0.448	ordered	0.412658	0	0	0	na	na	na	na	-1.09958278176154	0.705798394290812
841	pY-FRK-wt_vs_pY-FRK-dead	TMA17	Q12513	YDL110C	Y109	VDALEQETVYR	VDALEQETVY(ph)R_3	TRUE	0.934177	2.34872	up	No	73.9	non-essential	No domain	93.79	0.396	0.448	ordered	0.412658	0	0	0	na	na	na	na	-1.09958278176154	0.705798394290812
842	pY-FRK-wt_vs_pY-FRK-dead	NPA3	P47122	YJR072C	Y262	VDEYDQYYKQER	VDEYDQY(ph)YKQER_3	TRUE	1.22867	4.40564	up	No	101	essential	No domain	82.24	0.608	0.371	ordered	0.200079	0	0	1	na	na	GPN3	0.0577799999999996	-0.657120129257786	0.323145299145299
843	pY-FRK-wt_vs_pY-FRK-dead	CCP1	P00431	YKR066C	Y220	VDTPEDTTPDNGRLPDADKDADYVR	VDTPEDTTPDNGRLPDADKDADY(ph)VR_3	TRUE	1.6163	6.08831	up	No	137	non-essential	peroxidase:Domain:CL0617	98.6	0.235	0.274	ordered	0.979849	2	0	0	na	na	na	na	-2.01689479475165	0.622238425082027
844	pY-FRK-wt_vs_pY-FRK-dead	CCP1	P00431	YKR066C	Y220	VDTPEDTTPDNGRLPDADKDADYVR	VDTPEDTTPDNGRLPDADKDADY(ph)VR_4	TRUE	1.51144	5.73074	up	No	137	non-essential	peroxidase:Domain:CL0617	98.6	0.235	0.274	ordered	0.979849	2	0	0	na	na	na	na	-2.01689479475165	0.622238425082027
845	pY-FRK-wt_vs_pY-FRK-dead	ADE17	P38009	YMR120C	Y99	VDYVVCNLYPFK	VDY(ph)VVCNLYPFK_2	TRUE	0.762618	2.80438	up	No	1342	non-essential	MGS:Domain:No_clan	98.35	0.024	0.266	ordered	6.79113	0	0	0	na	na	na	na	-1.65042086153194	0.488659610424264
846	pY-FRK-wt_vs_pY-FRK-dead	TCB1	Q12466	YOR086C	Y173	VENDYESLEWLNAFLDK	VENDY(ph)ESLEWLNAFLDK_2	TRUE	1.08025	2.6456	up	No	618	non-essential	No domain	81.67	0.318	0.485	ordered	-0.740368	0	0	0	na	na	na	na	-0.918708666829476	0.301085773919222
847	pY-FRK-wt_vs_pY-FRK-dead	VMA2	P16140	YBR127C	Y142	VFAEDYLDINGSPINPYAR	VFAEDYLDINGSPINPY(ph)AR_2	TRUE	0.89315	2.72791	up	No	1233	non-essential	No domain	92.25	0.78	0.328	ordered	-0.207089	2	0	0	na	na	na	na	-0.729483443982502	0.273162288739564
848	pY-FRK-wt_vs_pY-FRK-dead	VMA2	P16140	YBR127C	Y142	VFAEDYLDINGSPINPYAR	VFAEDYLDINGSPINPY(ph)AR_3	TRUE	1.15608	4.56019	up	No	1233	non-essential	No domain	92.25	0.78	0.328	ordered	-0.207089	2	0	0	na	na	na	na	-0.729483443982502	0.273162288739564
849	pY-FRK-wt_vs_pY-FRK-dead	RPL4A	P10664	YBR031W	Y274	VGYTLPSHIISTSDVTR	VGY(ph)TLPSHIISTSDVTR_2	TRUE	1.02622	4.05953	up	No	1724	non-essential	Ribos_L4_asso_C:Domain:No_clan	94.42	0.039	0.494	ordered	1.794995	0	0	0	na	na	na	na	-2.28399931234589	0.514102936900262
850	pY-FRK-wt_vs_pY-FRK-dead	RPL4A	P10664	YBR031W	Y274	VGYTLPSHIISTSDVTR	VGY(ph)TLPSHIISTSDVTR_3	TRUE	1.91949	9.63449	up	No	1724	non-essential	Ribos_L4_asso_C:Domain:No_clan	94.42	0.039	0.494	ordered	1.794995	0	0	0	na	na	na	na	-2.28399931234589	0.514102936900262
851	pY-FRK-wt_vs_pY-FRK-dead	UBP1	P25037	YDL122W	Y443	VHQIEEVLAKPVIDDEDYKK	VHQIEEVLAKPVIDDEDY(ph)KK_4	TRUE	0.869471	2.19145	up	No	140	non-essential	UCH:Family:CL0125	88.89	0.078	0.361	ordered	0.0100877	0	0	0	na	na	na	na	-2.5609185092629	0.7403372582276
852	pY-FRK-wt_vs_pY-FRK-dead	SUP35	P05453	YDR172W	Y657	VIAVLETEAPVCVETYQDYPQLGR	VIAVLETEAPVCVETY(ph)QDYPQLGR_3	TRUE	1.07882	3.97638	up	No	539	essential	GTP_EFTU_D3:Domain:No_clan	92.71	0.31	0.195	ordered	-0.4707	0	0	0	na	na	na	na	-1.65391863759656	0.627857829010567
853	pY-FRK-wt_vs_pY-FRK-dead	RAS1	P01119	YOR101W	Y115	VKDSDYIPVVVVGNK	VKDSDY(ph)IPVVVVGNK_2	TRUE	0.937808	3.31556	up	No	24.1	non-essential	Ras:Domain:CL0023	90.1	0.165	0.233	ordered	1.304595	3	0	0	na	na	na	na	-0.0282115530457528	0.339494080572353
854	pY-FRK-wt_vs_pY-FRK-dead	RAS2	P01120	YNL098C	Y115	VKDTDYVPIVVVGNK	VKDTDY(ph)VPIVVVGNK_2	TRUE	1.59953	6.79233	up	No	209	non-essential	Ras:Domain:CL0023	92	0.125	0.231	ordered	2.88258666666667	5	0	0	na	na	na	na	-0.12434194255501	0.506374632232756
855	pY-FRK-wt_vs_pY-FRK-dead	RAS2	P01120	YNL098C	Y115	VKDTDYVPIVVVGNK	VKDTDY(ph)VPIVVVGNK_3	TRUE	1.85282	6.24125	up	No	209	non-essential	Ras:Domain:CL0023	92	0.125	0.231	ordered	2.88258666666667	5	0	0	na	na	na	na	-0.12434194255501	0.506374632232756
856	pY-FRK-wt_vs_pY-FRK-dead	IMD2	P38697	YHR216W	Y117	VKNYENGFINNPIVISPTTTVGEAK	VKNY(ph)ENGFINNPIVISPTTTVGEAK_3	TRUE	0.734854	1.90001	up	No	133	non-essential	IMPDH:Domain:CL0036	90.69	0.333	0.217	ordered	-0.358976	2	0	0	na	na	na	na	-1.14852385389879	0.438683044703987
857	pY-FRK-wt_vs_pY-FRK-dead	TPS1	Q00764	YBR126C	Y243	VLNVNTLPNGVEYQGR	VLNVNTLPNGVEY(ph)QGR_2	FALSE	0.928198	2.38009	up	No	270	non-essential	Glyco_transf_20:Family:CL0113	94.9	0.094	0.291	ordered	1.19752	0	0	0	na	na	na	na	-0.453306935438688	0.231816248404934
858	pY-FRK-wt_vs_pY-FRK-dead	YGL082W	P53155	YGL082W	Y158	VLVQSYEIQK	VLVQSY(ph)EIQK_2	TRUE	1.68745	5.96734	up	No	80.7	non-essential	No domain	92.35	0.478	0.338	ordered	-0.114492	0	0	0	na	na	na	na	-1.81472299015999	0.484236725663717
859	pY-FRK-wt_vs_pY-FRK-dead	BZZ1	P38822	YHR114W	Y502	VLYAYVQK	VLY(ph)AYVQK_2	TRUE	0.823728	2.48249	up	No	144	non-essential	SH3_1:Domain:CL0010	87.25	0.588	0.454	ordered	-0.187298	195	0	0	na	na	na	na	-3.61817400630633	0.856156405990017
860	pY-FRK-wt_vs_pY-FRK-dead	SCP160	P06105	YJL080C	Y1201	VNDVVYIR	VNDVVY(ph)IR_2	TRUE	0.583888	2.24834	up	No	950	non-essential	KH_1:Domain:CL0007	90.47	0.11	0.281	ordered	2.18991	0	0	0	na	na	na	na	-1.90414755388426	0.562475772063574
861	pY-FRK-wt_vs_pY-FRK-dead	URA2	P07259	YJL130C	Y2185	VNEIKEEVDYDHR	VNEIKEEVDY(ph)DHR_3	TRUE	1.04286	4.31533	up	No	1099	non-essential	OTCace:Domain:CL0399	72.35	0.447	0.239	ordered	-0.0513789	0	0	0	na	na	na	na	-0.725288398111435	0.310218153718124
862	pY-FRK-wt_vs_pY-FRK-dead	GAL10	P04397	YBR019C	Y422	VNGQSVVLGYENEEGYLNPDSAYIGATIGR	VNGQSVVLGYENEEGYLNPDSAY(ph)IGATIGR_3	TRUE	1.52003	6.5038	up	No	6.04	non-essential	Aldose_epim:Family:CL0103	98.43	0.122	0.179	ordered	-0.777844	0	0	0	na	na	na	na	0	NaN
863	pY-FRK-wt_vs_pY-FRK-dead	FBA1	P14540	YKL060C	Y294	VNLDTDCQYAYLTGIR	VNLDTDCQY(ph)AYLTGIR_2	TRUE	3.10312	11.9763	up	No	18406	essential	F_bP_aldolase:Domain:CL0036	96.96	0.553	0.215	ordered	-0.291778	6	0	0	na	na	na	na	-1.49898949671912	0.524671896766625
864	pY-FRK-wt_vs_pY-FRK-dead	ATP2	P00830	YJR121W	Y414	VQETLQTYK	VQETLQTY(ph)K_2	TRUE	2.35816	8.7101	up	No	984	non-essential	No domain	94.78	0.098	0.322	ordered	1.03167	0	0	0	na	na	na	na	-2.11454860749625	0.664675284544471
865	pY-FRK-wt_vs_pY-FRK-dead	FSH2	Q05015	YMR222C	Y186	VQGLYNSCTEDSR	VQGLY(ph)NSCTEDSR_2	TRUE	1.29895	5.72214	up	No	33.1	non-essential	FSH1:Domain:CL0028	98.44	0.165	0.297	ordered	-1.53273	0	0	0	na	na	na	na	-0.438306955614209	0.324707550514002
866	pY-FRK-wt_vs_pY-FRK-dead	THP3	Q12049	YPR045C	Y458	VQLIQNYMK	VQLIQNY(ph)MK_2	TRUE	0.892149	1.8666	up	No	44.2	non-essential	No domain	85.45	0.196	0.402	ordered	-0.264007	0	0	0	na	na	na	na	-0.062562710195776	0.177366946778711
867	pY-FRK-wt_vs_pY-FRK-dead	MED4	Q12343	YOR174W	Y43	VQLYEDLCR	VQLY(ph)EDLCR_2	TRUE	0.535165	2.1691	up	No	50.2	essential	No domain	85.36	0.478	0.449	ordered	-0.436056	0	0	1	na	na	CSE2	0.945839999999993	-2.51689665300487	0.795119662130455
868	pY-FRK-wt_vs_pY-FRK-dead	ZWF1	P11412	YNL241C	Y383	VQPDAAVYLK	VQPDAAVY(ph)LK_2	TRUE	1.9014	5.74627	up	No	369	essential	G6PD_C:Domain:CL0139	96.67	0.016	0.26	ordered	6.41736	0	0	0	na	na	na	na	-1.04013941761149	0.453502919099249
869	pY-FRK-wt_vs_pY-FRK-dead	SAH1	P39954	YER043C	Y433	VQSEYLGIPEEGPFK	VQSEY(ph)LGIPEEGPFK_2	TRUE	1.69328	7.96549	up	Yes	4120	essential	AdoHcyase:Domain:CL0325	98.11	0.788	0.493	ordered	-0.0879994	1	0	0	na	na	na	na	-2.99624973594186	0.697420867526378
870	pY-FRK-wt_vs_pY-FRK-dead	APE1	P14904	YKL103C	Y443	VQYFQIK	VQY(ph)FQIK_2	TRUE	1.3039	4.88927	up	No	89.9	non-essential	Peptidase_M18:Family:CL0035	98.88	0.337	0.318	ordered	1.5519	1	1	0	P14904	1.208	na	na	-1.05886268254832	0.394980793854033
871	pY-FRK-wt_vs_pY-FRK-dead	OSH7	P38755	YHR001W	Y326	VRPLEEQGEYESRR	VRPLEEQGEY(ph)ESRR_3	TRUE	2.0934	4.65313	up	No	41	non-essential	Oxysterol_BP:Family:No_clan	97.49	0.227	0.241	ordered	1.38165333333333	0	0	0	na	na	na	na	-1.16256321923546	0.373667409504306
872	pY-FRK-wt_vs_pY-FRK-dead	OSH7	P38755	YHR001W	Y326	VRPLEEQGEYESR	VRPLEEQGEY(ph)ESR_2	TRUE	1.52149	5.88109	up	No	41	non-essential	Oxysterol_BP:Family:No_clan	97.49	0.227	0.241	ordered	1.38165333333333	0	0	0	na	na	na	na	-1.16256321923546	0.373667409504306
873	pY-FRK-wt_vs_pY-FRK-dead	OSH7	P38755	YHR001W	Y326	VRPLEEQGEYESR	VRPLEEQGEY(ph)ESR_3	TRUE	2.04279	8.66441	up	No	41	non-essential	Oxysterol_BP:Family:No_clan	97.49	0.227	0.241	ordered	1.38165333333333	0	0	0	na	na	na	na	-1.16256321923546	0.373667409504306
874	pY-FRK-wt_vs_pY-FRK-dead	OSH6	Q02201	YKR003W	Y326	VRPLSEQGEYESRK	VRPLSEQGEY(ph)ESRK_3	TRUE	2.09945	6.9423	up	No	68.2	non-essential	Oxysterol_BP:Family:No_clan	98.06	0.184	0.258	ordered	0.489023	0	0	0	na	na	na	na	-1.25815986984971	0.42027963811538
875	pY-FRK-wt_vs_pY-FRK-dead	OSH6	Q02201	YKR003W	Y326	VRPLSEQGEYESR	VRPLSEQGEY(ph)ESR_2	TRUE	1.83278	5.0887	up	No	68.2	non-essential	Oxysterol_BP:Family:No_clan	98.06	0.184	0.258	ordered	0.489023	0	0	0	na	na	na	na	-1.25815986984971	0.42027963811538
876	pY-FRK-wt_vs_pY-FRK-dead	OSH6	Q02201	YKR003W	Y326	VRPLSEQGEYESR	VRPLSEQGEY(ph)ESR_3	TRUE	2.28714	10.5585	up	No	68.2	non-essential	Oxysterol_BP:Family:No_clan	98.06	0.184	0.258	ordered	0.489023	0	0	0	na	na	na	na	-1.25815986984971	0.42027963811538
877	pY-FRK-wt_vs_pY-FRK-dead	PDB1	P32473	YBR221C	Y340	VTGADVPTPYAK	VTGADVPTPY(ph)AK_2	TRUE	1.23039	4.80317	up	No	195	non-essential	Transketolase_C:Domain:CL0591	97.58	0.69	0.31	ordered	-0.208174	4	0	0	na	na	na	na	-0.318743509782219	0.381993384150726
878	pY-FRK-wt_vs_pY-FRK-dead	RPS16A	P0CX51	YDL083C	Y79	VTGGGHVSQVYAIR	VTGGGHVSQVY(ph)AIR_3	TRUE	0.760303	2.60692	up	No	691	non-essential	Ribosomal_S9:Family:CL0329	97.92	0.255	0.184	ordered	-0.260485	0	0	0	na	na	na	na	-1.83495409595508	0.554491899852725
879	pY-FRK-wt_vs_pY-FRK-dead	TRR1	P29509	YDR353W	Y21	VTIIGSGPAAHTAAIYLAR	VTIIGSGPAAHTAAIY(ph)LAR_3	TRUE	1.44493	5.48324	up	No	1255	essential	No domain	98.84	0.412	0.143	ordered	0.0416197	7	2	0	P29509 / P38816	5.971 / 2.279	na	na	-0.574294456863077	0.680179417738659
880	pY-FRK-wt_vs_pY-FRK-dead	YPT1	P01123	YFL038C	Y133	VVEYDVAK	VVEY(ph)DVAK_2	TRUE	2.6959	9.49666	up	No	108	essential	Ras:Domain:CL0023	98.46	0.416	0.369	ordered	-0.471145	0	0	0	na	na	na	na	-0.112428794327367	0.281320429537319
881	pY-FRK-wt_vs_pY-FRK-dead	ADH1	P00330	YOL086C	Y330	VVGLSTLPEIYEK	VVGLSTLPEIY(ph)EK_2	TRUE	2.85534	10.7145	up	Yes	9801	non-essential	No domain	96.42	0.012	0.295	ordered	7.53408	0	0	0	na	na	na	na	-0.346870626254718	0.643926788685524
882	pY-FRK-wt_vs_pY-FRK-dead	FAS2	P19097	YPL231W	Y977	VVNGNSADAAYAQVEIQPR	VVNGNSADAAY(ph)AQVEIQPR_2	TRUE	0.790466	2.81552	up	No	1917	essential	No domain	75.85	0.706	0.535	ordered	0.09867465	0	0	0	na	na	na	na	-0.47453318320731	0.221348063832162
883	pY-FRK-wt_vs_pY-FRK-dead	FAS2	P19097	YPL231W	Y977	VVNGNSADAAYAQVEIQPR	VVNGNSADAAY(ph)AQVEIQPR_3	TRUE	1.31721	5.04182	up	No	1917	essential	No domain	75.85	0.706	0.535	ordered	0.09867465	0	0	0	na	na	na	na	-0.47453318320731	0.221348063832162
884	pY-FRK-wt_vs_pY-FRK-dead	TMA22	P47089	YJR014W	Y39	VWLSENHADLYAK	VWLSENHADLY(ph)AK_2	TRUE	1.02671	4.19478	up	No	173	non-essential	No domain	79.67	0.125	0.394	ordered	0.4170975	0	0	0	na	na	na	na	-2.14658591884183	0.542687853487746
885	pY-FRK-wt_vs_pY-FRK-dead	TMA22	P47089	YJR014W	Y39	VWLSENHADLYAK	VWLSENHADLY(ph)AK_3	TRUE	1.28276	4.48549	up	No	173	non-essential	No domain	79.67	0.125	0.394	ordered	0.4170975	0	0	0	na	na	na	na	-2.14658591884183	0.542687853487746
886	pY-FRK-wt_vs_pY-FRK-dead	YMR262W	P38430	YMR262W	Y305	VYENFQK	VY(ph)ENFQK_2	TRUE	1.0099	4.02659	up	No	6.15	non-essential	TatD_DNase:Domain:CL0034	96.73	0.22	0.306	ordered	0.391894	0	0	0	na	na	na	na	-0.0469813447947933	0.358770893128482
887	pY-FRK-wt_vs_pY-FRK-dead	THS1	P04801	YIL078W	Y305	VYGISFPDKK	VY(ph)GISFPDKK_2	TRUE	0.831078	3.09616	up	No	820	essential	tRNA_SAD:Domain:CL0094	96.39	0.173	0.288	ordered	-0.40772	0	0	0	na	na	na	na	-2.45824901321497	0.73162859089768
888	pY-FRK-wt_vs_pY-FRK-dead	GPM1	P00950	YKL152C	Y49	VYPDVLYTSK	VY(ph)PDVLYTSK_2	TRUE	1.07526	4.57829	up	Yes	8673	essential	His_Phos_1:Domain:CL0071	97.87	0.341	0.162	ordered	-0.319483333333333	0	0	0	na	na	na	na	-0.000531541352007938	0.302429667519182
889	pY-FRK-wt_vs_pY-FRK-dead	MCK1	P21965	YNL307C	Y110	VYQHLAMECLPETLQIEINR	VY(ph)QHLAMECLPETLQIEINR_3	TRUE	0.799866	1.92059	up	No	112	non-essential	Pkinase:Domain:CL0016	91.34	0.149	0.247	ordered	2.11914	0	0	0	na	na	na	na	-1.45193464311505	0.606877192982456
890	pY-FRK-wt_vs_pY-FRK-dead	ARG4	P04076	YHR018C	Y45	VYTAGLQK	VY(ph)TAGLQK_2	TRUE	1.34815	5.94336	up	No	481	non-essential	Lyase_1:Domain:No_clan	98.78	0	0.216	ordered	16.4103	0	0	0	na	na	na	na	-2.24024783847684	0.768845935190449
891	pY-FRK-wt_vs_pY-FRK-dead	TCB1	Q12466	YOR086C	Y579	WNSDYEAVIADR	WNSDY(ph)EAVIADR_2	TRUE	1.10857	5.18058	up	No	618	non-essential	C2:Domain:CL0154	90.44	0.263	0.223	ordered	0.12536	0	0	0	na	na	na	na	-0.95561608858894	0.311432821901992
892	pY-FRK-wt_vs_pY-FRK-dead	GAL10	P04397	YBR019C	Y355	WTTENPFGYQLR	WTTENPFGY(ph)QLR_2	TRUE	1.41614	5.10016	up	No	6.04	non-essential	No domain	97.3	0.059	0.282	ordered	9.0013	0	0	0	na	na	na	na	0	NaN
893	pY-FRK-wt_vs_pY-FRK-dead	TDH3	P00359	YGR192C	Y54	YAGEVSHDDKHIIVDGK	Y(ph)AGEVSHDDKHIIVDGK_3	TRUE	1.11948	3.01612	up	Yes	16371	non-essential	Gp_dh_N:Domain:CL0063	97.99	0.157	0.352	ordered	3.00749333333333	0	0	0	na	na	na	na	-1.08080063486123	0.42479980972013
894	pY-FRK-wt_vs_pY-FRK-dead	TDH3	P00359	YGR192C	Y54	YAGEVSHDDKHIIVDGK	Y(ph)AGEVSHDDKHIIVDGK_4	TRUE	0.786532	2.05127	up	Yes	16371	non-essential	Gp_dh_N:Domain:CL0063	97.99	0.157	0.352	ordered	3.00749333333333	0	0	0	na	na	na	na	-1.08080063486123	0.42479980972013
895	pY-FRK-wt_vs_pY-FRK-dead	TDH3	P00359	YGR192C	Y54	YAGEVSHDDK	Y(ph)AGEVSHDDK_2	TRUE	1.04247	3.55462	up	Yes	16371	non-essential	Gp_dh_N:Domain:CL0063	97.99	0.157	0.352	ordered	3.00749333333333	0	0	0	na	na	na	na	-1.08080063486123	0.42479980972013
896	pY-FRK-wt_vs_pY-FRK-dead	RBG2	P53295	YGR173W	Y336	YALVWGSSAK	Y(ph)ALVWGSSAK_2	TRUE	1.0487	4.21098	up	No	320	non-essential	TGS:Domain:CL0072	92.7	0.216	0.405	ordered	-0.776972	0	0	0	na	na	na	na	-1.68658305281473	0.553934191702432
897	pY-FRK-wt_vs_pY-FRK-dead	SGT2	Q12118	YOR007C	Y181	YAQGKPEEALEAYKK	Y(ph)AQGKPEEALEAYKK_3	TRUE	1.09129	3.58203	up	No	504	non-essential	No domain	98.44	0.357	0.223	ordered	-0.190055	0	0	0	na	na	na	na	-1.95189836280798	0.668087697929354
898	pY-FRK-wt_vs_pY-FRK-dead	ASN1	P49089	YPR145W	Y563	YAQIHEK	Y(ph)AQIHEK_2	TRUE	0.790165	2.37463	up	No	1775	non-essential	No domain	83.63	0.322	0.393	ordered	0.788024	0	0	0	na	na	na	na	-0.90137855376827	0.468092937658155
899	pY-FRK-wt_vs_pY-FRK-dead	MPS2	P53159	YGL075C	Y202	YASIQQR	Y(ph)ASIQQR_2	FALSE	0.69461	1.64542	up	No	13.9	essential	MPS2:Family:No_clan	89.71	0.604	0.491	ordered	0.120713	0	0	0	na	na	na	na	-3.14651759202949	0.971876504160077
900	pY-FRK-wt_vs_pY-FRK-dead	FAS2	P19097	YPL231W	Y1438	YASPNLNMK	Y(ph)ASPNLNM(ox)K_2	TRUE	0.543731	1.74535	up	No	1917	essential	No domain	83.16	0.678	0.38	ordered	-1.75357	0	0	0	na	na	na	na	-0.682009536459962	0.286407766990291
901	pY-FRK-wt_vs_pY-FRK-dead	FAS2	P19097	YPL231W	Y1438	YASPNLNMK	Y(ph)ASPNLNMK_2	TRUE	1.30951	5.72012	up	No	1917	essential	No domain	83.16	0.678	0.38	ordered	-1.75357	0	0	0	na	na	na	na	-0.682009536459962	0.286407766990291
902	pY-FRK-wt_vs_pY-FRK-dead	YPT1	P01123	YFL038C	Y109	YATSTVLK	Y(ph)ATSTVLK_2	TRUE	1.81246	7.67176	up	No	108	essential	Ras:Domain:CL0023	91.81	0.329	0.254	ordered	0.440465	12	2	0	P32864 / P39958	1.901 / 0.499	na	na	-0.0790622402591902	0.216359538645101
903	pY-FRK-wt_vs_pY-FRK-dead	TEF2	P02994	YBR118W	Y56	YAWVLDK	Y(ph)AWVLDK_1	TRUE	0.719195	1.63384	up	No	9541	non-essential	GTP_EFTU:Domain:CL0023	81.82	0.078	0.306	ordered	1.308745	2	0	0	na	na	na	na	-1.13583204158194	0.582380322969944
904	pY-FRK-wt_vs_pY-FRK-dead	TEF2	P02994	YBR118W	Y56	YAWVLDK	Y(ph)AWVLDK_2	TRUE	1.75941	7.35301	up	No	9541	non-essential	GTP_EFTU:Domain:CL0023	81.82	0.078	0.306	ordered	1.308745	2	0	0	na	na	na	na	-1.13583204158194	0.582380322969944
905	pY-FRK-wt_vs_pY-FRK-dead	DPL1	Q05567	YDR294C	Y191	YCVANQLHPDVFPAVR	Y(ph)CVANQLHPDVFPAVR_3	TRUE	1.12528	3.95175	up	No	94.9	non-essential	Pyridoxal_deC:Domain:CL0061	97.97	0.263	0.37	ordered	-0.312118	0	0	0	na	na	na	na	-2.33895695883152	0.660588182712077
906	pY-FRK-wt_vs_pY-FRK-dead	PKC1	P24583	YBL105C	Y107	YDCPSLAQR	Y(ph)DCPSLAQR_2	TRUE	0.946104	4.7866	up	No	40.5	essential	No domain	88.38	0.078	0.26	ordered	0.0293382	0	0	0	na	na	na	na	-1.85635735133523	0.529070453098097
907	pY-FRK-wt_vs_pY-FRK-dead	PPA2	P28239	YMR267W	Y275	YDNLPNTER	Y(ph)DNLPNTER_2	TRUE	1.78524	7.44536	up	No	18.1	non-essential	No domain	84.88	0.384	0.387	ordered	-0.225859	0	0	0	na	na	na	na	-0.314349031102877	0.168265557347822
908	pY-FRK-wt_vs_pY-FRK-dead	CBP3	P21560	YPL215W	Y314	YEALDKDPK	Y(ph)EALDKDPK_2	TRUE	2.26327	7.62668	up	No	106	non-essential	No domain	95.7	0.043	0.377	ordered	3.44779	0	0	0	na	na	na	na	-2.23009852663228	0.723454459650779
909	pY-FRK-wt_vs_pY-FRK-dead	ECM21	P38167	YBL101C	Y736	YEDLDKR	Y(ph)EDLDKR_2	TRUE	1.00089	3.15207	up	No	13.9	non-essential	No domain	89.77	0.169	0.328	ordered	-0.0743867	0	0	0	na	na	na	na	-1.5426409132059	0.706884685668178
910	pY-FRK-wt_vs_pY-FRK-dead	SSE2	P32590	YBR169C	Y628	YEELASLGNIIR	Y(ph)EELASLGNIIR_2	TRUE	1.50103	5.94329	up	No	161	non-essential	HSP70:Family:CL0108	97.96	0.349	0.309	ordered	-0.672704	0	0	0	na	na	na	na	-0.796635225960378	0.379993923742974
911	pY-FRK-wt_vs_pY-FRK-dead	UGP1	P32861	YKL035W	Y88	YEIISQQPENVSNLSK	Y(ph)EIISQQPENVSNLSK_2	TRUE	1.92686	6.19015	up	No	489	essential	UDPGP:Family:CL0110	96	0.153	0.384	ordered	2.01183333333333	0	0	0	na	na	na	na	-2.43909445535226	0.602310492166482
912	pY-FRK-wt_vs_pY-FRK-dead	UGP1	P32861	YKL035W	Y88	YEIISQQPENVSNLSK	Y(ph)EIISQQPENVSNLSK_3	TRUE	1.70008	6.44219	up	No	489	essential	UDPGP:Family:CL0110	96	0.153	0.384	ordered	2.01183333333333	0	0	0	na	na	na	na	-2.43909445535226	0.602310492166482
913	pY-FRK-wt_vs_pY-FRK-dead	HSP104	P31539	YLL026W	Y507	YFAIPDIKK	Y(ph)FAIPDIKK_2	TRUE	1.37206	5.07162	up	No	732	non-essential	No domain	91.24	0.694	0.399	ordered	-0.150941	3	0	0	na	na	na	na	-0.0515077932858411	0.177265086081966
914	pY-FRK-wt_vs_pY-FRK-dead	HSP104	P31539	YLL026W	Y507	YFAIPDIK	Y(ph)FAIPDIK_2	TRUE	1.71746	7.55559	up	No	732	non-essential	No domain	91.24	0.694	0.399	ordered	-0.150941	3	0	0	na	na	na	na	-0.0515077932858411	0.177265086081966
915	pY-FRK-wt_vs_pY-FRK-dead	SAM2	P19358	YDR502C	Y231	YFIQPSGR	Y(ph)FIQPSGR_2	TRUE	1.00152	3.52219	up	No	862	non-essential	S-AdoMet_synt_M:Domain:No_clan	98.74	0.282	0.321	ordered	2.45674	0	0	0	na	na	na	na	-1.45997749315739	0.432958596106389
916	pY-FRK-wt_vs_pY-FRK-dead	STF2	P16965	YGR008C	Y18	YFSHTGNYGESPNHIK	Y(ph)FSHTGNYGESPNHIK_3	TRUE	1.75122	6.88458	up	No	123	non-essential	No domain	74.04	0.71	0.699	disordered	-0.246952	0	0	0	na	na	na	na	-2.39305530056661	0.589161940768746
917	pY-FRK-wt_vs_pY-FRK-dead	SEC21	P32074	YNL287W	Y575	YFYDIPSLESK	Y(ph)FYDIPSLESK_2	TRUE	0.990273	2.48307	up	No	440	essential	No domain	75.96	0.518	0.35	ordered	-0.441263	0	0	0	na	na	na	na	-0.925039408371516	0.224086481617026
918	pY-FRK-wt_vs_pY-FRK-dead	YDJ1	P25491	YNL064C	Y321	YGGYGNLIIK	Y(ph)GGYGNLIIK_2	TRUE	2.21797	10.5466	up	No	1297	non-essential	DnaJ_C:Domain:No_clan	78.9	0.812	0.305	ordered	-0.292923	4	0	0	na	na	na	na	-0.403812409704558	0.171406511388496
919	pY-FRK-wt_vs_pY-FRK-dead	PDA1	P16387	YER178W	Y247	YGMGTAASR	Y(ph)GMGTAASR_2	TRUE	0.871444	2.69383	up	No	484	non-essential	E1_dh:Family:CL0254	98.51	0.09	0.225	ordered	3.33315	0	0	0	na	na	na	na	-2.86069471793912	0.833824359054723
920	pY-FRK-wt_vs_pY-FRK-dead	GCD14	P46959	YJL125C	Y43	YGSFPHK	Y(ph)GSFPHK_2	TRUE	0.968597	2.99774	up	No	55.2	essential	No domain	84.32	0.286	0.316	ordered	0.703281	0	0	0	na	na	na	na	-1.77508851783066	0.553217821782178
921	pY-FRK-wt_vs_pY-FRK-dead	PRO3	P32263	YER023W	Y141	YGYGCAVVSYSADVSK	Y(ph)GYGCAVVSYSADVSK_2	TRUE	1.59185	6.08582	up	No	799	essential	No domain	89.63	0.62	0.197	ordered	0.100003	5	0	0	na	na	na	na	-1.50808874557473	0.614999071839614
922	pY-FRK-wt_vs_pY-FRK-dead	YDJ1	P25491	YNL064C	Y33	YHPDKNPSEEAAEK	Y(ph)HPDKNPSEEAAEK_3	TRUE	0.870421	2.77502	up	No	1297	non-essential	DnaJ:Domain:CL0392	86.66	0.278	0.423	ordered	0.315635	0	0	0	na	na	na	na	-1.31980867472016	0.51820872474585
923	pY-FRK-wt_vs_pY-FRK-dead	GAL10	P04397	YBR019C	Y669	YIDAINQENWK	Y(ph)IDAINQENWK_2	TRUE	1.2178	3.96717	up	No	6.04	non-essential	Aldose_epim:Family:CL0103	98.49	0.039	0.179	ordered	3.99611	0	0	0	na	na	na	na	0	NaN
924	pY-FRK-wt_vs_pY-FRK-dead	GLN1	P32288	YPR035W	Y266	YIEQAIEK	Y(ph)IEQAIEK_2	TRUE	0.950467	3.59605	up	No	2524	essential	Gln-synt_C:Domain:CL0286	98.8	0.255	0.273	ordered	0.733056	0	0	0	na	na	na	na	-0.262847641498604	0.2293356096173
925	pY-FRK-wt_vs_pY-FRK-dead	YKL091C	P33324	YKL091C	Y292	YIGPEGEIPNIFGK	Y(ph)IGPEGEIPNIFGK_2	TRUE	1.11574	4.43736	up	No	30.1	non-essential	No domain	98.75	0.192	0.202	ordered	-0.0888651	0	0	0	na	na	na	na	0	0.0698641765704584
926	pY-FRK-wt_vs_pY-FRK-dead	LYS20	P48570	YDL182W	Y333	YIHFANR	Y(ph)IHFANR_2	TRUE	1.04041	3.14952	up	No	954	non-essential	No domain	79.7	0.239	0.249	ordered	0.708685	0	0	0	na	na	na	na	-0.644041336615146	0.296241618994895
927	pY-FRK-wt_vs_pY-FRK-dead	PIL1	P53252	YGR086C	Y158	YKDPQSPK	Y(ph)KDPQSPK_2	TRUE	1.34591	5.3175	up	No	661	non-essential	Pil1:Family:No_clan	95.32	0.714	0.419	ordered	0.0269608	0	0	0	na	na	na	na	-1.79180677732762	0.454411193159736
928	pY-FRK-wt_vs_pY-FRK-dead	PMA1	P05030	YGL008C	Y443	YKVLEFHPFDPVSK	Y(ph)KVLEFHPFDPVSK_3	TRUE	0.857813	2.58522	up	No	4368	essential	Hydrolase:Domain:CL0137	86.82	0.18	0.439	ordered	0.81881	0	0	0	na	na	na	na	-1.22460950171328	0.436328192190815
929	pY-FRK-wt_vs_pY-FRK-dead	YCH1	P42937	YGR203W	Y11	YLDPTELHR	Y(ph)LDPTELHR_2	TRUE	1.79081	7.26513	up	No	37	non-essential	No domain	97.68	0.42	0.402	ordered	1.1081	4	1	0	P42937	-0.865	na	na	-2.20297936859755	0.676287190450739
930	pY-FRK-wt_vs_pY-FRK-dead	MYO5	Q04439	YMR109W	Y628	YLGLQENVR	Y(ph)LGLQENVR_2	TRUE	1.51352	7.01953	up	No	189	non-essential	Myosin_head:Domain:CL0023	84.37	0.094	0.195	ordered	0.928956	0	0	0	na	na	na	na	-3.79999611723107	0.840291869953802
931	pY-FRK-wt_vs_pY-FRK-dead	TCB3	Q03640	YML072C	Y550	YLLLNTLEQK	Y(ph)LLLNTLEQK_2	TRUE	0.99252	3.15596	up	No	290	non-essential	C2:Domain:CL0154	87.7	0.227	0.249	ordered	1.04049	0	0	0	na	na	na	na	-2.48374862595205	0.764669801676549
932	pY-FRK-wt_vs_pY-FRK-dead	ERG27	Q12452	YLR100W	Y187	YLSLNDIELLK	Y(ph)LSLNDIELLK_2	TRUE	1.14593	4.65845	up	No	148	essential	adh_short:Domain:CL0063	95.07	0.114	0.226	ordered	2.0267	0	0	0	na	na	na	na	-1.17413963244001	0.307785703445136
933	pY-FRK-wt_vs_pY-FRK-dead	YLR419W	Q06698	YLR419W	Y1227	YLSTSSGAVEKDPEAK	Y(ph)LSTSSGAVEKDPEAK_3	TRUE	0.95569	3.07295	up	No	62.3	non-essential	OB_NTP_bind:Domain:CL0021	73.32	0.58	0.398	ordered	0.0104719	0	0	0	na	na	na	na	-1.83796055473762	0.610279550957517
934	pY-FRK-wt_vs_pY-FRK-dead	SAC6	P32599	YDR129C	Y364	YLTPSSLVAGNPK	Y(ph)LTPSSLVAGNPK_2	TRUE	0.529425	2.29392	up	No	408	non-essential	CH:Domain:CL0188	94.29	0.051	0.193	ordered	3.36931	0	0	0	na	na	na	na	-3.4981103617525	0.735025214218359
935	pY-FRK-wt_vs_pY-FRK-dead	INO1	P11986	YJL153C	Y404	YMKPVGDSK	Y(ph)M(ox)KPVGDSK_2	TRUE	0.917251	2.66231	up	No	195	non-essential	Inos-1-P_synth:Family:CL0139	97.07	0.298	0.318	ordered	2.79678	22	1	0	P11986	0.333	na	na	-4.11802022929986	0.81613906859598
[truncated: 195 more rows]

## Sheet: FYN
	test	gene	protein	ensembl_IDs	position	peptide_seq	peptide_z	imputed	log2_fc	d_score	regulation	native?	paxdb_abundance	essentiality	pfam_domain	pLDDT	RSA	RSA_n25	order_status	ddG	ECLAIR_interactions	I3D_interactions	AF2_interactions	I3D_interactors	I3D_AC_ddG	AF2_interactors	AF2_AC_ddG	ddE	ddE_normalised
[truncated: 696 more rows]

[truncated: 7 more sheets: LCK, LYN, SRC, SYK, TEC, TNK1, vSRC]
