# Supplementary material for: The fitness cost of spurious phosphorylation
Source: EMBO J. 2024 Sep 10;43(20):4720–51. doi: 10.1038/s44318-024-00200-7 (PMC11480408; doi:10.1038/s44318-024-00200-7)
Supplement: Supplementary file 10 — Dataset EV4 [file 44318_2024_200_MOESM10_ESM.xlsx]

## Sheet: Legend
Complete list of upregulated (WT-dead) pY sites for each kinase in the pYd category (tyrosine kinase domains). Various annotations (MS, structural, evolutionary, abundance) are given for each site and are listed in the column descriptions.

## Sheet: column_descriptions
column name		description
test		conditions compared in the test (perturbation vs control, separated by "_vs_")
gene		gene name
protein		UniProt accession
ensembl_ID		systematic ID corresponding to the UniProt accession
position		position of the modified amino acid
peptide_seq		peptide base sequence
peptide_z		peptide sequence (including PTMs) _ peptide ion charge state
imputed		TRUE if includes any imputed intensity values
log2_fc		log2 intensity fold change (perturbation vs control)
d_score		SAM test statistical significance score (the more extreme, the more significant)
regulation		SAM test regulated: up vs down vs ns (= non-significant)
native?		Found to be natively phosphorylayted in Lanz et al., 2021 AND Leutert et al., 2022?
paxdb_abundance		Abundance reported in paxdb (whole organism – integrated)
essentiality		essentiality data extracted from YeastMine (https://yeastmine.yeastgenome.org/yeastmine/begin.do)
pfam_domain		the pfam domain that the phosphosite maps to. Format is (domain name) / (family or domain) / (clan name)
pLDDT		AlphaFold2 position confidence score. PLDDT < 70 denotes low-confidence predictions.
RSA		Relative solvent accessibility (between 0 and 1)
RSA_n25		RSA from a 25-amino acid window centered on the phosphosite position (-/+ 12 amino acids).
Order_status		Order/disorder predictions on the basis RSA_n25 (disordered: RSA_n25 >= 0.581 )
ddG		Effect of phosphorylation (Y -> pY) on the free energy of folding (predictions from FoldX)
ECLAIR_interactions		Number of interfaces predicted for the phosphosite from machine learning (Meyer et al., 2018)
I3D_interactions		Number of interfaces predicted for the phosphosite from the PDB and homology models (Mosca et al., 2013)
AF2_interactions		Number of interfaces predicted for the phosphosite from AlphaFold2 models (Humphreys et al., 2021)
I3D_interactors		Interactors for the interfaces predicted by Interactome3D (PDB and homology models)
I3D_AC_ddG		Free energy of complex formation (ΔΔG) for phosphorylation (Y → pY), for I3D interfaces. Predictions from FoldX
AF2_interactors		Interactors for the interfaces predicted by AlphaFold2 (Humphreys et al., 2021)
AF2_AC_ddG		Free energy of complex formation (ΔΔG) for phosphorylation (Y → pY), for AF2 interfaces. Predictions from FoldX
ddE		GEMME prediction scores on the basis of sequence conservation (Laine et al., 2019). More negatives are more harmful.
ddE_normalised		Rank-normalised ddE scores (within proteins). Least harmful mutations have a score of 0 and vice versa.

## Sheet: EPHA1
	test	gene	protein	ensembl_IDs	position	peptide_seq	peptide_z	imputed	log2_fc	d_score	regulation	native?	paxdb_abundance	essentiality	pfam_domain	pLDDT	RSA	RSA_n25	order_status	ddG	ECLAIR_interactions	I3D_interactions	AF2_interactions	I3D_interactors	I3D_AC_ddG	AF2_interactors	AF2_AC_ddG	ddE	ddE_normalised
1	pYd-EPHA1-wt_vs_pYd-EPHA1-dead	GAL7	P08431	YBR018C	Y55	CYLCPGNKR	(pc)CY(ph)LCPGNKR_2	TRUE	0.708421	3.93632	up	No	5.96	non-essential	GalP_UDP_transf:Domain:CL0265	96.3	0.522	0.382	ordered	-0.138527	0	0	0	na	na	na	na	-2.72810786921764	0.80802415875755
2	pYd-EPHA1-wt_vs_pYd-EPHA1-dead	GAL7	P08431	YBR018C	Y55	CYLCPGNK	(pc)CY(ph)LCPGNK_2	TRUE	1.19654	8.17659	up	No	5.96	non-essential	GalP_UDP_transf:Domain:CL0265	96.3	0.522	0.382	ordered	-0.138527	0	0	0	na	na	na	na	-2.72810786921764	0.80802415875755
3	pYd-EPHA1-wt_vs_pYd-EPHA1-dead	RPL7A	P05737	YGL076C	Y76	AAGSYYVEAQHK	AAGSYY(ph)VEAQHK_2	TRUE	0.974951	4.38548	up	No	5053	non-essential	Ribosomal_L30_N:Domain:No_clan	95.84	0.376	0.421	ordered	-0.309451	0	0	2	na	na	RPL20B / RPL21A	-0.00589799999999983 / -1.14894	-1.922382609396	0.457937877480587
4	pYd-EPHA1-wt_vs_pYd-EPHA1-dead	RPL7A	P05737	YGL076C	Y76	AAGSYYVEAQHK	AAGSYY(ph)VEAQHK_3	TRUE	0.839586	3.9008	up	No	5053	non-essential	Ribosomal_L30_N:Domain:No_clan	95.84	0.376	0.421	ordered	-0.309451	0	0	2	na	na	RPL20B / RPL21A	-0.00589799999999983 / -1.14894	-1.922382609396	0.457937877480587
5	pYd-EPHA1-wt_vs_pYd-EPHA1-dead	RPL2A	P0CX45	YFR031C-A	Y133	ASGNYVIIIGHNPDENK	ASGNY(ph)VIIIGHNPDENK_3	TRUE	1.10265	6.39494	up	No	939	non-essential	Ribosomal_L2_C:Domain:CL0107	98.01	0.396	0.292	ordered	-0.416766	0	0	0	na	na	na	na	-2.05225544899146	0.55159552424368
6	pYd-EPHA1-wt_vs_pYd-EPHA1-dead	GAL7	P08431	YBR018C	Y55	CYLCPGNK	CY(ph)LCPGNK_2	TRUE	0.879561	4.25383	up	No	5.96	non-essential	GalP_UDP_transf:Domain:CL0265	96.3	0.522	0.382	ordered	-0.138527	0	0	0	na	na	na	na	-2.72810786921764	0.80802415875755
7	pYd-EPHA1-wt_vs_pYd-EPHA1-dead	FBA1	P14540	YKL060C	Y310	DYIMSPVGNPEGPEKPNKK	DY(ph)IMSPVGNPEGPEKPNKK_3	FALSE	0.868667	6.82765	up	Yes	18406	essential	F_bP_aldolase:Domain:CL0036	97.98	0.153	0.381	ordered	0.207002	0	0	0	na	na	na	na	-1.22915224982013	0.463377080431117
8	pYd-EPHA1-wt_vs_pYd-EPHA1-dead	GAL7	P08431	YBR018C	Y217	EHNTDLFADYVK	EHNTDLFADY(ph)VK_2	TRUE	1.85426	11.6659	up	No	5.96	non-essential	GalP_UDP_tr_C:Domain:CL0265	98.68	0.075	0.297	ordered	5.37011	0	0	0	na	na	na	na	-1.70473775133259	0.662064998561979
9	pYd-EPHA1-wt_vs_pYd-EPHA1-dead	GAL7	P08431	YBR018C	Y217	EHNTDLFADYVK	EHNTDLFADY(ph)VK_3	TRUE	1.59058	12.7786	up	No	5.96	non-essential	GalP_UDP_tr_C:Domain:CL0265	98.68	0.075	0.297	ordered	5.37011	0	0	0	na	na	na	na	-1.70473775133259	0.662064998561979
10	pYd-EPHA1-wt_vs_pYd-EPHA1-dead	GAL10	P04397	YBR019C	Y231	EKLYIFGDDYDSR	EKLY(ph)IFGDDYDSR_3	TRUE	0.83238	3.73169	up	No	6.04	non-essential	GDP_Man_Dehyd:Domain:CL0063	93.97	0.341	0.256	ordered	-0.415862	3	0	0	na	na	na	na	0	NaN
11	pYd-EPHA1-wt_vs_pYd-EPHA1-dead	TPS2	P31688	YDR074W	Y97	EKPQDLDDDPLYLTK	EKPQDLDDDPLY(ph)LTK_2	TRUE	1.22501	15.4068	up	No	289	non-essential	Glyco_transf_20:Family:CL0113	76.54	0.2	0.424	ordered	0.845249	0	0	0	na	na	na	na	-0.184331833796238	0.220035252643948
12	pYd-EPHA1-wt_vs_pYd-EPHA1-dead	TPS2	P31688	YDR074W	Y97	EKPQDLDDDPLYLTK	EKPQDLDDDPLY(ph)LTK_3	TRUE	1.72164	10.7746	up	No	289	non-essential	Glyco_transf_20:Family:CL0113	76.54	0.2	0.424	ordered	0.845249	0	0	0	na	na	na	na	-0.184331833796238	0.220035252643948
13	pYd-EPHA1-wt_vs_pYd-EPHA1-dead	ALD3	P54114	YMR169C	Y492	ESGDTGVDNYLQIK	ESGDTGVDNY(ph)LQIK_2	TRUE	1.04134	4.39023	up	No	282	non-essential	Aldedh:Family:CL0099	98.16	0.004	0.32	ordered	14.3974	0	0	0	na	na	na	na	-1.50844361215351	0.75210652241756
14	pYd-EPHA1-wt_vs_pYd-EPHA1-dead	RPL5	P26321	YPL131W	Y172	GASDGGLYVPHSENR	GASDGGLY(ph)VPHSENR_2	TRUE	1.56611	8.92141	up	Yes	1843	essential	Ribosomal_L5e:Family:CL0267	97.35	0.247	0.115	ordered	-0.678857	0	0	0	na	na	na	na	-0.661299341236845	0.200478596118054
15	pYd-EPHA1-wt_vs_pYd-EPHA1-dead	RPL5	P26321	YPL131W	Y172	GASDGGLYVPHSENR	GASDGGLY(ph)VPHSENR_3	TRUE	1.83135	21.4619	up	Yes	1843	essential	Ribosomal_L5e:Family:CL0267	97.35	0.247	0.115	ordered	-0.678857	0	0	0	na	na	na	na	-0.661299341236845	0.200478596118054
16	pYd-EPHA1-wt_vs_pYd-EPHA1-dead	ADH1	P00330	YOL086C	Y88	IGDYAGIK	IGDY(ph)AGIK_2	TRUE	1.39687	7.96545	up	No	9801	non-essential	ADH_N:Domain:CL0296	98.8	0.235	0.279	ordered	0.540965	0	0	0	na	na	na	na	-0.36966849981577	0.659809408561489
17	pYd-EPHA1-wt_vs_pYd-EPHA1-dead	CDC19	P00549	YAL038W	Y127	IMYVDYK	IMY(ph)VDYK_2	TRUE	1.00664	5.43878	up	No	16568	essential	PK:Family:CL0151	98.31	0.078	0.284	ordered	2.5888	0	0	0	na	na	na	na	-0.752194642510117	0.418315789473684
18	pYd-EPHA1-wt_vs_pYd-EPHA1-dead	PGI1	P12709	YBR196C	Y25	IYESQGK	IY(ph)ESQGK_2	TRUE	1.18814	7.77515	up	No	3703	essential	No domain	98.53	0.18	0.281	ordered	0.527935	0	0	0	na	na	na	na	-0.336641796237948	0.258456860509312
19	pYd-EPHA1-wt_vs_pYd-EPHA1-dead	ADE13	Q05911	YLR359W	Y4	PDYDNYTTPLSSR	PDY(ph)DNYTTPLSSR_2	TRUE	1.01411	4.17393	up	No	340	essential	No domain	86.86	0.878	0.526	ordered	-0.04057	0	0	0	na	na	na	na	-0.0738945041548493	0.0877068428813281
20	pYd-EPHA1-wt_vs_pYd-EPHA1-dead	GAL7	P08431	YBR018C	Y217	REHNTDLFADYVK	REHNTDLFADY(ph)VK_3	TRUE	0.663289	4.38459	up	No	5.96	non-essential	GalP_UDP_tr_C:Domain:CL0265	98.68	0.075	0.297	ordered	5.37011	0	0	0	na	na	na	na	-1.70473775133259	0.662064998561979
21	pYd-EPHA1-wt_vs_pYd-EPHA1-dead	POR1	P04840	YNL055C	Y6	SPPVYSDISR	SPPVY(ph)SDISR_2	TRUE	1.38731	10.0453	up	No	3429	non-essential	Porin_3:Family:CL0193	95.68	0.11	0.288	ordered	2.34599	0	0	0	na	na	na	na	-3.05467682079676	0.684656183120871
22	pYd-EPHA1-wt_vs_pYd-EPHA1-dead	FBA1	P14540	YKL060C	Y294	VNLDTDCQYAYLTGIR	VNLDTDCQY(ph)AYLTGIR_2	TRUE	0.983207	4.11117	up	No	18406	essential	F_bP_aldolase:Domain:CL0036	96.96	0.553	0.215	ordered	-0.28915	6	0	0	na	na	na	na	-1.49898949671912	0.524671896766625
23	pYd-EPHA1-wt_vs_pYd-EPHA1-dead	FBA1	P14540	YKL060C	Y294	VNLDTDCQYAYLTGIR	VNLDTDCQY(ph)AYLTGIR_3	TRUE	0.57457	3.52137	up	No	18406	essential	F_bP_aldolase:Domain:CL0036	96.96	0.553	0.215	ordered	-0.28915	6	0	0	na	na	na	na	-1.49898949671912	0.524671896766625
24	pYd-EPHA1-wt_vs_pYd-EPHA1-dead	TEF2	P02994	YBR118W	Y56	YAWVLDK	Y(ph)AWVLDK_2	TRUE	0.8719	4.40446	up	No	9541	non-essential	GTP_EFTU:Domain:CL0023	81.82	0.078	0.306	ordered	1.43319	2	0	0	na	na	na	na	-1.13583204158194	0.582380322969944
25	pYd-EPHA1-wt_vs_pYd-EPHA1-dead	GAL7	P08431	YBR018C	Y75	YESTYIFPNDYAAVR	YESTY(ph)IFPNDYAAVR_2	TRUE	2.05945	17.5092	up	No	5.96	non-essential	GalP_UDP_transf:Domain:CL0265	98.48	0.184	0.377	ordered	-1.35046	0	0	0	na	na	na	na	-1.80090847905046	0.678458441184929
26	pYd-EPHA1-wt_vs_pYd-EPHA1-dead	GAL7	P08431	YBR018C	Y81	YESTYIFPNDYAAVR	YESTYIFPNDY(ph)AAVR_2	TRUE	0.890337	5.0102	up	No	5.96	non-essential	GalP_UDP_transf:Domain:CL0265	93.65	0.663	0.432	ordered	-0.338194	1	0	0	na	na	na	na	-2.63877999345636	0.797670405522002
27	pYd-EPHA1-wt_vs_pYd-EPHA1-dead	HBT1	Q07653	YDL223C	Y1012	HHQYGSDEGEQDYHDDEQGEEQAGK	HHQYGSDEGEQDY(ph)HDDEQGEEQAGK_4	TRUE	0.786727	3.53439	up	No	53	non-essential	No domain	35.09	0.714	0.785	disordered	0	0	0	0	na	na	na	na	na	na
28	pYd-EPHA1-wt_vs_pYd-EPHA1-dead	DGR2	P32330	YKL121W	Y11	TSTLSYDETPNSNEGDRNATPVNPK	TSTLSY(ph)DETPNSNEGDRNATPVNPK_3	TRUE	0.956035	4.9572	up	No	5.81	non-essential	No domain	25.17	0.89	0.834	disordered	0	0	0	0	na	na	na	na	-0.0361588838525886	0.183250927070457

## Sheet: EPHA3
	test	gene	protein	ensembl_IDs	position	peptide_seq	peptide_z	imputed	log2_fc	d_score	regulation	native?	paxdb_abundance	essentiality	pfam_domain	pLDDT	RSA	RSA_n25	order_status	ddG	ECLAIR_interactions	I3D_interactions	AF2_interactions	I3D_interactors	I3D_AC_ddG	AF2_interactors	AF2_AC_ddG	ddE	ddE_normalised
1	pYd-EPHA3-wt_vs_pYd-EPHA3-dead	GAL7	P08431	YBR018C	Y55	CYLCPGNKR	(pc)CY(ph)LCPGNKR_2	TRUE	1.50285	9.01089	up	No	5.96	non-essential	GalP_UDP_transf:Domain:CL0265	96.3	0.522	0.382	ordered	-0.138837666666667	0	0	0	na	na	na	na	-2.72811	0.808024
2	pYd-EPHA3-wt_vs_pYd-EPHA3-dead	GAL7	P08431	YBR018C	Y55	CYLCPGNK	(pc)CY(ph)LCPGNK_2	TRUE	1.80869	14.2605	up	No	5.96	non-essential	GalP_UDP_transf:Domain:CL0265	96.3	0.522	0.382	ordered	-0.138837666666667	0	0	0	na	na	na	na	-2.72811	0.808024
3	pYd-EPHA3-wt_vs_pYd-EPHA3-dead	GAL7	P08431	YBR018C	Y217	EHNTDLFADYVK	(py)EHNTDLFADY(ph)VK_3	TRUE	0.956571	7.11015	up	No	5.96	non-essential	GalP_UDP_tr_C:Domain:CL0265	98.68	0.075	0.297	ordered	5.498162	0	0	0	na	na	na	na	-1.70474	0.662065
4	pYd-EPHA3-wt_vs_pYd-EPHA3-dead	MIC19	P43594	YFR011C	Y42	ESDYVTK	(py)ESDY(ph)VTK_2	TRUE	0.611676	4.65414	up	No	96.5	non-essential	DUF1690:Family:No_clan	89.92	0.533	0.507	ordered	-0.181195	0	0	0	na	na	na	na	-1.19741	0.533063
5	pYd-EPHA3-wt_vs_pYd-EPHA3-dead	RPS18A	P0CX55	YDR450W	Y98	QNDITDGKDYHTLANNVESK	(py)QNDITDGKDY(ph)HTLANNVESK_3	TRUE	2.11715	14.511	up	No	1592	non-essential	Ribosomal_S13:Family:CL0303	92.71	0.31	0.353	ordered	1.79352	0	0	0	na	na	na	na	-0.322051	0.11085
6	pYd-EPHA3-wt_vs_pYd-EPHA3-dead	ARO3	P14843	YDR035W	Y79	AAYDYADR	AAY(ph)DYADR_2	TRUE	1.02983	10.9302	up	No	299	non-essential	DAHP_synth_1:Domain:CL0036	98.72	0.188	0.185	ordered	3.65806	0	0	0	na	na	na	na	-0.81597	0.277521
7	pYd-EPHA3-wt_vs_pYd-EPHA3-dead	PGM2	P37012	YMR105C	Y355	AHGLNCYEVPTGWK	AHGLNCY(ph)EVPTGWK_2	TRUE	1.2794	9.35624	up	No	350	non-essential	PGM_PMM_III:Domain:No_clan	98.15	0.188	0.212	ordered	0.7191635	0	0	0	na	na	na	na	-0.542523	0.611777
8	pYd-EPHA3-wt_vs_pYd-EPHA3-dead	PGM2	P37012	YMR105C	Y355	AHGLNCYEVPTGWK	AHGLNCY(ph)EVPTGWK_3	TRUE	1.35006	9.58296	up	No	350	non-essential	PGM_PMM_III:Domain:No_clan	98.15	0.188	0.212	ordered	0.7191635	0	0	0	na	na	na	na	-0.542523	0.611777
9	pYd-EPHA3-wt_vs_pYd-EPHA3-dead	PFK2	P16862	YMR205C	Y373	AIDYVEATANSHSR	AIDY(ph)VEATANSHSR_2	TRUE	0.667283	3.56398	up	No	1552	non-essential	PFK:Domain:CL0240	95.66	0.71	0.198	ordered	-0.182772	5	0	0	na	na	na	na	-2.04419	0.568731
10	pYd-EPHA3-wt_vs_pYd-EPHA3-dead	KGD1	P20967	YIL125W	Y571	AKDYVPSQR	AKDY(ph)VPSQR_2	TRUE	1.47321	14.8358	up	No	261	non-essential	E1_dh:Family:CL0254	83.82	0.251	0.275	ordered	2.3452	0	0	0	na	na	na	na	-0.46106	0.354844
11	pYd-EPHA3-wt_vs_pYd-EPHA3-dead	LYS20	P48570	YDL182W	Y60	ALDDFGVDYIELTSPVASEQSR	ALDDFGVDY(ph)IELTSPVASEQSR_3	TRUE	0.872759	4.98013	up	No	954	non-essential	HMGL-like:Domain:CL0036	98.9	0.055	0.192	ordered	2.57509	0	0	0	na	na	na	na	-1.54486	0.530971
12	pYd-EPHA3-wt_vs_pYd-EPHA3-dead	SGT2	Q12118	YOR007C	Y118	AMANKDYELAINK	AMANKDY(ph)ELAINK_2	TRUE	0.906626	4.44545	up	No	504	non-essential	No domain	98.2	0.243	0.316	ordered	-0.563440333333333	0	0	0	na	na	na	na	-2.02585	0.680116
13	pYd-EPHA3-wt_vs_pYd-EPHA3-dead	SGT2	Q12118	YOR007C	Y118	AMANKDYELAINK	AMANKDY(ph)ELAINK_3	TRUE	0.649323	4.87556	up	No	504	non-essential	No domain	98.2	0.243	0.316	ordered	-0.563440333333333	0	0	0	na	na	na	na	-2.02585	0.680116
14	pYd-EPHA3-wt_vs_pYd-EPHA3-dead	FSH1	P38777	YHR049W	Y41	ANVQCDYIDAPVLLEK	ANVQCDY(ph)IDAPVLLEK_2	TRUE	1.17671	8.39479	up	No	258	non-essential	FSH1:Domain:CL0028	98.88	0.18	0.301	ordered	1.95581333333333	0	0	0	na	na	na	na	-2.91232	0.855192
15	pYd-EPHA3-wt_vs_pYd-EPHA3-dead	FSH1	P38777	YHR049W	Y41	ANVQCDYIDAPVLLEK	ANVQCDY(ph)IDAPVLLEK_3	TRUE	0.509376	3.85784	up	No	258	non-essential	FSH1:Domain:CL0028	98.88	0.18	0.301	ordered	1.95581333333333	0	0	0	na	na	na	na	-2.91232	0.855192
16	pYd-EPHA3-wt_vs_pYd-EPHA3-dead	RPL2A	P0CX45	YFR031C-A	Y133	ASGNYVIIIGHNPDENK	ASGNY(ph)VIIIGHNPDENK_2	TRUE	1.47511	10.4964	up	No	939	non-essential	Ribosomal_L2_C:Domain:CL0107	98.01	0.396	0.292	ordered	-0.422471	0	0	0	na	na	na	na	-2.05226	0.551596
17	pYd-EPHA3-wt_vs_pYd-EPHA3-dead	RPL2A	P0CX45	YFR031C-A	Y133	ASGNYVIIIGHNPDENK	ASGNY(ph)VIIIGHNPDENK_3	TRUE	2.2257	18.7136	up	No	939	non-essential	Ribosomal_L2_C:Domain:CL0107	98.01	0.396	0.292	ordered	-0.422471	0	0	0	na	na	na	na	-2.05226	0.551596
18	pYd-EPHA3-wt_vs_pYd-EPHA3-dead	YJL068C	P40363	YJL068C	Y265	ATSWQDYVEIKK	ATSWQDY(ph)VEIKK_3	TRUE	0.594122	3.79131	up	No	57.6	non-essential	Esterase:Domain:CL0028	98.76	0.239	0.324	ordered	-0.330543	0	0	0	na	na	na	na	-0.145595	0.176134
19	pYd-EPHA3-wt_vs_pYd-EPHA3-dead	YJL068C	P40363	YJL068C	Y265	ATSWQDYVEIK	ATSWQDY(ph)VEIK_2	TRUE	1.13392	6.41239	up	No	57.6	non-essential	Esterase:Domain:CL0028	98.76	0.239	0.324	ordered	-0.330543	0	0	0	na	na	na	na	-0.145595	0.176134
20	pYd-EPHA3-wt_vs_pYd-EPHA3-dead	VMA5	P31412	YKL080W	Y149	ATYANYNSAK	ATY(ph)ANYNSAK_2	TRUE	1.1268	8.76606	up	No	265	non-essential	V-ATPase_C:Family:No_clan	98.2	0.231	0.291	ordered	0.180334	0	0	0	na	na	na	na	-1.18603	0.388505
21	pYd-EPHA3-wt_vs_pYd-EPHA3-dead	RPL25	P04456	YOL127W	Y54	AVPHYNR	AVPHY(ph)NR_2	TRUE	1.32701	8.6441	up	No	1908	essential	No domain	92.23	0.608	0.549	ordered	-0.4004	0	0	1	na	na	RPL35B	-0.54826	-0.841461	0.171301
22	pYd-EPHA3-wt_vs_pYd-EPHA3-dead	GAL7	P08431	YBR018C	Y55	CYLCPGNK	CY(ph)LCPGNK_2	TRUE	1.20215	7.86798	up	No	5.96	non-essential	GalP_UDP_transf:Domain:CL0265	96.3	0.522	0.382	ordered	-0.138837666666667	0	0	0	na	na	na	na	-2.72811	0.808024
23	pYd-EPHA3-wt_vs_pYd-EPHA3-dead	RPS5	P26783	YJR123W	Y61	DASLVDYVQVR	DASLVDY(ph)VQVR_2	TRUE	1.65487	14.7834	up	No	2061	essential	No domain	95.81	0.235	0.347	ordered	-1.42713	0	0	0	na	na	na	na	-3.51738	0.770707
24	pYd-EPHA3-wt_vs_pYd-EPHA3-dead	FDH1	Q08911	YOR388C	Y266	DGAYLVNTAR	DGAY(ph)LVNTAR_2	TRUE	0.542667	3.43805	up	No	7.03	non-essential	2-Hacid_dh:Domain:CL0325	98.85	0.078	0.181	ordered	6.9473	0	0	0	na	na	na	na	-0.0766903	0.396052
25	pYd-EPHA3-wt_vs_pYd-EPHA3-dead	CTT1	P06115	YGR088W	Y414	DGPMSYYNFGPEPNYISSLPNQTLK	DGPMSYYNFGPEPNY(ph)ISSLPNQTLK_3	TRUE	1.14462	9.021	up	No	48.2	non-essential	Catalase:Domain:No_clan	90.87	0.478	0.405	ordered	-0.693659	3	0	0	na	na	na	na	-3.80755	0.796103
26	pYd-EPHA3-wt_vs_pYd-EPHA3-dead	GAL10	P04397	YBR019C	Y248	DGTPIRDYIHVVDLAK	DGTPIRDY(ph)IHVVDLAK_3	TRUE	2.49043	16.4333	up	No	6.04	non-essential	GDP_Man_Dehyd:Domain:CL0063	98.42	0.055	0.129	ordered	1.610255	0	0	0	na	na	na	na	0	#N/A
27	pYd-EPHA3-wt_vs_pYd-EPHA3-dead	LYS9	P38999	YNR050C	Y439	DKYGIYLK	DKYGIY(ph)LK_2	TRUE	0.762878	5.19537	up	No	1248	non-essential	No domain	98.42	0.333	0.395	ordered	-0.485376	0	0	0	na	na	na	na	-0.0843232	0.0744065
28	pYd-EPHA3-wt_vs_pYd-EPHA3-dead	DPS1	P04802	YLL018C	Y75	DNYGKLPLIQSR	DNY(ph)GKLPLIQSR_2	TRUE	1.2408	6.91607	up	No	823	essential	No domain	98.48	0.153	0.484	ordered	4.37009	0	0	0	na	na	na	na	-1.91058	0.618751
29	pYd-EPHA3-wt_vs_pYd-EPHA3-dead	DPS1	P04802	YLL018C	Y75	DNYGKLPLIQSR	DNY(ph)GKLPLIQSR_3	TRUE	1.50075	15.3548	up	No	823	essential	No domain	98.48	0.153	0.484	ordered	4.37009	0	0	0	na	na	na	na	-1.91058	0.618751
30	pYd-EPHA3-wt_vs_pYd-EPHA3-dead	ACT1	P60010	YFL039C	Y53	DSYVGDEAQSK	DSY(ph)VGDEAQSK_2	TRUE	1.11501	7.44307	up	Yes	2040	essential	Actin:Family:CL0108	96.16	0.012	0.385	ordered	2.32757	0	0	0	na	na	na	na	-0.628705	0.409838
31	pYd-EPHA3-wt_vs_pYd-EPHA3-dead	RAS2	P01120	YNL098C	Y115	DTDYVPIVVVGNK	DTDY(ph)VPIVVVGNK_2	TRUE	0.783157	5.34507	up	No	209	non-essential	Ras:Domain:CL0023	92	0.125	0.231	ordered	2.781665	5	0	0	na	na	na	na	-0.124342	0.506375
32	pYd-EPHA3-wt_vs_pYd-EPHA3-dead	ASH1	P34233	YKL185W	Y210	DTNYQDYVK	DTNYQDY(ph)VK_2	TRUE	0.633974	3.86326	up	No	14.6	non-essential	No domain	91.04	0.18	0.497	ordered	0.408261	0	0	0	na	na	na	na	-2.76986	0.892384
33	pYd-EPHA3-wt_vs_pYd-EPHA3-dead	IDH1	P28834	YNL037C	Y277	DYAVFEPGSR	DY(ph)AVFEPGSR_2	TRUE	0.813282	6.09947	up	No	255	non-essential	Iso_dh:Domain:CL0270	96.09	0.157	0.139	ordered	0.869846	0	0	0	na	na	na	na	-0.223248	0.118593
34	pYd-EPHA3-wt_vs_pYd-EPHA3-dead	ARP5	P53946	YNL059C	Y250	DYCYVSR	DY(ph)CYVSR_2	TRUE	1.53834	13.5272	up	No	57.1	essential	Actin:Family:CL0108	95.88	0.165	0.243	ordered	1.2966	0	0	0	na	na	na	na	-0.698029	0.546551
35	pYd-EPHA3-wt_vs_pYd-EPHA3-dead	SGT2	Q12118	YOR007C	Y118	DYELAINK	DY(ph)ELAINK_2	TRUE	1.26621	15.31	up	No	504	non-essential	No domain	98.2	0.243	0.316	ordered	-0.563440333333333	0	0	0	na	na	na	na	-2.02585	0.680116
36	pYd-EPHA3-wt_vs_pYd-EPHA3-dead	GSY2	P27472	YLR258W	Y549	DYGIYIVDR	DY(ph)GIYIVDR_2	TRUE	1.87209	13.6527	up	No	131	non-essential	Glycogen_syn:Family:CL0113	93.22	0.051	0.232	ordered	1.46156	5	0	0	na	na	na	na	-1.43917	0.434912
37	pYd-EPHA3-wt_vs_pYd-EPHA3-dead	GAL10	P04397	YBR019C	Y248	DYIHVVDLAK	DY(ph)IHVVDLAK_2	TRUE	1.22437	10.2126	up	No	6.04	non-essential	GDP_Man_Dehyd:Domain:CL0063	98.42	0.055	0.129	ordered	1.610255	0	0	0	na	na	na	na	0	#N/A
38	pYd-EPHA3-wt_vs_pYd-EPHA3-dead	FBA1	P14540	YKL060C	Y310	DYIMSPVGNPEGPEKPNK	DY(ph)IM(ox)SPVGNPEGPEKPNK_3	TRUE	1.3186	6.09708	up	Yes	18406	essential	F_bP_aldolase:Domain:CL0036	97.98	0.153	0.381	ordered	0.194758833333333	0	0	0	na	na	na	na	-1.22915	0.463377
39	pYd-EPHA3-wt_vs_pYd-EPHA3-dead	FBA1	P14540	YKL060C	Y310	DYIMSPVGNPEGPEKPNKK	DY(ph)IMSPVGNPEGPEKPNKK_2	TRUE	1.27988	9.06033	up	Yes	18406	essential	F_bP_aldolase:Domain:CL0036	97.98	0.153	0.381	ordered	0.194758833333333	0	0	0	na	na	na	na	-1.22915	0.463377
40	pYd-EPHA3-wt_vs_pYd-EPHA3-dead	FBA1	P14540	YKL060C	Y310	DYIMSPVGNPEGPEKPNKK	DY(ph)IMSPVGNPEGPEKPNKK_3	FALSE	2.40718	14.3381	up	Yes	18406	essential	F_bP_aldolase:Domain:CL0036	97.98	0.153	0.381	ordered	0.194758833333333	0	0	0	na	na	na	na	-1.22915	0.463377
41	pYd-EPHA3-wt_vs_pYd-EPHA3-dead	FBA1	P14540	YKL060C	Y310	DYIMSPVGNPEGPEKPNKK	DY(ph)IMSPVGNPEGPEKPNKK_4	TRUE	1.26984	7.5857	up	Yes	18406	essential	F_bP_aldolase:Domain:CL0036	97.98	0.153	0.381	ordered	0.194758833333333	0	0	0	na	na	na	na	-1.22915	0.463377
42	pYd-EPHA3-wt_vs_pYd-EPHA3-dead	FBA1	P14540	YKL060C	Y310	DYIMSPVGNPEGPEKPNK	DY(ph)IMSPVGNPEGPEKPNK_3	TRUE	2.53499	17.6643	up	Yes	18406	essential	F_bP_aldolase:Domain:CL0036	97.98	0.153	0.381	ordered	0.194758833333333	0	0	0	na	na	na	na	-1.22915	0.463377
43	pYd-EPHA3-wt_vs_pYd-EPHA3-dead	GAL10	P04397	YBR019C	Y446	DYQLTVNNGVNANHSSIGSFHR	DY(ph)QLTVNNGVNANHSSIGSFHR_3	TRUE	0.77566	5.20245	up	No	6.04	non-essential	Aldose_epim:Family:CL0103	98.71	0.188	0.31	ordered	2.29974	0	0	0	na	na	na	na	0	#N/A
44	pYd-EPHA3-wt_vs_pYd-EPHA3-dead	KGD1	P20967	YIL125W	Y571	DYVPSQR	DY(ph)VPSQR_2	TRUE	0.996966	5.36469	up	No	261	non-essential	E1_dh:Family:CL0254	83.82	0.251	0.275	ordered	2.3452	0	0	0	na	na	na	na	-0.46106	0.354844
45	pYd-EPHA3-wt_vs_pYd-EPHA3-dead	TKL1	P23254	YPR074C	Y407	EALDFQPPSSGSGNYSGR	EALDFQPPSSGSGNY(ph)SGR_2	TRUE	2.26225	18.8619	up	No	1595	non-essential	Transket_pyr:Domain:CL0254	98.77	0.188	0.248	ordered	6.11365	0	0	0	na	na	na	na	-0.379183	0.278062
46	pYd-EPHA3-wt_vs_pYd-EPHA3-dead	GAL7	P08431	YBR018C	Y217	EHNTDLFADYVKLESR	EHNTDLFADY(ph)VKLESR_3	TRUE	1.05533	5.35657	up	No	5.96	non-essential	GalP_UDP_tr_C:Domain:CL0265	98.68	0.075	0.297	ordered	5.498162	0	0	0	na	na	na	na	-1.70474	0.662065
47	pYd-EPHA3-wt_vs_pYd-EPHA3-dead	GAL7	P08431	YBR018C	Y217	EHNTDLFADYVK	EHNTDLFADY(ph)VK_2	TRUE	2.49633	17.787	up	No	5.96	non-essential	GalP_UDP_tr_C:Domain:CL0265	98.68	0.075	0.297	ordered	5.498162	0	0	0	na	na	na	na	-1.70474	0.662065
48	pYd-EPHA3-wt_vs_pYd-EPHA3-dead	GAL7	P08431	YBR018C	Y217	EHNTDLFADYVK	EHNTDLFADY(ph)VK_3	TRUE	2.50001	16.4138	up	No	5.96	non-essential	GalP_UDP_tr_C:Domain:CL0265	98.68	0.075	0.297	ordered	5.498162	0	0	0	na	na	na	na	-1.70474	0.662065
49	pYd-EPHA3-wt_vs_pYd-EPHA3-dead	GAL10	P04397	YBR019C	Y231	EKLYIFGDDYDSR	EKLY(ph)IFGDDYDSR_2	TRUE	1.49912	8.87687	up	No	6.04	non-essential	GDP_Man_Dehyd:Domain:CL0063	93.97	0.341	0.256	ordered	-0.462146333333333	3	0	0	na	na	na	na	0	#N/A
50	pYd-EPHA3-wt_vs_pYd-EPHA3-dead	GAL10	P04397	YBR019C	Y231	EKLYIFGDDYDSR	EKLY(ph)IFGDDYDSR_3	TRUE	1.40532	13.9582	up	No	6.04	non-essential	GDP_Man_Dehyd:Domain:CL0063	93.97	0.341	0.256	ordered	-0.462146333333333	3	0	0	na	na	na	na	0	#N/A
51	pYd-EPHA3-wt_vs_pYd-EPHA3-dead	TPS2	P31688	YDR074W	Y97	EKPQDLDDDPLYLTK	EKPQDLDDDPLY(ph)LTK_2	TRUE	1.29495	9.22306	up	No	289	non-essential	Glyco_transf_20:Family:CL0113	76.54	0.2	0.424	ordered	0.845249	0	0	0	na	na	na	na	-0.184332	0.220035
52	pYd-EPHA3-wt_vs_pYd-EPHA3-dead	TPS2	P31688	YDR074W	Y97	EKPQDLDDDPLYLTK	EKPQDLDDDPLY(ph)LTK_3	TRUE	1.53117	12.1045	up	No	289	non-essential	Glyco_transf_20:Family:CL0113	76.54	0.2	0.424	ordered	0.845249	0	0	0	na	na	na	na	-0.184332	0.220035
53	pYd-EPHA3-wt_vs_pYd-EPHA3-dead	HIS7	P33734	YBR248C	Y234	ELLMNDYSNYGLTR	ELLMNDYSNY(ph)GLTR_2	TRUE	1.05298	6.15913	up	No	363	non-essential	No domain	98.76	0.263	0.194	ordered	0.510923	0	0	0	na	na	na	na	0	0.0894348
54	pYd-EPHA3-wt_vs_pYd-EPHA3-dead	IDH2	P28241	YOR136W	Y157	ENTEGEYSGIEHIVCPGVVQSIK	ENTEGEY(ph)SGIEHIVCPGVVQSIK_3	TRUE	1.22232	7.15105	up	No	420	non-essential	Iso_dh:Domain:CL0270	89.99	0.275	0.287	ordered	1.3833	3	0	0	na	na	na	na	-3.56018	0.889079
55	pYd-EPHA3-wt_vs_pYd-EPHA3-dead	PRS1	P32895	YKL181W	Y162	ENVEDYEDAVVVSK	ENVEDY(ph)EDAVVVSK_2	TRUE	0.665397	4.10092	up	No	226	non-essential	No domain	95.68	0.243	0.221	ordered	0.653434	0	0	0	na	na	na	na	-0.144169	0.292301
56	pYd-EPHA3-wt_vs_pYd-EPHA3-dead	PRT1	P06103	YOR361C	Y235	ENWSTNYVR	ENWSTNY(ph)VR_2	TRUE	1.39271	10.8442	up	No	588	essential	No domain	92.18	0.224	0.215	ordered	2.9259	1	0	0	na	na	na	na	-1.84803	0.480988
57	pYd-EPHA3-wt_vs_pYd-EPHA3-dead	ALD3	P54114	YMR169C	Y492	ESGDTGVDNYLQIK	ESGDTGVDNY(ph)LQIK_2	TRUE	1.87993	14.0863	up	No	282	non-essential	Aldedh:Family:CL0099	98.16	0.004	0.32	ordered	14.3974	0	0	0	na	na	na	na	-1.50844	0.752107
58	pYd-EPHA3-wt_vs_pYd-EPHA3-dead	TDH3	P00359	YGR192C	Y253	ETTYDEIKK	ETTY(ph)DEIKK_2	TRUE	1.38188	10.786	up	No	16371	non-essential	Gp_dh_C:Domain:CL0139	98.77	0.129	0.268	ordered	1.71438	0	0	0	na	na	na	na	-0.726636	0.300959
59	pYd-EPHA3-wt_vs_pYd-EPHA3-dead	ILV5	P06168	YLR355C	Y257	EVNSDLYGER	EVNSDLY(ph)GER_2	TRUE	0.812232	3.51614	up	Yes	4284	essential	IlvC:Family:CL0106	97.42	0.278	0.286	ordered	-0.93019	0	0	0	na	na	na	na	-4.23674	0.768349
60	pYd-EPHA3-wt_vs_pYd-EPHA3-dead	RPT3	P33298	YDR394W	Y58	EYELLTLQEDYIKDEQR	EY(ph)ELLTLQEDYIKDEQR_3	TRUE	0.777539	5.90189	up	No	66.4	essential	No domain	91.75	0.612	0.512	ordered	-0.0503321	0	0	0	na	na	na	na	-0.612766	0.216565
61	pYd-EPHA3-wt_vs_pYd-EPHA3-dead	RPS10A	Q08745	YOR293W	Y79	EYLNLPEHIVPGTYIQER	EY(ph)LNLPEHIVPGTYIQER_3	TRUE	1.67549	8.3588	up	No	527	essential	S10_plectin:Domain:CL0123	92.89	0.294	0.375	ordered	0.0688635	0	0	0	na	na	na	na	-1.50691	0.451419
62	pYd-EPHA3-wt_vs_pYd-EPHA3-dead	RPL20A	P0CX23	#N/A	Y7	EYQVIGR	EY(ph)QVIGR_2	TRUE	1.57242	9.79074	up	No	#N/A	non-essential	Ribosomal_L18A:Domain:No_clan	97.36	0.024	0.38	ordered	0.954266	0	0	0	na	na	na	na	-3.39535	0.7588
63	pYd-EPHA3-wt_vs_pYd-EPHA3-dead	SAH1	P39954	YER043C	Y196	FDNLYGCR	FDNLY(ph)GCR_2	TRUE	0.803801	5.21537	up	No	4120	essential	AdoHcyase_NAD:Domain:CL0063	98.38	0.349	0.161	ordered	-0.510491	1	0	0	na	na	na	na	-3.39726	0.756858
64	pYd-EPHA3-wt_vs_pYd-EPHA3-dead	INO1	P11986	YJL153C	Y54	FDVTPTVQDYVFK	FDVTPTVQDY(ph)VFK_2	TRUE	1.65158	12.4428	up	No	195	non-essential	No domain	95.59	0.22	0.355	ordered	-0.937784	10	0	0	na	na	na	na	-1.64944	0.439034
65	pYd-EPHA3-wt_vs_pYd-EPHA3-dead	REB1	P21538	YBR049C	Y420	FINEYEAIER	FINEY(ph)EAIER_2	TRUE	1.2842	8.77427	up	No	123	essential	No domain	91.46	0.039	0.255	ordered	4.59313	0	0	0	na	na	na	na	-3.8945	0.955488
66	pYd-EPHA3-wt_vs_pYd-EPHA3-dead	GPH1	P06738	YPR160W	Y321	FNNGDYK	FNNGDY(ph)K_2	TRUE	1.07373	10.9984	up	No	134	non-essential	Phosphorylase:Family:CL0113	91.3	0.565	0.397	ordered	-0.100981	9	1	0	P06738	0.039	na	na	-3.12863	0.740153
67	pYd-EPHA3-wt_vs_pYd-EPHA3-dead	RPL1A	P0CX43	YGL135W	Y145	FPTPVSHNDDLYGK	FPTPVSHNDDLY(ph)GK_2	TRUE	0.709192	4.13891	up	No	2577	non-essential	Ribosomal_L1:Domain:No_clan	76.23	0.58	0.266	ordered	-1.17849	0	0	0	na	na	na	na	-0.130829	0.0179525
68	pYd-EPHA3-wt_vs_pYd-EPHA3-dead	RPL1A	P0CX43	YGL135W	Y145	FPTPVSHNDDLYGK	FPTPVSHNDDLY(ph)GK_3	TRUE	1.42984	9.49446	up	No	2577	non-essential	Ribosomal_L1:Domain:No_clan	76.23	0.58	0.266	ordered	-1.17849	0	0	0	na	na	na	na	-0.130829	0.0179525
69	pYd-EPHA3-wt_vs_pYd-EPHA3-dead	AHP1	P38013	YLR109W	Y18	FQYIAISQSDADSESCK	FQY(ph)IAISQSDADSESCK_2	TRUE	0.719504	5.52871	up	No	4995	non-essential	Redoxin:Domain:CL0172	98.71	0.094	0.394	ordered	0.159115	0	0	0	na	na	na	na	-1.12525	0.342216
70	pYd-EPHA3-wt_vs_pYd-EPHA3-dead	GLR1	P41921	YPL091W	Y369	FRNDKLDYENVPSVIFSHPEAGSIGISEK	FRNDKLDY(ph)ENVPSVIFSHPEAGSIGISEK_4	TRUE	1.67929	7.3184	up	No	229	non-essential	No domain	94.11	0.227	0.273	ordered	0.56289375	0	0	0	na	na	na	na	-0.865167	0.549025
71	pYd-EPHA3-wt_vs_pYd-EPHA3-dead	ADH6	Q04894	YMR318C	Y138	FVTTYSQPYEDGYVSQGGYANYVR	FVTTYSQPYEDGYVSQGGYANY(ph)VR_3	TRUE	2.05601	15.8992	up	No	218	non-essential	ADH_N:Domain:CL0296	98.35	0.094	0.143	ordered	2.1983	0	0	0	na	na	na	na	-0.882657	0.905542
72	pYd-EPHA3-wt_vs_pYd-EPHA3-dead	RPL5	P26321	YPL131W	Y172	GASDGGLYVPHSENR	GASDGGLY(ph)VPHSENR_2	TRUE	0.822045	4.08939	up	Yes	1843	essential	Ribosomal_L5e:Family:CL0267	97.35	0.247	0.115	ordered	-0.678857	0	0	0	na	na	na	na	-0.661299	0.200479
73	pYd-EPHA3-wt_vs_pYd-EPHA3-dead	RPL5	P26321	YPL131W	Y172	GASDGGLYVPHSENR	GASDGGLY(ph)VPHSENR_3	TRUE	1.11645	8.28888	up	Yes	1843	essential	Ribosomal_L5e:Family:CL0267	97.35	0.247	0.115	ordered	-0.678857	0	0	0	na	na	na	na	-0.661299	0.200479
74	pYd-EPHA3-wt_vs_pYd-EPHA3-dead	ARG1	P22768	YOL058W	Y285	GCYEQAPLTVLR	GCY(ph)EQAPLTVLR_2	TRUE	1.41748	11.9681	up	No	1582	non-essential	Arginosuc_synth:Family:CL0039	98.68	0.024	0.169	ordered	6.01419	0	0	0	na	na	na	na	-4.32515	0.864289
75	pYd-EPHA3-wt_vs_pYd-EPHA3-dead	TPS1	Q00764	YBR126C	Y337	GDVEEYQYLR	GDVEEY(ph)QYLR_2	TRUE	1.06601	12.9035	up	No	270	non-essential	Glyco_transf_20:Family:CL0113	93.71	0.031	0.284	ordered	8.56818	0	0	0	na	na	na	na	-3.07778	0.779456
76	pYd-EPHA3-wt_vs_pYd-EPHA3-dead	DDP1	Q99321	YOR163W	Y73	GGVEKDEPNYETTAQR	GGVEKDEPNY(ph)ETTAQR_3	TRUE	0.605997	4.87208	up	No	49.5	non-essential	NUDIX:Domain:CL0261	97.65	0.314	0.16	ordered	-0.681642	0	0	0	na	na	na	na	-0.540232	0.324544
77	pYd-EPHA3-wt_vs_pYd-EPHA3-dead	FAS1	P07149	YKL182W	Y1416	GNYTDFENTFQK	GNY(ph)TDFENTFQK_2	TRUE	0.919951	6.00028	up	No	1976	essential	No domain	90.81	0.133	0.241	ordered	2.37306	0	0	0	na	na	na	na	-1.67215	0.603183
78	pYd-EPHA3-wt_vs_pYd-EPHA3-dead	SUP45	P12385	YBR143C	Y45	GQIPLYQK	GQIPLY(ph)QK_2	TRUE	1.09332	15.3965	up	No	717	essential	eRF1_1:Domain:CL0267	92.55	0.094	0.301	ordered	0.644701	0	0	0	na	na	na	na	-0.863905	0.26971
79	pYd-EPHA3-wt_vs_pYd-EPHA3-dead	CDC60	P26637	YPL160W	Y420	GTGVVTCVPSNSPDDYITTK	GTGVVTCVPSNSPDDY(ph)ITTK_2	TRUE	1.73537	10.6577	up	No	1181	essential	tRNA-synt_1:Family:CL0039	95.32	0.106	0.182	ordered	1.0366	0	0	0	na	na	na	na	-2.00902	0.631353
80	pYd-EPHA3-wt_vs_pYd-EPHA3-dead	CDC60	P26637	YPL160W	Y420	GTGVVTCVPSNSPDDYITTK	GTGVVTCVPSNSPDDY(ph)ITTK_3	TRUE	1.35019	6.57541	up	No	1181	essential	tRNA-synt_1:Family:CL0039	95.32	0.106	0.182	ordered	1.0366	0	0	0	na	na	na	na	-2.00902	0.631353
81	pYd-EPHA3-wt_vs_pYd-EPHA3-dead	ADH1	P00330	YOL086C	Y13	GVIFYESHGK	GVIFY(ph)ESHGK_2	TRUE	2.43441	19.8526	up	No	9801	non-essential	No domain	98.12	0.435	0.364	ordered	0.502339	0	0	0	na	na	na	na	0	0.0477235
82	pYd-EPHA3-wt_vs_pYd-EPHA3-dead	ACT1	P60010	YFL039C	Y198	GYSFSTTAER	GY(ph)SFSTTAER_2	TRUE	1.05183	10.1916	up	Yes	2040	essential	Actin:Family:CL0108	96.09	0.235	0.273	ordered	-0.381974	0	0	0	na	na	na	na	-0.31869	0.218552
83	pYd-EPHA3-wt_vs_pYd-EPHA3-dead	ILV6	P25605	YCL009C	Y65	HATRPPLPTLDTPSWNANSAVSSIIYETPAPSR	HATRPPLPTLDTPSWNANSAVSSIIY(ph)ETPAPSR_4	TRUE	0.514332	3.95122	up	No	292	non-essential	No domain	95.65	0.745	0.607	disordered	-0.0677615	0	0	0	na	na	na	na	-2.55998	0.619315
84	pYd-EPHA3-wt_vs_pYd-EPHA3-dead	PDI1	P17967	YCL043C	Y188	HFNDYDFVSAENADDDFK	HFNDY(ph)DFVSAENADDDFK_2	TRUE	0.896434	5.64871	up	No	370	essential	Thioredoxin_6:Domain:CL0172	93.84	0.09	0.277	ordered	2.51852	0	0	0	na	na	na	na	-0.507359	0.630369
85	pYd-EPHA3-wt_vs_pYd-EPHA3-dead	PDI1	P17967	YCL043C	Y188	HFNDYDFVSAENADDDFK	HFNDY(ph)DFVSAENADDDFK_3	TRUE	1.53696	13.7774	up	No	370	essential	Thioredoxin_6:Domain:CL0172	93.84	0.09	0.277	ordered	2.51852	0	0	0	na	na	na	na	-0.507359	0.630369
86	pYd-EPHA3-wt_vs_pYd-EPHA3-dead	GAL10	P04397	YBR019C	Y66	HHIPFYEVDLCDR	HHIPFY(ph)EVDLCDR_3	TRUE	0.746775	5.91027	up	No	6.04	non-essential	GDP_Man_Dehyd:Domain:CL0063	98.77	0.125	0.199	ordered	2.19102	0	0	0	na	na	na	na	0	#N/A
87	pYd-EPHA3-wt_vs_pYd-EPHA3-dead	YPR1	Q12458	YDR368W	Y56	HIDAAAIYLNEEEVGR	HIDAAAIY(ph)LNEEEVGR_3	TRUE	0.974435	6.14375	up	No	387	non-essential	Aldo_ket_red:Domain:No_clan	96.08	0.153	0.193	ordered	2.17396	0	0	0	na	na	na	na	-2.2878	0.95108
88	pYd-EPHA3-wt_vs_pYd-EPHA3-dead	GPM1	P00950	YKL152C	Y90	HYGDLQGK	HY(ph)GDLQGK_2	TRUE	1.97176	9.80349	up	Yes	8673	essential	His_Phos_1:Domain:CL0071	97.52	0.098	0.182	ordered	-0.931332	0	0	0	na	na	na	na	-0.463275	0.842285
89	pYd-EPHA3-wt_vs_pYd-EPHA3-dead	SDS22	P36047	YKL193C	Y335	IDATYIRG	IDATY(ph)IRG_2	TRUE	1.31454	12.4268	up	No	80.4	essential	No domain	96.57	0.557	0.452	ordered	-0.1375415	0	0	0	na	na	na	na	-0.792505	0.381345
90	pYd-EPHA3-wt_vs_pYd-EPHA3-dead	SDS22	P36047	YKL193C	Y335	IDATYIR	IDATY(ph)IR_2	TRUE	1.34233	7.53595	up	No	80.4	essential	No domain	96.57	0.557	0.452	ordered	-0.1375415	0	0	0	na	na	na	na	-0.792505	0.381345
91	pYd-EPHA3-wt_vs_pYd-EPHA3-dead	ADH1	P00330	YOL086C	Y88	IGDYAGIK	IGDY(ph)AGIK_1	TRUE	1.1554	6.72166	up	No	9801	non-essential	ADH_N:Domain:CL0296	98.8	0.235	0.279	ordered	0.27386	0	0	0	na	na	na	na	-0.369668	0.659809
92	pYd-EPHA3-wt_vs_pYd-EPHA3-dead	ADH1	P00330	YOL086C	Y88	IGDYAGIK	IGDY(ph)AGIK_2	TRUE	3.41391	28.7238	up	No	9801	non-essential	ADH_N:Domain:CL0296	98.8	0.235	0.279	ordered	0.27386	0	0	0	na	na	na	na	-0.369668	0.659809
93	pYd-EPHA3-wt_vs_pYd-EPHA3-dead	EFT2	P32324	YDR385W	Y623	IMADDYGWDVTDAR	IMADDY(ph)GWDVTDAR_2	TRUE	0.936565	5.2441	up	No	3343	non-essential	EFG_IV:Domain:CL0329	94.98	0.184	0.289	ordered	1.45398	0	0	0	na	na	na	na	-0.324629	0.24174
94	pYd-EPHA3-wt_vs_pYd-EPHA3-dead	CDC19	P00549	YAL038W	Y127	IMYVDYK	IMY(ph)VDYK_2	TRUE	1.46566	12.0641	up	No	16568	essential	PK:Family:CL0151	98.31	0.078	0.284	ordered	2.5888	0	0	0	na	na	na	na	-0.752195	0.418316
95	pYd-EPHA3-wt_vs_pYd-EPHA3-dead	UTP22	P53254	YGR090W	Y283	ISCSKPTGDSLSDYNFYK	ISCSKPTGDSLSDY(ph)NFYK_3	TRUE	1.08701	5.6796	up	No	190	essential	Nrap:Domain:CL0260	92.28	0.263	0.33	ordered	0.25142	0	0	0	na	na	na	na	0	0.0535802
96	pYd-EPHA3-wt_vs_pYd-EPHA3-dead	CAF16	P43569	YFL028C	Y233	IVDNLDYQKDVEFSEVVNAK	IVDNLDY(ph)QKDVEFSEVVNAK_3	TRUE	1.18941	6.32699	up	No	86.1	non-essential	No domain	86.7	0.051	0.334	ordered	6.53376	0	0	0	na	na	na	na	-0.266907	0.289929
97	pYd-EPHA3-wt_vs_pYd-EPHA3-dead	CAF16	P43569	YFL028C	Y233	IVDNLDYQK	IVDNLDY(ph)QK_2	TRUE	1.15621	11.245	up	No	86.1	non-essential	No domain	86.7	0.051	0.334	ordered	6.53376	0	0	0	na	na	na	na	-0.266907	0.289929
98	pYd-EPHA3-wt_vs_pYd-EPHA3-dead	GLC3	P32775	YEL011W	Y197	IYEAHVGISSPEPK	IY(ph)EAHVGISSPEPK_3	TRUE	0.827381	6.73091	up	No	52.4	non-essential	No domain	98.8	0	0.196	ordered	13.3563	0	0	0	na	na	na	na	-6.1643	0.969606
99	pYd-EPHA3-wt_vs_pYd-EPHA3-dead	PGI1	P12709	YBR196C	Y25	IYESQGK	IY(ph)ESQGK_2	TRUE	1.79464	10.9382	up	No	3703	essential	No domain	98.53	0.18	0.281	ordered	0.527935	0	0	0	na	na	na	na	-0.336642	0.258457
100	pYd-EPHA3-wt_vs_pYd-EPHA3-dead	PDC1	P06169	YLR044C	Y38	IYEVEGMR	IY(ph)EVEGMR_2	TRUE	0.884319	6.89461	up	No	14380	non-essential	TPP_enzyme_N:Domain:CL0254	98.69	0.643	0.237	ordered	-0.37873	3	1	0	P06169	0.585	na	na	-0.0687033	0.266548
101	pYd-EPHA3-wt_vs_pYd-EPHA3-dead	ARA1	P38115	YBR149W	Y178	IYLDPNDHR	IY(ph)LDPNDHR_2	TRUE	0.665474	5.00681	up	No	192	non-essential	Aldo_ket_red:Domain:No_clan	98.73	0.278	0.231	ordered	0.0447155	0	0	0	na	na	na	na	-0.638526	0.601331
102	pYd-EPHA3-wt_vs_pYd-EPHA3-dead	FSH1	P38777	YHR049W	Y41	KANVQCDYIDAPVLLEK	KANVQCDY(ph)IDAPVLLEK_3	TRUE	0.937522	4.25242	up	No	258	non-essential	FSH1:Domain:CL0028	98.88	0.18	0.301	ordered	1.95581333333333	0	0	0	na	na	na	na	-2.91232	0.855192
103	pYd-EPHA3-wt_vs_pYd-EPHA3-dead	MET6	P05694	YER091C	Y686	KDDANYIAEFK	KDDANY(ph)IAEFK_2	TRUE	0.604878	3.75847	up	No	5820	non-essential	Meth_synt_2:Domain:CL0160	77.71	0.039	0.214	ordered	2.65693	0	0	0	na	na	na	na	-0.579429	0.255576
104	pYd-EPHA3-wt_vs_pYd-EPHA3-dead	VMA2	P16140	YBR127C	Y404	KDHGDVSNQLYAK	KDHGDVSNQLY(ph)AK_3	TRUE	0.807192	4.58114	up	No	1233	non-essential	No domain	94.22	0.357	0.191	ordered	0.511837	5	0	0	na	na	na	na	-2.26968	0.53146
105	pYd-EPHA3-wt_vs_pYd-EPHA3-dead	FBA1	P14540	YKL060C	Y310	KDYIMSPVGNPEGPEKPNK	KDY(ph)IMSPVGNPEGPEKPNK_3	TRUE	1.76306	12.881	up	Yes	18406	essential	F_bP_aldolase:Domain:CL0036	97.98	0.153	0.381	ordered	0.194758833333333	0	0	0	na	na	na	na	-1.22915	0.463377
106	pYd-EPHA3-wt_vs_pYd-EPHA3-dead	SRB4	P32569	YER022W	Y269	KEYIELDILNK	KEY(ph)IELDILNK_2	TRUE	1.0798	6.0839	up	No	43.2	essential	Med17:Family:No_clan	88.25	0.592	0.57	ordered	-0.0406852	0	0	1	na	na	SRB6	0.731080000000002	-0.0947512	0.184041
107	pYd-EPHA3-wt_vs_pYd-EPHA3-dead	RPS24A	P0CX31	YER074W	Y89	KFEPTYR	KFEPTY(ph)R_2	TRUE	1.36036	7.24887	up	No	897	non-essential	Ribosomal_S24e:Family:No_clan	96.03	0.435	0.396	ordered	-1.08086	1	0	0	na	na	na	na	-2.75306	0.682261
108	pYd-EPHA3-wt_vs_pYd-EPHA3-dead	CDC19	P00549	YAL038W	Y479	KGDTYVSIQGFK	KGDTY(ph)VSIQGFK_2	TRUE	0.954193	6.89293	up	No	16568	essential	PK_C:Domain:No_clan	98.57	0.082	0.326	ordered	3.361705	0	0	0	na	na	na	na	-1.4928	0.600105
109	pYd-EPHA3-wt_vs_pYd-EPHA3-dead	CDC19	P00549	YAL038W	Y479	KGDTYVSIQGFK	KGDTY(ph)VSIQGFK_3	TRUE	0.589269	5.36465	up	No	16568	essential	PK_C:Domain:No_clan	98.57	0.082	0.326	ordered	3.361705	0	0	0	na	na	na	na	-1.4928	0.600105
110	pYd-EPHA3-wt_vs_pYd-EPHA3-dead	TPI1	P00942	YDR050C	Y67	KPQVTVGAQNAYLK	KPQVTVGAQNAY(ph)LK_3	TRUE	1.26793	12.3768	up	Yes	3004	essential	TIM:Domain:CL0036	98.85	0.18	0.328	ordered	1.4304	6	1	0	P00942	0.209	na	na	-1.26492	0.56879
111	pYd-EPHA3-wt_vs_pYd-EPHA3-dead	BFR1	P38934	YOR198C	Y225	KRDELYSQIR	KRDELY(ph)SQIR_3	TRUE	1.41768	11.1268	up	No	724	non-essential	No domain	97.95	0.373	0.362	ordered	-0.173996	0	0	0	na	na	na	na	-2.48529	0.685798
112	pYd-EPHA3-wt_vs_pYd-EPHA3-dead	CDC19	P00549	YAL038W	Y74	KSEELYPGRPLAIALDTK	KSEELY(ph)PGRPLAIALDTK_3	TRUE	1.12172	5.24904	up	Yes	16568	essential	PK:Family:CL0151	95.91	0.376	0.193	ordered	-0.650905	0	0	0	na	na	na	na	-0.305566	0.214
113	pYd-EPHA3-wt_vs_pYd-EPHA3-dead	GPM1	P00950	YKL152C	Y49	KVYPDVLYTSK	KVY(ph)PDVLYTSK_2	TRUE	1.45222	7.81575	up	Yes	8673	essential	His_Phos_1:Domain:CL0071	97.87	0.341	0.162	ordered	-0.308967	0	0	0	na	na	na	na	-0.000531541	0.30243
114	pYd-EPHA3-wt_vs_pYd-EPHA3-dead	GCY1	P14065	YOR120W	Y121	LDPAYIKNEDILSVPTKK	LDPAY(ph)IKNEDILSVPTKK_3	TRUE	1.05364	5.13904	up	No	80.4	non-essential	Aldo_ket_red:Domain:No_clan	97.09	0.38	0.244	ordered	0.4758175	0	0	0	na	na	na	na	0	0.0360999
115	pYd-EPHA3-wt_vs_pYd-EPHA3-dead	GCY1	P14065	YOR120W	Y121	LDPAYIK	LDPAY(ph)IK_2	TRUE	0.740511	3.94317	up	No	80.4	non-essential	Aldo_ket_red:Domain:No_clan	97.09	0.38	0.244	ordered	0.4758175	0	0	0	na	na	na	na	0	0.0360999
116	pYd-EPHA3-wt_vs_pYd-EPHA3-dead	GLR1	P41921	YPL091W	Y369	LDYENVPSVIFSHPEAGSIGISEK	LDY(ph)ENVPSVIFSHPEAGSIGISEK_3	TRUE	1.47395	11.9735	up	No	229	non-essential	No domain	94.11	0.227	0.273	ordered	0.56289375	0	0	0	na	na	na	na	-0.865167	0.549025
117	pYd-EPHA3-wt_vs_pYd-EPHA3-dead	BAT1	P38891	YHR208W	Y206	LEATDYATR	LEATDY(ph)ATR_2	TRUE	1.14248	6.88997	up	No	678	non-essential	Aminotran_4:Domain:No_clan	94.96	0.431	0.246	ordered	2.53415	0	0	0	na	na	na	na	-0.267699	0.145335
118	pYd-EPHA3-wt_vs_pYd-EPHA3-dead	BAT2	P47176	YJR148W	Y207	LGANYAPCVLPQLQAASR	LGANY(ph)APCVLPQLQAASR_3	TRUE	0.707402	6.14842	up	No	273	non-essential	Aminotran_4:Domain:No_clan	98.04	0.2	0.302	ordered	0.670324	0	0	0	na	na	na	na	-4.15583	0.956376
119	pYd-EPHA3-wt_vs_pYd-EPHA3-dead	CTT1	P06115	YGR088W	Y363	LGANYQQLPVNRPR	LGANY(ph)QQLPVNRPR_3	TRUE	1.70363	11.372	up	No	48.2	non-essential	Catalase:Domain:No_clan	93.56	0.051	0.216	ordered	0.642998	0	0	0	na	na	na	na	-2.41249	0.600028
120	pYd-EPHA3-wt_vs_pYd-EPHA3-dead	URA2	P07259	YJL130C	Y1306	LPDDYVAVK	LPDDY(ph)VAVK_2	TRUE	0.916452	4.39412	up	No	1099	non-essential	No domain	89.7	0.106	0.209	ordered	4.70191	0	0	0	na	na	na	na	-1.80683	0.470546
121	pYd-EPHA3-wt_vs_pYd-EPHA3-dead	RHO5	P53879	YNL180C	Y177	LQEANSDYVSQEEIDELVQR	LQEANSDY(ph)VSQEEIDELVQR_3	TRUE	1.26733	7.46065	up	No	49	non-essential	Ras:Domain:CL0023	96.75	0.137	0.399	ordered	3.35159	0	0	0	na	na	na	na	-0.571174	0.516698
122	pYd-EPHA3-wt_vs_pYd-EPHA3-dead	VMA1	P17255	YDL185W	Y232	LSADYPLLTGQR	LSADY(ph)PLLTGQR_2	TRUE	0.850222	5.6321	up	No	1976	non-essential	No domain	92.26	0.408	0.21	ordered	-0.104333	0	0	0	na	na	na	na	-0.244403	0.305673
123	pYd-EPHA3-wt_vs_pYd-EPHA3-dead	CHO2	P05374	YGR157W	Y654	LSPYCELK	LSPY(ph)CELK_2	TRUE	1.72457	14.6201	up	No	114	non-essential	No domain	70.89	0.353	0.446	ordered	0.0472706	0	0	0	na	na	na	na	-0.134129	0.164908
124	pYd-EPHA3-wt_vs_pYd-EPHA3-dead	TDH3	P00359	YGR192C	Y316	LVSWYDNEYGYSTR	LVSWYDNEY(ph)GYSTR_2	TRUE	1.71547	9.75812	up	No	16371	non-essential	No domain	98.74	0.239	0.087	ordered	-0.79463	0	0	0	na	na	na	na	-1.63405	0.556886
125	pYd-EPHA3-wt_vs_pYd-EPHA3-dead	RPS8A	P0CX39	YBL072C	Y166	LYACISSR	LY(ph)ACISSR_2	TRUE	0.664093	6.65328	up	No	1112	non-essential	Ribosomal_S8e:Family:No_clan	97.96	0.153	0.26	ordered	-0.377178	0	0	0	na	na	na	na	-2.10716	0.495328
126	pYd-EPHA3-wt_vs_pYd-EPHA3-dead	ARG8	P18544	YOL140W	Y45	LYDDVNGK	LY(ph)DDVNGK_2	TRUE	0.827282	3.93742	up	No	330	non-essential	Aminotran_3:Domain:CL0061	98.58	0.114	0.233	ordered	0.77084	0	0	0	na	na	na	na	-0.512817	0.406371
127	pYd-EPHA3-wt_vs_pYd-EPHA3-dead	GAL10	P04397	YBR019C	Y231	LYIFGDDYDSR	LY(ph)IFGDDYDSR_2	TRUE	1.50692	8.76829	up	No	6.04	non-essential	GDP_Man_Dehyd:Domain:CL0063	93.97	0.341	0.256	ordered	-0.462146333333333	3	0	0	na	na	na	na	0	#N/A
128	pYd-EPHA3-wt_vs_pYd-EPHA3-dead	CPR1	P14832	YDR155C	Y23	LYNDIVPK	LY(ph)NDIVPK_2	TRUE	0.871366	4.07311	up	No	2772	non-essential	Pro_isomerase:Domain:CL0475	98.53	0.031	0.233	ordered	3.09031	0	0	0	na	na	na	na	-1.28047	0.648957
129	pYd-EPHA3-wt_vs_pYd-EPHA3-dead	RPL17A	P05740	YKL180W	Y113	LYVSHIQVNQAPK	LY(ph)VSHIQVNQAPK_3	TRUE	1.09365	8.78728	up	No	1196	essential	Ribosomal_L22:Domain:No_clan	95.83	0.263	0.328	ordered	-0.429358	0	0	0	na	na	na	na	-0.700789	0.243239
130	pYd-EPHA3-wt_vs_pYd-EPHA3-dead	CDC19	P00549	YAL038W	Y57	MNFSHGSYEYHK	MNFSHGSY(ph)EYHK_3	TRUE	1.77257	12.9557	up	No	16568	essential	PK:Family:CL0151	97.79	0.29	0.207	ordered	2.47813	1	0	0	na	na	na	na	-0.535635	0.336632
131	pYd-EPHA3-wt_vs_pYd-EPHA3-dead	PAN2	P53010	YGL094C	Y445	NAIPDYVCLR	NAIPDY(ph)VCLR_2	TRUE	1.09778	8.58574	up	No	15.6	non-essential	No domain	83.24	0.341	0.449	ordered	-0.214421	0	0	0	na	na	na	na	-2.86227	0.736295
132	pYd-EPHA3-wt_vs_pYd-EPHA3-dead	VPH1	P32563	YOR270C	Y116	NASYLEER	NASY(ph)LEER_2	TRUE	0.779208	4.42719	up	No	413	non-essential	V_ATPase_I:Family:No_clan	92.44	0.537	0.284	ordered	0.389041	0	0	0	na	na	na	na	-0.0595924	0.259799
133	pYd-EPHA3-wt_vs_pYd-EPHA3-dead	GLR1	P41921	YPL091W	Y369	NDKLDYENVPSVIFSHPEAGSIGISEK	NDKLDY(ph)ENVPSVIFSHPEAGSIGISEK_3	TRUE	1.41783	12.1575	up	No	229	non-essential	No domain	94.11	0.227	0.273	ordered	0.56289375	0	0	0	na	na	na	na	-0.865167	0.549025
134	pYd-EPHA3-wt_vs_pYd-EPHA3-dead	GLR1	P41921	YPL091W	Y369	NDKLDYENVPSVIFSHPEAGSIGISEK	NDKLDY(ph)ENVPSVIFSHPEAGSIGISEK_4	TRUE	1.51852	21.3768	up	No	229	non-essential	No domain	94.11	0.227	0.273	ordered	0.56289375	0	0	0	na	na	na	na	-0.865167	0.549025
135	pYd-EPHA3-wt_vs_pYd-EPHA3-dead	SPT16	P32558	YGL207W	Y589	NEEGEYTYLR	NEEGEY(ph)TYLR_2	TRUE	2.14191	15.8778	up	No	279	essential	SPT16:Domain:CL0266	90.77	0.322	0.306	ordered	0.0680096	1	1	0	Q04636	-0.179	na	na	-1.98144	0.485593
136	pYd-EPHA3-wt_vs_pYd-EPHA3-dead	GAL7	P08431	YBR018C	Y362	NLDGQIHYLQR	NLDGQIHY(ph)LQR_3	TRUE	0.688666	5.43483	up	No	5.96	non-essential	GalP_UDP_tr_C:Domain:CL0265	94.33	0.047	0.359	ordered	4.17038	0	0	0	na	na	na	na	-0.722041	0.452689
137	pYd-EPHA3-wt_vs_pYd-EPHA3-dead	NDE1	P40215	YMR145C	Y209	NNDYDLDLK	NNDY(ph)DLDLK_2	TRUE	1.60833	11.9985	up	No	536	non-essential	Pyr_redox_2:Domain:CL0063	89.04	0.294	0.297	ordered	-0.711966	0	0	0	na	na	na	na	-0.552175	0.21205
138	pYd-EPHA3-wt_vs_pYd-EPHA3-dead	CYR1	P08678	YJL005W	Y1503	NNGDYQTLTK	NNGDY(ph)QTLTK_2	TRUE	0.79558	5.00887	up	No	36.3	essential	PP2C:Family:CL0238	90.27	0.2	0.097	ordered	2.75588	0	0	0	na	na	na	na	-1.22381	0.572683
139	pYd-EPHA3-wt_vs_pYd-EPHA3-dead	PAB1	P04147	YER165W	Y393	NQQIVAGKPLYVAIAQR	NQQIVAGKPLY(ph)VAIAQR_3	TRUE	1.31725	9.92348	up	No	1976	essential	RRM_1:Domain:CL0221	96.1	0.478	0.377	ordered	-1.00484	0	0	0	na	na	na	na	-2.82344	0.739579
140	pYd-EPHA3-wt_vs_pYd-EPHA3-dead	TPS2	P31688	YDR074W	Y813	NQWGNYGFYPVTVGSASK	NQWGNY(ph)GFYPVTVGSASK_2	TRUE	2.52872	22.0053	up	No	289	non-essential	Trehalose_PPase:Family:CL0137	93.07	0.031	0.265	ordered	9.42352	0	0	0	na	na	na	na	-0.234684	0.252115
141	pYd-EPHA3-wt_vs_pYd-EPHA3-dead	TPS2	P31688	YDR074W	Y813	NQWGNYGFYPVTVGSASK	NQWGNY(ph)GFYPVTVGSASK_3	TRUE	2.04658	20.5538	up	No	289	non-essential	Trehalose_PPase:Family:CL0137	93.07	0.031	0.265	ordered	9.42352	0	0	0	na	na	na	na	-0.234684	0.252115
142	pYd-EPHA3-wt_vs_pYd-EPHA3-dead	TY1B-DR4	Q07793	#N/A	Y868	NSYGYIIYLPSLK	NSY(ph)GYIIYLPSLK_2	TRUE	1.01027	5.50885	up	No	#N/A	non-essential	No domain	74.27	0.682	0.199	ordered	0.601265	0	0	0	na	na	na	na	-0.425432	0.67743
143	pYd-EPHA3-wt_vs_pYd-EPHA3-dead	ENO2	P00925	YHR174W	Y131	NVPLYQHLADLSK	NVPLY(ph)QHLADLSK_2	TRUE	2.12946	14.6114	up	Yes	18184	non-essential	Enolase_N:Domain:CL0227	98.9	0.047	0.224	ordered	3.567255	0	0	0	na	na	na	na	-2.76238	0.728522
144	pYd-EPHA3-wt_vs_pYd-EPHA3-dead	ENO2	P00925	YHR174W	Y131	NVPLYQHLADLSK	NVPLY(ph)QHLADLSK_3	TRUE	1.75886	10.3144	up	Yes	18184	non-essential	Enolase_N:Domain:CL0227	98.9	0.047	0.224	ordered	3.567255	0	0	0	na	na	na	na	-2.76238	0.728522
145	pYd-EPHA3-wt_vs_pYd-EPHA3-dead	IMD2	P38697	YHR216W	Y117	NYENGFINNPIVISPTTTVGEAK	NY(ph)ENGFINNPIVISPTTTVGEAK_3	TRUE	0.81974	4.78325	up	No	133	non-essential	IMPDH:Domain:CL0036	90.69	0.333	0.217	ordered	-0.3925525	2	0	0	na	na	na	na	-1.14852	0.438683
146	pYd-EPHA3-wt_vs_pYd-EPHA3-dead	LAP3	Q01532	YNL239W	Y62	NYNADDALLNK	NY(ph)NADDALLNK_2	TRUE	0.913467	6.83438	up	No	116	non-essential	Peptidase_C1_2:Family:CL0125	98.62	0.612	0.401	ordered	-0.165895	0	0	0	na	na	na	na	-0.550669	0.160998
147	pYd-EPHA3-wt_vs_pYd-EPHA3-dead	YNL247W	P53852	YNL247W	Y79	NYVSIDINR	NY(ph)VSIDINR_2	TRUE	0.688971	5.42117	up	No	382	essential	tRNA-synt_1e:Family:CL0039	98.11	0.055	0.084	ordered	2.28713	0	0	0	na	na	na	na	-3.12315	0.797159
148	pYd-EPHA3-wt_vs_pYd-EPHA3-dead	RNR1	P21524	YER070W	Y489	NYYPVEEAR	NY(ph)YPVEEAR_2	TRUE	0.601935	3.87836	up	No	2603	essential	Ribonuc_red_lgC:Family:CL0339	94.62	0.353	0.159	ordered	-0.336328	0	0	0	na	na	na	na	-0.656378	0.397463
149	pYd-EPHA3-wt_vs_pYd-EPHA3-dead	ADE13	Q05911	YLR359W	Y4	PDYDNYTTPLSSR	PDY(ph)DNYTTPLSSR_2	TRUE	2.83861	19.0809	up	No	340	essential	No domain	86.86	0.878	0.526	ordered	-0.03646685	0	0	0	na	na	na	na	-0.0738945	0.0877068
150	pYd-EPHA3-wt_vs_pYd-EPHA3-dead	ADE13	Q05911	YLR359W	Y4	PDYDNYTTPLSSR	PDY(ph)DNYTTPLSSR_3	TRUE	1.60177	12.3625	up	No	340	essential	No domain	86.86	0.878	0.526	ordered	-0.03646685	0	0	0	na	na	na	na	-0.0738945	0.0877068
151	pYd-EPHA3-wt_vs_pYd-EPHA3-dead	RPS18A	P0CX55	YDR450W	Y98	QNDITDGKDYHTLANNVESK	QNDITDGKDY(ph)HTLANNVESK_3	TRUE	1.56904	4.12743	up	No	1592	non-essential	Ribosomal_S13:Family:CL0303	92.71	0.31	0.353	ordered	1.79352	0	0	0	na	na	na	na	-0.322051	0.11085
152	pYd-EPHA3-wt_vs_pYd-EPHA3-dead	LAT1	P12695	YNL071W	Y251	QSSQTSGAAAATPAAATSSTTAGSAPSPSSTASYEDVPISTMR	QSSQTSGAAAATPAAATSSTTAGSAPSPSSTASY(ph)EDVPISTMR_4	TRUE	1.82544	7.32793	up	No	372	non-essential	2-oxoacid_dh:Domain:CL0149	88.64	0.639	0.65	disordered	-0.172201	0	0	0	na	na	na	na	-0.216029	0.278054
153	pYd-EPHA3-wt_vs_pYd-EPHA3-dead	GPM2	Q12008	YDL021W	Y156	RDYEGKPPPVDLDR	RDY(ph)EGKPPPVDLDR_3	TRUE	0.980479	6.58159	up	No	26.3	non-essential	No domain	97.73	0.086	0.277	ordered	0.122755	0	0	0	na	na	na	na	-0.86422	0.798646
154	pYd-EPHA3-wt_vs_pYd-EPHA3-dead	GAL7	P08431	YBR018C	Y217	REHNTDLFADYVK	REHNTDLFADY(ph)VK_3	TRUE	1.12298	9.58491	up	No	5.96	non-essential	GalP_UDP_tr_C:Domain:CL0265	98.68	0.075	0.297	ordered	5.498162	0	0	0	na	na	na	na	-1.70474	0.662065
155	pYd-EPHA3-wt_vs_pYd-EPHA3-dead	EGD2	P38879	YHR193C	Y63	SAGGNYVVFGEAK	SAGGNY(ph)VVFGEAK_2	TRUE	1.25212	6.76414	up	No	1283	non-essential	NAC:Family:No_clan	90.53	0.494	0.415	ordered	-0.0824196	0	0	1	na	na	EGD1	0.166999999999996	-3.8737	0.751438
156	pYd-EPHA3-wt_vs_pYd-EPHA3-dead	BBC1	P47068	YJL020C	Y20	SDYEDDLNFEK	SDY(ph)EDDLNFEK_2	TRUE	0.904745	6.25764	up	No	101	non-essential	SH3_1:Domain:CL0010	91.4	0.682	0.338	ordered	1.50671	2	7	0	P15891 / P80667 / P32790 / P36006 / P38822 / Q04439 / Q12446	4.442 / 1.434 / 0.328 / -0.106 / -0.111 / -0.362 / -1.069	na	na	-1.45438	0.768593
157	pYd-EPHA3-wt_vs_pYd-EPHA3-dead	LSC1	P53598	YOR142W	Y189	SGTLTYEAVQQTTK	SGTLTY(ph)EAVQQTTK_2	TRUE	1.0185	5.91614	up	No	334	non-essential	Ligase_CoA:Domain:CL0506	96.62	0.204	0.17	ordered	3.18209	0	0	1	na	na	LSC2	1.32626	-1.50171	0.686144
158	pYd-EPHA3-wt_vs_pYd-EPHA3-dead	HSC82	P15108	YMR186W	Y301	SISNDWEDPLYVK	SISNDWEDPLY(ph)VK_2	TRUE	1.0419	7.45416	up	No	4538	non-essential	HSP90:Family:No_clan	97.42	0.278	0.286	ordered	1.7662	0	0	0	na	na	na	na	-0.820691	0.424039
159	pYd-EPHA3-wt_vs_pYd-EPHA3-dead	SAH1	P39954	YER043C	Y196	SKFDNLYGCR	SKFDNLY(ph)GCR_2	TRUE	0.774408	4.62369	up	No	4120	essential	AdoHcyase_NAD:Domain:CL0063	98.38	0.349	0.161	ordered	-0.510491	1	0	0	na	na	na	na	-3.39726	0.756858
160	pYd-EPHA3-wt_vs_pYd-EPHA3-dead	SPE3	Q12074	YPR069C	Y43	SKYQDVLIFK	SKY(ph)QDVLIFK_2	TRUE	0.995328	5.50081	up	No	352	non-essential	Spermine_synt_N:Domain:No_clan	92.99	0.467	0.269	ordered	1.53817	0	0	0	na	na	na	na	-1.47085	0.709179
161	pYd-EPHA3-wt_vs_pYd-EPHA3-dead	TRP5	P00931	YGL026C	Y346	SLYSYIGR	SLY(ph)SYIGR_2	TRUE	0.894774	6.35617	up	No	920	non-essential	PALP:Family:CL0063	97.93	0.157	0.292	ordered	4.13868	3	0	0	na	na	na	na	-2.09079	0.493782
162	pYd-EPHA3-wt_vs_pYd-EPHA3-dead	RPL3	P14126	YOR063W	Y343	SLYTNTSR	SLY(ph)TNTSR_2	TRUE	0.749053	4.57011	up	No	5068	essential	Ribosomal_L3:Family:CL0575	88.69	0.584	0.312	ordered	-0.29581	0	0	0	na	na	na	na	-0.547388	0.107325
163	pYd-EPHA3-wt_vs_pYd-EPHA3-dead	FAS1	P07149	YKL182W	Y1852	SNYGMIAINPGR	SNY(ph)GMIAINPGR_2	TRUE	1.85974	10.852	up	No	1976	essential	Acyl_transf_1:Domain:CL0323	93.19	0.176	0.289	ordered	0.977338	0	0	0	na	na	na	na	-4.6624	0.884009
164	pYd-EPHA3-wt_vs_pYd-EPHA3-dead	POR1	P04840	YNL055C	Y6	SPPVYSDISR	SPPVY(ph)SDISR_2	TRUE	2.36458	22.6594	up	No	3429	non-essential	Porin_3:Family:CL0193	95.68	0.11	0.288	ordered	2.34599	0	0	0	na	na	na	na	-3.05468	0.684656
165	pYd-EPHA3-wt_vs_pYd-EPHA3-dead	INO1	P11986	YJL153C	Y166	SQVLEYDLQQR	SQVLEY(ph)DLQQR_2	TRUE	0.759781	4.359	up	No	195	non-essential	NAD_binding_5:Family:CL0063	97.58	0.612	0.276	ordered	-0.103063	15	0	0	na	na	na	na	-0.784594	0.289002
166	pYd-EPHA3-wt_vs_pYd-EPHA3-dead	PHB2	P50085	YGR231C	Y265	SRDYVELK	SRDY(ph)VELK_2	TRUE	2.08137	10.7658	up	No	85	non-essential	No domain	78.92	0.31	0.47	ordered	-0.575667	0	0	0	na	na	na	na	-1.22171	0.500552
167	pYd-EPHA3-wt_vs_pYd-EPHA3-dead	ATG31	Q12421	YDR022C	Y46	STDGSDYAMFPTNIK	STDGSDY(ph)AMFPTNIK_2	TRUE	1.31651	10.2878	up	No	10.2	non-essential	Atg31:Family:No_clan	84.91	0.451	0.561	ordered	-0.317558	0	0	1	na	na	ATG29	-0.08536	-0.262285	0.3684
168	pYd-EPHA3-wt_vs_pYd-EPHA3-dead	PGI1	P12709	YBR196C	Y55	TFTNYDGSK	TFTNY(ph)DGSK_2	TRUE	2.14376	13.3368	up	No	3703	essential	No domain	97.33	0.416	0.224	ordered	0.460196	0	0	0	na	na	na	na	-0.354691	0.269384
169	pYd-EPHA3-wt_vs_pYd-EPHA3-dead	FBA1	P14540	YKL060C	Y25	TGVIVGEDVHNLFTYAK	TGVIVGEDVHNLFTY(ph)AK_3	TRUE	0.688285	4.73344	up	No	18406	essential	F_bP_aldolase:Domain:CL0036	98.16	0.094	0.122	ordered	3.40697	0	0	0	na	na	na	na	-0.317028	0.166581
170	pYd-EPHA3-wt_vs_pYd-EPHA3-dead	CYS3	P31373	YAL012W	Y293	THPNYDVVLK	THPNY(ph)DVVLK_2	TRUE	1.558	7.22938	up	No	750	essential	Cys_Met_Meta_PP:Domain:CL0061	98.29	0.188	0.265	ordered	1.42035	0	0	0	na	na	na	na	-1.04954	0.481479
171	pYd-EPHA3-wt_vs_pYd-EPHA3-dead	RPL2A	P0CX45	YFR031C-A	Y34	TLDYAER	TLDY(ph)AER_2	TRUE	0.965416	5.45401	up	No	939	non-essential	Ribosomal_L2:Domain:CL0021	97.27	0.569	0.291	ordered	-0.700043	0	0	0	na	na	na	na	-0.696137	0.212391
172	pYd-EPHA3-wt_vs_pYd-EPHA3-dead	GVP36	P40531	YIL041W	Y136	TLNYALSK	TLNY(ph)ALSK_2	TRUE	1.04761	7.46509	up	No	1154	non-essential	BAR_2:Family:CL0145	94.4	0.176	0.338	ordered	0.823442	0	0	0	na	na	na	na	-2.66658	0.681106
173	pYd-EPHA3-wt_vs_pYd-EPHA3-dead	BNA1	P47096	YJR025C	Y171	TLNYARPQSN	TLNY(ph)ARPQSN_2	TRUE	1.44091	12.7855	up	No	174	non-essential	No domain	96.7	0.345	0.461	ordered	-0.531108	0	0	0	na	na	na	na	-0.586268	0.17267
174	pYd-EPHA3-wt_vs_pYd-EPHA3-dead	FAA1	P30624	YOR317W	Y565	TMNGEYIALEK	TMNGEY(ph)IALEK_2	TRUE	1.00943	6.48847	up	No	502	non-essential	No domain	80.17	0.247	0.215	ordered	2.96519	0	0	0	na	na	na	na	-3.60539	0.886458
175	pYd-EPHA3-wt_vs_pYd-EPHA3-dead	SEC53	P07283	YFL045C	Y225	TMVGGNDYEIFVDER	TMVGGNDY(ph)EIFVDER_2	TRUE	1.35724	8.80929	up	No	657	essential	PMM:Family:CL0137	95.56	0.298	0.308	ordered	-0.139145	0	0	0	na	na	na	na	-1.32406	0.491864
176	pYd-EPHA3-wt_vs_pYd-EPHA3-dead	UTP11	P34247	YKL099C	Y106	TQDSNYVR	TQDSNY(ph)VR_2	TRUE	0.88586	5.64664	up	No	20.3	essential	Utp11:Family:CL0037	97.51	0.569	0.355	ordered	-0.314149	0	0	1	na	na	SAS10	0.816180000000001	-5.03662	0.908995
177	pYd-EPHA3-wt_vs_pYd-EPHA3-dead	FBP26	P32604	YJL155C	Y289	TQQTANYLPYK	TQQTANY(ph)LPYK_2	TRUE	0.667691	5.24848	up	No	31.7	non-essential	His_Phos_1:Domain:CL0071	96.13	0.333	0.243	ordered	-0.330188	0	0	0	na	na	na	na	-0.45087	0.206254
178	pYd-EPHA3-wt_vs_pYd-EPHA3-dead	LYS9	P38999	YNR050C	Y382	TSTLVDYGK	TSTLVDY(ph)GK_2	TRUE	0.56319	6.49062	up	No	1248	non-essential	Sacchrp_dh_C:Domain:CL0139	98.09	0.255	0.255	ordered	0.675273	0	0	0	na	na	na	na	-1.09407	0.584386
179	pYd-EPHA3-wt_vs_pYd-EPHA3-dead	TY1B-DR4	Q07793	#N/A	Y886	TVDTTNYVILQGK	TVDTTNY(ph)VILQGK_2	TRUE	1.45673	8.66675	up	No	#N/A	non-essential	No domain	90.32	0.071	0.376	ordered	5.24074	0	0	0	na	na	na	na	-1.57452	0.819846
180	pYd-EPHA3-wt_vs_pYd-EPHA3-dead	GUA1	P38625	YMR217W	Y466	TYDQVIALR	TY(ph)DQVIALR_2	TRUE	1.41552	12.7941	up	No	928	non-essential	GMP_synt_C:Domain:No_clan	92.74	0.537	0.32	ordered	-0.302626	0	0	0	na	na	na	na	-2.20931	0.61044
181	pYd-EPHA3-wt_vs_pYd-EPHA3-dead	STR3	P53101	YGL184C	Y45	VDLNNEDAQNYDYSR	VDLNNEDAQNY(ph)DYSR_2	TRUE	1.24553	11.3509	up	No	10.1	non-essential	Cys_Met_Meta_PP:Domain:CL0061	92.58	0.216	0.362	ordered	0.292658	0	0	0	na	na	na	na	-1.63111	0.615951
182	pYd-EPHA3-wt_vs_pYd-EPHA3-dead	VMA2	P16140	YBR127C	Y142	VFAEDYLDINGSPINPYAR	VFAEDYLDINGSPINPY(ph)AR_3	TRUE	0.719044	3.44015	up	No	1233	non-essential	No domain	92.25	0.78	0.328	ordered	-0.188419	2	0	0	na	na	na	na	-0.729483	0.273162
183	pYd-EPHA3-wt_vs_pYd-EPHA3-dead	ILS1	P09436	YBL076C	Y313	VISDDYVTSDSGTGIVHNAPAFGEEDNAACLK	VISDDY(ph)VTSDSGTGIVHNAPAFGEEDNAACLK_3	TRUE	0.888411	5.84169	up	No	1085	essential	tRNA-synt_1:Family:CL0039	93.85	0.239	0.22	ordered	1.48142	0	0	0	na	na	na	na	-1.22246	0.644688
184	pYd-EPHA3-wt_vs_pYd-EPHA3-dead	RAS2	P01120	YNL098C	Y115	VKDTDYVPIVVVGNK	VKDTDY(ph)VPIVVVGNK_2	TRUE	0.480453	3.80185	up	No	209	non-essential	Ras:Domain:CL0023	92	0.125	0.231	ordered	2.781665	5	0	0	na	na	na	na	-0.124342	0.506375
185	pYd-EPHA3-wt_vs_pYd-EPHA3-dead	IMD2	P38697	YHR216W	Y117	VKNYENGFINNPIVISPTTTVGEAK	VKNY(ph)ENGFINNPIVISPTTTVGEAK_3	TRUE	1.34301	10.7171	up	No	133	non-essential	IMPDH:Domain:CL0036	90.69	0.333	0.217	ordered	-0.3925525	2	0	0	na	na	na	na	-1.14852	0.438683
186	pYd-EPHA3-wt_vs_pYd-EPHA3-dead	FBA1	P14540	YKL060C	Y294	VNLDTDCQYAYLTGIR	VNLDTDCQY(ph)AYLTGIR_2	TRUE	2.01044	12.0217	up	No	18406	essential	F_bP_aldolase:Domain:CL0036	96.96	0.553	0.215	ordered	-0.2516105	6	0	0	na	na	na	na	-1.49899	0.524672
187	pYd-EPHA3-wt_vs_pYd-EPHA3-dead	FBA1	P14540	YKL060C	Y294	VNLDTDCQYAYLTGIR	VNLDTDCQY(ph)AYLTGIR_3	TRUE	1.98023	16.3444	up	No	18406	essential	F_bP_aldolase:Domain:CL0036	96.96	0.553	0.215	ordered	-0.2516105	6	0	0	na	na	na	na	-1.49899	0.524672
188	pYd-EPHA3-wt_vs_pYd-EPHA3-dead	MED4	Q12343	YOR174W	Y43	VQLYEDLCR	VQLY(ph)EDLCR_2	TRUE	1.06747	4.31338	up	No	50.2	essential	No domain	85.36	0.478	0.449	ordered	-0.436056	0	0	1	na	na	CSE2	0.945839999999993	-2.5169	0.79512
189	pYd-EPHA3-wt_vs_pYd-EPHA3-dead	SAH1	P39954	YER043C	Y433	VQSEYLGIPEEGPFK	VQSEY(ph)LGIPEEGPFK_2	TRUE	1.56163	9.41458	up	Yes	4120	essential	AdoHcyase:Domain:CL0325	98.11	0.788	0.493	ordered	-0.0879994	1	0	0	na	na	na	na	-2.99625	0.697421
190	pYd-EPHA3-wt_vs_pYd-EPHA3-dead	YPT1	P01123	YFL038C	Y133	VVEYDVAK	VVEY(ph)DVAK_2	TRUE	1.35477	10.2187	up	No	108	essential	Ras:Domain:CL0023	98.46	0.416	0.369	ordered	-0.322214	0	0	0	na	na	na	na	-0.112429	0.28132
191	pYd-EPHA3-wt_vs_pYd-EPHA3-dead	ADH1	P00330	YOL086C	Y330	VVGLSTLPEIYEK	VVGLSTLPEIY(ph)EK_2	TRUE	1.89342	12.2811	up	Yes	9801	non-essential	No domain	96.42	0.012	0.295	ordered	7.53408	0	0	0	na	na	na	na	-0.346871	0.643927
192	pYd-EPHA3-wt_vs_pYd-EPHA3-dead	FAS2	P19097	YPL231W	Y977	VVNGNSADAAYAQVEIQPR	VVNGNSADAAY(ph)AQVEIQPR_2	TRUE	1.50518	8.47481	up	No	1917	essential	No domain	75.85	0.706	0.535	ordered	0.0841944	0	0	0	na	na	na	na	-0.474533	0.221348
193	pYd-EPHA3-wt_vs_pYd-EPHA3-dead	FAS2	P19097	YPL231W	Y977	VVNGNSADAAYAQVEIQPR	VVNGNSADAAY(ph)AQVEIQPR_3	TRUE	1.68783	17.6275	up	No	1917	essential	No domain	75.85	0.706	0.535	ordered	0.0841944	0	0	0	na	na	na	na	-0.474533	0.221348
194	pYd-EPHA3-wt_vs_pYd-EPHA3-dead	GPM1	P00950	YKL152C	Y49	VYPDVLYTSK	VY(ph)PDVLYTSK_2	TRUE	0.991461	5.06106	up	Yes	8673	essential	His_Phos_1:Domain:CL0071	97.87	0.341	0.162	ordered	-0.308967	0	0	0	na	na	na	na	-0.000531541	0.30243
195	pYd-EPHA3-wt_vs_pYd-EPHA3-dead	ARG4	P04076	YHR018C	Y45	VYTAGLQK	VY(ph)TAGLQK_2	TRUE	0.641233	4.29785	up	No	481	non-essential	Lyase_1:Domain:No_clan	98.78	0	0.216	ordered	16.4103	0	0	0	na	na	na	na	-2.24025	0.768846
196	pYd-EPHA3-wt_vs_pYd-EPHA3-dead	TDH3	P00359	YGR192C	Y54	YAGEVSHDDKHIIVDGK	Y(ph)AGEVSHDDKHIIVDGK_4	TRUE	0.641071	4.51226	up	Yes	16371	non-essential	Gp_dh_N:Domain:CL0063	97.99	0.157	0.352	ordered	3.13619	0	0	0	na	na	na	na	-1.0808	0.4248
197	pYd-EPHA3-wt_vs_pYd-EPHA3-dead	FAS2	P19097	YPL231W	Y1438	YASPNLNMK	Y(ph)ASPNLNMK_2	TRUE	0.786972	6.67004	up	No	1917	essential	No domain	83.16	0.678	0.38	ordered	-1.88708	0	0	0	na	na	na	na	-0.68201	0.286408
198	pYd-EPHA3-wt_vs_pYd-EPHA3-dead	TEF2	P02994	YBR118W	Y56	YAWVLDK	Y(ph)AWVLDK_2	TRUE	0.973823	5.44499	up	No	9541	non-essential	GTP_EFTU:Domain:CL0023	81.82	0.078	0.306	ordered	1.43319	2	0	0	na	na	na	na	-1.13583	0.58238
199	pYd-EPHA3-wt_vs_pYd-EPHA3-dead	SSE2	P32590	YBR169C	Y628	YEELASLGNIIR	Y(ph)EELASLGNIIR_2	TRUE	0.556103	5.88524	up	No	161	non-essential	HSP70:Family:CL0108	97.96	0.349	0.309	ordered	-0.677464	0	0	0	na	na	na	na	-0.796635	0.379994
200	pYd-EPHA3-wt_vs_pYd-EPHA3-dead	GAL7	P08431	YBR018C	Y71	YESTYIFPNDYAAVR	Y(ph)ESTYIFPNDYAAVR_2	TRUE	1.33865	6.00691	up	No	5.96	non-essential	GalP_UDP_transf:Domain:CL0265	98.19	0.078	0.357	ordered	4.03549	0	0	0	na	na	na	na	-2.09461	0.724763
201	pYd-EPHA3-wt_vs_pYd-EPHA3-dead	GAL10	P04397	YBR019C	Y669	YIDAINQENWK	Y(ph)IDAINQENWK_2	TRUE	0.873743	5.25412	up	No	6.04	non-essential	Aldose_epim:Family:CL0103	98.49	0.039	0.179	ordered	4.91379	0	0	0	na	na	na	na	0	#N/A
202	pYd-EPHA3-wt_vs_pYd-EPHA3-dead	PGK1	P00560	YCR012W	Y75	YSLAPVAK	Y(ph)SLAPVAK_2	TRUE	1.22316	10.228	up	Yes	18044	essential	PGK:Domain:No_clan	97.33	0.2	0.292	ordered	-0.799645	0	0	0	na	na	na	na	-0.633343	0.358757
203	pYd-EPHA3-wt_vs_pYd-EPHA3-dead	GAL7	P08431	YBR018C	Y163	YVQIFENK	Y(ph)VQIFENK_2	TRUE	1.06675	5.89488	up	No	5.96	non-essential	GalP_UDP_transf:Domain:CL0265	98.58	0.004	0.264	ordered	16.1015	0	0	0	na	na	na	na	-1.58179	0.636612
204	pYd-EPHA3-wt_vs_pYd-EPHA3-dead	ADH6	Q04894	YMR318C	Y32	YDPKPFYDHDIDIK	YDPKPFY(ph)DHDIDIK_3	TRUE	0.943484	5.18677	up	No	218	non-essential	No domain	96.36	0.439	0.195	ordered	2.06418	0	0	0	na	na	na	na	-0.0422279	0.476824
205	pYd-EPHA3-wt_vs_pYd-EPHA3-dead	QCR2	P07257	YPR191W	Y131	YDYAVAEQCPVK	YDY(ph)AVAEQCPVK_2	TRUE	1.68278	11.3258	up	No	373	non-essential	Peptidase_M16:Family:CL0094	97.63	0.329	0.296	ordered	1.25569	0	0	0	na	na	na	na	-0.749683	0.204508
206	pYd-EPHA3-wt_vs_pYd-EPHA3-dead	GAL7	P08431	YBR018C	Y75	YESTYIFPNDYAAVR	YESTY(ph)IFPNDYAAVR_2	TRUE	2.63501	20.512	up	No	5.96	non-essential	GalP_UDP_transf:Domain:CL0265	98.48	0.184	0.377	ordered	-1.35511	0	0	0	na	na	na	na	-1.80091	0.678458
207	pYd-EPHA3-wt_vs_pYd-EPHA3-dead	GAL7	P08431	YBR018C	Y81	YESTYIFPNDYAAVR	YESTYIFPNDY(ph)AAVR_2	TRUE	3.15605	14.8775	up	No	5.96	non-essential	GalP_UDP_transf:Domain:CL0265	93.65	0.663	0.432	ordered	-0.3681005	1	0	0	na	na	na	na	-2.63878	0.79767
208	pYd-EPHA3-wt_vs_pYd-EPHA3-dead	GAL7	P08431	YBR018C	Y81	YESTYIFPNDYAAVR	YESTYIFPNDY(ph)AAVR_3	TRUE	2.3499	19.0153	up	No	5.96	non-essential	GalP_UDP_transf:Domain:CL0265	93.65	0.663	0.432	ordered	-0.3681005	1	0	0	na	na	na	na	-2.63878	0.79767
209	pYd-EPHA3-wt_vs_pYd-EPHA3-dead	INO1	P11986	YJL153C	Y32	YSYENAVVTK	YSY(ph)ENAVVTK_2	TRUE	1.01137	6.02544	up	No	195	non-essential	No domain	95.59	0.443	0.447	ordered	-0.818348	10	0	0	na	na	na	na	-2.80465	0.621364
210	pYd-EPHA3-wt_vs_pYd-EPHA3-dead	ADE6	P38972	YGR061C	Y1285	YVDNYGNVTER	YVDNY(ph)GNVTER_2	TRUE	1.06769	8.19999	up	No	658	non-essential	GATase_5:Domain:CL0014	97.75	0.365	0.171	ordered	1.97021	0	0	0	na	na	na	na	-0.0528296	0.128302
211	pYd-EPHA3-wt_vs_pYd-EPHA3-dead	HSP26	P15992	YBR072W	Y58	EVARPNNYAGALYDPR	(py)EVARPNNY(ph)AGALYDPR_3	TRUE	1.90254	10.996	up	No	394	non-essential	No domain	44.74	0.82	0.609	disordered	0	0	0	0	na	na	na	na	0	0.0616767
212	pYd-EPHA3-wt_vs_pYd-EPHA3-dead	LEU4	P06208	YNL104C	Y407	DIGRDYEAVIR	DIGRDY(ph)EAVIR_3	TRUE	1.10489	8.34278	up	No	321	non-essential	No domain	64.7	0.094	0.251	ordered	0	0	0	0	na	na	na	na	-3.26112	0.676055
213	pYd-EPHA3-wt_vs_pYd-EPHA3-dead	LEU4	P06208	YNL104C	Y407	DYEAVIR	DY(ph)EAVIR_2	TRUE	1.09831	5.56676	up	No	321	non-essential	No domain	64.7	0.094	0.251	ordered	0	0	0	0	na	na	na	na	-3.26112	0.676055
214	pYd-EPHA3-wt_vs_pYd-EPHA3-dead	HSP26	P15992	YBR072W	Y58	EVARPNNYAGALYDPR	EVARPNNY(ph)AGALYDPR_3	TRUE	1.99908	9.38185	up	No	394	non-essential	No domain	44.74	0.82	0.609	disordered	0	0	0	0	na	na	na	na	0	0.0616767
215	pYd-EPHA3-wt_vs_pYd-EPHA3-dead	CSE1	P33307	YGL238W	Y879	NDYVDLDNLEEISTFGSHFSK	NDY(ph)VDLDNLEEISTFGSHFSK_3	TRUE	1.41548	11.4722	up	No	451	essential	CAS_CSE1:Family:CL0020	41.16	0.384	0.477	ordered	0	0	0	0	na	na	na	na	-0.20254	0.0712758
216	pYd-EPHA3-wt_vs_pYd-EPHA3-dead	REF2	P42073	YDR195W	Y441	NTNSDDYMDISETK	NTNSDDY(ph)M(ox)DISETK_2	TRUE	1.27434	6.57038	up	No	49.1	non-essential	No domain	49.44	0.835	0.73	disordered	0	0	0	0	na	na	na	na	-1.54294	0.634929
217	pYd-EPHA3-wt_vs_pYd-EPHA3-dead	REF2	P42073	YDR195W	Y441	NTNSDDYMDISETK	NTNSDDY(ph)MDISETK_2	TRUE	1.69975	21.4642	up	No	49.1	non-essential	No domain	49.44	0.835	0.73	disordered	0	0	0	0	na	na	na	na	-1.54294	0.634929
218	pYd-EPHA3-wt_vs_pYd-EPHA3-dead	HSP26	P15992	YBR072W	Y58	PNNYAGALYDPR	PNNY(ph)AGALYDPR_2	TRUE	1.33968	8.27904	up	No	394	non-essential	No domain	44.74	0.82	0.609	disordered	0	0	0	0	na	na	na	na	0	0.0616767
219	pYd-EPHA3-wt_vs_pYd-EPHA3-dead	BLM10	P43583	YFL007W	Y1081	SGKDDEDYIESK	SGKDDEDY(ph)IESK_2	TRUE	0.593041	4.46793	up	No	30.8	non-essential	No domain	29.43	0.871	0.797	disordered	0	0	0	0	na	na	na	na	-0.208204	0.181343
220	pYd-EPHA3-wt_vs_pYd-EPHA3-dead	RXT2	P38255	YBR095C	Y41	SGNYQVLK	SGNY(ph)QVLK_2	TRUE	1.22278	6.2005	up	No	28.6	non-essential	No domain	67.09	0.471	0.511	ordered	0	0	0	0	na	na	na	na	-1.39641	0.678847
221	pYd-EPHA3-wt_vs_pYd-EPHA3-dead	BCK2	P33306	YER167W	Y296	SQESGLYHSTESFNFK	SQESGLY(ph)HSTESFNFK_3	TRUE	1.00226	5.07666	up	No	10.8	non-essential	No domain	42.58	0.749	0.753	disordered	0	0	0	0	na	na	na	na	-0.295231	0.257302
222	pYd-EPHA3-wt_vs_pYd-EPHA3-dead	TY1B-DR4	Q07793	#N/A	Y168	YVRPPPMLTSPNDFPNWVK	Y(ph)VRPPPMLTSPNDFPNWVK_3	TRUE	1.41949	9.22693	up	No	#N/A	non-essential	No domain	39.81	0.843	0.611	disordered	0	0	0	0	na	na	na	na	0	0.239516
223	pYd-EPHA3-wt_vs_pYd-EPHA3-dead	GFP	P42212	#N/A	Y39	FSVSGEGEGDATYGK	FSVSGEGEGDATY(ph)GK_2	TRUE	2.14219	14.8579	up	No	#N/A	non-essential	No domain	no AF2	no AF2	na	na	no AF2	0	0	0	na	na	na	na	-1.07208	0.246014
224	pYd-EPHA3-wt_vs_pYd-EPHA3-dead	gag	P32503	#N/A	Y615	INLDYVKPVSTGIQVINAGELK	INLDY(ph)VKPVSTGIQVINAGELK_3	TRUE	1.03697	5.52221	up	No	#N/A	non-essential	No domain	no AF2	no AF2	na	na	no AF2	0	0	0	na	na	na	na	-0.574676	0.412612
225	pYd-EPHA3-wt_vs_pYd-EPHA3-dead	GFP	P42212	#N/A	Y151	LEYNYNSHNVYIMADK	LEYNYNSHNVY(ph)IMADK_3	TRUE	1.01588	6.23325	up	No	#N/A	non-essential	No domain	no AF2	no AF2	na	na	no AF2	0	0	0	na	na	na	na	-2.72599	0.678255
226	pYd-EPHA3-wt_vs_pYd-EPHA3-dead	gag	P32503	#N/A	Y634	NYWGSVR	NY(ph)WGSVR_2	TRUE	0.785657	6.10285	up	No	#N/A	non-essential	No domain	no AF2	no AF2	na	na	no AF2	0	0	0	na	na	na	na	-0.856717	0.541063
227	pYd-EPHA3-wt_vs_pYd-EPHA3-dead	gag	P32503	#N/A	Y231	TNLAIDYEAPQLADK	TNLAIDY(ph)EAPQLADK_2	TRUE	0.920452	6.70239	up	No	#N/A	non-essential	No domain	no AF2	no AF2	na	na	no AF2	0	0	0	na	na	na	na	-1.03772	0.612511

## Sheet: EPHB1
	test	gene	protein	ensembl_IDs	position	peptide_seq	peptide_z	imputed	log2_fc	d_score	regulation	native?	paxdb_abundance	essentiality	pfam_domain	pLDDT	RSA	RSA_n25	order_status	ddG	ECLAIR_interactions	I3D_interactions	AF2_interactions	I3D_interactors	I3D_AC_ddG	AF2_interactors	AF2_AC_ddG	ddE	ddE_normalised
1	pYd-EPHB1-wt_vs_pYd-EPHB1-dead	IMD2	P38697	YHR216W	Y7	AAIRDYK	(ac)AAIRDY(ph)K_2	TRUE	2.26992	2.32414	up	No	133	non-essential	No domain	95.74	0.725	0.67	disordered	-0.274432333333333	0	0	0	na	na	na	na	0	0.0102698348771647
2	pYd-EPHB1-wt_vs_pYd-EPHB1-dead	FAA2	P39518	YER015W	Y6	AAPDYALTDLIESDPR	(ac)AAPDY(ph)ALTDLIESDPR_2	TRUE	0.613496	0.553994	up	No	16	non-essential	No domain	95.66	0.149	0.386	ordered	1.777555	0	0	0	na	na	na	na	-0.595679111139899	0.416940876764675
3	pYd-EPHB1-wt_vs_pYd-EPHB1-dead	ABP1	P15891	YCR088W	Y8	ALEPIDYTTHSR	(ac)ALEPIDY(ph)TTHSR_2	TRUE	2.22001	2.13719	up	No	236	non-essential	No domain	97.29	0.133	0.405	ordered	0.176951	0	0	0	na	na	na	na	-1.17506612937988	0.469165551093262
4	pYd-EPHB1-wt_vs_pYd-EPHB1-dead	CAR1	P00812	YPL111W	Y9	METGPHYNYYK	(ac)METGPHYNY(ph)YK_2	TRUE	1.20613	1.28508	up	No	388	non-essential	No domain	97.4	0.271	0.371	ordered	0.680336	0	0	0	na	na	na	na	-0.0151037642144456	0.0986405311413215
5	pYd-EPHB1-wt_vs_pYd-EPHB1-dead	YPT1	P01123	YFL038C	Y5	MNSEYDYLFK	(ac)MNSEY(ph)DYLFK_2	TRUE	2.41514	2.53051	up	No	108	essential	No domain	92.36	0.231	0.385	ordered	-1.3439	2	0	0	na	na	na	na	-0.0152269527273631	0.0806045340050378
6	pYd-EPHB1-wt_vs_pYd-EPHB1-dead	YBR016W	P38216	YBR016W	Y6	SANDYYGGTAGEK	(ac)SANDY(ph)YGGTAGEK_2	TRUE	1.44242	1.46097	up	No	17.4	non-essential	No domain	71.08	0.741	0.729	disordered	-0.331551	0	0	0	na	na	na	na	-1.66525258947735	0.752679307502061
7	pYd-EPHB1-wt_vs_pYd-EPHB1-dead	SAH1	P39954	YER043C	Y8	SAPAQNYK	(ac)SAPAQNY(ph)K_1	TRUE	1.45048	1.44223	up	No	4120	essential	AdoHcyase:Domain:CL0325	95.76	0.235	0.547	ordered	-0.869708	0	0	1	na	na	CAF16	0.389700000000001	-0.790317731337436	0.294255568581477
8	pYd-EPHB1-wt_vs_pYd-EPHB1-dead	SAH1	P39954	YER043C	Y8	SAPAQNYK	(ac)SAPAQNY(ph)K_2	TRUE	2.68876	2.81798	up	No	4120	essential	AdoHcyase:Domain:CL0325	95.76	0.235	0.547	ordered	-0.869708	0	0	1	na	na	CAF16	0.389700000000001	-0.790317731337436	0.294255568581477
9	pYd-EPHB1-wt_vs_pYd-EPHB1-dead	TIF2	P10081	YJL138C	Y17	SEGITDIEESQIQTNYDKVVYK	(ac)SEGITDIEESQIQTNY(ph)DKVVYK_3	TRUE	2.26916	2.21882	up	No	962	non-essential	No domain	90.35	0.114	0.367	ordered	2.79074666666667	0	0	0	na	na	na	na	0	0.063707850193256
10	pYd-EPHB1-wt_vs_pYd-EPHB1-dead	TIF2	P10081	YJL138C	Y17	SEGITDIEESQIQTNYDK	(ac)SEGITDIEESQIQTNY(ph)DK_2	FALSE	1.67714	1.41968	up	No	962	non-essential	No domain	90.35	0.114	0.367	ordered	2.79074666666667	0	0	0	na	na	na	na	0	0.063707850193256
11	pYd-EPHB1-wt_vs_pYd-EPHB1-dead	TIF2	P10081	YJL138C	Y17	SEGITDIEESQIQTNYDK	(ac)SEGITDIEESQIQTNY(ph)DK_3	TRUE	2.81799	3.00311	up	No	962	non-essential	No domain	90.35	0.114	0.367	ordered	2.79074666666667	0	0	0	na	na	na	na	0	0.063707850193256
12	pYd-EPHB1-wt_vs_pYd-EPHB1-dead	LYS21	Q12122	YDL131W	Y23	SENNEFQSVTESTTAPTTSNPYGPNPADYLSNVK	(ac)SENNEFQSVTESTTAPTTSNPY(ph)GPNPADYLSNVK_4	TRUE	0.667479	0.614713	up	No	377	non-essential	No domain	86.76	0.506	0.531	ordered	-0.254058	5	0	0	na	na	na	na	0	0.0694668820678513
13	pYd-EPHB1-wt_vs_pYd-EPHB1-dead	EMC4	P53073	YGL231C	Y7	SEQEPYEWAK	(ac)SEQEPY(ph)EWAK_2	TRUE	1.02109	1.05845	up	No	94.5	non-essential	No domain	82.22	0.663	0.67	disordered	-0.0973635	0	0	1	na	na	EMC2	2.4003	-1.02066355404631	0.387392391002499
14	pYd-EPHB1-wt_vs_pYd-EPHB1-dead	YOP1	Q12402	YPR028W	Y4	SEYASSIHSQMK	(ac)SEY(ph)ASSIHSQM(ox)K_2	TRUE	1.33985	1.3496	up	No	259	non-essential	No domain	74.91	0.694	0.538	ordered	-0.376913	0	0	0	na	na	na	na	-0.536738807859594	0.183521147373043
15	pYd-EPHB1-wt_vs_pYd-EPHB1-dead	YOP1	Q12402	YPR028W	Y4	SEYASSIHSQMK	(ac)SEY(ph)ASSIHSQMK_2	TRUE	2.31288	2.53816	up	No	259	non-essential	No domain	74.91	0.694	0.538	ordered	-0.376913	0	0	0	na	na	na	na	-0.536738807859594	0.183521147373043
16	pYd-EPHB1-wt_vs_pYd-EPHB1-dead	USA1	Q03714	YML029W	Y4	SEYLAQTPCK	(ac)SEY(ph)LAQTPCK_2	TRUE	1.16794	1.26597	up	No	15	non-essential	No domain	87.02	0.173	0.28	ordered	-0.6828	0	0	0	na	na	na	na	-1.95625437659651	0.823514610134306
17	pYd-EPHB1-wt_vs_pYd-EPHB1-dead	PGM2	P37012	YMR105C	Y13	SFQIETVPTKPYEDQKPGTSGLR	(ac)SFQIETVPTKPY(ph)EDQKPGTSGLR_3	TRUE	2.07148	2.19858	up	No	350	non-essential	No domain	94.94	0.071	0.357	ordered	3.48952	0	0	0	na	na	na	na	-0.43149333077503	0.569499051760026
18	pYd-EPHB1-wt_vs_pYd-EPHB1-dead	HSP42	Q12329	YDR171W	Y11	SFYQPSLSLYDVLNALSNQTGQR	(ac)SFYQPSLSLY(ph)DVLNALSNQTGQR_3	FALSE	2.08934	2.09945	up	No	145	non-essential	No domain	78.51	0.659	0.676	disordered	-0.140476	0	0	0	na	na	na	na	-3.28963974540862	0.947624309392265
19	pYd-EPHB1-wt_vs_pYd-EPHB1-dead	SCL1	P21243	YGL011C	Y12	SGAAAASAAGYDR	(ac)SGAAAASAAGY(ph)DR_2	TRUE	2.52695	2.63256	up	No	380	essential	Proteasome_A_N:Family:CL0052	86.57	0.235	0.553	ordered	-0.539773	1	0	0	na	na	na	na	-2.74988794518218	0.766739788989867
20	pYd-EPHB1-wt_vs_pYd-EPHB1-dead	CDC28	P00546	YBR160W	Y8	SGELANYK	(ac)SGELANY(ph)K_2	TRUE	1.4126	1.50136	up	No	110	essential	Pkinase:Domain:CL0016	93.11	0.051	0.395	ordered	6.02103	0	0	0	na	na	na	na	-1.48816279063061	0.81020930848715
21	pYd-EPHB1-wt_vs_pYd-EPHB1-dead	SED4	P25365	YCR067C	Y8	SGNSANYDVGYPIYGAK	(ac)SGNSANY(ph)DVGYPIYGAK_3	TRUE	1.81634	1.89625	up	No	6.97	non-essential	No domain	96.43	0.216	0.339	ordered	-1.18782	0	0	0	na	na	na	na	-2.09751798905905	0.882155388471178
22	pYd-EPHB1-wt_vs_pYd-EPHB1-dead	APT1	P49435	YML022W	Y6	SIASYAQELK	(ac)SIASY(ph)AQELK_2	TRUE	1.07541	1.11435	up	No	225	non-essential	No domain	96.65	0.086	0.37	ordered	2.58047	0	0	0	na	na	na	na	-0.0797196352219684	0.0816441441441441
23	pYd-EPHB1-wt_vs_pYd-EPHB1-dead	DPM1	P14020	YPR183W	Y5	SIEYSVIVPAYHEK	(ac)SIEY(ph)SVIVPAYHEK_2	TRUE	2.05383	2.10166	up	No	172	essential	No domain	98.74	0.063	0.253	ordered	1.45372	0	0	0	na	na	na	na	-0.471422997047765	0.716426740287912
24	pYd-EPHB1-wt_vs_pYd-EPHB1-dead	YPT32	P51996	YGL210W	Y10	SNEDYGYDYDYLFK	(ac)SNEDYGYDY(ph)DYLFK_2	TRUE	1.69138	1.74496	up	No	66.7	non-essential	No domain	91.44	0.165	0.438	ordered	-0.224492	0	0	0	na	na	na	na	-0.0242245766344608	0.157183499288762
25	pYd-EPHB1-wt_vs_pYd-EPHB1-dead	RPC40	P07703	YPR110C	Y9	SNIVGIEYNR	(ac)SNIVGIEY(ph)NR_2	TRUE	1.31677	1.37435	up	No	236	essential	No domain	89.24	0.545	0.394	ordered	0.142854	0	0	0	na	na	na	na	-0.12165619254918	0.0760468222169849
26	pYd-EPHB1-wt_vs_pYd-EPHB1-dead	SRB6	P32570	YBR253W	Y7	SNQALYEK	(ac)SNQALY(ph)EK_2	TRUE	1.02996	1.07957	up	No	24.5	essential	No domain	92.98	0.616	0.438	ordered	-0.959742	1	0	1	na	na	MED11	1.68838	-1.93452794204616	0.628532670133394
27	pYd-EPHB1-wt_vs_pYd-EPHB1-dead	CAM1	P29547	YPL048W	Y7	SQGTLYANFR	(ac)SQGTLY(ph)ANFR_2	TRUE	1.96417	2.106	up	No	451	non-essential	GST_N:Domain:CL0172	98.18	0.039	0.249	ordered	3.82824	0	0	0	na	na	na	na	-2.12779001200965	0.53298655163664
28	pYd-EPHB1-wt_vs_pYd-EPHB1-dead	TEF4	P36008	YKL081W	Y7	SQGTLYINR	(ac)SQGTLY(ph)INR_2	TRUE	0.457633	0.442042	up	No	2717	non-essential	GST_N:Domain:CL0172	97.37	0.027	0.255	ordered	1.95879	0	0	0	na	na	na	na	-2.08981934574476	0.50926517571885
29	pYd-EPHB1-wt_vs_pYd-EPHB1-dead	ERG10	P41338	YPL028W	Y6	SQNVYIVSTAR	(ac)SQNVY(ph)IVSTAR_2	TRUE	2.01803	2.07895	up	No	629	essential	Thiolase_N:Domain:CL0046	98.78	0.086	0.188	ordered	3.00612	0	0	0	na	na	na	na	-1.49352161312502	0.605395398042846
30	pYd-EPHB1-wt_vs_pYd-EPHB1-dead	CPR1	P14832	YDR155C	Y5	SQVYFDVEADGQPIGR	(ac)SQVY(ph)FDVEADGQPIGR_2	TRUE	2.84697	3.02576	up	No	2772	non-essential	Pro_isomerase:Domain:CL0475	98.85	0.161	0.264	ordered	-0.1861915	0	0	0	na	na	na	na	-1.18833829469577	0.619947848761408
31	pYd-EPHB1-wt_vs_pYd-EPHB1-dead	CPR1	P14832	YDR155C	Y5	SQVYFDVEADGQPIGR	(ac)SQVY(ph)FDVEADGQPIGR_3	TRUE	1.49997	1.49914	up	No	2772	non-essential	Pro_isomerase:Domain:CL0475	98.85	0.161	0.264	ordered	-0.1861915	0	0	0	na	na	na	na	-1.18833829469577	0.619947848761408
32	pYd-EPHB1-wt_vs_pYd-EPHB1-dead	AMS1	P22855	YGL156W	Y19	SSEDIIYDPQFKPVQGIYENR	(ac)SSEDIIYDPQFKPVQGIY(ph)ENR_3	TRUE	1.61392	1.55935	up	No	34	non-essential	No domain	93.8	0.243	0.455	ordered	-0.62043	0	0	0	na	na	na	na	-0.834516035907576	0.454304667946444
33	pYd-EPHB1-wt_vs_pYd-EPHB1-dead	YPT31	P38555	YER031C	Y10	SSEDYGYDYDLLFK	(ac)SSEDYGYDY(ph)DLLFK_2	TRUE	0.736707	0.718017	up	No	148	non-essential	No domain	93.09	0.208	0.446	ordered	-0.0955934	0	0	0	na	na	na	na	-0.0874766044165465	0.278800755429651
34	pYd-EPHB1-wt_vs_pYd-EPHB1-dead	LCB2	P40970	YDR062W	Y7	STPANYTR	(ac)STPANY(ph)TR_2	TRUE	2.3988	2.05737	up	No	242	essential	No domain	81.77	0.522	0.631	disordered	-0.625232	0	0	0	na	na	na	na	0	0.0227603360082594
35	pYd-EPHB1-wt_vs_pYd-EPHB1-dead	MIR1	P23641	YJR077C	Y17	SVSAAPAIPQYSVSDYMK	(ac)SVSAAPAIPQYSVSDY(ph)MK_2	TRUE	1.93706	1.84738	up	No	372	non-essential	Mito_carr:Family:No_clan	93.63	0.169	0.299	ordered	0.557105	0	0	0	na	na	na	na	-0.0457056149089334	0.293450668471823
36	pYd-EPHB1-wt_vs_pYd-EPHB1-dead	RPT6	Q01939	YGL048C	Y22	TAAVTSSNIVLETHESGIKPYFEQK	(ac)TAAVTSSNIVLETHESGIKPY(ph)FEQK_3	TRUE	1.23048	1.25441	up	No	295	essential	No domain	83.44	0.514	0.598	disordered	-0.19171	0	0	0	na	na	na	na	-0.353935030348828	0.234287839345482
37	pYd-EPHB1-wt_vs_pYd-EPHB1-dead	ADE6	P38972	YGR061C	Y4	TDYILPGPK	(ac)TDY(ph)ILPGPK_2	TRUE	1.06753	1.0867	up	No	658	non-essential	No domain	89.7	0.18	0.242	ordered	0.709442	0	0	0	na	na	na	na	-0.0548328879045185	0.131519274376417
38	pYd-EPHB1-wt_vs_pYd-EPHB1-dead	ACH1	P32316	YBL015W	Y474	CAHPDYQALLTDYLDR	(pc)CAHPDY(ph)QALLTDYLDR_2	TRUE	0.785171	0.722225	up	No	152	non-essential	AcetylCoA_hyd_C:Domain:CL0246	98.75	0	0.215	ordered	23.2822	0	0	0	na	na	na	na	-2.44268501419086	0.698633565243506
39	pYd-EPHB1-wt_vs_pYd-EPHB1-dead	TDA3	P38758	YHR009C	Y429	CDELYHYVSK	(pc)CDELY(ph)HYVSK_2	TRUE	0.589949	0.518888	up	No	64.5	essential	DAO:Domain:CL0063	98.22	0.212	0.243	ordered	1.10832	0	0	0	na	na	na	na	-0.0555242076706131	0.290964007047571
40	pYd-EPHB1-wt_vs_pYd-EPHB1-dead	FAP7	Q12055	YDL166C	Y108	CDNSNLYSR	(pc)CDNSNLY(ph)SR_2	TRUE	1.67288	1.76117	up	No	84.5	essential	AAA_18:Domain:CL0023	98.54	0.42	0.305	ordered	0.02787265	5	0	1	na	na	RPS14B	-0.0987599999999986	-1.51704924999051	0.53037195611453
41	pYd-EPHB1-wt_vs_pYd-EPHB1-dead	LSC2	P53312	YGR244C	Y367	CDYVALGLVEAAR	(pc)CDY(ph)VALGLVEAAR_2	FALSE	0.758344	0.624749	up	No	299	non-essential	Ligase_CoA:Domain:CL0506	89.76	0.455	0.193	ordered	-1.0040925	0	0	0	na	na	na	na	-0.52358207871623	0.29015160852952
42	pYd-EPHB1-wt_vs_pYd-EPHB1-dead	FAS1	P07149	YKL182W	Y836	CIAACTGVPDDKWEQTYK	(pc)CIAACTGVPDDKWEQTY(ph)K_2	TRUE	1.29073	1.26846	up	No	1976	essential	DUF1729:Family:No_clan	95.35	0.082	0.224	ordered	2.83302	0	0	0	na	na	na	na	-3.37160986384233	0.789425051334702
43	pYd-EPHB1-wt_vs_pYd-EPHB1-dead	MOT2	P34909	YER068W	Y219	CIAQVDGTYMDGR	(pc)CIAQVDGTY(ph)MDGR_2	TRUE	1.27749	1.3427	up	No	77.3	non-essential	No domain	88.83	0.659	0.321	ordered	-0.409295	0	0	0	na	na	na	na	-1.63639703930468	0.602991944764097
44	pYd-EPHB1-wt_vs_pYd-EPHB1-dead	UBP15	P50101	YMR304W	Y330	CINVDYESAR	(pc)CINVDY(ph)ESAR_2	TRUE	1.96885	1.95942	up	No	62.8	non-essential	UCH:Family:CL0125	87.3	0.173	0.311	ordered	0.508103	0	0	0	na	na	na	na	-3.29974406214659	0.830604601391118
45	pYd-EPHB1-wt_vs_pYd-EPHB1-dead	ALD3	P54114	YMR169C	Y354	CIVGPVISSTQYDR	(pc)CIVGPVISSTQY(ph)DR_2	TRUE	2.5791	1.89249	up	No	282	non-essential	Aldedh:Family:CL0099	98.58	0.137	0.226	ordered	0.354992666666667	0	0	0	na	na	na	na	-0.532065143568916	0.431811089150109
46	pYd-EPHB1-wt_vs_pYd-EPHB1-dead	CCW14	O13547	YLR390W-A	Y76	CLDSICPNNDADAAYSAFK	(pc)CLDSICPNNDADAAY(ph)SAFK_2	TRUE	0.626538	0.638423	up	No	834	non-essential	CFEM:Domain:No_clan	90.13	0.114	0.384	ordered	0.2227665	0	0	0	na	na	na	na	-0.851055624582294	0.507529781973477
47	pYd-EPHB1-wt_vs_pYd-EPHB1-dead	STE23	Q06010	YLR389C	Y455	CLEKDYIPVSR	(pc)CLEKDY(ph)IPVSR_2	TRUE	2.14346	2.11634	up	No	61.2	non-essential	Peptidase_M16_M:Family:CL0094	92.73	0.275	0.164	ordered	3.306215	0	0	0	na	na	na	na	-1.29223817559019	0.547677010993517
48	pYd-EPHB1-wt_vs_pYd-EPHB1-dead	DAL7	P21826	YIR031C	Y469	CQLYQWVK	(pc)CQLY(ph)QWVK_2	TRUE	0.817427	0.817247	up	No	24.7	non-essential	Malate_synthase:Family:CL0151	98.07	0.075	0.129	ordered	1.1463625	0	0	0	na	na	na	na	-4.08937176816927	0.795038730219075
49	pYd-EPHB1-wt_vs_pYd-EPHB1-dead	GAL7	P08431	YBR018C	Y55	CYLCPGNKR	(pc)CY(ph)LCPGNKR_2	TRUE	2.73859	2.80676	up	No	5.96	non-essential	GalP_UDP_transf:Domain:CL0265	96.3	0.522	0.382	ordered	-0.1463258	0	0	0	na	na	na	na	-2.72810786921764	0.80802415875755
50	pYd-EPHB1-wt_vs_pYd-EPHB1-dead	GAL7	P08431	YBR018C	Y55	CYLCPGNK	(pc)CY(ph)LCPGNK_2	TRUE	3.23631	3.44731	up	No	5.96	non-essential	GalP_UDP_transf:Domain:CL0265	96.3	0.522	0.382	ordered	-0.1463258	0	0	0	na	na	na	na	-2.72810786921764	0.80802415875755
51	pYd-EPHB1-wt_vs_pYd-EPHB1-dead	PAB1	P04147	YER165W	Y197	EAIDALNGMLLNGQEIYVAPHLSR	(py)EAIDALNGMLLNGQEIY(ph)VAPHLSR_3	TRUE	1.19758	1.13481	up	No	1976	essential	RRM_1:Domain:CL0221	96.6	0.486	0.399	ordered	-0.534288333333333	9	0	0	na	na	na	na	-1.76298152642094	0.566085925385387
52	pYd-EPHB1-wt_vs_pYd-EPHB1-dead	TDH1	P00360	YJL052W	Y253	EATYDQIKK	(py)EATY(ph)DQIKK_2	TRUE	1.21876	1.22592	up	No	2275	non-essential	Gp_dh_C:Domain:CL0139	98.84	0.137	0.264	ordered	2.38488	0	0	0	na	na	na	na	-0.674707427310692	0.287299825590614
53	pYd-EPHB1-wt_vs_pYd-EPHB1-dead	CDC48	P25694	YDL126C	Y213	EDEENNMNEVGYDDIGGCR	(py)EDEENNM(ox)NEVGY(ph)DDIGGCR_2	TRUE	1.44241	1.4405	up	No	999	essential	No domain	85.1	0.133	0.29	ordered	5.067425	0	0	0	na	na	na	na	-4.05062990941722	0.917869524109675
54	pYd-EPHB1-wt_vs_pYd-EPHB1-dead	GDI1	P39958	YER136W	Y410	EDGSKDNIYLSR	(py)EDGSKDNIY(ph)LSR_3	TRUE	1.53938	1.49332	up	No	321	essential	GDI:Family:CL0063	98.66	0.071	0.187	ordered	3.49033	0	0	0	na	na	na	na	-1.57450202183607	0.437000291800409
55	pYd-EPHB1-wt_vs_pYd-EPHB1-dead	BMH1	P29311	YER177W	Y10	EDSVYLAK	(py)EDSVY(ph)LAK_2	TRUE	0.739805	0.766341	up	No	1649	non-essential	No domain	97.45	0.576	0.47	ordered	-0.211943	9	0	0	na	na	na	na	-0.672761891704995	0.415377033021193
56	pYd-EPHB1-wt_vs_pYd-EPHB1-dead	IDH1	P28834	YNL037C	Y75	EGVYEAVESLKR	(py)EGVY(ph)EAVESLKR_2	TRUE	0.933363	0.898835	up	No	255	non-essential	Iso_dh:Domain:CL0270	89.69	0.545	0.285	ordered	-0.54114525	0	0	0	na	na	na	na	-0.187099961404056	0.107041017767054
57	pYd-EPHB1-wt_vs_pYd-EPHB1-dead	IDH1	P28834	YNL037C	Y75	EGVYEAVESLKR	(py)EGVY(ph)EAVESLKR_3	TRUE	1.5805	1.51256	up	No	255	non-essential	Iso_dh:Domain:CL0270	89.69	0.545	0.285	ordered	-0.54114525	0	0	0	na	na	na	na	-0.187099961404056	0.107041017767054
58	pYd-EPHB1-wt_vs_pYd-EPHB1-dead	GAL7	P08431	YBR018C	Y217	EHNTDLFADYVK	(py)EHNTDLFADY(ph)VK_2	TRUE	1.56836	1.55247	up	No	5.96	non-essential	GalP_UDP_tr_C:Domain:CL0265	98.68	0.075	0.297	ordered	5.51610666666667	0	0	0	na	na	na	na	-1.70473775133259	0.662064998561979
59	pYd-EPHB1-wt_vs_pYd-EPHB1-dead	GAL7	P08431	YBR018C	Y217	EHNTDLFADYVK	(py)EHNTDLFADY(ph)VK_3	TRUE	1.45928	1.42409	up	No	5.96	non-essential	GalP_UDP_tr_C:Domain:CL0265	98.68	0.075	0.297	ordered	5.51610666666667	0	0	0	na	na	na	na	-1.70473775133259	0.662064998561979
60	pYd-EPHB1-wt_vs_pYd-EPHB1-dead	HSC82	P15108	YMR186W	Y543	EIKEYEPLTK	(py)EIKEY(ph)EPLTK_2	TRUE	1.47632	1.5184	up	No	4538	non-essential	HSP90:Family:No_clan	94.83	0.055	0.338	ordered	0.974977125	0	0	0	na	na	na	na	-0.65563102252462	0.360806270996641
61	pYd-EPHB1-wt_vs_pYd-EPHB1-dead	HSC82	P15108	YMR186W	Y543	EKEIKEYEPLTK	(py)EKEIKEY(ph)EPLTK_2	TRUE	1.10548	1.08818	up	No	4538	non-essential	HSP90:Family:No_clan	94.83	0.055	0.338	ordered	0.974977125	0	0	0	na	na	na	na	-0.65563102252462	0.360806270996641
62	pYd-EPHB1-wt_vs_pYd-EPHB1-dead	HSC82	P15108	YMR186W	Y543	EKEIKEYEPLTK	(py)EKEIKEY(ph)EPLTK_3	FALSE	3.37944	3.56771	up	No	4538	non-essential	HSP90:Family:No_clan	94.83	0.055	0.338	ordered	0.974977125	0	0	0	na	na	na	na	-0.65563102252462	0.360806270996641
63	pYd-EPHB1-wt_vs_pYd-EPHB1-dead	GAL10	P04397	YBR019C	Y231	EKLYIFGDDYDSR	(py)EKLY(ph)IFGDDYDSR_2	TRUE	1.79654	1.80448	up	No	6.04	non-essential	GDP_Man_Dehyd:Domain:CL0063	93.97	0.341	0.256	ordered	-0.4582566	3	0	0	na	na	na	na	0	NaN
64	pYd-EPHB1-wt_vs_pYd-EPHB1-dead	GAL10	P04397	YBR019C	Y231	EKLYIFGDDYDSR	(py)EKLY(ph)IFGDDYDSR_3	FALSE	1.47259	0.955097	up	No	6.04	non-essential	GDP_Man_Dehyd:Domain:CL0063	93.97	0.341	0.256	ordered	-0.4582566	3	0	0	na	na	na	na	0	NaN
65	pYd-EPHB1-wt_vs_pYd-EPHB1-dead	TPS2	P31688	YDR074W	Y97	EKPQDLDDDPLYLTK	(py)EKPQDLDDDPLY(ph)LTK_2	TRUE	1.95212	2.03111	up	No	289	non-essential	Glyco_transf_20:Family:CL0113	76.54	0.2	0.424	ordered	0.891412666666667	0	0	0	na	na	na	na	-0.184331833796238	0.220035252643948
66	pYd-EPHB1-wt_vs_pYd-EPHB1-dead	TPS2	P31688	YDR074W	Y97	EKPQDLDDDPLYLTK	(py)EKPQDLDDDPLY(ph)LTK_3	TRUE	1.27155	1.24584	up	No	289	non-essential	Glyco_transf_20:Family:CL0113	76.54	0.2	0.424	ordered	0.891412666666667	0	0	0	na	na	na	na	-0.184331833796238	0.220035252643948
67	pYd-EPHB1-wt_vs_pYd-EPHB1-dead	MIC19	P43594	YFR011C	Y42	ESDYVTK	(py)ESDY(ph)VTK_2	TRUE	2.25599	2.39622	up	No	96.5	non-essential	DUF1690:Family:No_clan	89.92	0.533	0.507	ordered	-0.1760255	0	0	0	na	na	na	na	-1.19741232739385	0.533063006862133
68	pYd-EPHB1-wt_vs_pYd-EPHB1-dead	MET6	P05694	YER091C	Y552	ESVYAQSITSKPVK	(py)ESVY(ph)AQSITSKPVK_3	TRUE	1.05451	1.03503	up	No	5820	non-essential	Meth_synt_2:Domain:CL0160	98.87	0.22	0.217	ordered	1.31387	1	0	0	na	na	na	na	-2.09868137136611	0.549927939057031
69	pYd-EPHB1-wt_vs_pYd-EPHB1-dead	HSC82	P15108	YMR186W	Y543	EYEPLTK	(py)EY(ph)EPLTK_2	TRUE	2.44566	2.60481	up	No	4538	non-essential	HSP90:Family:No_clan	94.83	0.055	0.338	ordered	0.974977125	0	0	0	na	na	na	na	-0.65563102252462	0.360806270996641
70	pYd-EPHB1-wt_vs_pYd-EPHB1-dead	RPL7A	P05737	YGL076C	Y55	EYETAER	(py)EY(ph)ETAER_2	TRUE	1.6742	1.6359	up	No	5053	non-essential	Ribosomal_L30_N:Domain:No_clan	95.09	0.141	0.412	ordered	3.1831	0	0	0	na	na	na	na	-2.7335720489491	0.643226919758412
71	pYd-EPHB1-wt_vs_pYd-EPHB1-dead	ACS2	P52910	YLR153C	Y62	EYLHWDAPYTK	(py)EY(ph)LHWDAPYTK_3	TRUE	0.631743	0.625402	up	No	1085	essential	ACAS_N:Family:CL0378	98.37	0.059	0.279	ordered	0.386110533333333	0	0	0	na	na	na	na	-0.148953346062597	0.210311344019729
72	pYd-EPHB1-wt_vs_pYd-EPHB1-dead	RPS10A	Q08745	YOR293W	Y79	EYLNLPEHIVPGTYIQER	(py)EY(ph)LNLPEHIVPGTYIQER_3	TRUE	0.972001	0.999516	up	No	527	essential	S10_plectin:Domain:CL0123	92.89	0.294	0.375	ordered	0.108201183333333	0	0	0	na	na	na	na	-1.50691030672804	0.451418528747175
73	pYd-EPHB1-wt_vs_pYd-EPHB1-dead	RPL20A	P0CX23	#N/A	Y7	EYQVIGR	(py)EY(ph)QVIGR_2	FALSE	1.12852	0.804094	up	No	#N/A	non-essential	Ribosomal_L18A:Domain:No_clan	97.36	0.024	0.38	ordered	1.0271665	0	0	0	na	na	na	na	-3.39534674753286	0.758800122436486
74	pYd-EPHB1-wt_vs_pYd-EPHB1-dead	PNC1	P53184	YGL037C	Y131	EYYSAFHDIWNFHK	(py)EYY(ph)SAFHDIWNFHK_3	TRUE	0.821803	0.809016	up	No	182	non-essential	Isochorismatase:Family:No_clan	98.7	0.165	0.167	ordered	5.704695	0	0	0	na	na	na	na	-2.7980710523949	0.881112059504938
75	pYd-EPHB1-wt_vs_pYd-EPHB1-dead	PAB1	P04147	YER165W	Y514	QALGEQLYK	(py)QALGEQLY(ph)K_2	TRUE	0.893578	0.920453	up	No	1976	essential	PABP:Family:No_clan	92.07	0.318	0.407	ordered	0.08146385	0	0	0	na	na	na	na	-2.29376355506405	0.656663322083371
76	pYd-EPHB1-wt_vs_pYd-EPHB1-dead	NPL4	P33755	YBR170C	Y501	QAMGQSQDYQELKK	(py)QAMGQSQDY(ph)QELKK_2	TRUE	0.987864	1.03071	up	No	66.3	essential	NPL4:Family:CL0366	95.37	0.357	0.303	ordered	-0.1260255	0	0	0	na	na	na	na	-0.990966051138666	0.329792063924453
77	pYd-EPHB1-wt_vs_pYd-EPHB1-dead	MVP1	P40959	YMR004W	Y255	QATYDTSNEFADKK	(py)QATY(ph)DTSNEFADKK_2	TRUE	1.16336	1.20773	up	No	25.4	non-essential	No domain	91.83	0.286	0.389	ordered	-1.518158	0	0	0	na	na	na	na	-2.07586926332641	0.613424134550895
78	pYd-EPHB1-wt_vs_pYd-EPHB1-dead	MVP1	P40959	YMR004W	Y255	QATYDTSNEFADK	(py)QATY(ph)DTSNEFADK_2	TRUE	0.990863	1.05781	up	No	25.4	non-essential	No domain	91.83	0.286	0.389	ordered	-1.518158	0	0	0	na	na	na	na	-2.07586926332641	0.613424134550895
79	pYd-EPHB1-wt_vs_pYd-EPHB1-dead	RPL4A	P10664	YBR031W	Y50	QAYAVSEK	(py)QAY(ph)AVSEK_2	TRUE	2.00538	2.07256	up	No	1724	non-essential	Ribosomal_L4:Family:No_clan	97.59	0.478	0.391	ordered	-0.693104	0	0	0	na	na	na	na	-2.84684494503842	0.61398662401861
80	pYd-EPHB1-wt_vs_pYd-EPHB1-dead	HMO1	Q03973	YDR174W	Y171	QAYNVELENYQR	(py)QAYNVELENY(ph)QR_2	TRUE	2.24516	2.39007	up	No	209	non-essential	HMG_box:Domain:CL0114	91.4	0.086	0.375	ordered	0.369673666666667	0	0	0	na	na	na	na	-4.66547103536117	0.953335488738011
81	pYd-EPHB1-wt_vs_pYd-EPHB1-dead	YGR266W	P53326	YGR266W	Y327	QDGDEYAYLK	(py)QDGDEY(ph)AYLK_2	TRUE	1.31878	1.36565	up	No	38.1	non-essential	PhoD_2:Domain:CL0163	91.74	0.655	0.247	ordered	-0.2896935	0	0	0	na	na	na	na	-0.62595996609371	0.167555388659407
82	pYd-EPHB1-wt_vs_pYd-EPHB1-dead	GDI1	P39958	YER136W	Y57	QDHYGGEAASVTLSQLYEK	(py)QDHYGGEAASVTLSQLY(ph)EK_2	TRUE	1.12105	1.082	up	No	321	essential	GDI:Family:CL0063	97.94	0.016	0.301	ordered	9.95901666666667	0	0	0	na	na	na	na	-1.22556068124045	0.353428654800117
83	pYd-EPHB1-wt_vs_pYd-EPHB1-dead	GDI1	P39958	YER136W	Y57	QDHYGGEAASVTLSQLYEK	(py)QDHYGGEAASVTLSQLY(ph)EK_3	TRUE	1.53988	1.60431	up	No	321	essential	GDI:Family:CL0063	97.94	0.016	0.301	ordered	9.95901666666667	0	0	0	na	na	na	na	-1.22556068124045	0.353428654800117
84	pYd-EPHB1-wt_vs_pYd-EPHB1-dead	RHO1	P06780	YPR165W	Y162	QEGQQPVTSQEGQSVADQIGATGYYECSAK	(py)QEGQQPVTSQEGQSVADQIGATGYY(ph)ECSAK_3	TRUE	2.24264	2.02324	up	No	136	essential	Ras:Domain:CL0023	98.89	0.329	0.295	ordered	-0.235493	0	0	0	na	na	na	na	-0.476254296332987	0.544342105263158
85	pYd-EPHB1-wt_vs_pYd-EPHB1-dead	YJR096W	P47137	YJR096W	Y185	QELADYCK	(py)QELADY(ph)CK_2	TRUE	1.76143	1.73995	up	No	139	non-essential	Aldo_ket_red:Domain:No_clan	98.79	0.153	0.154	ordered	1.967875	0	0	0	na	na	na	na	-0.328291124444522	0.465702286514232
86	pYd-EPHB1-wt_vs_pYd-EPHB1-dead	SKI3	P17883	YPR189W	Y20	QELTNRDYEETIEISEK	(py)QELTNRDY(ph)EETIEISEK_2	TRUE	1.14746	1.23146	up	No	111	non-essential	No domain	85.07	0.224	0.338	ordered	-0.122676333333333	0	0	0	na	na	na	na	-2.0211409533108	0.72624301265078
87	pYd-EPHB1-wt_vs_pYd-EPHB1-dead	SKI3	P17883	YPR189W	Y20	QELTNRDYEETIEISEK	(py)QELTNRDY(ph)EETIEISEK_3	TRUE	1.41441	1.48967	up	No	111	non-essential	No domain	85.07	0.224	0.338	ordered	-0.122676333333333	0	0	0	na	na	na	na	-2.0211409533108	0.72624301265078
88	pYd-EPHB1-wt_vs_pYd-EPHB1-dead	CDC12	P32468	YHR107C	Y134	QEQQPYR	(py)QEQQPY(ph)R_2	TRUE	0.701293	0.682331	up	No	124	essential	Septin:Domain:CL0023	80.69	0.824	0.319	ordered	-0.1449905	2	0	0	na	na	na	na	-0.556028583398587	0.159229077738973
89	pYd-EPHB1-wt_vs_pYd-EPHB1-dead	ARP3	P47117	YJR065C	Y266	QEYCYVCPDIVK	(py)QEY(ph)CYVCPDIVK_2	TRUE	1.34528	1.36722	up	No	91.5	essential	Actin:Family:CL0108	97.29	0.208	0.271	ordered	0.39668375	0	0	0	na	na	na	na	-0.61665244345455	0.483146726068351
90	pYd-EPHB1-wt_vs_pYd-EPHB1-dead	ACT1	P60010	YFL039C	Y362	QEYDESGPSIVHHK	(py)QEY(ph)DESGPSIVHHK_2	TRUE	1.8314	1.88807	up	No	2040	essential	Actin:Family:CL0108	98.29	0.043	0.321	ordered	4.070875	0	0	0	na	na	na	na	-3.12330066530766	0.923963457484188
91	pYd-EPHB1-wt_vs_pYd-EPHB1-dead	ACT1	P60010	YFL039C	Y362	QEYDESGPSIVHHK	(py)QEY(ph)DESGPSIVHHK_3	TRUE	2.0258	1.98387	up	No	2040	essential	Actin:Family:CL0108	98.29	0.043	0.321	ordered	4.070875	0	0	0	na	na	na	na	-3.12330066530766	0.923963457484188
92	pYd-EPHB1-wt_vs_pYd-EPHB1-dead	CHC1	P22137	YGL206C	Y383	QFESLLLQNDYQNAAK	(py)QFESLLLQNDY(ph)QNAAK_2	TRUE	1.51475	1.4427	up	No	655	essential	Clathrin_H_link:Domain:CL0020	74.81	0.216	0.299	ordered	0.223275333333333	0	0	0	na	na	na	na	-2.57586380588391	0.615514441295418
93	pYd-EPHB1-wt_vs_pYd-EPHB1-dead	AMS1	P22855	YGL156W	Y33	QFIDTGGDYHDLNLPK	(py)QFIDTGGDY(ph)HDLNLPK_2	TRUE	1.97993	2.10138	up	No	34	non-essential	No domain	92.5	0.451	0.336	ordered	-0.075757875	0	0	0	na	na	na	na	-1.52892626078694	0.630525113600467
94	pYd-EPHB1-wt_vs_pYd-EPHB1-dead	AMS1	P22855	YGL156W	Y33	QFIDTGGDYHDLNLPK	(py)QFIDTGGDY(ph)HDLNLPK_3	TRUE	1.4538	1.45938	up	No	34	non-essential	No domain	92.5	0.451	0.336	ordered	-0.075757875	0	0	0	na	na	na	na	-1.52892626078694	0.630525113600467
95	pYd-EPHB1-wt_vs_pYd-EPHB1-dead	BCY1	P07278	YIL033C	Y220	QGDQGDYFYVVEK	(py)QGDQGDY(ph)FYVVEK_2	TRUE	2.28103	2.36115	up	No	153	non-essential	cNMP_binding:Domain:CL0029	92.09	0.318	0.253	ordered	0.4334255	4	0	0	na	na	na	na	-1.76510641776816	0.587029421069282
96	pYd-EPHB1-wt_vs_pYd-EPHB1-dead	GAL10	P04397	YBR019C	Y669	QGFAIEPGRYIDAINQENWK	(py)QGFAIEPGRY(ph)IDAINQENWK_3	TRUE	1.1605	1.10795	up	No	6.04	non-essential	Aldose_epim:Family:CL0103	98.49	0.039	0.179	ordered	4.327975	0	0	0	na	na	na	na	0	NaN
97	pYd-EPHB1-wt_vs_pYd-EPHB1-dead	MAP1	Q01662	YLR244C	Y59	QGIVSIFCDTSCYENNYK	(py)QGIVSIFCDTSCYENNY(ph)K_3	FALSE	0.540381	0.4844	up	No	259	non-essential	zf-C6H2:Domain:CL0175	84.11	0.329	0.365	ordered	-1.62028666666667	0	0	1	na	na	YN8H	13.0748	-1.72520817137848	0.542771657826737
98	pYd-EPHB1-wt_vs_pYd-EPHB1-dead	PGM2	P37012	YMR105C	Y331	QGIYGLAR	(py)QGIY(ph)GLAR_2	TRUE	2.85876	2.90905	up	No	350	non-essential	PGM_PMM_III:Domain:No_clan	98.21	0.31	0.165	ordered	0.220268	0	0	0	na	na	na	na	0	0.0876081224848513
99	pYd-EPHB1-wt_vs_pYd-EPHB1-dead	GCN3	P14741	YKR026C	Y166	QGNQLYTLLEQK	(py)QGNQLY(ph)TLLEQK_2	TRUE	0.476576	0.465636	up	No	201	non-essential	IF-2B:Family:CL0246	98.41	0.235	0.298	ordered	0.178898	0	0	0	na	na	na	na	-1.53007630764162	0.663503019844694
100	pYd-EPHB1-wt_vs_pYd-EPHB1-dead	LSC1	P53598	YOR142W	Y59	QGTFHASISQEYGTNVVGGTNPK	(py)QGTFHASISQEY(ph)GTNVVGGTNPK_3	TRUE	1.55797	1.56587	up	No	334	non-essential	CoA_binding:Domain:CL0063	97.75	0.129	0.275	ordered	6.93365	0	0	0	na	na	na	na	-1.03135148574739	0.587849195549508
101	pYd-EPHB1-wt_vs_pYd-EPHB1-dead	CCT8	P47079	YJL008C	Y21	QGYNSYSNADGQIIK	(py)QGYNSY(ph)SNADGQIIK_2	TRUE	0.897436	0.870137	up	No	204	essential	No domain	79.56	0.294	0.381	ordered	-0.142934	0	0	0	na	na	na	na	-0.226280321128402	0.0692179392142328
102	pYd-EPHB1-wt_vs_pYd-EPHB1-dead	RPG1	P38249	YBR079C	Y215	QHLDAANYQQSK	(py)QHLDAANY(ph)QQSK_2	TRUE	2.70051	2.69344	up	No	1295	essential	No domain	91.22	0.643	0.316	ordered	0.42418	14	0	0	na	na	na	na	-3.01270224081403	0.714777195281783
103	pYd-EPHB1-wt_vs_pYd-EPHB1-dead	SNX4	P47057	YJL036W	Y304	QIDYEELSDYLTR	(py)QIDY(ph)EELSDYLTR_2	TRUE	1.16799	1.16644	up	No	32.3	non-essential	No domain	89.7	0.192	0.274	ordered	0.353993666666667	0	0	0	na	na	na	na	-2.59140901792821	0.789316398954053
104	pYd-EPHB1-wt_vs_pYd-EPHB1-dead	UGP1	P32861	YKL035W	Y144	QIEYLNR	(py)QIEY(ph)LNR_2	TRUE	1.18663	1.21961	up	No	489	essential	UDPGP:Family:CL0110	94.95	0.388	0.154	ordered	-0.9585225	1	0	0	na	na	na	na	-0.54772224347203	0.170913119164425
105	pYd-EPHB1-wt_vs_pYd-EPHB1-dead	TSL1	P38427	YML100W	Y435	QILWPTLHYQIPDNPNSK	(py)QILWPTLHY(ph)QIPDNPNSK_3	TRUE	1.02718	1.05298	up	No	208	non-essential	Glyco_transf_20:Family:CL0113	92.26	0.325	0.297	ordered	1.40517	0	0	0	na	na	na	na	-4.7280406547687	0.901759601093158
106	pYd-EPHB1-wt_vs_pYd-EPHB1-dead	ILV5	P06168	YLR355C	Y61	QINFGGTVETVYER	(py)QINFGGTVETVY(ph)ER_2	TRUE	1.95967	1.89758	up	No	4284	essential	No domain	92.5	0.122	0.371	ordered	0.918403666666667	0	0	0	na	na	na	na	-1.6326865225056	0.341977201519899
107	pYd-EPHB1-wt_vs_pYd-EPHB1-dead	CDC3	P32457	YLR314C	Y99	QINGYVGFANLPK	(py)QINGY(ph)VGFANLPK_2	TRUE	0.978101	0.978878	up	Yes	593	essential	No domain	70.03	0.6	0.628	disordered	-0.7251605	0	0	0	na	na	na	na	-1.67839447678357	0.514172909495849
108	pYd-EPHB1-wt_vs_pYd-EPHB1-dead	EDE1	P34216	YBL047C	Y787	QKELNDYQK	(py)QKELNDY(ph)QK_2	TRUE	1.46703	1.39881	up	No	229	non-essential	No domain	90.51	0.624	0.523	ordered	-0.246738	0	0	0	na	na	na	na	-2.56110462065466	0.836766733037219
109	pYd-EPHB1-wt_vs_pYd-EPHB1-dead	ASN2	P49090	YGR124W	Y487	QKEQFSDGVGYSWIDGLR	(py)QKEQFSDGVGY(ph)SWIDGLR_3	TRUE	0.41378	0.425327	up	No	1191	non-essential	Asn_synthase:Domain:CL0039	86.11	0.176	0.183	ordered	1.93806	2	0	0	na	na	na	na	-1.33712882271431	0.601573643767543
110	pYd-EPHB1-wt_vs_pYd-EPHB1-dead	MES1	P00958	YGR264C	Y320	QLYCPVHNSYLADR	(py)QLY(ph)CPVHNSYLADR_2	TRUE	0.788899	0.737105	up	No	666	essential	tRNA-synt_1g:Family:CL0039	92.91	0.094	0.294	ordered	-0.1113708	0	0	0	na	na	na	na	-1.96708627293351	0.611621223803182
111	pYd-EPHB1-wt_vs_pYd-EPHB1-dead	PFK2	P16862	YMR205C	Y926	QLYDYETEVSMR	(py)QLY(ph)DYETEVSMR_2	TRUE	1.33458	1.33002	up	No	1552	non-essential	No domain	94.78	0.133	0.248	ordered	2.5497	0	0	0	na	na	na	na	-0.52827203226377	0.294411506368028
112	pYd-EPHB1-wt_vs_pYd-EPHB1-dead	PFK2	P16862	YMR205C	Y928	QLYDYETEVSMR	(py)QLYDY(ph)ETEVSM(ox)R_2	TRUE	1.26083	1.25827	up	No	1552	non-essential	No domain	89.47	0.196	0.278	ordered	0.625187	5	0	0	na	na	na	na	-0.119257257801758	0.142731664470795
113	pYd-EPHB1-wt_vs_pYd-EPHB1-dead	PFK2	P16862	YMR205C	Y928	QLYDYETEVSMR	(py)QLYDY(ph)ETEVSMR_2	TRUE	1.93383	2.06785	up	No	1552	non-essential	No domain	89.47	0.196	0.278	ordered	0.625187	5	0	0	na	na	na	na	-0.119257257801758	0.142731664470795
114	pYd-EPHB1-wt_vs_pYd-EPHB1-dead	RPS18A	P0CX55	YDR450W	Y98	QNDITDGKDYHTLANNVESK	(py)QNDITDGKDY(ph)HTLANNVESK_3	TRUE	3.64185	3.85747	up	No	1592	non-essential	Ribosomal_S13:Family:CL0303	92.71	0.31	0.353	ordered	1.808764	0	0	0	na	na	na	na	-0.322051143151207	0.110850333995306
115	pYd-EPHB1-wt_vs_pYd-EPHB1-dead	IDS2	P46958	YJL146W	Y443	QNYIAAGQHR	(py)QNY(ph)IAAGQHR_2	TRUE	2.28007	2.37006	up	No	28	non-essential	No domain	83.71	0.361	0.288	ordered	-1.74756	0	0	0	na	na	na	na	-0.159169231641712	0.154798761609907
116	pYd-EPHB1-wt_vs_pYd-EPHB1-dead	CPR6	P53691	YLR216C	Y235	QNYSVALEK	(py)QNY(ph)SVALEK_2	TRUE	1.27907	1.28021	up	No	486	non-essential	No domain	98.44	0.161	0.243	ordered	0.598763333333333	0	0	0	na	na	na	na	-1.23856651792358	0.421709826179496
117	pYd-EPHB1-wt_vs_pYd-EPHB1-dead	TES1	P41903	YJR019C	Y144	QPDPHRYEEATSLFQK	(py)QPDPHRY(ph)EEATSLFQK_3	TRUE	1.25962	1.2661	up	No	11.2	non-essential	No domain	98.16	0.008	0.292	ordered	3.532645	0	0	0	na	na	na	na	-0.829059630944139	0.527840651878678
118	pYd-EPHB1-wt_vs_pYd-EPHB1-dead	INO1	P11986	YJL153C	Y105	QPNYFGSMTQCSTLK	(py)QPNY(ph)FGSMTQCSTLK_2	TRUE	1.10774	1.11973	up	No	195	non-essential	NAD_binding_5:Family:CL0063	98.19	0.086	0.295	ordered	3.61017	0	0	0	na	na	na	na	-1.95061869887668	0.483579436021532
119	pYd-EPHB1-wt_vs_pYd-EPHB1-dead	PRE5	P40302	YMR314W	Y94	QQCNYSSLVFNR	(py)QQCNY(ph)SSLVFNR_2	TRUE	1.98671	1.98173	up	No	229	essential	Proteasome:Domain:CL0052	98.32	0.486	0.344	ordered	-0.7950575	0	0	0	na	na	na	na	-0.396505409404502	0.107761529808774
120	pYd-EPHB1-wt_vs_pYd-EPHB1-dead	ALD6	P54115	YPL061W	Y361	QQFDTIMNYIDIGKK	(py)QQFDTIMNY(ph)IDIGKK_2	TRUE	1.12342	1.08664	up	No	6950	non-essential	Aldedh:Family:CL0099	98.81	0.118	0.254	ordered	0.998459666666667	0	0	0	na	na	na	na	-0.743608453491836	0.508888769536495
121	pYd-EPHB1-wt_vs_pYd-EPHB1-dead	DUF1	Q99247	YOL087C	Y801	QQYMNTSSLK	(py)QQY(ph)MNTSSLK_2	TRUE	1.34786	1.3585	up	No	77.8	non-essential	No domain	70.01	0.082	0.394	ordered	4.84681	0	0	0	na	na	na	na	-0.732982823930631	0.490682643770345
122	pYd-EPHB1-wt_vs_pYd-EPHB1-dead	PIM1	P36775	YBL022C	Y504	QREYYLMEQLK	(py)QREY(ph)YLMEQLK_2	TRUE	1.49183	1.47197	up	No	254	non-essential	No domain	84.78	0.651	0.507	ordered	-0.112885075	0	0	0	na	na	na	na	-0.819598198164416	0.630620164044892
123	pYd-EPHB1-wt_vs_pYd-EPHB1-dead	PIM1	P36775	YBL022C	Y504	QREYYLMEQLK	(py)QREY(ph)YLMEQLK_3	TRUE	1.13489	1.16221	up	No	254	non-essential	No domain	84.78	0.651	0.507	ordered	-0.112885075	0	0	0	na	na	na	na	-0.819598198164416	0.630620164044892
124	pYd-EPHB1-wt_vs_pYd-EPHB1-dead	CDC60	P26637	YPL160W	Y278	QSGEGVTPQEYIGVK	(py)QSGEGVTPQEY(ph)IGVK_2	TRUE	1.46677	1.5014	up	No	1181	essential	tRNA-synt_1:Family:CL0039	93.93	0.075	0.208	ordered	2.25221	0	0	0	na	na	na	na	-3.66144419390806	0.844105362273353
125	pYd-EPHB1-wt_vs_pYd-EPHB1-dead	YKT6	P36015	YKL196C	Y64	QSIEEGNYIGHVYAR	(py)QSIEEGNY(ph)IGHVYAR_2	TRUE	1.73068	1.62612	up	No	139	essential	Longin:Domain:CL0431	91.04	0.29	0.204	ordered	-1.030817	0	0	0	na	na	na	na	-2.36474016632391	0.624736842105263
126	pYd-EPHB1-wt_vs_pYd-EPHB1-dead	IDH1	P28834	YNL037C	Y75	QTDHKEGVYEAVESLKR	(py)QTDHKEGVY(ph)EAVESLKR_3	TRUE	2.56552	2.41455	up	No	255	non-essential	Iso_dh:Domain:CL0270	89.69	0.545	0.285	ordered	-0.54114525	0	0	0	na	na	na	na	-0.187099961404056	0.107041017767054
127	pYd-EPHB1-wt_vs_pYd-EPHB1-dead	IDH1	P28834	YNL037C	Y75	QTDHKEGVYEAVESLKR	(py)QTDHKEGVY(ph)EAVESLKR_4	TRUE	1.31892	1.26956	up	No	255	non-essential	Iso_dh:Domain:CL0270	89.69	0.545	0.285	ordered	-0.54114525	0	0	0	na	na	na	na	-0.187099961404056	0.107041017767054
128	pYd-EPHB1-wt_vs_pYd-EPHB1-dead	IDH1	P28834	YNL037C	Y75	QTDHKEGVYEAVESLK	(py)QTDHKEGVY(ph)EAVESLK_2	TRUE	1.3804	1.41301	up	No	255	non-essential	Iso_dh:Domain:CL0270	89.69	0.545	0.285	ordered	-0.54114525	0	0	0	na	na	na	na	-0.187099961404056	0.107041017767054
129	pYd-EPHB1-wt_vs_pYd-EPHB1-dead	IDH1	P28834	YNL037C	Y75	QTDHKEGVYEAVESLK	(py)QTDHKEGVY(ph)EAVESLK_3	TRUE	1.78563	1.82849	up	No	255	non-essential	Iso_dh:Domain:CL0270	89.69	0.545	0.285	ordered	-0.54114525	0	0	0	na	na	na	na	-0.187099961404056	0.107041017767054
130	pYd-EPHB1-wt_vs_pYd-EPHB1-dead	THI80	P35202	YOR143C	Y123	QTTQYSTDFTK	(py)QTTQY(ph)STDFTK_2	TRUE	1.28323	1.33091	up	No	26.6	essential	TPK_catalytic:Domain:No_clan	92.98	0.871	0.217	ordered	-0.0840766	7	1	0	P35202	0.319	na	na	-1.5832472389403	0.669914134742404
131	pYd-EPHB1-wt_vs_pYd-EPHB1-dead	FAS2	P19097	YPL231W	Y490	QVLDVDPVYKDVAKPTGPK	(py)QVLDVDPVY(ph)KDVAKPTGPK_3	TRUE	1.02722	0.953834	up	No	1917	essential	FAS_I_H:Domain:No_clan	93.35	0.059	0.247	ordered	16.1665	0	0	0	na	na	na	na	-1.63230967906404	0.509708737864078
132	pYd-EPHB1-wt_vs_pYd-EPHB1-dead	TAF12	Q03761	YDR145W	Y148	QVLTPEENQEYEK	(py)QVLTPEENQEY(ph)EK_2	TRUE	1.95226	1.8718	up	No	68.5	essential	No domain	87.8	0.039	0.348	ordered	1.11377	0	0	0	na	na	na	na	-0.682703821878215	0.550970993724366
133	pYd-EPHB1-wt_vs_pYd-EPHB1-dead	LYS20	P48570	YDL182W	Y195	QVYELIR	(py)QVY(ph)ELIR_2	TRUE	1.52504	1.56409	up	No	954	non-essential	HMGL-like:Domain:CL0036	97.41	0.294	0.24	ordered	2.137005	2	2	0	Q12122 / P48570	-0.515 / -1.051	na	na	-0.534881515542738	0.26708494802239
134	pYd-EPHB1-wt_vs_pYd-EPHB1-dead	GLC8	P41818	YMR311C	Y32	QVYENTQK	(py)QVY(ph)ENTQK_2	TRUE	0.851096	0.799965	up	No	94.9	non-essential	No domain	95.42	0.569	0.525	ordered	-0.0718661	0	0	0	na	na	na	na	-1.64824657210855	0.735086895255989
135	pYd-EPHB1-wt_vs_pYd-EPHB1-dead	IST2	P38250	YBR086C	Y106	QYELYNLSNLTNNPK	(py)QY(ph)ELYNLSNLTNNPK_2	TRUE	1.01916	0.912312	up	No	138	non-essential	No domain	79.89	0.4	0.272	ordered	1.02107366666667	0	0	0	na	na	na	na	-0.458300612307141	0.349791260784859
136	pYd-EPHB1-wt_vs_pYd-EPHB1-dead	PUB1	P32588	YNL016W	Y94	QYFQVGGPIANIK	(py)QY(ph)FQVGGPIANIK_2	TRUE	1.19394	1.21687	up	No	340	non-essential	RRM_1:Domain:CL0221	92.71	0.349	0.323	ordered	0.819966	11	0	0	na	na	na	na	-1.64928197862366	0.707529630490356
137	pYd-EPHB1-wt_vs_pYd-EPHB1-dead	HPT1	Q04178	YDR399W	Y8	QYISYNNVHQLCQVSAER	(py)QY(ph)ISYNNVHQLCQVSAER_3	TRUE	1.66865	1.74162	up	No	331	non-essential	Pribosyltran:Domain:CL0533	98.13	0.125	0.351	ordered	0.1960687	0	0	0	na	na	na	na	-1.31960900966756	0.501431297709924
138	pYd-EPHB1-wt_vs_pYd-EPHB1-dead	YGR130C	P53278	YGR130C	Y126	QYQLLTELELK	(py)QY(ph)QLLTELELK_2	TRUE	0.581346	0.566807	up	No	266	non-essential	No domain	86.36	0.647	0.522	ordered	0.4504755	0	0	0	na	na	na	na	-0.926173645560285	0.481726823278508
139	pYd-EPHB1-wt_vs_pYd-EPHB1-dead	CDC25	P04821	YLR310C	Y1533	QYQLSLQVEPR	(py)QY(ph)QLSLQVEPR_2	TRUE	0.854631	0.895766	up	No	41.2	essential	No domain	87.34	0.165	0.381	ordered	-0.619387	0	0	0	na	na	na	na	-3.91505134055391	0.944849219126019
140	pYd-EPHB1-wt_vs_pYd-EPHB1-dead	STE50	P25344	YCL032W	Y285	QYVLVICYGDQER	(py)QY(ph)VLVICYGDQER_2	TRUE	1.37147	1.42827	up	No	16.3	non-essential	RA:Domain:CL0072	86.7	0.22	0.387	ordered	-0.595655	0	0	0	na	na	na	na	-3.91105593366436	0.954159332670085
141	pYd-EPHB1-wt_vs_pYd-EPHB1-dead	BRX1	Q08235	YOL077C	Y242	QYVSPNVVR	(py)QY(ph)VSPNVVR_2	TRUE	0.700426	0.712558	up	No	148	essential	No domain	95.29	0.165	0.39	ordered	-0.2275682	0	0	0	na	na	na	na	-3.22319644547716	0.727371469949312
142	pYd-EPHB1-wt_vs_pYd-EPHB1-dead	PAB1	P04147	YER165W	Y311	QYEAYRLEK	(py)QYEAY(ph)RLEK_2	TRUE	0.441747	0.447915	up	No	1976	essential	No domain	88.9	0.482	0.455	ordered	-0.391361	0	0	0	na	na	na	na	-0.453329734738824	0.20669524765119
143	pYd-EPHB1-wt_vs_pYd-EPHB1-dead	IGO2	Q9P305	YHR132W-A	Y66	QYFDSGDYALKK	(py)QYFDSGDY(ph)ALKK_2	TRUE	1.46845	1.48411	up	No	51.1	non-essential	Endosulfine:Family:No_clan	82.68	0.486	0.553	ordered	-0.457501	0	0	0	na	na	na	na	-4.03571773903168	0.93341478313989
144	pYd-EPHB1-wt_vs_pYd-EPHB1-dead	STI1	P15705	YOR027W	Y306	AAAEYEKGEYETAISTLNDAVEQGR	AAAEY(ph)EKGEYETAISTLNDAVEQGR_3	TRUE	1.1064	1.20958	up	No	986	non-essential	No domain	98.24	0.22	0.17	ordered	0.0238992	0	0	0	na	na	na	na	-2.50315348110918	0.598784737735681
145	pYd-EPHB1-wt_vs_pYd-EPHB1-dead	SPN1	Q06505	YPR133C	Y368	AAAPAQTTTDYK	AAAPAQTTTDY(ph)K_2	TRUE	2.48208	2.63799	up	No	68.4	essential	No domain	80.28	0.765	0.626	disordered	-0.199589	0	0	0	na	na	na	na	-4.81964547732996	0.898766700924974
146	pYd-EPHB1-wt_vs_pYd-EPHB1-dead	SEC6	P32844	YIL068C	Y558	AADYAVAISSK	AADY(ph)AVAISSK_2	TRUE	1.56601	1.59047	up	No	28.2	essential	Sec6:Family:CL0295	89.79	0.373	0.198	ordered	0.938213	0	0	0	na	na	na	na	-2.79720119177695	0.753466771323914
147	pYd-EPHB1-wt_vs_pYd-EPHB1-dead	CTT1	P06115	YGR088W	Y252	AAELSGSHPDYNQAK	AAELSGSHPDY(ph)NQAK_2	TRUE	3.52403	3.72705	up	No	48.2	non-essential	Catalase:Domain:No_clan	98.33	0.208	0.34	ordered	-0.4917625	0	0	0	na	na	na	na	-1.70347898082146	0.475619466953956
148	pYd-EPHB1-wt_vs_pYd-EPHB1-dead	CTT1	P06115	YGR088W	Y252	AAELSGSHPDYNQAK	AAELSGSHPDY(ph)NQAK_3	TRUE	3.58527	3.73277	up	No	48.2	non-essential	Catalase:Domain:No_clan	98.33	0.208	0.34	ordered	-0.4917625	0	0	0	na	na	na	na	-1.70347898082146	0.475619466953956
149	pYd-EPHB1-wt_vs_pYd-EPHB1-dead	PIL1	P53252	YGR086C	Y201	AAFNYQFDSIIEHSEK	AAFNY(ph)QFDSIIEHSEK_2	TRUE	1.06381	1.00475	up	No	661	non-essential	Pil1:Family:No_clan	96.15	0.302	0.306	ordered	0.575916	0	0	0	na	na	na	na	-2.40298729412265	0.535250680139915
150	pYd-EPHB1-wt_vs_pYd-EPHB1-dead	PIL1	P53252	YGR086C	Y201	AAFNYQFDSIIEHSEK	AAFNY(ph)QFDSIIEHSEK_3	TRUE	1.7454	1.76528	up	No	661	non-essential	Pil1:Family:No_clan	96.15	0.302	0.306	ordered	0.575916	0	0	0	na	na	na	na	-2.40298729412265	0.535250680139915
151	pYd-EPHB1-wt_vs_pYd-EPHB1-dead	RPL13B	P40212	YMR142C	Y89	AAGLTAAYAR	AAGLTAAY(ph)AR_2	TRUE	2.26763	2.32165	up	No	2041	non-essential	Ribosomal_L13e:Family:No_clan	97.87	0.408	0.303	ordered	-0.559672	0	0	0	na	na	na	na	-1.25872767743417	0.316318434276646
152	pYd-EPHB1-wt_vs_pYd-EPHB1-dead	RPL7A	P05737	YGL076C	Y75	AAGSYYVEAQHK	AAGSY(ph)YVEAQHK_2	TRUE	2.55314	2.47057	up	No	5053	non-essential	Ribosomal_L30_N:Domain:No_clan	94.47	0.847	0.434	ordered	-0.06407615	0	0	3	na	na	RPL20B / RPL21A / RPL4A	-0.234328 / -0.451079999999999 / -0.246280000000002	-1.53763969774937	0.353753235547886
153	pYd-EPHB1-wt_vs_pYd-EPHB1-dead	RPL7A	P05737	YGL076C	Y75	AAGSYYVEAQHK	AAGSY(ph)YVEAQHK_3	TRUE	2.1609	2.23416	up	No	5053	non-essential	Ribosomal_L30_N:Domain:No_clan	94.47	0.847	0.434	ordered	-0.06407615	0	0	3	na	na	RPL20B / RPL21A / RPL4A	-0.234328 / -0.451079999999999 / -0.246280000000002	-1.53763969774937	0.353753235547886
154	pYd-EPHB1-wt_vs_pYd-EPHB1-dead	RPL7A	P05737	YGL076C	Y76	AAGSYYVEAQHK	AAGSYY(ph)VEAQHK_2	TRUE	2.66847	2.84451	up	No	5053	non-essential	Ribosomal_L30_N:Domain:No_clan	95.84	0.376	0.421	ordered	-0.30323	0	0	2	na	na	RPL20B / RPL21A	-0.00589799999999983 / -1.14894	-1.922382609396	0.457937877480587
155	pYd-EPHB1-wt_vs_pYd-EPHB1-dead	RPL7A	P05737	YGL076C	Y76	AAGSYYVEAQHK	AAGSYY(ph)VEAQHK_3	TRUE	2.6314	2.66502	up	No	5053	non-essential	Ribosomal_L30_N:Domain:No_clan	95.84	0.376	0.421	ordered	-0.30323	0	0	2	na	na	RPL20B / RPL21A	-0.00589799999999983 / -1.14894	-1.922382609396	0.457937877480587
156	pYd-EPHB1-wt_vs_pYd-EPHB1-dead	IMD2	P38697	YHR216W	Y7	AAIRDYK	AAIRDY(ph)K_2	TRUE	1.4098	1.35854	up	No	133	non-essential	No domain	95.74	0.725	0.67	disordered	-0.274432333333333	0	0	0	na	na	na	na	0	0.0102698348771647
157	pYd-EPHB1-wt_vs_pYd-EPHB1-dead	BMS1	Q08965	YPL217C	Y1054	AAMNLETPSNPDSAYHK	AAMNLETPSNPDSAY(ph)HK_3	TRUE	1.02218	1.02993	up	No	64.9	essential	No domain	92.94	0.925	0.7	disordered	-0.177202	0	0	0	na	na	na	na	-4.27695423495952	0.892671962970381
158	pYd-EPHB1-wt_vs_pYd-EPHB1-dead	FAA2	P39518	YER015W	Y6	AAPDYALTDLIESDPR	AAPDY(ph)ALTDLIESDPR_3	TRUE	1.30549	1.34397	up	No	16	non-essential	No domain	95.66	0.149	0.386	ordered	1.777555	0	0	0	na	na	na	na	-0.595679111139899	0.416940876764675
159	pYd-EPHB1-wt_vs_pYd-EPHB1-dead	FAS2	P19097	YPL231W	Y1513	AAQQQWGNDFYKR	AAQQQWGNDFY(ph)KR_3	TRUE	0.646419	0.684776	up	No	1917	essential	Ketoacyl-synt_C:Domain:CL0046	94.75	0.145	0.212	ordered	2.602385	0	0	0	na	na	na	na	-1.51418358556848	0.48775248298181
160	pYd-EPHB1-wt_vs_pYd-EPHB1-dead	FAS2	P19097	YPL231W	Y1513	AAQQQWGNDFYK	AAQQQWGNDFY(ph)K_2	TRUE	2.01374	2.06099	up	No	1917	essential	Ketoacyl-synt_C:Domain:CL0046	94.75	0.145	0.212	ordered	2.602385	0	0	0	na	na	na	na	-1.51418358556848	0.48775248298181
161	pYd-EPHB1-wt_vs_pYd-EPHB1-dead	ARO3	P14843	YDR035W	Y79	AAYDYADR	AAY(ph)DYADR_2	TRUE	2.58254	2.6498	up	No	299	non-essential	DAHP_synth_1:Domain:CL0036	98.72	0.188	0.185	ordered	3.65806	0	0	0	na	na	na	na	-0.815969718511936	0.277520814061055
162	pYd-EPHB1-wt_vs_pYd-EPHB1-dead	CDC19	P00549	YAL038W	Y127	ACDDKIMYVDYK	ACDDKIM(ox)Y(ph)VDYK_2	TRUE	0.906121	0.895481	up	No	16568	essential	PK:Family:CL0151	98.31	0.078	0.284	ordered	2.66247857142857	0	0	0	na	na	na	na	-0.752194642510117	0.418315789473684
163	pYd-EPHB1-wt_vs_pYd-EPHB1-dead	CDC19	P00549	YAL038W	Y127	ACDDKIMYVDYK	ACDDKIM(ox)Y(ph)VDYK_3	TRUE	1.25	1.26177	up	No	16568	essential	PK:Family:CL0151	98.31	0.078	0.284	ordered	2.66247857142857	0	0	0	na	na	na	na	-0.752194642510117	0.418315789473684
164	pYd-EPHB1-wt_vs_pYd-EPHB1-dead	CDC19	P00549	YAL038W	Y127	ACDDKIMYVDYK	ACDDKIMY(ph)VDYK_2	TRUE	1.85121	1.74094	up	No	16568	essential	PK:Family:CL0151	98.31	0.078	0.284	ordered	2.66247857142857	0	0	0	na	na	na	na	-0.752194642510117	0.418315789473684
165	pYd-EPHB1-wt_vs_pYd-EPHB1-dead	CDC19	P00549	YAL038W	Y127	ACDDKIMYVDYK	ACDDKIMY(ph)VDYK_3	TRUE	1.34386	1.34961	up	No	16568	essential	PK:Family:CL0151	98.31	0.078	0.284	ordered	2.66247857142857	0	0	0	na	na	na	na	-0.752194642510117	0.418315789473684
166	pYd-EPHB1-wt_vs_pYd-EPHB1-dead	YGR127W	P53275	YGR127W	Y109	ADFEDWDNYK	ADFEDWDNY(ph)K_2	TRUE	1.48201	1.60952	up	No	7.26	non-essential	TANGO2:Family:No_clan	96.77	0.11	0.312	ordered	1.8385	0	0	0	na	na	na	na	-0.96480036340127	0.42168369500971
167	pYd-EPHB1-wt_vs_pYd-EPHB1-dead	LSB5	P25369	YCL034W	Y45	ADHNDYNYTVNQEEAAR	ADHNDY(ph)NYTVNQEEAAR_2	TRUE	2.08268	2.21254	up	No	23.6	non-essential	No domain	84.65	0.624	0.296	ordered	-0.292093	0	0	0	na	na	na	na	-2.15791634180519	0.581082086775322
168	pYd-EPHB1-wt_vs_pYd-EPHB1-dead	LSB5	P25369	YCL034W	Y45	ADHNDYNYTVNQEEAAR	ADHNDY(ph)NYTVNQEEAAR_3	TRUE	2.74297	2.8083	up	No	23.6	non-essential	No domain	84.65	0.624	0.296	ordered	-0.292093	0	0	0	na	na	na	na	-2.15791634180519	0.581082086775322
169	pYd-EPHB1-wt_vs_pYd-EPHB1-dead	LSB5	P25369	YCL034W	Y47	ADHNDYNYTVNQEEAAR	ADHNDYNY(ph)TVNQEEAAR_3	TRUE	2.18899	1.98077	up	No	23.6	non-essential	No domain	90.4	0.224	0.287	ordered	0.0765269	0	0	0	na	na	na	na	-1.61682206900049	0.482548187839548
170	pYd-EPHB1-wt_vs_pYd-EPHB1-dead	YCP4	P25349	YCR004C	Y36	ADIYRVEETLPDEVLTK	ADIY(ph)RVEETLPDEVLTK_3	TRUE	0.963469	0.941198	up	No	232	non-essential	No domain	98.72	0.129	0.329	ordered	0.164677	0	0	0	na	na	na	na	-1.96406239193955	0.717680912288181
171	pYd-EPHB1-wt_vs_pYd-EPHB1-dead	VMA4	P22203	YOR332W	Y43	ADQEYEIEK	ADQEY(ph)EIEK_2	TRUE	1.3532	1.38302	up	No	756	non-essential	vATP-synt_E:Family:CL0255	96.48	0.541	0.486	ordered	0.490621	6	1	1	P48836	3.115	VMA10	3.20059999999999	-3.99047871969879	0.826799231725229
172	pYd-EPHB1-wt_vs_pYd-EPHB1-dead	RPS14A	P06367	YCR031C	Y58	ADRDESSPYAAMLAAQDVAAK	ADRDESSPY(ph)AAMLAAQDVAAK_3	TRUE	1.45333	1.46672	up	No	1171	non-essential	Ribosomal_S11:Family:CL0267	96.62	0.573	0.303	ordered	-0.47694	4	0	0	na	na	na	na	-2.54200507853981	0.61195464155295
173	pYd-EPHB1-wt_vs_pYd-EPHB1-dead	COP1	P53622	YDL145C	Y1144	ADSMASDAIPIDFDPYAK	ADSMASDAIPIDFDPY(ph)AK_2	TRUE	1.47639	1.51113	up	No	677	essential	COPI_C:Family:CL0020	83.59	0.784	0.31	ordered	-0.0841568	0	0	0	na	na	na	na	-1.44539644452777	0.474069119286511
174	pYd-EPHB1-wt_vs_pYd-EPHB1-dead	COP1	P53622	YDL145C	Y1144	ADSMASDAIPIDFDPYAK	ADSMASDAIPIDFDPY(ph)AK_3	TRUE	0.810604	0.857421	up	No	677	essential	COPI_C:Family:CL0020	83.59	0.784	0.31	ordered	-0.0841568	0	0	0	na	na	na	na	-1.44539644452777	0.474069119286511
175	pYd-EPHB1-wt_vs_pYd-EPHB1-dead	HSP26	P15992	YBR072W	Y179	ADYANGVLTLTVPK	ADY(ph)ANGVLTLTVPK_2	TRUE	2.5763	2.6111	up	No	394	non-essential	HSP20:Family:CL0190	94.94	0.204	0.305	ordered	5.276375	0	0	0	na	na	na	na	-3.21774371391756	0.900160039394312
176	pYd-EPHB1-wt_vs_pYd-EPHB1-dead	HSP26	P15992	YBR072W	Y179	ADYANGVLTLTVPK	ADY(ph)ANGVLTLTVPK_3	TRUE	0.879045	0.918882	up	No	394	non-essential	HSP20:Family:CL0190	94.94	0.204	0.305	ordered	5.276375	0	0	0	na	na	na	na	-3.21774371391756	0.900160039394312
177	pYd-EPHB1-wt_vs_pYd-EPHB1-dead	RFA1	P22336	YAR007C	Y610	AEADYLADELSK	AEADY(ph)LADELSK_2	TRUE	1.98112	2.01978	up	No	131	essential	Rep_fac-A_C:Family:CL0021	90.55	0.165	0.48	ordered	2.23798	0	0	1	na	na	RFA2	0.271260000000001	-0.698518663814266	0.266050769165572
178	pYd-EPHB1-wt_vs_pYd-EPHB1-dead	CHC1	P22137	YGL206C	Y1143	AEDPSNYENVIDIAEQAGK	AEDPSNY(ph)ENVIDIAEQAGK_2	TRUE	2.30237	2.32052	up	No	655	essential	Clathrin:Family:CL0020	76.93	0.118	0.279	ordered	2.327725	0	0	0	na	na	na	na	-1.52707099458866	0.403114352131962
179	pYd-EPHB1-wt_vs_pYd-EPHB1-dead	CHC1	P22137	YGL206C	Y1143	AEDPSNYENVIDIAEQAGK	AEDPSNY(ph)ENVIDIAEQAGK_3	TRUE	2.28316	2.41537	up	No	655	essential	Clathrin:Family:CL0020	76.93	0.118	0.279	ordered	2.327725	0	0	0	na	na	na	na	-1.52707099458866	0.403114352131962
180	pYd-EPHB1-wt_vs_pYd-EPHB1-dead	SSE1	P32589	YPL106C	Y613	AEEWLYDEGFDSIK	AEEWLY(ph)DEGFDSIK_2	TRUE	0.829988	0.831896	up	No	3233	non-essential	HSP70:Family:CL0108	95.15	0.627	0.322	ordered	2.10786	5	3	0	P10591 / P32589 / P11484	0.986 / -0.045 / -0.612	na	na	-2.5710256981503	0.80899217741323
181	pYd-EPHB1-wt_vs_pYd-EPHB1-dead	TSC11	P40061	YER093C	Y113	AEINNQYQELAR	AEINNQY(ph)QELAR_2	TRUE	1.19064	1.17956	up	No	7.22	essential	No domain	89.88	0.369	0.364	ordered	-0.0770822	0	0	0	na	na	na	na	-0.32113196544384	0.279172495030553
182	pYd-EPHB1-wt_vs_pYd-EPHB1-dead	POA1	P38218	YBR022W	Y50	AEKDYVEVCEK	AEKDY(ph)VEVCEK_2	TRUE	1.37822	1.42648	up	No	26.1	non-essential	Macro:Domain:CL0223	98.54	0	0.297	ordered	23.04275	0	0	0	na	na	na	na	-4.37932920249898	0.849694622374497
183	pYd-EPHB1-wt_vs_pYd-EPHB1-dead	POA1	P38218	YBR022W	Y50	AEKDYVEVCEK	AEKDY(ph)VEVCEK_3	TRUE	1.39782	1.405	up	No	26.1	non-essential	Macro:Domain:CL0223	98.54	0	0.297	ordered	23.04275	0	0	0	na	na	na	na	-4.37932920249898	0.849694622374497
184	pYd-EPHB1-wt_vs_pYd-EPHB1-dead	BZZ1	P38822	YHR114W	Y325	AENDYNSLQDK	AENDY(ph)NSLQDK_2	TRUE	1.12284	1.11791	up	No	144	non-essential	No domain	96.68	0.196	0.304	ordered	1.67766	0	0	0	na	na	na	na	-1.60350573963258	0.540016638935108
185	pYd-EPHB1-wt_vs_pYd-EPHB1-dead	OSH7	P38755	YHR001W	Y388	AEPGEDLDYYIYK	AEPGEDLDY(ph)YIYK_2	TRUE	2.27458	2.39309	up	No	41	non-essential	Oxysterol_BP:Family:No_clan	98.36	0.114	0.322	ordered	0.740021666666667	0	0	0	na	na	na	na	-2.16958622293936	0.573992651930374
186	pYd-EPHB1-wt_vs_pYd-EPHB1-dead	MYO3	P36006	YKL129C	Y602	AEPSYIR	AEPSY(ph)IR_2	TRUE	1.69245	1.67964	up	No	59.1	non-essential	Myosin_head:Domain:CL0023	93.01	0.031	0.199	ordered	5.81197	0	0	0	na	na	na	na	-4.74267029302836	0.927940415847729
187	pYd-EPHB1-wt_vs_pYd-EPHB1-dead	EFT2	P32324	YDR385W	Y357	AEQLYEGPADDANCIAIK	AEQLY(ph)EGPADDANCIAIK_2	TRUE	2.27362	2.24143	up	No	3343	non-essential	No domain	95.04	0.008	0.199	ordered	24.53425	0	0	0	na	na	na	na	-1.39749671095534	0.665833151001782
188	pYd-EPHB1-wt_vs_pYd-EPHB1-dead	EFT2	P32324	YDR385W	Y357	AEQLYEGPADDANCIAIK	AEQLY(ph)EGPADDANCIAIK_3	TRUE	1.76994	1.92673	up	No	3343	non-essential	No domain	95.04	0.008	0.199	ordered	24.53425	0	0	0	na	na	na	na	-1.39749671095534	0.665833151001782
189	pYd-EPHB1-wt_vs_pYd-EPHB1-dead	VPS1	P21576	YKR001C	Y526	AEQTYINTAHPDLLK	AEQTY(ph)INTAHPDLLK_2	TRUE	1.85185	1.89969	up	No	380	non-essential	Dynamin_M:Family:No_clan	93.97	0.631	0.365	ordered	-0.332682	0	0	0	na	na	na	na	-1.58323123075036	0.663476635514019
190	pYd-EPHB1-wt_vs_pYd-EPHB1-dead	YHI9	P38765	YHR029C	Y222	AFAPVINVYEDPVCGSGSVALAR	AFAPVINVY(ph)EDPVCGSGSVALAR_3	TRUE	1.14689	1.1217	up	No	98.5	non-essential	PhzC-PhzF:Family:CL0288	97.07	0.518	0.132	ordered	-0.297024	0	0	0	na	na	na	na	-0.178734986975537	0.180662488809311
191	pYd-EPHB1-wt_vs_pYd-EPHB1-dead	ASN2	P49090	YGR124W	Y468	AFDTTDEPDVKPYLPEEILWR	AFDTTDEPDVKPY(ph)LPEEILWR_3	TRUE	0.537947	0.508336	up	No	1191	non-essential	Asn_synthase:Domain:CL0039	98.2	0.043	0.282	ordered	3.34417	0	0	0	na	na	na	na	-0.721379925248614	0.452859706437215
192	pYd-EPHB1-wt_vs_pYd-EPHB1-dead	YPT31	P38555	YER031C	Y175	AFEELINTIYQK	AFEELINTIY(ph)QK_2	TRUE	0.538562	0.548217	up	No	148	non-essential	Ras:Domain:CL0023	97.19	0.082	0.324	ordered	1.51202	0	0	0	na	na	na	na	-0.119822617834215	0.325542965061379
193	pYd-EPHB1-wt_vs_pYd-EPHB1-dead	CAR2	P07991	YLR438W	Y88	AFHNDVYAQFAK	AFHNDVY(ph)AQFAK_2	TRUE	0.720755	0.71159	up	No	244	non-essential	Aminotran_3:Domain:CL0061	97.81	0.137	0.334	ordered	-0.322582	0	0	0	na	na	na	na	-0.419730810708233	0.290473809226153
194	pYd-EPHB1-wt_vs_pYd-EPHB1-dead	YJU3	P28321	YKL094W	Y209	AFLGSDPMSVPLYGSFR	AFLGSDPMSVPLY(ph)GSFR_2	TRUE	1.84886	1.80977	up	No	61.7	non-essential	Hydrolase_4:Family:CL0028	92.89	0.341	0.192	ordered	-0.918409	4	0	0	na	na	na	na	-0.157646358408857	0.510767160161507
195	pYd-EPHB1-wt_vs_pYd-EPHB1-dead	GCN20	P43535	YFR009W	Y436	AFLNEVATDIIYQHNER	AFLNEVATDIIY(ph)QHNER_3	TRUE	0.868724	0.870719	up	No	285	non-essential	ABC_tran_Xtn:Domain:CL0023	90.89	0.051	0.207	ordered	1.62303	0	0	0	na	na	na	na	-1.72194234815237	0.562235215853787
196	pYd-EPHB1-wt_vs_pYd-EPHB1-dead	ARG8	P18544	YOL140W	Y28	AFQVTTYSRPEDLCITR	AFQVTTY(ph)SRPEDLCITR_3	TRUE	1.29258	1.27431	up	No	330	non-essential	Aminotran_3:Domain:CL0061	86.33	0.584	0.483	ordered	-0.242251	1	0	0	na	na	na	na	-0.242050020873099	0.212392683837253
197	pYd-EPHB1-wt_vs_pYd-EPHB1-dead	RPS16A	P0CX51	YDL083C	Y112	AFTSYDR	AFTSY(ph)DR_2	TRUE	1.48761	1.52002	up	No	691	non-essential	Ribosomal_S9:Family:CL0329	96.78	0.459	0.38	ordered	2.05114	0	0	0	na	na	na	na	-2.61500071361264	0.689248895434462
198	pYd-EPHB1-wt_vs_pYd-EPHB1-dead	GET4	Q12125	YOR164C	Y29	AGDYYEAHQTLR	AGDY(ph)YEAHQTLR_2	TRUE	0.808091	0.860147	up	No	76.7	non-essential	No domain	95.77	0.278	0.321	ordered	0.542069	1	0	0	na	na	na	na	-2.48919604437124	0.628311118609752
199	pYd-EPHB1-wt_vs_pYd-EPHB1-dead	GUK1	P15454	YDR454C	Y51	AGEVNGKDYNFVSVDEFK	AGEVNGKDY(ph)NFVSVDEFK_3	TRUE	1.78937	1.82215	up	No	763	essential	Guanylate_kin:Domain:CL0023	97.06	0.286	0.407	ordered	-0.9543665	0	0	0	na	na	na	na	-3.11323127720353	0.889954853273138
200	pYd-EPHB1-wt_vs_pYd-EPHB1-dead	TSL1	P38427	YML100W	Y1070	AGHAIVYGDATSTYAK	AGHAIVY(ph)GDATSTYAK_2	TRUE	1.33739	1.38987	up	No	208	non-essential	No domain	88.83	0.086	0.236	ordered	3.06765	0	0	0	na	na	na	na	-1.94576553626056	0.622285084144412
201	pYd-EPHB1-wt_vs_pYd-EPHB1-dead	TSL1	P38427	YML100W	Y1077	AGHAIVYGDATSTYAK	AGHAIVYGDATSTY(ph)AK_3	TRUE	2.44256	2.49983	up	No	208	non-essential	No domain	83.73	0.2	0.192	ordered	1.32861	0	0	0	na	na	na	na	-1.02189477401254	0.462051109939109
202	pYd-EPHB1-wt_vs_pYd-EPHB1-dead	PUP1	P25043	YOR157C	Y9	AGLSFDNYQR	AGLSFDNY(ph)QR_2	TRUE	2.82877	2.76562	up	No	163	essential	No domain	77.18	0.561	0.618	disordered	0.431478	0	0	2	na	na	PUP3 / UMP1	-0.225899999999999 / -0.4091	-0.772711235890784	0.246318337704257
203	pYd-EPHB1-wt_vs_pYd-EPHB1-dead	ACO2	P39533	YJL200C	Y781	AGSAINYIGNIR	AGSAINY(ph)IGNIR_2	TRUE	1.2301	1.21315	up	No	517	non-essential	No domain	93.48	0.259	0.261	ordered	1.84012	0	0	0	na	na	na	na	-0.706532117730305	0.277499833233273
204	pYd-EPHB1-wt_vs_pYd-EPHB1-dead	TIS11	P47977	YLR136C	Y247	AGTYCNVSSTSK	AGTY(ph)CNVSSTSK_2	TRUE	0.799017	0.847623	up	No	13.4	non-essential	No domain	72.61	0.098	0.469	ordered	0.566188	0	0	0	na	na	na	na	-1.11069561549529	0.580163043478261
205	pYd-EPHB1-wt_vs_pYd-EPHB1-dead	RPN13	O13563	YLR421C	Y17	AGVCEYNEDSR	AGVCEY(ph)NEDSR_2	TRUE	0.980713	0.993756	up	No	85.9	non-essential	Proteasom_Rpn13:Domain:CL0266	73.9	0.275	0.359	ordered	0.0940188	0	0	1	na	na	RPN2	1.34892	-2.19463335162569	0.606562922868741
206	pYd-EPHB1-wt_vs_pYd-EPHB1-dead	SEC23	P15303	YPR181C	Y684	AGYQDDPQYADFK	AGYQDDPQY(ph)ADFK_2	TRUE	1.46078	1.51828	up	No	146	essential	Gelsolin:Domain:CL0092	94.15	0.384	0.381	ordered	-0.542418	0	0	1	na	na	GRH1	-0.0316199999999981	-3.15955064012237	0.703790007538894
207	pYd-EPHB1-wt_vs_pYd-EPHB1-dead	WHI2	P12611	YOR043W	Y117	AHDDLYNHPVEK	AHDDLY(ph)NHPVEK_3	TRUE	0.950002	0.942195	up	No	44.1	non-essential	No domain	89.21	0.78	0.334	ordered	-0.063808	0	0	0	na	na	na	na	0	0.0768890363978316
208	pYd-EPHB1-wt_vs_pYd-EPHB1-dead	RPL20A	P0CX23	#N/A	Y7	AHFKEYQVIGR	AHFKEY(ph)QVIGR_2	TRUE	0.896443	0.850198	up	No	#N/A	non-essential	Ribosomal_L18A:Domain:No_clan	97.36	0.024	0.38	ordered	1.0271665	0	0	0	na	na	na	na	-3.39534674753286	0.758800122436486
209	pYd-EPHB1-wt_vs_pYd-EPHB1-dead	RPL20A	P0CX23	#N/A	Y7	AHFKEYQVIGR	AHFKEY(ph)QVIGR_3	TRUE	2.11657	1.95337	up	No	#N/A	non-essential	Ribosomal_L18A:Domain:No_clan	97.36	0.024	0.38	ordered	1.0271665	0	0	0	na	na	na	na	-3.39534674753286	0.758800122436486
210	pYd-EPHB1-wt_vs_pYd-EPHB1-dead	PGM2	P37012	YMR105C	Y355	AHGLNCYEVPTGWK	AHGLNCY(ph)EVPTGWK_2	TRUE	3.1533	3.04791	up	No	350	non-essential	PGM_PMM_III:Domain:No_clan	98.15	0.188	0.212	ordered	0.5816645	0	0	0	na	na	na	na	-0.542523434103922	0.611776677922198
211	pYd-EPHB1-wt_vs_pYd-EPHB1-dead	PGM2	P37012	YMR105C	Y355	AHGLNCYEVPTGWK	AHGLNCY(ph)EVPTGWK_3	FALSE	3.30137	2.95624	up	No	350	non-essential	PGM_PMM_III:Domain:No_clan	98.15	0.188	0.212	ordered	0.5816645	0	0	0	na	na	na	na	-0.542523434103922	0.611776677922198
212	pYd-EPHB1-wt_vs_pYd-EPHB1-dead	YGR127W	P53275	YGR127W	Y13	AHPDYELILISNR	AHPDY(ph)ELILISNR_3	TRUE	1.36081	1.3505	up	No	7.26	non-essential	TANGO2:Family:No_clan	98.46	0.063	0.051	ordered	6.0767	0	0	0	na	na	na	na	-3.88003776066123	0.853499957780968
213	pYd-EPHB1-wt_vs_pYd-EPHB1-dead	GLC7	P32598	YER133W	Y254	AHQVVEDGYEFFSK	AHQVVEDGY(ph)EFFSK_3	TRUE	0.718069	0.761758	up	No	418	essential	No domain	98.64	0.263	0.199	ordered	-0.342322	0	0	0	na	na	na	na	-1.23923426924331	0.634891175974355
214	pYd-EPHB1-wt_vs_pYd-EPHB1-dead	NCE102	Q12207	YPR149W	Y103	AHSCNNSSYVDSNK	AHSCNNSSY(ph)VDSNK_2	TRUE	1.40117	1.37524	up	No	420	non-essential	MARVEL:Domain:CL0396	84.12	0.098	0.367	ordered	0.963489	0	0	0	na	na	na	na	-2.62484771385103	0.732428723890837
215	pYd-EPHB1-wt_vs_pYd-EPHB1-dead	NCE102	Q12207	YPR149W	Y103	AHSCNNSSYVDSNK	AHSCNNSSY(ph)VDSNK_3	TRUE	1.13993	1.1026	up	No	420	non-essential	MARVEL:Domain:CL0396	84.12	0.098	0.367	ordered	0.963489	0	0	0	na	na	na	na	-2.62484771385103	0.732428723890837
216	pYd-EPHB1-wt_vs_pYd-EPHB1-dead	PAB1	P04147	YER165W	Y218	AHYTNLYVK	AHY(ph)TNLYVK_2	TRUE	2.36085	2.30965	up	No	1976	essential	No domain	95.13	0.18	0.354	ordered	-0.185382	0	0	0	na	na	na	na	-2.27535046427272	0.652467390312871
217	pYd-EPHB1-wt_vs_pYd-EPHB1-dead	PAB1	P04147	YER165W	Y222	AHYTNLYVK	AHYTNLY(ph)VK_2	TRUE	3.7915	4.01261	up	No	1976	essential	RRM_1:Domain:CL0221	97.34	0.173	0.344	ordered	-0.277496	0	0	0	na	na	na	na	-3.44623055118694	0.826598558788653
218	pYd-EPHB1-wt_vs_pYd-EPHB1-dead	PFK2	P16862	YMR205C	Y373	AIDYVEATANSHSR	AIDY(ph)VEATANSHSR_2	TRUE	2.61282	2.64751	up	No	1552	non-essential	PFK:Domain:CL0240	95.66	0.71	0.198	ordered	-0.201479	5	0	0	na	na	na	na	-2.04418583936381	0.56873078612209
219	pYd-EPHB1-wt_vs_pYd-EPHB1-dead	PFK2	P16862	YMR205C	Y373	AIDYVEATANSHSR	AIDY(ph)VEATANSHSR_3	TRUE	2.35665	2.30258	up	No	1552	non-essential	PFK:Domain:CL0240	95.66	0.71	0.198	ordered	-0.201479	5	0	0	na	na	na	na	-2.04418583936381	0.56873078612209
220	pYd-EPHB1-wt_vs_pYd-EPHB1-dead	PAB1	P04147	YER165W	Y101	AIEQLNYTPIK	AIEQLNY(ph)TPIK_2	TRUE	2.74572	2.79121	up	No	1976	essential	RRM_1:Domain:CL0221	93.6	0.063	0.262	ordered	10.7952	0	0	0	na	na	na	na	-2.57016106103604	0.699808446593086
221	pYd-EPHB1-wt_vs_pYd-EPHB1-dead	CPR3	P25719	YML078W	Y163	AIESYGTASGKPR	AIESY(ph)GTASGKPR_3	TRUE	0.725125	0.682233	up	No	166	non-essential	Pro_isomerase:Domain:CL0475	98.59	0.329	0.307	ordered	-0.461256	0	0	0	na	na	na	na	-0.186894258586048	0.211744286954006
222	pYd-EPHB1-wt_vs_pYd-EPHB1-dead	STI1	P15705	YOR027W	Y43	AIEVSETPNHVLYSNR	AIEVSETPNHVLY(ph)SNR_2	TRUE	1.03062	1.05501	up	No	986	non-essential	No domain	97.85	0.161	0.27	ordered	0.6574465	0	0	0	na	na	na	na	-2.45705229432285	0.590385130908766
223	pYd-EPHB1-wt_vs_pYd-EPHB1-dead	STI1	P15705	YOR027W	Y43	AIEVSETPNHVLYSNR	AIEVSETPNHVLY(ph)SNR_3	TRUE	1.97132	2.01863	up	No	986	non-essential	No domain	97.85	0.161	0.27	ordered	0.6574465	0	0	0	na	na	na	na	-2.45705229432285	0.590385130908766
224	pYd-EPHB1-wt_vs_pYd-EPHB1-dead	PUT2	P07275	YHR037W	Y503	AIEYADEK	AIEY(ph)ADEK_2	TRUE	0.984622	0.98001	up	No	187	non-essential	Aldedh:Family:CL0099	98.77	0.259	0.248	ordered	1.62697	0	0	0	na	na	na	na	-0.259804396573009	0.149311118231336
225	pYd-EPHB1-wt_vs_pYd-EPHB1-dead	PAP2	P53632	YOL115W	Y506	AIIENENYHK	AIIENENY(ph)HK_2	TRUE	0.847003	0.880372	up	No	42.4	non-essential	No domain	84.42	0.176	0.394	ordered	0.959102	0	0	0	na	na	na	na	-1.25081645848412	0.581014656144307
226	pYd-EPHB1-wt_vs_pYd-EPHB1-dead	ADH2	P00331	YMR303C	Y13	AIIFYESNGKLEHK	AIIFY(ph)ESNGKLEHK_3	TRUE	1.30482	1.29721	up	No	444	non-essential	No domain	98.33	0.4	0.378	ordered	-0.258299	3	0	0	na	na	na	na	-0.404333400790358	0.130507191521575
227	pYd-EPHB1-wt_vs_pYd-EPHB1-dead	ADH2	P00331	YMR303C	Y13	AIIFYESNGK	AIIFY(ph)ESNGK_2	TRUE	2.22914	2.29389	up	No	444	non-essential	No domain	98.33	0.4	0.378	ordered	-0.258299	3	0	0	na	na	na	na	-0.404333400790358	0.130507191521575
228	pYd-EPHB1-wt_vs_pYd-EPHB1-dead	VMA1	P17255	YDL185W	Y124	AIKEESQSIYIPR	AIKEESQSIY(ph)IPR_3	TRUE	1.76384	1.79031	up	No	1976	non-essential	ATP-synt_ab_Xtn:Family:No_clan	80.23	0.576	0.338	ordered	0.01557525	0	0	0	na	na	na	na	-3.51666807431413	0.762117785861764
229	pYd-EPHB1-wt_vs_pYd-EPHB1-dead	SAS10	Q12136	YDL153C	Y542	AINYQILK	AINY(ph)QILK_2	TRUE	2.02775	2.09816	up	No	32.1	essential	Sas10:Domain:No_clan	94.6	0.522	0.649	disordered	-0.670673	0	0	0	na	na	na	na	-3.37821310145747	0.835793835793836
230	pYd-EPHB1-wt_vs_pYd-EPHB1-dead	RPS21A	P0C0V8	YKR057W	Y50	AIPGEYVTYALSGYVR	AIPGEY(ph)VTYALSGYVR_2	TRUE	1.54281	1.50907	up	No	784	non-essential	Ribosomal_S21e:Family:No_clan	96.25	0.451	0.403	ordered	-0.643527	0	0	0	na	na	na	na	-1.17747973641493	0.299727520435967
231	pYd-EPHB1-wt_vs_pYd-EPHB1-dead	TKL2	P33315	YBR117C	Y512	AIPNMHVWRPADGNETSAAYYSAIK	AIPNMHVWRPADGNETSAAYY(ph)SAIK_4	TRUE	0.543534	0.451335	up	No	23.7	non-essential	Transket_pyr:Domain:CL0254	98.78	0.157	0.099	ordered	0.58543	0	0	0	na	na	na	na	-0.193973403980637	0.134101097542124
232	pYd-EPHB1-wt_vs_pYd-EPHB1-dead	SSZ1	P38788	YHR064C	Y50	AIPSALSYVGEDEYHGGQALQQLIR	AIPSALSYVGEDEY(ph)HGGQALQQLIR_3	TRUE	2.11742	2.0981	up	No	1065	non-essential	HSP70:Family:CL0108	97.82	0.267	0.221	ordered	-0.069221	0	0	0	na	na	na	na	-0.836934949741379	0.518461614709818
233	pYd-EPHB1-wt_vs_pYd-EPHB1-dead	ALA1	P40825	YOR335C	Y893	AITEAINYMK	AITEAINY(ph)MK_2	TRUE	1.55516	1.61036	up	No	1356	essential	DHHA1:Family:No_clan	95.67	0.133	0.233	ordered	1.70996	0	0	0	na	na	na	na	-0.0185958585392791	0.0794687801220949
234	pYd-EPHB1-wt_vs_pYd-EPHB1-dead	NPT1	P39683	YOR209C	Y338	AITYSHAAK	AITY(ph)SHAAK_2	TRUE	2.10711	2.17429	up	No	260	non-essential	NAPRTase:Family:CL0036	98.53	0.129	0.211	ordered	0.476198	0	0	0	na	na	na	na	-2.81485205516832	0.733611588509698
235	pYd-EPHB1-wt_vs_pYd-EPHB1-dead	LCL2	Q08045	YLR104W	Y104	AIYDDPVKGPK	AIY(ph)DDPVKGPK_2	TRUE	0.908422	0.868516	up	No	16	non-essential	No domain	97.01	0.016	0.423	ordered	9.77102	0	0	0	na	na	na	na	-2.63738543893613	0.828484231943032
236	pYd-EPHB1-wt_vs_pYd-EPHB1-dead	ASF2	P32448	YDL197C	Y243	AKDDYLK	AKDDY(ph)LK_2	TRUE	1.15235	1.19708	up	No	12.9	non-essential	No domain	71.1	0.698	0.532	ordered	-0.135022	0	0	0	na	na	na	na	na	na
237	pYd-EPHB1-wt_vs_pYd-EPHB1-dead	KGD1	P20967	YIL125W	Y571	AKDYVPSQR	AKDY(ph)VPSQR_2	TRUE	3.3148	3.37593	up	No	261	non-essential	E1_dh:Family:CL0254	83.82	0.251	0.275	ordered	2.3452	0	0	0	na	na	na	na	-0.461060327706156	0.354843733776347
238	pYd-EPHB1-wt_vs_pYd-EPHB1-dead	STF1	P01098	YDL130W-A	Y50	AKEDYYAR	AKEDY(ph)YAR_2	TRUE	2.59374	2.69384	up	No	58.8	non-essential	IATP:Family:No_clan	97.21	0.565	0.482	ordered	-0.221126	0	0	0	na	na	na	na	-0.851155178280576	0.452980946527351
239	pYd-EPHB1-wt_vs_pYd-EPHB1-dead	STF1	P01098	YDL130W-A	Y51	AKEDYYAR	AKEDYY(ph)AR_2	TRUE	2.11901	1.93682	up	No	58.8	non-essential	IATP:Family:No_clan	97.61	0.588	0.491	ordered	-0.158524	0	0	0	na	na	na	na	-2.27756888366992	0.768899815611555
240	pYd-EPHB1-wt_vs_pYd-EPHB1-dead	BZZ1	P38822	YHR114W	Y157	AKKDYDEACSTMEMAR	AKKDY(ph)DEACSTMEMAR_3	TRUE	1.49031	1.4786	up	No	144	non-essential	No domain	97.54	0.188	0.345	ordered	0.144137	0	0	0	na	na	na	na	-5.68367687938005	0.97495840266223
241	pYd-EPHB1-wt_vs_pYd-EPHB1-dead	AIP1	P46680	YMR092C	Y502	AKPSYISISPSETYIAAGDVMGK	AKPSYISISPSETY(ph)IAAGDVMGK_3	TRUE	1.34782	1.30484	up	No	213	non-essential	No domain	98.4	0.125	0.156	ordered	2.34797	0	0	0	na	na	na	na	-0.0865058464707776	0.462407462878172
242	pYd-EPHB1-wt_vs_pYd-EPHB1-dead	NSR1	P27476	YGR159C	Y332	ALDALQGEYIDNRPVR	ALDALQGEY(ph)IDNRPVR_2	FALSE	0.743615	0.651341	up	No	474	non-essential	RRM_1:Domain:CL0221	82.07	0.663	0.266	ordered	0.03434505	0	0	0	na	na	na	na	-0.536780391816677	0.584233947870312
243	pYd-EPHB1-wt_vs_pYd-EPHB1-dead	NSR1	P27476	YGR159C	Y332	ALDALQGEYIDNRPVR	ALDALQGEY(ph)IDNRPVR_3	TRUE	2.17974	2.27837	up	No	474	non-essential	RRM_1:Domain:CL0221	82.07	0.663	0.266	ordered	0.03434505	0	0	0	na	na	na	na	-0.536780391816677	0.584233947870312
244	pYd-EPHB1-wt_vs_pYd-EPHB1-dead	LYS20	P48570	YDL182W	Y60	ALDDFGVDYIELTSPVASEQSR	ALDDFGVDY(ph)IELTSPVASEQSR_3	TRUE	2.26101	2.32911	up	No	954	non-essential	HMGL-like:Domain:CL0036	98.9	0.055	0.192	ordered	2.62638	0	0	0	na	na	na	na	-1.54486432991098	0.530971273912776
245	pYd-EPHB1-wt_vs_pYd-EPHB1-dead	SEC17	P32602	YBL050W	Y174	ALDGQYIEASDIYSK	ALDGQY(ph)IEASDIYSK_2	TRUE	1.45447	1.48633	up	No	125	essential	SNAP:Domain:CL0020	98.67	0.161	0.212	ordered	2.62219	0	0	0	na	na	na	na	-3.50215448523562	0.804939606994772
246	pYd-EPHB1-wt_vs_pYd-EPHB1-dead	ERG13	P54839	YML126C	Y262	ALDQVYK	ALDQVY(ph)K_2	TRUE	0.977689	0.937959	up	No	1245	essential	HMG_CoA_synt_C:Domain:CL0046	98.88	0.004	0.212	ordered	23.5849	0	0	0	na	na	na	na	-2.66814311546546	0.731709933490667
247	pYd-EPHB1-wt_vs_pYd-EPHB1-dead	TOM70	P07213	YNL121C	Y165	ALELKPDYSK	ALELKPDY(ph)SK_2	TRUE	2.47342	2.64163	up	No	450	non-essential	No domain	94.39	0.145	0.211	ordered	0.454108	0	0	0	na	na	na	na	-3.89416270265731	0.934442311793559
248	pYd-EPHB1-wt_vs_pYd-EPHB1-dead	SAC6	P32599	YDR129C	Y481	ALENTNYAVDLGR	ALENTNY(ph)AVDLGR_2	TRUE	1.92441	1.99213	up	No	408	non-essential	CH:Domain:CL0188	98.27	0.204	0.295	ordered	2.66426	0	0	0	na	na	na	na	-2.83832301971999	0.644418023041286
249	pYd-EPHB1-wt_vs_pYd-EPHB1-dead	CYS4	P32582	YGR155W	Y40	ALGIKPQIYAK	ALGIKPQIY(ph)AK_2	TRUE	2.36124	2.49136	up	No	1669	essential	PALP:Family:CL0063	98.78	0.094	0.182	ordered	0.389207	0	0	0	na	na	na	na	-2.00819829383135	0.600705980066445
250	pYd-EPHB1-wt_vs_pYd-EPHB1-dead	LSP1	Q12230	YPL004C	Y244	ALLELLDDSPVTPGEARPAYDGYEASR	ALLELLDDSPVTPGEARPAYDGY(ph)EASR_3	TRUE	1.46333	1.48722	up	No	460	non-essential	Pil1:Family:No_clan	97.19	0.439	0.444	ordered	1.941345	36	0	0	na	na	na	na	-2.05903654818552	0.492968629269046
251	pYd-EPHB1-wt_vs_pYd-EPHB1-dead	PIL1	P53252	YGR086C	Y244	ALLELLDDSPVTPGETRPAYDGYEASK	ALLELLDDSPVTPGETRPAYDGY(ph)EASK_3	TRUE	1.88127	1.84274	up	No	661	non-essential	Pil1:Family:No_clan	96.2	0.427	0.415	ordered	1.78068	0	0	0	na	na	na	na	-1.91708689440384	0.473221919937816
252	pYd-EPHB1-wt_vs_pYd-EPHB1-dead	TEF4	P36008	YKL081W	Y214	ALTYTPPK	ALTY(ph)TPPK_2	TRUE	1.56344	1.67881	up	No	2717	non-essential	No domain	83.03	0.22	0.592	disordered	-0.447944	0	0	0	na	na	na	na	-1.54172197766946	0.369456869009585
253	pYd-EPHB1-wt_vs_pYd-EPHB1-dead	QCR6	P00127	YFR033C	Y98	ALVHHYEECAER	ALVHHY(ph)EECAER_2	TRUE	1.04984	0.993894	up	No	103	non-essential	UCR_hinge:Family:No_clan	98.82	0.325	0.378	ordered	-0.8615525	1	0	0	na	na	na	na	-3.41782597890786	0.754512635379061
254	pYd-EPHB1-wt_vs_pYd-EPHB1-dead	QCR6	P00127	YFR033C	Y98	ALVHHYEECAER	ALVHHY(ph)EECAER_3	TRUE	2.26091	2.37203	up	No	103	non-essential	UCR_hinge:Family:No_clan	98.82	0.325	0.378	ordered	-0.8615525	1	0	0	na	na	na	na	-3.41782597890786	0.754512635379061
255	pYd-EPHB1-wt_vs_pYd-EPHB1-dead	PAB1	P04147	YER165W	Y143	ALYDTFSVFGDILSSK	ALY(ph)DTFSVFGDILSSK_2	FALSE	0.591547	0.528778	up	No	1976	essential	RRM_1:Domain:CL0221	94.72	0.235	0.283	ordered	1.0362	9	0	0	na	na	na	na	-1.28106753279817	0.462008574295357
256	pYd-EPHB1-wt_vs_pYd-EPHB1-dead	PDI1	P17967	YCL043C	Y494	ALYEEAQEK	ALY(ph)EEAQEK_2	TRUE	2.32807	2.38232	up	No	370	essential	No domain	95.47	0.231	0.408	ordered	1.73465	0	0	0	na	na	na	na	0	0.0497580157289776
257	pYd-EPHB1-wt_vs_pYd-EPHB1-dead	SGT2	Q12118	YOR007C	Y118	AMANKDYELAINK	AM(ox)ANKDY(ph)ELAINK_2	TRUE	1.91774	1.88989	up	No	504	non-essential	No domain	98.2	0.243	0.316	ordered	-0.419504666666667	0	0	0	na	na	na	na	-2.02585386081634	0.680115712545676
258	pYd-EPHB1-wt_vs_pYd-EPHB1-dead	SGT2	Q12118	YOR007C	Y118	AMANKDYELAINK	AM(ox)ANKDY(ph)ELAINK_3	TRUE	1.61154	1.50933	up	No	504	non-essential	No domain	98.2	0.243	0.316	ordered	-0.419504666666667	0	0	0	na	na	na	na	-2.02585386081634	0.680115712545676
259	pYd-EPHB1-wt_vs_pYd-EPHB1-dead	ADH6	Q04894	YMR318C	Y207	AMGAETYVISR	AM(ox)GAETY(ph)VISR_2	TRUE	1.81452	1.74436	up	No	218	non-essential	ADH_zinc_N:Family:CL0063	98.79	0.035	0.189	ordered	2.597205	0	0	0	na	na	na	na	-0.115771109952419	0.627577131159526
260	pYd-EPHB1-wt_vs_pYd-EPHB1-dead	SGT2	Q12118	YOR007C	Y118	AMANKDYELAINK	AMANKDY(ph)ELAINK_2	TRUE	2.777	2.98336	up	No	504	non-essential	No domain	98.2	0.243	0.316	ordered	-0.419504666666667	0	0	0	na	na	na	na	-2.02585386081634	0.680115712545676
261	pYd-EPHB1-wt_vs_pYd-EPHB1-dead	SGT2	Q12118	YOR007C	Y118	AMANKDYELAINK	AMANKDY(ph)ELAINK_3	TRUE	2.40739	2.43636	up	No	504	non-essential	No domain	98.2	0.243	0.316	ordered	-0.419504666666667	0	0	0	na	na	na	na	-2.02585386081634	0.680115712545676
262	pYd-EPHB1-wt_vs_pYd-EPHB1-dead	YKR018C	P36114	YKR018C	Y41	AMDYVLDDNADEGLALLDESDAK	AMDY(ph)VLDDNADEGLALLDESDAK_3	TRUE	0.901049	0.968725	up	No	115	non-essential	DUF3808:Family:CL0020	96.7	0.153	0.115	ordered	-1.10043	0	0	0	na	na	na	na	-2.01875054111594	0.567539114967147
263	pYd-EPHB1-wt_vs_pYd-EPHB1-dead	ADH6	Q04894	YMR318C	Y207	AMGAETYVISR	AMGAETY(ph)VISR_2	TRUE	2.28877	2.39749	up	No	218	non-essential	ADH_zinc_N:Family:CL0063	98.79	0.035	0.189	ordered	2.597205	0	0	0	na	na	na	na	-0.115771109952419	0.627577131159526
264	pYd-EPHB1-wt_vs_pYd-EPHB1-dead	PGI1	P12709	YBR196C	Y121	ANKPMYVDGVNVAPEVDSVLK	ANKPM(ox)Y(ph)VDGVNVAPEVDSVLK_3	TRUE	1.63667	1.64375	up	No	3703	essential	PGI:Domain:CL0067	97.77	0.459	0.273	ordered	-1.42025	0	0	0	na	na	na	na	-0.054179473789214	0.0534017483846446
265	pYd-EPHB1-wt_vs_pYd-EPHB1-dead	PGI1	P12709	YBR196C	Y121	ANKPMYVDGVNVAPEVDSVLK	ANKPMY(ph)VDGVNVAPEVDSVLK_3	TRUE	2.57938	2.72534	up	No	3703	essential	PGI:Domain:CL0067	97.77	0.459	0.273	ordered	-1.42025	0	0	0	na	na	na	na	-0.054179473789214	0.0534017483846446
266	pYd-EPHB1-wt_vs_pYd-EPHB1-dead	ALT2	P52892	YDR111C	Y407	ANLLYETFK	ANLLY(ph)ETFK_2	TRUE	1.45158	1.46554	up	No	27.6	non-essential	Aminotran_1_2:Domain:CL0061	96.37	0.133	0.242	ordered	1.07461	0	0	0	na	na	na	na	-0.569342495734875	0.309696843853821
267	pYd-EPHB1-wt_vs_pYd-EPHB1-dead	MMF1	P40185	YIL051C	Y47	ANNFVYVSGQIPYTPDNKPVQGSISEK	ANNFVY(ph)VSGQIPYTPDNKPVQGSISEK_3	TRUE	1.61987	1.68758	up	No	1441	essential	Ribonuc_L-PSP:Domain:CL0534	98.62	0.431	0.286	ordered	-0.910941	0	0	0	na	na	na	na	-2.10373870066968	0.801002699575781
268	pYd-EPHB1-wt_vs_pYd-EPHB1-dead	LEO1	P38439	YOR123C	Y170	ANVNETASHNEIFYAR	ANVNETASHNEIFY(ph)AR_2	TRUE	0.459832	0.452957	up	No	61.4	non-essential	Leo1:Family:No_clan	90.15	0.463	0.465	ordered	-0.250286	0	0	1	na	na	PAF1	2.2538	-1.73651215925	0.696287001654024
269	pYd-EPHB1-wt_vs_pYd-EPHB1-dead	LEO1	P38439	YOR123C	Y170	ANVNETASHNEIFYAR	ANVNETASHNEIFY(ph)AR_3	TRUE	1.86876	1.90576	up	No	61.4	non-essential	Leo1:Family:No_clan	90.15	0.463	0.465	ordered	-0.250286	0	0	1	na	na	PAF1	2.2538	-1.73651215925	0.696287001654024
270	pYd-EPHB1-wt_vs_pYd-EPHB1-dead	FSH1	P38777	YHR049W	Y41	ANVQCDYIDAPVLLEK	ANVQCDY(ph)IDAPVLLEK_2	TRUE	2.70086	2.6637	up	No	258	non-essential	FSH1:Domain:CL0028	98.88	0.18	0.301	ordered	1.9375825	0	0	0	na	na	na	na	-2.91232032145803	0.855191849122046
271	pYd-EPHB1-wt_vs_pYd-EPHB1-dead	FSH1	P38777	YHR049W	Y41	ANVQCDYIDAPVLLEK	ANVQCDY(ph)IDAPVLLEK_3	TRUE	2.15577	2.11102	up	No	258	non-essential	FSH1:Domain:CL0028	98.88	0.18	0.301	ordered	1.9375825	0	0	0	na	na	na	na	-2.91232032145803	0.855191849122046
272	pYd-EPHB1-wt_vs_pYd-EPHB1-dead	GRH1	Q04410	YDR517W	Y240	ANYDLVLYVYNK	ANY(ph)DLVLYVYNK_2	TRUE	0.5656	0.554408	up	No	85.5	non-essential	GRASP55_65:Domain:CL0466	96.69	0.592	0.273	ordered	-0.268458	0	0	0	na	na	na	na	-0.592385302529182	0.30997515086972
273	pYd-EPHB1-wt_vs_pYd-EPHB1-dead	LAP3	Q01532	YNL239W	Y142	ANYFLDQIVSSADQDIDSR	ANY(ph)FLDQIVSSADQDIDSR_3	TRUE	0.598617	0.519803	up	No	116	non-essential	Peptidase_C1_2:Family:CL0125	98.87	0.153	0.131	ordered	2.63537	0	0	0	na	na	na	na	-2.13991183889606	0.560606060606061
274	pYd-EPHB1-wt_vs_pYd-EPHB1-dead	ATE1	P16639	YGL017W	Y307	ANYGAEVLDVCHSK	ANY(ph)GAEVLDVCHSK_3	TRUE	0.772657	0.786751	up	No	17.7	non-essential	ATE_C:Family:CL0257	94.22	0.016	0.172	ordered	2.34116	0	0	0	na	na	na	na	-2.94070344106579	0.801173573636507
275	pYd-EPHB1-wt_vs_pYd-EPHB1-dead	ARC40	P38328	YBR234C	Y23	APIYSHCFSQDK	APIY(ph)SHCFSQDK_2	TRUE	1.71188	1.81441	up	No	100	essential	No domain	98.21	0.369	0.238	ordered	-1.630965	1	1	1	P33204	3.452	ARC19	2.95364	-1.49611887524875	0.40696797201838
276	pYd-EPHB1-wt_vs_pYd-EPHB1-dead	ARC40	P38328	YBR234C	Y23	APIYSHCFSQDK	APIY(ph)SHCFSQDK_3	TRUE	2.10018	2.10825	up	No	100	essential	No domain	98.21	0.369	0.238	ordered	-1.630965	1	1	1	P33204	3.452	ARC19	2.95364	-1.49611887524875	0.40696797201838
277	pYd-EPHB1-wt_vs_pYd-EPHB1-dead	SCP160	P06105	YJL080C	Y1153	APSATYAGYVWGADTR	APSATY(ph)AGYVWGADTR_2	TRUE	1.76623	1.91798	up	No	950	non-essential	No domain	90.56	0.176	0.256	ordered	0.2005	0	0	0	na	na	na	na	-0.938030493454279	0.288193995778955
278	pYd-EPHB1-wt_vs_pYd-EPHB1-dead	UTR4	P32626	YEL038W	Y101	APVYADAIDFIK	APVY(ph)ADAIDFIK_2	TRUE	1.05197	1.06636	up	No	39.5	non-essential	No domain	98.09	0.169	0.238	ordered	0.191544	1	0	0	na	na	na	na	-4.20698287116334	0.807379902529589
279	pYd-EPHB1-wt_vs_pYd-EPHB1-dead	GVP36	P40531	YIL041W	Y282	AQAEYFETSAGLMK	AQAEY(ph)FETSAGLM(ox)K_2	TRUE	1.53673	1.51106	up	No	1154	non-essential	BAR_2:Family:CL0145	98.48	0.153	0.337	ordered	-1.68911	0	0	0	na	na	na	na	-3.52973889345699	0.813641506384354
280	pYd-EPHB1-wt_vs_pYd-EPHB1-dead	GVP36	P40531	YIL041W	Y282	AQAEYFETSAGLMK	AQAEY(ph)FETSAGLM(ox)K_3	TRUE	0.749971	0.719173	up	No	1154	non-essential	BAR_2:Family:CL0145	98.48	0.153	0.337	ordered	-1.68911	0	0	0	na	na	na	na	-3.52973889345699	0.813641506384354
281	pYd-EPHB1-wt_vs_pYd-EPHB1-dead	GVP36	P40531	YIL041W	Y282	AQAEYFETSAGLMK	AQAEY(ph)FETSAGLMK_2	TRUE	2.28045	2.36939	up	No	1154	non-essential	BAR_2:Family:CL0145	98.48	0.153	0.337	ordered	-1.68911	0	0	0	na	na	na	na	-3.52973889345699	0.813641506384354
282	pYd-EPHB1-wt_vs_pYd-EPHB1-dead	GVP36	P40531	YIL041W	Y282	AQAEYFETSAGLMK	AQAEY(ph)FETSAGLMK_3	TRUE	1.23168	1.28374	up	No	1154	non-essential	BAR_2:Family:CL0145	98.48	0.153	0.337	ordered	-1.68911	0	0	0	na	na	na	na	-3.52973889345699	0.813641506384354
283	pYd-EPHB1-wt_vs_pYd-EPHB1-dead	AIP1	P46680	YMR092C	Y386	AQEYSSISWDDTLK	AQEY(ph)SSISWDDTLK_2	TRUE	1.74297	1.77483	up	No	213	non-essential	No domain	98.25	0.008	0.189	ordered	5.90128	0	0	0	na	na	na	na	-0.0949526615211716	0.473105396037486
284	pYd-EPHB1-wt_vs_pYd-EPHB1-dead	YKR018C	P36114	YKR018C	Y704	AQGYADDYELSTR	AQGYADDY(ph)ELSTR_2	TRUE	2.6531	2.75423	up	No	115	non-essential	No domain	81.51	0.063	0.228	ordered	3.49239	0	0	0	na	na	na	na	-3.77593842108635	0.825062620249029
285	pYd-EPHB1-wt_vs_pYd-EPHB1-dead	RPS25B	P0C0T4	YLR333C	Y47	AQHAVILDQEKYDR	AQHAVILDQEKY(ph)DR_3	TRUE	1.71079	1.73767	up	No	899	non-essential	Ribosomal_S25:Family:CL0123	91.38	0.259	0.424	ordered	0.322505	0	0	0	na	na	na	na	-1.57792591729833	0.406829268292683
286	pYd-EPHB1-wt_vs_pYd-EPHB1-dead	ERP1	Q05359	YAR002C-A	Y54	AQIYDDQLQNYR	AQIY(ph)DDQLQNYR_2	TRUE	1.12726	1.08835	up	No	192	non-essential	EMP24_GP25L:Domain:CL0521	88.66	0.192	0.296	ordered	-0.503823	0	0	0	na	na	na	na	-1.48415241097723	0.472115384615385
287	pYd-EPHB1-wt_vs_pYd-EPHB1-dead	SAM1	P10659	YLR180W	Y66	AQLDYQK	AQLDY(ph)QK_2	TRUE	2.03787	2.17838	up	No	2069	non-essential	S-AdoMet_synt_N:Domain:No_clan	98.71	0.196	0.265	ordered	0.187618	0	0	0	na	na	na	na	-1.8003249189631	0.461146321300634
288	pYd-EPHB1-wt_vs_pYd-EPHB1-dead	ARO1	P08566	YDR127W	Y92	AQLEDYLLVEGCTR	AQLEDY(ph)LLVEGCTR_2	TRUE	0.729248	0.730629	up	No	645	non-essential	DHQ_synthase:Domain:CL0224	97.39	0.204	0.267	ordered	2.06138	0	0	0	na	na	na	na	-0.0823887446166242	0.330117686060003
289	pYd-EPHB1-wt_vs_pYd-EPHB1-dead	HPA3	P39979	#N/A	Y144	AQLLYTK	AQLLY(ph)TK_2	TRUE	2.12455	2.08952	up	No	#N/A	non-essential	Acetyltransf_1:Family:CL0257	98.26	0.125	0.493	ordered	4.20938	0	0	0	na	na	na	na	-5.08688246664766	0.945319112916878
290	pYd-EPHB1-wt_vs_pYd-EPHB1-dead	HBS1	P32769	YKR084C	Y48	AQLQDYQGWDNLSLK	AQLQDY(ph)QGWDNLSLK_2	TRUE	1.95765	1.98988	up	No	47.4	non-essential	HBS1_N:Domain:CL0214	86.01	0.114	0.289	ordered	0.7139785	0	0	0	na	na	na	na	-0.885180860838129	0.383975877665303
291	pYd-EPHB1-wt_vs_pYd-EPHB1-dead	HBS1	P32769	YKR084C	Y48	AQLQDYQGWDNLSLK	AQLQDY(ph)QGWDNLSLK_3	TRUE	1.25433	1.23735	up	No	47.4	non-essential	HBS1_N:Domain:CL0214	86.01	0.114	0.289	ordered	0.7139785	0	0	0	na	na	na	na	-0.885180860838129	0.383975877665303
292	pYd-EPHB1-wt_vs_pYd-EPHB1-dead	WRS1	Q12109	YOL097C	Y47	AQNIDYDK	AQNIDY(ph)DK_2	TRUE	1.63638	1.58527	up	No	312	essential	No domain	90.68	0.133	0.352	ordered	1.95123	0	0	0	na	na	na	na	-4.25044929108401	0.858065302144249
293	pYd-EPHB1-wt_vs_pYd-EPHB1-dead	CIR2	Q08822	YOR356W	Y62	ARDYVDVCIVGGGPAGLATAIK	ARDY(ph)VDVCIVGGGPAGLATAIK_3	TRUE	1.89039	1.81082	up	No	549	non-essential	No domain	96.89	0.016	0.188	ordered	4.89295	0	0	0	na	na	na	na	-0.30234135102128	0.199791449426486
294	pYd-EPHB1-wt_vs_pYd-EPHB1-dead	SKI3	P17883	YPR189W	Y203	ASDPDYQIK	ASDPDY(ph)QIK_2	TRUE	2.30301	2.41116	up	No	111	non-essential	No domain	77.07	0.157	0.373	ordered	0.0490596	0	0	0	na	na	na	na	-2.18155865710756	0.749963224477788
295	pYd-EPHB1-wt_vs_pYd-EPHB1-dead	GAL10	P04397	YBR019C	Y305	ASGIDLPYKVTGR	ASGIDLPY(ph)KVTGR_2	TRUE	1.63218	1.61427	up	No	6.04	non-essential	GDP_Man_Dehyd:Domain:CL0063	96.95	0.431	0.359	ordered	-0.37669325	3	0	0	na	na	na	na	0	NaN
296	pYd-EPHB1-wt_vs_pYd-EPHB1-dead	GAL10	P04397	YBR019C	Y305	ASGIDLPYKVTGR	ASGIDLPY(ph)KVTGR_3	TRUE	1.8308	1.8146	up	No	6.04	non-essential	GDP_Man_Dehyd:Domain:CL0063	96.95	0.431	0.359	ordered	-0.37669325	3	0	0	na	na	na	na	0	NaN
297	pYd-EPHB1-wt_vs_pYd-EPHB1-dead	GAL10	P04397	YBR019C	Y305	ASGIDLPYK	ASGIDLPY(ph)K_1	TRUE	1.03096	1.00889	up	No	6.04	non-essential	GDP_Man_Dehyd:Domain:CL0063	96.95	0.431	0.359	ordered	-0.37669325	3	0	0	na	na	na	na	0	NaN
298	pYd-EPHB1-wt_vs_pYd-EPHB1-dead	GAL10	P04397	YBR019C	Y305	ASGIDLPYK	ASGIDLPY(ph)K_2	TRUE	2.21819	2.31293	up	No	6.04	non-essential	GDP_Man_Dehyd:Domain:CL0063	96.95	0.431	0.359	ordered	-0.37669325	3	0	0	na	na	na	na	0	NaN
299	pYd-EPHB1-wt_vs_pYd-EPHB1-dead	RPL2A	P0CX45	YFR031C-A	Y133	ASGNYVIIIGHNPDENKTR	ASGNY(ph)VIIIGHNPDENKTR_3	TRUE	0.849092	0.763827	up	No	939	non-essential	Ribosomal_L2_C:Domain:CL0107	98.01	0.396	0.292	ordered	-0.414996333333333	0	0	0	na	na	na	na	-2.05225544899146	0.55159552424368
300	pYd-EPHB1-wt_vs_pYd-EPHB1-dead	RPL2A	P0CX45	YFR031C-A	Y133	ASGNYVIIIGHNPDENK	ASGNY(ph)VIIIGHNPDENK_2	TRUE	3.32296	2.95836	up	No	939	non-essential	Ribosomal_L2_C:Domain:CL0107	98.01	0.396	0.292	ordered	-0.414996333333333	0	0	0	na	na	na	na	-2.05225544899146	0.55159552424368
301	pYd-EPHB1-wt_vs_pYd-EPHB1-dead	RPL2A	P0CX45	YFR031C-A	Y133	ASGNYVIIIGHNPDENK	ASGNY(ph)VIIIGHNPDENK_3	FALSE	3.07234	3.134	up	No	939	non-essential	Ribosomal_L2_C:Domain:CL0107	98.01	0.396	0.292	ordered	-0.414996333333333	0	0	0	na	na	na	na	-2.05225544899146	0.55159552424368
302	pYd-EPHB1-wt_vs_pYd-EPHB1-dead	MTD1	Q02046	YKR080W	Y291	ASLYVPMTGK	ASLY(ph)VPMTGK_2	TRUE	1.43872	1.38635	up	No	167	non-essential	No domain	97.68	0.078	0.198	ordered	1.29454	0	0	0	na	na	na	na	-1.91882526840412	0.727541954590326
303	pYd-EPHB1-wt_vs_pYd-EPHB1-dead	ICP55	P40051	YER078C	Y377	ASNNYSLHDIHEK	ASNNY(ph)SLHDIHEK_3	TRUE	1.10335	1.11282	up	No	31.4	non-essential	Peptidase_M24:Domain:No_clan	98.87	0.259	0.227	ordered	0.708837	0	0	0	na	na	na	na	-0.143687588785677	0.17268559064448
304	pYd-EPHB1-wt_vs_pYd-EPHB1-dead	SIL1	Q08199	YOL031C	Y124	ASPGDYEFSSDFK	ASPGDY(ph)EFSSDFK_2	TRUE	2.40916	2.48138	up	No	29.5	non-essential	SIL1:Family:No_clan	85.75	0.114	0.448	ordered	3.6691	0	0	0	na	na	na	na	-0.786630335108319	0.569746320075164
305	pYd-EPHB1-wt_vs_pYd-EPHB1-dead	YMR090W	Q04304	YMR090W	Y185	ASVNYSINR	ASVNY(ph)SINR_2	TRUE	2.73502	2.80105	up	No	91	non-essential	NAD_binding_10:Domain:CL0063	97.74	0.071	0.248	ordered	1.7589	2	0	0	na	na	na	na	-0.199514221291337	0.372130767447252
306	pYd-EPHB1-wt_vs_pYd-EPHB1-dead	DAK1	P54838	YML070W	Y558	ASYVGDSSQVEDPGAVGLCEFLK	ASY(ph)VGDSSQVEDPGAVGLCEFLK_3	TRUE	2.2893	2.53129	up	No	484	non-essential	Dak2:Family:No_clan	85.38	0.655	0.308	ordered	0.377569	1	0	0	na	na	na	na	-3.53037452441651	0.80036060401172
307	pYd-EPHB1-wt_vs_pYd-EPHB1-dead	MCY1	P53206	YGR012W	Y73	ATGVNIYAK	ATGVNIY(ph)AK_2	TRUE	1.72446	1.8035	up	No	62.1	non-essential	PALP:Family:CL0063	98.89	0.216	0.18	ordered	-0.353804	0	0	0	na	na	na	na	-0.766080897355301	0.688856147870346
308	pYd-EPHB1-wt_vs_pYd-EPHB1-dead	CDC48	P25694	YDL126C	Y699	ATQGFSGADLLYIVQR	ATQGFSGADLLY(ph)IVQR_2	TRUE	0.84989	0.84077	up	No	999	essential	AAA_lid_3:Domain:CL0671	89.96	0.427	0.265	ordered	-0.431675	4	1	0	P25694	2.078	na	na	-0.961865709550188	0.396848408446265
309	pYd-EPHB1-wt_vs_pYd-EPHB1-dead	GLT1	Q12680	YDL171C	Y1572	ATSEYLKK	ATSEY(ph)LKK_2	TRUE	1.74389	1.79785	up	No	883	non-essential	No domain	71.53	0.561	0.605	disordered	-0.407061	0	0	0	na	na	na	na	-0.218797959101771	0.193736808521082
310	pYd-EPHB1-wt_vs_pYd-EPHB1-dead	YJL068C	P40363	YJL068C	Y265	ATSWQDYVEIKK	ATSWQDY(ph)VEIKK_2	TRUE	1.78985	1.75284	up	No	57.6	non-essential	Esterase:Domain:CL0028	98.76	0.239	0.324	ordered	-0.365425333333333	0	0	0	na	na	na	na	-0.145594668408214	0.176133861734919
311	pYd-EPHB1-wt_vs_pYd-EPHB1-dead	YJL068C	P40363	YJL068C	Y265	ATSWQDYVEIKK	ATSWQDY(ph)VEIKK_3	TRUE	1.89141	1.88568	up	No	57.6	non-essential	Esterase:Domain:CL0028	98.76	0.239	0.324	ordered	-0.365425333333333	0	0	0	na	na	na	na	-0.145594668408214	0.176133861734919
312	pYd-EPHB1-wt_vs_pYd-EPHB1-dead	YJL068C	P40363	YJL068C	Y265	ATSWQDYVEIK	ATSWQDY(ph)VEIK_2	TRUE	2.29422	2.32723	up	No	57.6	non-essential	Esterase:Domain:CL0028	98.76	0.239	0.324	ordered	-0.365425333333333	0	0	0	na	na	na	na	-0.145594668408214	0.176133861734919
313	pYd-EPHB1-wt_vs_pYd-EPHB1-dead	HSP42	Q12329	YDR171W	Y328	ATYNNGLLQIK	ATY(ph)NNGLLQIK_2	TRUE	1.11744	1.09408	up	No	145	non-essential	HSP20:Family:CL0190	96.98	0.255	0.348	ordered	1.56072	1	0	0	na	na	na	na	-3.29966177653627	0.947624309392265
314	pYd-EPHB1-wt_vs_pYd-EPHB1-dead	SEH1	P53011	YGL100W	Y335	ATYSNEFK	ATY(ph)SNEFK_2	TRUE	0.955346	1.03755	up	No	13.9	non-essential	No domain	83.85	0.965	0.394	ordered	-0.2194	1	1	0	P46673	1.584	na	na	0	0.147715276730508
315	pYd-EPHB1-wt_vs_pYd-EPHB1-dead	VMA1	P17255	YDL185W	Y467	ATYQTYAPILYENDHFFDYMQK	ATYQTYAPILY(ph)ENDHFFDYMQK_3	TRUE	1.98646	1.96715	up	No	1976	non-essential	ATP-synt_ab:Domain:CL0023	88.33	0.239	0.22	ordered	0.653735	0	0	0	na	na	na	na	-0.126161367361461	0.233654507914659
316	pYd-EPHB1-wt_vs_pYd-EPHB1-dead	LSB3	P43603	YFR024C-A	Y409	AVALYSFAGEESGDLPFR	AVALY(ph)SFAGEESGDLPFR_2	TRUE	1.22084	1.22051	up	No	79.5	non-essential	SH3_1:Domain:CL0010	88.14	0.525	0.448	ordered	-0.199289	144	1	0	P32790	-0.607	na	na	-2.96948463902812	0.668464539820978
317	pYd-EPHB1-wt_vs_pYd-EPHB1-dead	PAB1	P04147	YER165W	Y290	AVEALNDSELNGEKLYVGR	AVEALNDSELNGEKLY(ph)VGR_3	TRUE	1.87102	1.85631	up	No	1976	essential	RRM_1:Domain:CL0221	97.05	0.42	0.38	ordered	-1.60578	0	0	0	na	na	na	na	-2.09618610787351	0.625558697436833
318	pYd-EPHB1-wt_vs_pYd-EPHB1-dead	SSA1	P10591	YAL005C	Y13	AVGIDLGTTYSCVAHFANDR	AVGIDLGTTY(ph)SCVAHFANDR_2	TRUE	2.54821	2.62411	up	No	4624	non-essential	HSP70:Family:CL0108	96.8	0.251	0.18	ordered	0.3708875	0	0	0	na	na	na	na	-0.84445183509844	0.597638957206099
319	pYd-EPHB1-wt_vs_pYd-EPHB1-dead	SSA1	P10591	YAL005C	Y13	AVGIDLGTTYSCVAHFANDR	AVGIDLGTTY(ph)SCVAHFANDR_3	FALSE	1.79114	1.41247	up	No	4624	non-essential	HSP70:Family:CL0108	96.8	0.251	0.18	ordered	0.3708875	0	0	0	na	na	na	na	-0.84445183509844	0.597638957206099
320	pYd-EPHB1-wt_vs_pYd-EPHB1-dead	SSA2	P10592	YLL024C	Y13	AVGIDLGTTYSCVAHFSNDR	AVGIDLGTTY(ph)SCVAHFSNDR_2	TRUE	1.61477	1.63171	up	No	10625	non-essential	HSP70:Family:CL0108	97.98	0.263	0.186	ordered	0.4405655	0	0	0	na	na	na	na	-0.690502568503952	0.544648829431438
321	pYd-EPHB1-wt_vs_pYd-EPHB1-dead	SSA2	P10592	YLL024C	Y13	AVGIDLGTTYSCVAHFSNDR	AVGIDLGTTY(ph)SCVAHFSNDR_3	TRUE	2.86221	2.89679	up	No	10625	non-essential	HSP70:Family:CL0108	97.98	0.263	0.186	ordered	0.4405655	0	0	0	na	na	na	na	-0.690502568503952	0.544648829431438
322	pYd-EPHB1-wt_vs_pYd-EPHB1-dead	RPL25	P04456	YOL127W	Y54	AVPHYNR	AVPHY(ph)NR_2	FALSE	3.42792	3.60748	up	No	1908	essential	No domain	92.23	0.608	0.549	ordered	-0.4004	0	0	1	na	na	RPL35B	-0.54826	-0.841460584962573	0.171301446051168
323	pYd-EPHB1-wt_vs_pYd-EPHB1-dead	INP53	Q12271	YOR109W	Y548	AVQLYDPVNEYVSTK	AVQLYDPVNEY(ph)VSTK_2	TRUE	2.43462	2.55452	up	No	82.6	non-essential	No domain	75.64	0.18	0.27	ordered	2.03313	0	0	0	na	na	na	na	-0.885169591773134	0.400456577570627
324	pYd-EPHB1-wt_vs_pYd-EPHB1-dead	YGR130C	P53278	YGR130C	Y422	AVYDKINYDEK	AVY(ph)DKINYDEK_2	TRUE	2.03659	2.13973	up	No	266	non-essential	No domain	89.79	0.239	0.367	ordered	0.710466	0	0	0	na	na	na	na	-2.92639601855707	0.94600445923676
325	pYd-EPHB1-wt_vs_pYd-EPHB1-dead	YGR130C	P53278	YGR130C	Y422	AVYDKINYDEK	AVY(ph)DKINYDEK_3	TRUE	1.5793	1.57558	up	No	266	non-essential	No domain	89.79	0.239	0.367	ordered	0.710466	0	0	0	na	na	na	na	-2.92639601855707	0.94600445923676
326	pYd-EPHB1-wt_vs_pYd-EPHB1-dead	CSR1	Q06705	YLR380W	Y153	AVYENNETGVIK	AVY(ph)ENNETGVIK_2	TRUE	1.54413	1.58602	up	No	136	non-essential	No domain	98.12	0.227	0.211	ordered	2.75854	0	0	0	na	na	na	na	-0.522710513184847	0.217632631986575
327	pYd-EPHB1-wt_vs_pYd-EPHB1-dead	PGI1	P12709	YBR196C	Y108	AVYHVALR	AVY(ph)HVALR_2	TRUE	2.52676	2.5765	up	No	3703	essential	PGI:Domain:CL0067	97.26	0.016	0.195	ordered	20.6884	0	0	0	na	na	na	na	-1.12239138148529	0.545990117825922
328	pYd-EPHB1-wt_vs_pYd-EPHB1-dead	SSE2	P32590	YBR169C	Y445	AVYTHPSK	AVY(ph)THPSK_2	TRUE	1.94484	1.83686	up	No	161	non-essential	HSP70:Family:CL0108	97.98	0.078	0.284	ordered	-0.108096	0	0	0	na	na	na	na	-2.75275059036774	0.856828193832599
329	pYd-EPHB1-wt_vs_pYd-EPHB1-dead	VPS35	P34110	YJL154C	Y3	AYADSPENAIAVIK	AY(ph)ADSPENAIAVIK_2	TRUE	1.69016	1.69524	up	No	48	non-essential	No domain	83.78	0.318	0.4	ordered	-1.35	0	0	0	na	na	na	na	-1.6912213205317	0.551506872229502
330	pYd-EPHB1-wt_vs_pYd-EPHB1-dead	CIT1	P00890	YNR001C	Y197	AYAQGVSK	AY(ph)AQGVSK_2	TRUE	1.96914	2.04118	up	No	292	non-essential	Citrate_synt:Domain:No_clan	98.34	0.439	0.333	ordered	-1.88543	1	0	0	na	na	na	na	-2.77778679804641	0.662015163168883
331	pYd-EPHB1-wt_vs_pYd-EPHB1-dead	ICL1	P28240	YER065C	Y497	AYAQNVQQR	AY(ph)AQNVQQR_2	TRUE	0.948176	1.01999	up	No	891	non-essential	ICL:Domain:CL0151	98.02	0.333	0.416	ordered	0.221124	0	0	0	na	na	na	na	-4.51923126195911	0.772452259406315
332	pYd-EPHB1-wt_vs_pYd-EPHB1-dead	YMR090W	Q04304	YMR090W	Y73	AYDAVVFSAGAGGK	AY(ph)DAVVFSAGAGGK_2	TRUE	1.95701	2.09515	up	No	91	non-essential	NAD_binding_10:Domain:CL0063	98.36	0.137	0.264	ordered	2.91731	0	0	0	na	na	na	na	-0.0692188890808263	0.159054022722003
333	pYd-EPHB1-wt_vs_pYd-EPHB1-dead	SUP35	P05453	YDR172W	Y332	AYFETEK	AY(ph)FETEK_2	TRUE	0.885743	0.856873	up	No	539	essential	GTP_EFTU:Domain:CL0023	90.24	0.2	0.223	ordered	2.91969	0	0	0	na	na	na	na	-1.26604964019163	0.553390970220941
334	pYd-EPHB1-wt_vs_pYd-EPHB1-dead	PRB1	P09232	YEL060C	Y484	AYFSNWGK	AY(ph)FSNWGK_2	TRUE	2.08833	2.18997	up	No	94.4	non-essential	Peptidase_S8:Domain:No_clan	96.91	0.62	0.133	ordered	-0.499601	0	0	0	na	na	na	na	-0.951328523947668	0.690212660116901
335	pYd-EPHB1-wt_vs_pYd-EPHB1-dead	RPL26B	P53221	YGR034W	Y19	AYFTAPSSER	AY(ph)FTAPSSER_2	TRUE	0.745783	0.795263	up	No	3693	non-essential	Ribosomal_L26:Family:No_clan	98.08	0.314	0.469	ordered	-0.9849655	1	0	0	na	na	na	na	-1.08338427824841	0.239600665557404
336	pYd-EPHB1-wt_vs_pYd-EPHB1-dead	RPL26A	P05743	YLR344W	Y19	AYFTAPSSQR	AY(ph)FTAPSSQR_2	TRUE	0.697139	0.680525	up	No	788	non-essential	Ribosomal_L26:Family:No_clan	96.54	0.294	0.471	ordered	-1.264015	1	0	0	na	na	na	na	-1.22547428484248	0.30753268312928
337	pYd-EPHB1-wt_vs_pYd-EPHB1-dead	SAH1	P39954	YER043C	Y40	AYGDVQPLK	AY(ph)GDVQPLK_2	TRUE	0.619576	0.638764	up	No	4120	essential	AdoHcyase:Domain:CL0325	97.77	0.043	0.249	ordered	3.595145	0	0	0	na	na	na	na	-1.65893341469806	0.477725674091442
338	pYd-EPHB1-wt_vs_pYd-EPHB1-dead	DPS1	P04802	YLL018C	Y297	AYLAQSPQFNK	AY(ph)LAQSPQFNK_2	TRUE	1.14953	1.21946	up	No	823	essential	tRNA-synt_2:Domain:CL0040	95.58	0.184	0.278	ordered	0.288623	0	0	0	na	na	na	na	-2.56107340860518	0.738020981003686
339	pYd-EPHB1-wt_vs_pYd-EPHB1-dead	BEM2	P39960	YER155C	Y866	AYSTIGSQR	AY(ph)STIGSQR_2	TRUE	2.17197	2.31263	up	No	48.5	non-essential	No domain	82.24	0.012	0.318	ordered	8.85714	0	0	0	na	na	na	na	-1.90748714568386	0.73359898921178
340	pYd-EPHB1-wt_vs_pYd-EPHB1-dead	ATP14	Q12349	YLR295C	Y85	AYTEQNVETAHVAK	AY(ph)TEQNVETAHVAK_3	TRUE	1.01703	0.979169	up	No	230	non-essential	ATP_sub_h:Family:No_clan	73.84	0.651	0.653	disordered	0.0792541	0	0	1	na	na	ATP7	-0.30736	-4.95444912605463	0.949318568994889
341	pYd-EPHB1-wt_vs_pYd-EPHB1-dead	VIP1	Q06685	YLR410W	Y416	AYTIGENFCHAETR	AY(ph)TIGENFCHAETR_3	TRUE	1.30525	1.42729	up	No	121	non-essential	RimK:Domain:CL0179	97.98	0.051	0.205	ordered	0.24548	0	0	0	na	na	na	na	-5.66672439911607	0.913622788881231
342	pYd-EPHB1-wt_vs_pYd-EPHB1-dead	VIP1	Q06685	YLR410W	Y501	AYYDSCANILR	AYY(ph)DSCANILR_2	TRUE	0.973523	1.03041	up	No	121	non-essential	RimK:Domain:CL0179	96.32	0.016	0.215	ordered	10.508	0	0	0	na	na	na	na	-4.9376470717723	0.842637261658626
343	pYd-EPHB1-wt_vs_pYd-EPHB1-dead	ACH1	P32316	YBL015W	Y474	CAHPDYQALLTDYLDR	CAHPDY(ph)QALLTDYLDR_3	TRUE	0.902361	0.937796	up	No	152	non-essential	AcetylCoA_hyd_C:Domain:CL0246	98.75	0	0.215	ordered	23.2822	0	0	0	na	na	na	na	-2.44268501419086	0.698633565243506
344	pYd-EPHB1-wt_vs_pYd-EPHB1-dead	FAP7	Q12055	YDL166C	Y108	CDNSNLYSR	CDNSNLY(ph)SR_2	TRUE	1.60752	1.60302	up	No	84.5	essential	AAA_18:Domain:CL0023	98.54	0.42	0.305	ordered	0.02787265	5	0	1	na	na	RPS14B	-0.0987599999999986	-1.51704924999051	0.53037195611453
345	pYd-EPHB1-wt_vs_pYd-EPHB1-dead	LSC2	P53312	YGR244C	Y367	CDYVALGLVEAAR	CDY(ph)VALGLVEAAR_2	TRUE	1.25031	1.26046	up	No	299	non-essential	Ligase_CoA:Domain:CL0506	89.76	0.455	0.193	ordered	-1.0040925	0	0	0	na	na	na	na	-0.52358207871623	0.29015160852952
346	pYd-EPHB1-wt_vs_pYd-EPHB1-dead	FAS1	P07149	YKL182W	Y836	CIAACTGVPDDKWEQTYK	CIAACTGVPDDKWEQTY(ph)K_3	TRUE	1.62831	1.73467	up	No	1976	essential	DUF1729:Family:No_clan	95.35	0.082	0.224	ordered	2.83302	0	0	0	na	na	na	na	-3.37160986384233	0.789425051334702
347	pYd-EPHB1-wt_vs_pYd-EPHB1-dead	UBP15	P50101	YMR304W	Y330	CINVDYESAR	CINVDY(ph)ESAR_2	TRUE	2.08017	2.18089	up	No	62.8	non-essential	UCH:Family:CL0125	87.3	0.173	0.311	ordered	0.508103	0	0	0	na	na	na	na	-3.29974406214659	0.830604601391118
348	pYd-EPHB1-wt_vs_pYd-EPHB1-dead	ALD3	P54114	YMR169C	Y354	CIVGPVISSTQYDR	CIVGPVISSTQY(ph)DR_2	TRUE	3.41465	3.2174	up	No	282	non-essential	Aldedh:Family:CL0099	98.58	0.137	0.226	ordered	0.354992666666667	0	0	0	na	na	na	na	-0.532065143568916	0.431811089150109
349	pYd-EPHB1-wt_vs_pYd-EPHB1-dead	ALD3	P54114	YMR169C	Y354	CIVGPVISSTQYDR	CIVGPVISSTQY(ph)DR_3	TRUE	1.83616	1.92405	up	No	282	non-essential	Aldedh:Family:CL0099	98.58	0.137	0.226	ordered	0.354992666666667	0	0	0	na	na	na	na	-0.532065143568916	0.431811089150109
350	pYd-EPHB1-wt_vs_pYd-EPHB1-dead	MIX17	Q03667	YMR002W	Y141	CLDENNGNFQICDYYLQQLK	CLDENNGNFQICDY(ph)YLQQLK_3	TRUE	1.00809	1.05009	up	No	150	non-essential	No domain	91.26	0.596	0.42	ordered	-0.392045	0	0	0	na	na	na	na	-3.09517403583773	0.680398446733074
351	pYd-EPHB1-wt_vs_pYd-EPHB1-dead	CCW14	O13547	YLR390W-A	Y76	CLDSICPNNDADAAYSAFK	CLDSICPNNDADAAY(ph)SAFK_2	TRUE	1.19977	1.23065	up	No	834	non-essential	CFEM:Domain:No_clan	90.13	0.114	0.384	ordered	0.2227665	0	0	0	na	na	na	na	-0.851055624582294	0.507529781973477
352	pYd-EPHB1-wt_vs_pYd-EPHB1-dead	STE23	Q06010	YLR389C	Y455	CLEKDYIPVSR	CLEKDY(ph)IPVSR_2	TRUE	1.72243	1.76295	up	No	61.2	non-essential	Peptidase_M16_M:Family:CL0094	92.73	0.275	0.164	ordered	3.306215	0	0	0	na	na	na	na	-1.29223817559019	0.547677010993517
353	pYd-EPHB1-wt_vs_pYd-EPHB1-dead	STE23	Q06010	YLR389C	Y455	CLEKDYIPVSR	CLEKDY(ph)IPVSR_3	TRUE	2.03182	1.99827	up	No	61.2	non-essential	Peptidase_M16_M:Family:CL0094	92.73	0.275	0.164	ordered	3.306215	0	0	0	na	na	na	na	-1.29223817559019	0.547677010993517
354	pYd-EPHB1-wt_vs_pYd-EPHB1-dead	DAL7	P21826	YIR031C	Y469	CQLYQWVK	CQLY(ph)QWVK_2	TRUE	1.28858	1.34607	up	No	24.7	non-essential	Malate_synthase:Family:CL0151	98.07	0.075	0.129	ordered	1.1463625	0	0	0	na	na	na	na	-4.08937176816927	0.795038730219075
355	pYd-EPHB1-wt_vs_pYd-EPHB1-dead	INO1	P11986	YJL153C	Y21	CTYKDNELLTK	CTY(ph)KDNELLTK_2	TRUE	1.05054	1.04995	up	No	195	non-essential	No domain	90.29	0.361	0.403	ordered	0.915213	0	0	0	na	na	na	na	-1.67541842683032	0.443379919996049
356	pYd-EPHB1-wt_vs_pYd-EPHB1-dead	INO1	P11986	YJL153C	Y21	CTYKDNELLTK	CTY(ph)KDNELLTK_3	TRUE	1.0585	1.01007	up	No	195	non-essential	No domain	90.29	0.361	0.403	ordered	0.915213	0	0	0	na	na	na	na	-1.67541842683032	0.443379919996049
357	pYd-EPHB1-wt_vs_pYd-EPHB1-dead	GAL7	P08431	YBR018C	Y55	CYLCPGNKR	CY(ph)LCPGNKR_2	TRUE	2.36306	2.42851	up	No	5.96	non-essential	GalP_UDP_transf:Domain:CL0265	96.3	0.522	0.382	ordered	-0.1463258	0	0	0	na	na	na	na	-2.72810786921764	0.80802415875755
358	pYd-EPHB1-wt_vs_pYd-EPHB1-dead	GAL7	P08431	YBR018C	Y55	CYLCPGNK	CY(ph)LCPGNK_1	TRUE	1.44347	1.39933	up	No	5.96	non-essential	GalP_UDP_transf:Domain:CL0265	96.3	0.522	0.382	ordered	-0.1463258	0	0	0	na	na	na	na	-2.72810786921764	0.80802415875755
359	pYd-EPHB1-wt_vs_pYd-EPHB1-dead	GAL7	P08431	YBR018C	Y55	CYLCPGNK	CY(ph)LCPGNK_2	TRUE	2.82659	2.93429	up	No	5.96	non-essential	GalP_UDP_transf:Domain:CL0265	96.3	0.522	0.382	ordered	-0.1463258	0	0	0	na	na	na	na	-2.72810786921764	0.80802415875755
360	pYd-EPHB1-wt_vs_pYd-EPHB1-dead	ALG1	P16661	YBR110W	Y419	DADLYQK	DADLY(ph)QK_2	TRUE	1.24124	1.12299	up	No	41.1	essential	Glycos_transf_1:Family:CL0113	96.7	0.055	0.306	ordered	1.73265	0	0	0	na	na	na	na	-0.649311434370609	0.651975149454929
361	pYd-EPHB1-wt_vs_pYd-EPHB1-dead	PDX3	P38075	YBR035C	Y185	DAEDIPCPDYWGGLR	DAEDIPCPDY(ph)WGGLR_2	TRUE	0.821902	0.867594	up	No	181	non-essential	No domain	96.28	0.306	0.232	ordered	1.74438	0	0	0	na	na	na	na	-0.759062069436801	0.393764434180139
362	pYd-EPHB1-wt_vs_pYd-EPHB1-dead	YMR196W	Q04336	YMR196W	Y322	DAFEEYLVQGK	DAFEEY(ph)LVQGK_2	TRUE	1.59591	1.67744	up	No	82.3	non-essential	No domain	98.28	0.235	0.267	ordered	-0.362539	0	0	0	na	na	na	na	-1.12393503818631	0.454778611178321
363	pYd-EPHB1-wt_vs_pYd-EPHB1-dead	RPS5	P26783	YJR123W	Y61	DASLVDYVQVR	DASLVDY(ph)VQVR_2	FALSE	1.87921	1.60635	up	No	2061	essential	No domain	95.81	0.235	0.347	ordered	-1.42713	0	0	0	na	na	na	na	-3.51738104411563	0.770706598034628
364	pYd-EPHB1-wt_vs_pYd-EPHB1-dead	MAP2	P38174	YBL091C	Y228	DATYTGIK	DATY(ph)TGIK_2	TRUE	1.67206	1.70355	up	No	73.9	non-essential	Peptidase_M24:Domain:No_clan	98.66	0.2	0.16	ordered	1.26068	1	0	0	na	na	na	na	-1.00756827631786	0.422836418209105
365	pYd-EPHB1-wt_vs_pYd-EPHB1-dead	MET7	Q08645	YOR241W	Y82	DAVTALNSLQSNYANIMAIR	DAVTALNSLQSNY(ph)ANIMAIR_2	TRUE	0.997726	1.01242	up	No	100	non-essential	No domain	72.37	0.345	0.347	ordered	-0.621348	0	0	0	na	na	na	na	-0.171741695915932	0.440259428296901
366	pYd-EPHB1-wt_vs_pYd-EPHB1-dead	MET7	Q08645	YOR241W	Y82	DAVTALNSLQSNYANIMAIR	DAVTALNSLQSNY(ph)ANIMAIR_3	TRUE	1.3734	1.41977	up	No	100	non-essential	No domain	72.37	0.345	0.347	ordered	-0.621348	0	0	0	na	na	na	na	-0.171741695915932	0.440259428296901
367	pYd-EPHB1-wt_vs_pYd-EPHB1-dead	YMR226C	Q05016	YMR226C	Y168	DAYPTGSIYCASK	DAYPTGSIY(ph)CASK_2	TRUE	3.9352	4.08519	up	No	402	non-essential	adh_short:Domain:CL0063	98.63	0.098	0.214	ordered	-1.34312	0	0	0	na	na	na	na	-3.36633846470745	0.962444553967472
368	pYd-EPHB1-wt_vs_pYd-EPHB1-dead	HER1	Q12276	YOR227W	Y398	DAYYVAER	DAYY(ph)VAER_2	TRUE	1.75417	1.92343	up	No	25	non-essential	No domain	80.15	0.576	0.528	ordered	-0.282112	0	0	0	na	na	na	na	-0.621715966346417	0.489153714031256
369	pYd-EPHB1-wt_vs_pYd-EPHB1-dead	ARO8	P53090	YGL202W	Y380	DCAIDALYK	DCAIDALY(ph)K_2	TRUE	1.16276	1.23048	up	No	871	non-essential	Aminotran_1_2:Domain:CL0061	96.8	0.243	0.21	ordered	-0.416739	0	0	0	na	na	na	na	-0.00886481277475054	0.15148963048742
370	pYd-EPHB1-wt_vs_pYd-EPHB1-dead	SSD1	P24276	YDR293C	Y1041	DCAYQAQEQAIHLLLCK	DCAY(ph)QAQEQAIHLLLCK_3	TRUE	0.755857	0.746437	up	No	91.5	non-essential	No domain	94.6	0.114	0.096	ordered	1.01527	0	0	0	na	na	na	na	-0.550879394865043	0.302067977930337
371	pYd-EPHB1-wt_vs_pYd-EPHB1-dead	NRD1	P53617	YNL251C	Y418	DCCDYQHGYSIIPMHR	DCCDY(ph)QHGYSIIPMHR_3	TRUE	2.04612	2.19479	up	No	114	essential	No domain	92.42	0.263	0.186	ordered	2.89574	0	0	0	na	na	na	na	-4.61854277653607	0.919990840393863
372	pYd-EPHB1-wt_vs_pYd-EPHB1-dead	SFH5	P47008	YJL145W	Y255	DCPYEGYGGK	DCPY(ph)EGYGGK_2	TRUE	2.19277	2.32809	up	No	152	non-essential	CRAL_TRIO:Domain:CL0512	97.29	0.537	0.306	ordered	-0.129141	0	0	0	na	na	na	na	-2.51691709762794	0.640294223179046
373	pYd-EPHB1-wt_vs_pYd-EPHB1-dead	DED81	P38707	YHR019C	Y545	DCSLYPR	DCSLY(ph)PR_2	TRUE	2.12069	2.149	up	No	498	essential	tRNA-synt_2:Domain:CL0040	98.03	0.325	0.32	ordered	-0.465432	0	0	0	na	na	na	na	-3.63282967602397	0.800969029070872
374	pYd-EPHB1-wt_vs_pYd-EPHB1-dead	YGR054W	P53235	YGR054W	Y124	DCVSEDIVPAYEYQAK	DCVSEDIVPAY(ph)EYQAK_2	TRUE	2.10909	2.23347	up	No	94	non-essential	No domain	97.07	0.137	0.346	ordered	-0.26326165	0	0	0	na	na	na	na	-1.0601440140201	0.332841207349081
375	pYd-EPHB1-wt_vs_pYd-EPHB1-dead	YGR054W	P53235	YGR054W	Y124	DCVSEDIVPAYEYQAK	DCVSEDIVPAY(ph)EYQAK_3	TRUE	1.54621	1.5675	up	No	94	non-essential	No domain	97.07	0.137	0.346	ordered	-0.26326165	0	0	0	na	na	na	na	-1.0601440140201	0.332841207349081
376	pYd-EPHB1-wt_vs_pYd-EPHB1-dead	MET6	P05694	YER091C	Y686	DDANYIAEFK	DDANY(ph)IAEFK_2	TRUE	1.78137	1.80964	up	No	5820	non-essential	Meth_synt_2:Domain:CL0160	77.71	0.039	0.214	ordered	2.61257	0	0	0	na	na	na	na	-0.57942922357336	0.255576144396404
377	pYd-EPHB1-wt_vs_pYd-EPHB1-dead	NSA1	P53136	YGL111W	Y366	DDITGSSTYIHVHDGK	DDITGSSTY(ph)IHVHDGK_3	TRUE	1.24107	1.28462	up	No	69.2	essential	No domain	97.84	0.086	0.197	ordered	4.74414	0	0	0	na	na	na	na	-0.581205162624516	0.426074580130942
378	pYd-EPHB1-wt_vs_pYd-EPHB1-dead	EHT1	P38295	YBR177C	Y404	DDPVVGPDQPYSIVEK	DDPVVGPDQPY(ph)SIVEK_2	TRUE	2.28426	2.34222	up	No	112	non-essential	Abhydrolase_1:Domain:CL0028	75.86	0.361	0.155	ordered	-0.429844	0	0	0	na	na	na	na	-0.176821333179352	0.103782395517161
379	pYd-EPHB1-wt_vs_pYd-EPHB1-dead	EHT1	P38295	YBR177C	Y404	DDPVVGPDQPYSIVEK	DDPVVGPDQPY(ph)SIVEK_3	TRUE	1.40078	1.39953	up	No	112	non-essential	Abhydrolase_1:Domain:CL0028	75.86	0.361	0.155	ordered	-0.429844	0	0	0	na	na	na	na	-0.176821333179352	0.103782395517161
380	pYd-EPHB1-wt_vs_pYd-EPHB1-dead	HSC82	P15108	YMR186W	Y184	DDQLEYLEEKR	DDQLEY(ph)LEEKR_3	TRUE	0.921161	0.993998	up	No	4538	non-essential	HSP90:Family:No_clan	96.37	0.016	0.239	ordered	0.398852	0	0	0	na	na	na	na	-2.35408550050707	0.730795072788354
381	pYd-EPHB1-wt_vs_pYd-EPHB1-dead	HSC82	P15108	YMR186W	Y184	DDQLEYLEEK	DDQLEY(ph)LEEK_2	TRUE	1.37657	1.42785	up	No	4538	non-essential	HSP90:Family:No_clan	96.37	0.016	0.239	ordered	0.398852	0	0	0	na	na	na	na	-2.35408550050707	0.730795072788354
382	pYd-EPHB1-wt_vs_pYd-EPHB1-dead	RNR3	P21672	YIL066C	Y232	DDSIEGIYDTLK	DDSIEGIY(ph)DTLK_2	TRUE	1.99997	2.16494	up	No	24.2	non-essential	Ribonuc_red_lgC:Family:CL0339	97.59	0.498	0.218	ordered	-0.508267	2	0	0	na	na	na	na	-1.7961728436339	0.630504573263069
383	pYd-EPHB1-wt_vs_pYd-EPHB1-dead	RVS161	P25343	YCR009C	Y238	DDYANGLLDTK	DDY(ph)ANGLLDTK_2	TRUE	1.55927	1.59167	up	No	330	non-essential	No domain	85.97	0.647	0.441	ordered	0.127277	0	0	1	na	na	RVS167	-0.0396000000000015	-2.93096956598759	0.585898709036743
384	pYd-EPHB1-wt_vs_pYd-EPHB1-dead	RPO21	P04050	YDL140C	Y792	DDYSPESK	DDY(ph)SPESK_2	TRUE	1.54513	1.44455	up	No	331	essential	RNA_pol_Rpb1_4:Domain:No_clan	94.32	0.247	0.241	ordered	-0.107152	0	0	0	na	na	na	na	-1.0641458387822	0.476533309031259
385	pYd-EPHB1-wt_vs_pYd-EPHB1-dead	ESA1	Q08649	YOR244W	Y233	DDYVSFFEIDGR	DDY(ph)VSFFEIDGR_2	TRUE	1.54775	1.643	up	No	18.9	essential	MOZ_SAS:Family:CL0257	94.6	0.173	0.223	ordered	1.54037	0	0	0	na	na	na	na	-0.466046733736305	0.206317283804566
386	pYd-EPHB1-wt_vs_pYd-EPHB1-dead	SPN1	Q06505	YPR133C	Y153	DEDDLEQYLDEK	DEDDLEQY(ph)LDEK_2	TRUE	0.881383	0.920527	up	No	68.4	essential	No domain	94.53	0.49	0.437	ordered	1.041235	3	0	0	na	na	na	na	-0.863479442141311	0.433324768756423
387	pYd-EPHB1-wt_vs_pYd-EPHB1-dead	MAE1	P36013	YKL029C	Y294	DELYMGNK	DELY(ph)MGNK_2	TRUE	0.98483	0.997445	up	No	192	non-essential	malic:Domain:CL0603	98.18	0.035	0.357	ordered	16.015	0	0	0	na	na	na	na	-6.41118178039817	0.969343984888434
388	pYd-EPHB1-wt_vs_pYd-EPHB1-dead	BFR1	P38934	YOR198C	Y225	DELYSQIR	DELY(ph)SQIR_2	TRUE	2.62514	2.62663	up	No	724	non-essential	No domain	97.95	0.373	0.362	ordered	-0.3297025	0	0	0	na	na	na	na	-2.48529312974669	0.685797556327766
389	pYd-EPHB1-wt_vs_pYd-EPHB1-dead	DDP1	Q99321	YOR163W	Y73	DEPNYETTAQR	DEPNY(ph)ETTAQR_2	TRUE	2.36737	2.58834	up	No	49.5	non-essential	NUDIX:Domain:CL0261	97.65	0.314	0.16	ordered	-0.709913	0	0	0	na	na	na	na	-0.540231673610134	0.324544179523142
390	pYd-EPHB1-wt_vs_pYd-EPHB1-dead	ERG11	P10614	YHR007C	Y419	DEYFPNAHQFNIHR	DEY(ph)FPNAHQFNIHR_3	TRUE	0.567088	0.566347	up	No	440	essential	p450:Domain:No_clan	98.32	0.388	0.199	ordered	-0.41597	0	0	0	na	na	na	na	-0.0753881881698763	0.318272095332671
391	pYd-EPHB1-wt_vs_pYd-EPHB1-dead	KAR4	P25583	YCL055W	Y49	DFHTNDYSNNYIHGK	DFHTNDY(ph)SNNYIHGK_3	TRUE	0.966824	1.00525	up	No	31.9	non-essential	No domain	93.18	0.369	0.532	ordered	0.467488	0	0	0	na	na	na	na	-3.99881220285054	0.728659015878007
392	pYd-EPHB1-wt_vs_pYd-EPHB1-dead	SEC7	P11075	YDR170C	Y1871	DFNEDYGLR	DFNEDY(ph)GLR_2	TRUE	0.820333	0.852867	up	No	308	essential	No domain	82.09	0.125	0.187	ordered	2.4549	0	0	0	na	na	na	na	-1.27775549458701	0.504572491680424
393	pYd-EPHB1-wt_vs_pYd-EPHB1-dead	POR1	P04840	YNL055C	Y22	DFYHATPAAFDVQTTTANGIK	DFY(ph)HATPAAFDVQTTTANGIK_3	TRUE	2.13548	2.12773	up	No	3429	non-essential	Porin_3:Family:CL0193	94.38	0.153	0.236	ordered	2.867165	0	0	0	na	na	na	na	-1.99957344008399	0.429329115101889
394	pYd-EPHB1-wt_vs_pYd-EPHB1-dead	SER3	P40054	YER081W	Y281	DGAYVINASR	DGAY(ph)VINASR_2	TRUE	0.960091	0.979675	up	No	674	non-essential	2-Hacid_dh:Domain:CL0325	98.72	0.031	0.188	ordered	4.8214	0	0	0	na	na	na	na	-1.9897176434728	0.534283469868702
395	pYd-EPHB1-wt_vs_pYd-EPHB1-dead	SAC6	P32599	YDR129C	Y53	DGDATYDEAR	DGDATY(ph)DEAR_2	TRUE	1.8455	1.91405	up	No	408	non-essential	No domain	90.17	0.039	0.249	ordered	5.2734	0	0	0	na	na	na	na	-1.38360589362031	0.397031692017548
396	pYd-EPHB1-wt_vs_pYd-EPHB1-dead	SIS1	P25294	YNL007C	Y270	DGDDLIYTLPLSFK	DGDDLIY(ph)TLPLSFK_2	TRUE	0.528533	0.544543	up	No	719	essential	DnaJ_C:Domain:No_clan	98.21	0.133	0.288	ordered	0.065627545	0	0	0	na	na	na	na	-0.393016327264692	0.452153110047847
397	pYd-EPHB1-wt_vs_pYd-EPHB1-dead	BRE5	P53741	YNR051C	Y421	DGFYPIYIR	DGFYPIY(ph)IR_2	TRUE	2.39381	2.40771	up	No	222	non-essential	No domain	94.47	0.259	0.346	ordered	0.0329819	0	0	0	na	na	na	na	-3.22863577645633	0.918865776673911
398	pYd-EPHB1-wt_vs_pYd-EPHB1-dead	GLT1	Q12680	YDL171C	Y867	DGGYKHVNEPTAIASLQDTVR	DGGY(ph)KHVNEPTAIASLQDTVR_3	TRUE	1.10003	1.03142	up	No	883	non-essential	No domain	87.29	0.094	0.088	ordered	5.64092	0	0	0	na	na	na	na	-0.78519835270883	0.367226230795661
399	pYd-EPHB1-wt_vs_pYd-EPHB1-dead	ENO2	P00925	YHR174W	Y259	DGKYDLDFKNPESDK	DGKY(ph)DLDFKNPESDK_3	TRUE	0.691908	0.695348	up	No	18184	non-essential	Enolase_C:Domain:CL0256	98.74	0	0.298	ordered	18.3334	0	0	0	na	na	na	na	-4.48639828374299	0.931678515483793
400	pYd-EPHB1-wt_vs_pYd-EPHB1-dead	ENO1	P00924	YGR254W	Y259	DGKYDLDFKNPNSDK	DGKY(ph)DLDFKNPNSDK_3	TRUE	1.31993	1.31334	up	No	6357	non-essential	Enolase_C:Domain:CL0256	98.79	0	0.292	ordered	18.7859	0	0	0	na	na	na	na	-4.12911518079238	0.911555609109531
401	pYd-EPHB1-wt_vs_pYd-EPHB1-dead	ERG10	P41338	YPL028W	Y155	DGLNDAYDGLAMGVHAEK	DGLNDAY(ph)DGLAMGVHAEK_3	TRUE	0.933372	0.889859	up	No	629	essential	Thiolase_N:Domain:CL0046	96.23	0.675	0.238	ordered	0.360353	0	0	0	na	na	na	na	-0.75323766661259	0.385083311293309
402	pYd-EPHB1-wt_vs_pYd-EPHB1-dead	LAP3	Q01532	YNL239W	Y433	DGLYVMTQK	DGLY(ph)VM(ox)TQK_2	TRUE	1.82569	1.74645	up	No	116	non-essential	Peptidase_C1_2:Family:CL0125	98.82	0	0.172	ordered	11.1867633333333	0	0	0	na	na	na	na	-1.75881160784722	0.489535644211903
403	pYd-EPHB1-wt_vs_pYd-EPHB1-dead	LAP3	Q01532	YNL239W	Y433	DGLYVMTQK	DGLY(ph)VMTQK_2	TRUE	2.26144	2.27741	up	No	116	non-essential	Peptidase_C1_2:Family:CL0125	98.82	0	0.172	ordered	11.1867633333333	0	0	0	na	na	na	na	-1.75881160784722	0.489535644211903
404	pYd-EPHB1-wt_vs_pYd-EPHB1-dead	TPS1	Q00764	YBR126C	Y399	DGMNLVSYEYIACQEEK	DGMNLVSY(ph)EYIACQEEK_2	TRUE	2.20798	2.30857	up	No	270	non-essential	Glyco_transf_20:Family:CL0113	98.03	0.004	0.116	ordered	7.37623	0	0	0	na	na	na	na	-2.35072033194353	0.690876222883879
405	pYd-EPHB1-wt_vs_pYd-EPHB1-dead	CTT1	P06115	YGR088W	Y405	DGPMSYYNFGPEPNYISSLPNQTLK	DGPM(ox)SY(ph)YNFGPEPNYISSLPNQTLK_3	TRUE	1.26022	1.19761	up	No	48.2	non-essential	Catalase:Domain:No_clan	79.65	0.604	0.402	ordered	-0.466643	1	0	0	na	na	na	na	-1.22860814572496	0.37022811372898
406	pYd-EPHB1-wt_vs_pYd-EPHB1-dead	CTT1	P06115	YGR088W	Y414	DGPMSYYNFGPEPNYISSLPNQTLK	DGPM(ox)SYYNFGPEPNY(ph)ISSLPNQTLK_3	TRUE	2.65074	2.74396	up	No	48.2	non-essential	Catalase:Domain:No_clan	90.87	0.478	0.405	ordered	-0.690523	3	0	0	na	na	na	na	-3.80755154840467	0.796102861960748
407	pYd-EPHB1-wt_vs_pYd-EPHB1-dead	CTT1	P06115	YGR088W	Y405	DGPMSYYNFGPEPNYISSLPNQTLK	DGPMSY(ph)YNFGPEPNYISSLPNQTLK_3	TRUE	2.09744	2.03148	up	No	48.2	non-essential	Catalase:Domain:No_clan	79.65	0.604	0.402	ordered	-0.466643	1	0	0	na	na	na	na	-1.22860814572496	0.37022811372898
408	pYd-EPHB1-wt_vs_pYd-EPHB1-dead	CTT1	P06115	YGR088W	Y414	DGPMSYYNFGPEPNYISSLPNQTLK	DGPMSYYNFGPEPNY(ph)ISSLPNQTLK_3	TRUE	3.0621	3.12974	up	No	48.2	non-essential	Catalase:Domain:No_clan	90.87	0.478	0.405	ordered	-0.690523	3	0	0	na	na	na	na	-3.80755154840467	0.796102861960748
409	pYd-EPHB1-wt_vs_pYd-EPHB1-dead	GAL10	P04397	YBR019C	Y248	DGTPIRDYIHVVDLAK	DGTPIRDY(ph)IHVVDLAK_2	TRUE	2.57132	2.53722	up	No	6.04	non-essential	GDP_Man_Dehyd:Domain:CL0063	98.42	0.055	0.129	ordered	1.9406475	0	0	0	na	na	na	na	0	NaN
410	pYd-EPHB1-wt_vs_pYd-EPHB1-dead	GAL10	P04397	YBR019C	Y248	DGTPIRDYIHVVDLAK	DGTPIRDY(ph)IHVVDLAK_3	FALSE	3.11691	2.97908	up	No	6.04	non-essential	GDP_Man_Dehyd:Domain:CL0063	98.42	0.055	0.129	ordered	1.9406475	0	0	0	na	na	na	na	0	NaN
411	pYd-EPHB1-wt_vs_pYd-EPHB1-dead	GAL10	P04397	YBR019C	Y248	DGTPIRDYIHVVDLAK	DGTPIRDY(ph)IHVVDLAK_4	TRUE	1.30327	1.27261	up	No	6.04	non-essential	GDP_Man_Dehyd:Domain:CL0063	98.42	0.055	0.129	ordered	1.9406475	0	0	0	na	na	na	na	0	NaN
412	pYd-EPHB1-wt_vs_pYd-EPHB1-dead	SOF1	P33750	YLL011W	Y71	DGVYAIAK	DGVY(ph)AIAK_2	TRUE	1.89294	1.93692	up	No	104	essential	No domain	95.43	0.259	0.228	ordered	0.457873	0	0	1	na	na	FCF1	-0.898622	-1.34443798897786	0.432569152943709
413	pYd-EPHB1-wt_vs_pYd-EPHB1-dead	COX8	P04039	YLR395C	Y35	DGVYENIPFK	DGVY(ph)ENIPFK_2	TRUE	2.55639	2.557	up	No	58.1	non-essential	COX7C:Family:No_clan	93.89	0.404	0.603	disordered	-0.342139	0	0	0	na	na	na	na	-3.01310850512783	0.884865049538777
414	pYd-EPHB1-wt_vs_pYd-EPHB1-dead	NCA3	P46955	YJL116C	Y127	DGYYCSYACEPGMSK	DGYY(ph)CSYACEPGMSK_2	TRUE	1.89464	1.9618	up	No	5.68	non-essential	SUN:Family:No_clan	98.81	0.129	0.232	ordered	-0.334263	0	0	0	na	na	na	na	-3.45130492381619	0.697217418644867
415	pYd-EPHB1-wt_vs_pYd-EPHB1-dead	VMA2	P16140	YBR127C	Y404	DHGDVSNQLYAK	DHGDVSNQLY(ph)AK_2	TRUE	1.59446	1.68458	up	No	1233	non-essential	No domain	94.22	0.357	0.191	ordered	0.523668	5	0	0	na	na	na	na	-2.26968261811034	0.531459987782529
416	pYd-EPHB1-wt_vs_pYd-EPHB1-dead	VMA2	P16140	YBR127C	Y404	DHGDVSNQLYAK	DHGDVSNQLY(ph)AK_3	TRUE	1.04932	0.974023	up	No	1233	non-essential	No domain	94.22	0.357	0.191	ordered	0.523668	5	0	0	na	na	na	na	-2.26968261811034	0.531459987782529
417	pYd-EPHB1-wt_vs_pYd-EPHB1-dead	IRC25	Q07951	YLR021W	Y95	DHLSDYQVVTK	DHLSDY(ph)QVVTK_2	TRUE	1.47813	1.40888	up	No	8.32	non-essential	POC3_POC4:Family:No_clan	90.08	0.051	0.482	ordered	3.89544	0	0	0	na	na	na	na	-2.01072896714371	0.723826447504813
418	pYd-EPHB1-wt_vs_pYd-EPHB1-dead	HSP26	P15992	YBR072W	Y123	DIDIEYHQNK	DIDIEY(ph)HQNK_2	TRUE	1.86797	2.01766	up	No	394	non-essential	HSP20:Family:CL0190	95.76	0.235	0.364	ordered	4.004755	0	0	0	na	na	na	na	-2.42751510256132	0.858303582420288
419	pYd-EPHB1-wt_vs_pYd-EPHB1-dead	HSP26	P15992	YBR072W	Y123	DIDIEYHQNK	DIDIEY(ph)HQNK_3	TRUE	1.59175	1.60925	up	No	394	non-essential	HSP20:Family:CL0190	95.76	0.235	0.364	ordered	4.004755	0	0	0	na	na	na	na	-2.42751510256132	0.858303582420288
420	pYd-EPHB1-wt_vs_pYd-EPHB1-dead	TDH1	P00360	YJL052W	Y40	DIEVVAVNDPFISNDYAAYMVK	DIEVVAVNDPFISNDY(ph)AAYM(ox)VK_3	TRUE	1.29849	1.30153	up	No	2275	non-essential	Gp_dh_N:Domain:CL0063	98.64	0.427	0.229	ordered	-0.790086	1	0	0	na	na	na	na	-0.519965207314685	0.214206437291898
421	pYd-EPHB1-wt_vs_pYd-EPHB1-dead	FBP26	P32604	YJL155C	Y154	DIGSTSPDYENSEPHVAEADFLER	DIGSTSPDY(ph)ENSEPHVAEADFLER_3	TRUE	1.82764	1.81384	up	No	31.7	non-essential	6PF2K:Domain:CL0023	85.47	0.043	0.35	ordered	7.47642	0	0	0	na	na	na	na	-3.97811321410427	0.843184068013743
422	pYd-EPHB1-wt_vs_pYd-EPHB1-dead	YCK3	P39962	YER123W	Y161	DIKPDNFLISQYQR	DIKPDNFLISQY(ph)QR_3	TRUE	1.27859	1.33825	up	No	47.7	non-essential	Pkinase:Domain:CL0016	93.68	0.086	0.204	ordered	2.45521	0	0	0	na	na	na	na	0	0.215961026568229
423	pYd-EPHB1-wt_vs_pYd-EPHB1-dead	MSS51	P32335	YLR203C	Y94	DINYTCPLSGIPTHHSR	DINY(ph)TCPLSGIPTHHSR_3	TRUE	1.86298	1.72143	up	No	129	non-essential	zf-Mss51:Domain:CL0175	91.34	0.224	0.237	ordered	3.51697	0	0	0	na	na	na	na	-2.92168871655135	0.60833836858006
424	pYd-EPHB1-wt_vs_pYd-EPHB1-dead	LAT1	P12695	YNL071W	Y109	DIPVNKPIAVYVEDK	DIPVNKPIAVY(ph)VEDK_2	TRUE	1.85438	1.90671	up	No	372	non-essential	Biotin_lipoyl:Domain:CL0105	89.77	0.02	0.338	ordered	4.34906	0	0	0	na	na	na	na	-1.28478805183178	0.638344345546879
425	pYd-EPHB1-wt_vs_pYd-EPHB1-dead	LAT1	P12695	YNL071W	Y109	DIPVNKPIAVYVEDK	DIPVNKPIAVY(ph)VEDK_3	TRUE	1.45873	1.43619	up	No	372	non-essential	Biotin_lipoyl:Domain:CL0105	89.77	0.02	0.338	ordered	4.34906	0	0	0	na	na	na	na	-1.28478805183178	0.638344345546879
426	pYd-EPHB1-wt_vs_pYd-EPHB1-dead	FAS1	P07149	YKL182W	Y460	DIQIPVYDTFDGSDLR	DIQIPVY(ph)DTFDGSDLR_2	TRUE	2.48998	2.58225	up	No	1976	essential	No domain	97.57	0.161	0.267	ordered	0.4557515	0	0	0	na	na	na	na	-0.910939849025903	0.453413757700205
427	pYd-EPHB1-wt_vs_pYd-EPHB1-dead	FAS1	P07149	YKL182W	Y460	DIQIPVYDTFDGSDLR	DIQIPVY(ph)DTFDGSDLR_3	TRUE	1.41838	1.44344	up	No	1976	essential	No domain	97.57	0.161	0.267	ordered	0.4557515	0	0	0	na	na	na	na	-0.910939849025903	0.453413757700205
428	pYd-EPHB1-wt_vs_pYd-EPHB1-dead	MRPL32	P25348	YCR003W	Y172	DKDNYLER	DKDNY(ph)LER_2	TRUE	0.883519	0.846819	up	No	49.3	non-essential	No domain	96.28	0.467	0.574	ordered	1.35228	0	0	0	na	na	na	na	-2.57197564890561	0.765769739744155
429	pYd-EPHB1-wt_vs_pYd-EPHB1-dead	NOT3	P06102	YIL038C	Y80	DKDSLLDYR	DKDSLLDY(ph)R_2	TRUE	1.67905	1.75364	up	No	61.5	non-essential	Not3:Family:No_clan	93.32	0.227	0.361	ordered	-0.248629	0	0	0	na	na	na	na	-0.75209050616685	0.462362102530824
430	pYd-EPHB1-wt_vs_pYd-EPHB1-dead	LIA1	P47120	YJR070C	Y171	DKENLQQSLYSSIDPAPPLPLEK	DKENLQQSLY(ph)SSIDPAPPLPLEK_3	TRUE	1.73927	1.79417	up	No	464	non-essential	No domain	89.35	0.224	0.317	ordered	2.62198	0	0	0	na	na	na	na	-1.88393224775687	0.644424649769212
431	pYd-EPHB1-wt_vs_pYd-EPHB1-dead	PNC1	P53184	YGL037C	Y73	DKEPYSTYTYHSPR	DKEPYSTY(ph)TYHSPR_2	TRUE	2.46013	2.12288	up	No	182	non-essential	Isochorismatase:Family:No_clan	98.49	0.208	0.426	ordered	0.0213694	0	0	0	na	na	na	na	-0.0711661495602478	0.0819412266796732
432	pYd-EPHB1-wt_vs_pYd-EPHB1-dead	ACO2	P39533	YJL200C	Y547	DKFYPEMDPKPDSNVEIK	DKFY(ph)PEMDPKPDSNVEIK_3	TRUE	0.817012	0.864699	up	No	517	non-essential	No domain	96.19	0.196	0.407	ordered	3.78805	0	0	0	na	na	na	na	-0.257224762549249	0.132212660929891
433	pYd-EPHB1-wt_vs_pYd-EPHB1-dead	PTK2	P47116	YJR059W	Y524	DKGCHKPGPGSEYSLAR	DKGCHKPGPGSEY(ph)SLAR_4	TRUE	1.15608	1.07741	up	No	67.2	non-essential	Pkinase:Domain:CL0016	95.46	0.102	0.307	ordered	1.11086	0	0	0	na	na	na	na	-3.3274754101921	0.916324639216205
434	pYd-EPHB1-wt_vs_pYd-EPHB1-dead	SIR2	P06700	YDL042C	Y551	DKGVYVVTSDEHPK	DKGVY(ph)VVTSDEHPK_3	TRUE	1.30156	1.30687	up	No	17.1	non-essential	No domain	98.4	0.082	0.382	ordered	0.422722	0	0	0	na	na	na	na	-2.13556980450902	0.647591350438576
435	pYd-EPHB1-wt_vs_pYd-EPHB1-dead	TSL1	P38427	YML100W	Y405	DKYDSYPVLTDDDTFK	DKY(ph)DSYPVLTDDDTFK_3	TRUE	2.12446	2.30097	up	No	208	non-essential	Glyco_transf_20:Family:CL0113	92.22	0.29	0.23	ordered	-1.62931	0	0	0	na	na	na	na	-0.831642678201976	0.417078199165748
436	pYd-EPHB1-wt_vs_pYd-EPHB1-dead	LYS12	P40495	YIL094C	Y232	DKYGQIK	DKY(ph)GQIK_2	TRUE	0.680132	0.626196	up	No	368	non-essential	Iso_dh:Domain:CL0270	98.25	0.02	0.306	ordered	0.843279	0	0	0	na	na	na	na	-1.36504215802972	0.566016317843207
437	pYd-EPHB1-wt_vs_pYd-EPHB1-dead	GPM2	Q12008	YDL021W	Y149	DKYMFIR	DKY(ph)MFIR_2	TRUE	2.07251	2.21759	up	No	26.3	non-essential	No domain	95.23	0	0.275	ordered	13.101	0	0	0	na	na	na	na	-0.141720416645228	0.529157850190436
438	pYd-EPHB1-wt_vs_pYd-EPHB1-dead	FAS2	P19097	YPL231W	Y677	DKYVLITGAGK	DKY(ph)VLITGAGK_2	TRUE	0.758958	0.768255	up	No	1917	essential	No domain	97.77	0.161	0.204	ordered	0.883308	0	0	0	na	na	na	na	-0.704536587240335	0.293131346947885
439	pYd-EPHB1-wt_vs_pYd-EPHB1-dead	LYS9	P38999	YNR050C	Y439	DKYGIYLK	DKYGIY(ph)LK_2	TRUE	1.92767	1.89744	up	No	1248	non-essential	No domain	98.42	0.333	0.395	ordered	-0.485376	0	0	0	na	na	na	na	-0.0843231917351351	0.074406519428369
440	pYd-EPHB1-wt_vs_pYd-EPHB1-dead	UTP5	Q04177	YDR398W	Y356	DLASATNYVEGNAR	DLASATNY(ph)VEGNAR_2	TRUE	1.81659	1.6722	up	No	147	essential	No domain	94.26	0.741	0.607	disordered	0.0379603	0	0	0	na	na	na	na	-3.3600036692437	0.855236223696062
441	pYd-EPHB1-wt_vs_pYd-EPHB1-dead	UTP5	Q04177	YDR398W	Y356	DLASATNYVEGNAR	DLASATNY(ph)VEGNAR_3	TRUE	1.07442	1.13608	up	No	147	essential	No domain	94.26	0.741	0.607	disordered	0.0379603	0	0	0	na	na	na	na	-3.3600036692437	0.855236223696062
442	pYd-EPHB1-wt_vs_pYd-EPHB1-dead	SBA1	P28707	YKL117W	Y103	DLESEYWPR	DLESEY(ph)WPR_2	TRUE	1.48917	1.48585	up	No	353	non-essential	No domain	88.17	0.118	0.341	ordered	2.89359	7	0	0	na	na	na	na	-3.13883019107631	0.774524158125915
443	pYd-EPHB1-wt_vs_pYd-EPHB1-dead	TUB1	P09733	YML085C	Y104	DLFHPEQLISGKEDAANNYAR	DLFHPEQLISGKEDAANNY(ph)AR_3	TRUE	1.21547	1.22182	up	No	240	essential	Tubulin:Domain:CL0566	97.48	0.004	0.218	ordered	5.05146	0	0	0	na	na	na	na	-3.26775087618249	0.913811374072766
444	pYd-EPHB1-wt_vs_pYd-EPHB1-dead	MRPL32	P25348	YCR003W	Y172	DLKDKDNYLER	DLKDKDNY(ph)LER_3	TRUE	0.640119	0.603569	up	No	49.3	non-essential	No domain	96.28	0.467	0.574	ordered	1.35228	0	0	0	na	na	na	na	-2.57197564890561	0.765769739744155
445	pYd-EPHB1-wt_vs_pYd-EPHB1-dead	RPS26B	P39939	YER131W	Y62	DLSEASVYPEYALPK	DLSEASVYPEY(ph)ALPK_2	TRUE	1.76849	1.82579	up	No	1677	non-essential	Ribosomal_S26e:Family:No_clan	84.53	0.478	0.48	ordered	-0.780099	0	0	2	na	na	MBF1 / RPS14B	-0.115039999999999 / 0.764679999999998	-2.37835034048069	0.640088593576966
446	pYd-EPHB1-wt_vs_pYd-EPHB1-dead	DUG2	P38149	YBR281C	Y694	DLTEEEYQR	DLTEEEY(ph)QR_2	TRUE	0.891569	0.896904	up	No	41.5	non-essential	Peptidase_M20:Family:CL0035	94.35	0.369	0.362	ordered	-0.731521	0	0	0	na	na	na	na	-0.05162059798566	0.11083788160499
447	pYd-EPHB1-wt_vs_pYd-EPHB1-dead	PYP1	P53981	YNL010W	Y204	DLVTYCK	DLVTY(ph)CK_2	TRUE	1.18816	1.14826	up	No	377	non-essential	No domain	91.82	0.22	0.249	ordered	0.714854	2	0	0	na	na	na	na	-1.92222046781235	0.565398075240595
448	pYd-EPHB1-wt_vs_pYd-EPHB1-dead	ICP55	P40051	YER078C	Y357	DLYEAVLNVQR	DLY(ph)EAVLNVQR_2	TRUE	1.16566	1.14899	up	No	31.4	non-essential	Peptidase_M24:Domain:No_clan	98.94	0	0.184	ordered	7.68518	0	0	0	na	na	na	na	-4.31767422676022	0.932460975735408
449	pYd-EPHB1-wt_vs_pYd-EPHB1-dead	LAP3	Q01532	YNL239W	Y197	DLYGDLPYSTTASR	DLYGDLPY(ph)STTASR_2	TRUE	2.11263	2.26857	up	No	116	non-essential	Peptidase_C1_2:Family:CL0125	98.64	0.667	0.241	ordered	-0.8095815	1	0	0	na	na	na	na	-1.27483896026571	0.360911270983213
450	pYd-EPHB1-wt_vs_pYd-EPHB1-dead	LAP3	Q01532	YNL239W	Y197	DLYGDLPYSTTASR	DLYGDLPY(ph)STTASR_3	TRUE	1.05646	1.06123	up	No	116	non-essential	Peptidase_C1_2:Family:CL0125	98.64	0.667	0.241	ordered	-0.8095815	1	0	0	na	na	na	na	-1.27483896026571	0.360911270983213
451	pYd-EPHB1-wt_vs_pYd-EPHB1-dead	LYS20	P48570	YDL182W	Y131	DMNYIAK	DM(ox)NY(ph)IAK_2	TRUE	1.6252	1.57971	up	No	954	non-essential	HMGL-like:Domain:CL0036	79.71	0.427	0.32	ordered	-0.171228	1	1	0	Q12122	1.115	na	na	-0.993236593113879	0.383465584056099
452	pYd-EPHB1-wt_vs_pYd-EPHB1-dead	LYS20	P48570	YDL182W	Y131	DMNYIAK	DMNY(ph)IAK_2	TRUE	2.511	2.60655	up	No	954	non-essential	HMGL-like:Domain:CL0036	79.71	0.427	0.32	ordered	-0.171228	1	1	0	Q12122	1.115	na	na	-0.993236593113879	0.383465584056099
453	pYd-EPHB1-wt_vs_pYd-EPHB1-dead	EMG1	Q06287	YLR186W	Y220	DNFADEYVDEK	DNFADEY(ph)VDEK_2	TRUE	0.896945	0.862843	up	No	252	essential	EMG1:Family:CL0098	91.47	0.224	0.335	ordered	-0.0130789	0	0	0	na	na	na	na	-1.33417427498837	0.43306510607169
454	pYd-EPHB1-wt_vs_pYd-EPHB1-dead	REB1	P21538	YBR049C	Y450	DNFWNNIYK	DNFWNNIY(ph)K_2	TRUE	0.961035	1.03256	up	No	123	essential	No domain	93.67	0.243	0.302	ordered	-0.836786	0	0	0	na	na	na	na	-1.48822856934013	0.746424624041263
455	pYd-EPHB1-wt_vs_pYd-EPHB1-dead	THI20	Q08224	YOL055C	Y295	DNGPINHVYAVEIPLEK	DNGPINHVY(ph)AVEIPLEK_3	TRUE	0.961189	0.937241	up	No	4.92	non-essential	No domain	94.27	0.294	0.391	ordered	0.120325	1	1	0	Q08224	2.156	na	na	-1.02751635671761	0.548174345249474
456	pYd-EPHB1-wt_vs_pYd-EPHB1-dead	BZZ1	P38822	YHR114W	Y147	DNIYHELEK	DNIY(ph)HELEK_2	TRUE	1.40094	1.52178	up	No	144	non-essential	No domain	97	0.282	0.346	ordered	0.378491	0	0	0	na	na	na	na	-2.93218575250026	0.774708818635607
457	pYd-EPHB1-wt_vs_pYd-EPHB1-dead	GDI1	P39958	YER136W	Y410	DNIYLSR	DNIY(ph)LSR_2	FALSE	0.569098	0.504995	up	No	321	essential	GDI:Family:CL0063	98.66	0.071	0.187	ordered	3.49033	0	0	0	na	na	na	na	-1.57450202183607	0.437000291800409
458	pYd-EPHB1-wt_vs_pYd-EPHB1-dead	AYR1	P40471	YIL124W	Y233	DNKPMPADAYAK	DNKPMPADAY(ph)AK_2	TRUE	1.16693	1.24377	up	No	42.1	non-essential	No domain	98.68	0	0.323	ordered	10.2484	0	0	0	na	na	na	na	-2.05386893067484	0.781214000886132
459	pYd-EPHB1-wt_vs_pYd-EPHB1-dead	EGD2	P38879	YHR193C	Y48	DNQIYAIEKPEVFR	DNQIY(ph)AIEKPEVFR_2	TRUE	2.15601	2.18296	up	No	1283	non-essential	NAC:Family:No_clan	89.76	0.306	0.415	ordered	0.0391133333333333	0	0	1	na	na	EGD1	0.26968	-3.71254970872411	0.72903421132304
460	pYd-EPHB1-wt_vs_pYd-EPHB1-dead	EGD2	P38879	YHR193C	Y48	DNQIYAIEKPEVFR	DNQIY(ph)AIEKPEVFR_3	TRUE	2.25597	2.38638	up	No	1283	non-essential	NAC:Family:No_clan	89.76	0.306	0.415	ordered	0.0391133333333333	0	0	1	na	na	EGD1	0.26968	-3.71254970872411	0.72903421132304
461	pYd-EPHB1-wt_vs_pYd-EPHB1-dead	APD1	P38281	YBR151W	Y243	DNSDYRAEGVK	DNSDY(ph)RAEGVK_2	TRUE	2.14992	2.12886	up	No	69.6	non-essential	Suc_Fer-like:Family:No_clan	85	0.682	0.255	ordered	-0.168492	0	0	0	na	na	na	na	-1.00564246267458	0.323183448736131
462	pYd-EPHB1-wt_vs_pYd-EPHB1-dead	DPS1	P04802	YLL018C	Y75	DNYGKLPLIQSR	DNY(ph)GKLPLIQSR_2	TRUE	2.48237	2.42362	up	No	823	essential	No domain	98.48	0.153	0.484	ordered	4.270775	0	0	0	na	na	na	na	-1.91058448968814	0.61875059068141
463	pYd-EPHB1-wt_vs_pYd-EPHB1-dead	DPS1	P04802	YLL018C	Y75	DNYGKLPLIQSR	DNY(ph)GKLPLIQSR_3	TRUE	2.50267	2.60781	up	No	823	essential	No domain	98.48	0.153	0.484	ordered	4.270775	0	0	0	na	na	na	na	-1.91058448968814	0.61875059068141
464	pYd-EPHB1-wt_vs_pYd-EPHB1-dead	DOT5	P40553	YIL010W	Y118	DNYQELKK	DNY(ph)QELKK_2	TRUE	2.16173	2.28932	up	No	34.6	non-essential	AhpC-TSA:Domain:CL0172	98.48	0.18	0.198	ordered	0.4307615	0	0	0	na	na	na	na	-0.671925946169342	0.404260528893242
465	pYd-EPHB1-wt_vs_pYd-EPHB1-dead	DOT5	P40553	YIL010W	Y118	DNYQELK	DNY(ph)QELK_2	TRUE	1.78643	1.89366	up	No	34.6	non-essential	AhpC-TSA:Domain:CL0172	98.48	0.18	0.198	ordered	0.4307615	0	0	0	na	na	na	na	-0.671925946169342	0.404260528893242
466	pYd-EPHB1-wt_vs_pYd-EPHB1-dead	DBP10	Q12389	YDL031W	Y936	DNYYSQK	DNY(ph)YSQK_2	TRUE	1.33056	1.1966	up	No	126	essential	No domain	85.09	0.267	0.472	ordered	-0.118667	0	0	0	na	na	na	na	-2.1140566302519	0.663750596468904
467	pYd-EPHB1-wt_vs_pYd-EPHB1-dead	THI20	Q08224	YOL055C	Y432	DPDYFQK	DPDY(ph)FQK_2	TRUE	1.3913	1.46652	up	No	4.92	non-essential	TENA_THI-4:Family:CL0230	91.78	0.231	0.366	ordered	2.6938775	0	0	0	na	na	na	na	-0.388766050675825	0.322309309883387
468	pYd-EPHB1-wt_vs_pYd-EPHB1-dead	MDE1	P47095	YJR024C	Y49	DPNTNYYYLAPSGVQK	DPNTNY(ph)YYLAPSGVQK_2	TRUE	1.41242	1.35802	up	No	19.1	non-essential	Aldolase_II:Domain:No_clan	97.95	0.231	0.206	ordered	0.534289	0	0	0	na	na	na	na	0	0.13672170065825
469	pYd-EPHB1-wt_vs_pYd-EPHB1-dead	POT1	P27796	YIL160C	Y212	DQDEFAANSYQK	DQDEFAANSY(ph)QK_2	TRUE	1.52005	1.55269	up	No	14.1	non-essential	Thiolase_N:Domain:CL0046	98.77	0.008	0.231	ordered	1.50585	0	0	0	na	na	na	na	-1.67299263185807	0.670831755648113
470	pYd-EPHB1-wt_vs_pYd-EPHB1-dead	STH1	P32597	YIL126W	Y93	DQDIYETKLDTLR	DQDIY(ph)ETKLDTLR_3	TRUE	0.498733	0.431096	up	No	80.3	essential	No domain	86.46	0.537	0.445	ordered	-0.0351901	0	0	0	na	na	na	na	-0.342007354876523	0.303478732470752
471	pYd-EPHB1-wt_vs_pYd-EPHB1-dead	THS1	P04801	YIL078W	Y592	DQDSESYERPVMIHR	DQDSESY(ph)ERPVMIHR_3	TRUE	1.70318	1.71448	up	No	820	essential	tRNA-synt_2b:Domain:CL0040	91.2	0.439	0.268	ordered	0.479892	0	0	0	na	na	na	na	-0.0751254473833956	0.0966180109744289
472	pYd-EPHB1-wt_vs_pYd-EPHB1-dead	UBX4	P54730	YMR067C	Y230	DQIEDEEDYELTVEQAK	DQIEDEEDY(ph)ELTVEQAK_2	TRUE	0.758596	0.762268	up	No	28.5	non-essential	No domain	84.69	0.659	0.602	disordered	1.4153	0	0	0	na	na	na	na	-2.60321955565028	0.904152950113953
473	pYd-EPHB1-wt_vs_pYd-EPHB1-dead	MGS1	P40151	YNL218W	Y122	DQLHNDYESR	DQLHNDY(ph)ESR_2	TRUE	1.93714	1.96745	up	No	17.4	non-essential	No domain	85.45	0.659	0.436	ordered	-0.307237	0	0	0	na	na	na	na	-0.100626078359809	0.141806440039465
474	pYd-EPHB1-wt_vs_pYd-EPHB1-dead	MGS1	P40151	YNL218W	Y122	DQLHNDYESR	DQLHNDY(ph)ESR_3	TRUE	1.58359	1.65345	up	No	17.4	non-essential	No domain	85.45	0.659	0.436	ordered	-0.307237	0	0	0	na	na	na	na	-0.100626078359809	0.141806440039465
475	pYd-EPHB1-wt_vs_pYd-EPHB1-dead	NOP4	P37838	YPL043W	Y342	DQYTYNECIK	DQY(ph)TYNECIK_2	TRUE	1.10178	1.15722	up	No	131	essential	RRM_1:Domain:CL0221	94.47	0.671	0.279	ordered	-0.228472	0	0	0	na	na	na	na	-0.417983143888463	0.196019671123406
476	pYd-EPHB1-wt_vs_pYd-EPHB1-dead	RPS17A	P02407	YML024W	Y84	DQYVPEVSALDLSR	DQY(ph)VPEVSALDLSR_2	TRUE	1.13342	1.15522	up	No	2186	non-essential	Ribosomal_S17e:Family:No_clan	90.51	0.702	0.543	ordered	0.205445	0	0	0	na	na	na	na	-2.24676543378633	0.607198142414861
477	pYd-EPHB1-wt_vs_pYd-EPHB1-dead	PTC7	P38797	YHR076W	Y77	DRDDLIYQK	DRDDLIY(ph)QK_2	TRUE	1.02164	1.03725	up	No	66.9	non-essential	No domain	80.63	0.098	0.336	ordered	2.57346	0	0	0	na	na	na	na	-1.28378125589381	0.534151957022256
478	pYd-EPHB1-wt_vs_pYd-EPHB1-dead	NEO1	P40527	YIL048W	Y256	DRESNNELYHVITR	DRESNNELY(ph)HVITR_3	TRUE	1.17692	1.11708	up	No	27	essential	E1-E2_ATPase:Family:No_clan	92.17	0.039	0.314	ordered	5.89134	0	0	0	na	na	na	na	-1.07873075753603	0.664639443961772
479	pYd-EPHB1-wt_vs_pYd-EPHB1-dead	CYC7	P00045	YEL039C	Y107	DRNDLITYMTK	DRNDLITY(ph)MTK_3	TRUE	1.20643	1.26236	up	No	31.9	non-essential	Cytochrom_C:Domain:CL0318	98.73	0.176	0.271	ordered	-0.359943	0	0	0	na	na	na	na	-3.03830103272382	0.804959465903672
480	pYd-EPHB1-wt_vs_pYd-EPHB1-dead	XRN1	P22147	YGL173C	Y884	DSDGGYIK	DSDGGY(ph)IK_1	TRUE	0.678536	0.701887	up	No	372	non-essential	XRN1_D1:Domain:No_clan	87.8	0.102	0.265	ordered	2.77775	0	0	0	na	na	na	na	-0.83061731577854	0.48633842125211
481	pYd-EPHB1-wt_vs_pYd-EPHB1-dead	XRN1	P22147	YGL173C	Y884	DSDGGYIK	DSDGGY(ph)IK_2	TRUE	2.10323	1.9315	up	No	372	non-essential	XRN1_D1:Domain:No_clan	87.8	0.102	0.265	ordered	2.77775	0	0	0	na	na	na	na	-0.83061731577854	0.48633842125211
482	pYd-EPHB1-wt_vs_pYd-EPHB1-dead	RAS1	P01119	YOR101W	Y115	DSDYIPVVVVGNK	DSDY(ph)IPVVVVGNK_2	TRUE	2.10317	2.13191	up	No	24.1	non-essential	Ras:Domain:CL0023	90.1	0.165	0.233	ordered	1.304595	3	0	0	na	na	na	na	-0.0282115530457528	0.339494080572353
483	pYd-EPHB1-wt_vs_pYd-EPHB1-dead	NOP13	P53883	YNL175C	Y220	DSENYSGRPDKDDLVAMSK	DSENY(ph)SGRPDKDDLVAM(ox)SK_3	TRUE	1.14477	1.09698	up	No	158	non-essential	No domain	79.95	0.569	0.392	ordered	-0.0711597765	0	0	0	na	na	na	na	-4.1031909299951	0.851476075145644
484	pYd-EPHB1-wt_vs_pYd-EPHB1-dead	NOP13	P53883	YNL175C	Y220	DSENYSGRPDKDDLVAMSK	DSENY(ph)SGRPDKDDLVAMSK_3	TRUE	2.25608	2.25437	up	No	158	non-essential	No domain	79.95	0.569	0.392	ordered	-0.0711597765	0	0	0	na	na	na	na	-4.1031909299951	0.851476075145644
485	pYd-EPHB1-wt_vs_pYd-EPHB1-dead	LAP3	Q01532	YNL239W	Y433	DSGKDGLYVMTQK	DSGKDGLY(ph)VM(ox)TQK_2	TRUE	1.18887	1.21953	up	No	116	non-essential	Peptidase_C1_2:Family:CL0125	98.82	0	0.172	ordered	11.1867633333333	0	0	0	na	na	na	na	-1.75881160784722	0.489535644211903
486	pYd-EPHB1-wt_vs_pYd-EPHB1-dead	LAP3	Q01532	YNL239W	Y433	DSGKDGLYVMTQK	DSGKDGLY(ph)VM(ox)TQK_3	TRUE	1.27499	1.24212	up	No	116	non-essential	Peptidase_C1_2:Family:CL0125	98.82	0	0.172	ordered	11.1867633333333	0	0	0	na	na	na	na	-1.75881160784722	0.489535644211903
487	pYd-EPHB1-wt_vs_pYd-EPHB1-dead	LAP3	Q01532	YNL239W	Y433	DSGKDGLYVMTQK	DSGKDGLY(ph)VMTQK_2	TRUE	1.98879	2.08545	up	No	116	non-essential	Peptidase_C1_2:Family:CL0125	98.82	0	0.172	ordered	11.1867633333333	0	0	0	na	na	na	na	-1.75881160784722	0.489535644211903
488	pYd-EPHB1-wt_vs_pYd-EPHB1-dead	LAP3	Q01532	YNL239W	Y433	DSGKDGLYVMTQK	DSGKDGLY(ph)VMTQK_3	TRUE	2.2905	2.32617	up	No	116	non-essential	Peptidase_C1_2:Family:CL0125	98.82	0	0.172	ordered	11.1867633333333	0	0	0	na	na	na	na	-1.75881160784722	0.489535644211903
489	pYd-EPHB1-wt_vs_pYd-EPHB1-dead	HOM2	P13663	YDR158W	Y320	DSGYGVSVGR	DSGY(ph)GVSVGR_2	TRUE	2.38435	2.35158	up	Yes	1674	non-essential	Semialdhyde_dhC:Domain:CL0139	98.57	0.039	0.271	ordered	3.95688	0	0	0	na	na	na	na	-1.55938979374738	0.552694222029864
490	pYd-EPHB1-wt_vs_pYd-EPHB1-dead	TSA2	Q04120	YDR453C	Y190	DSKEYFK	DSKEY(ph)FK_2	TRUE	1.4057	1.39074	up	No	44.1	non-essential	1-cysPrx_C:Domain:No_clan	97.19	0.2	0.523	ordered	0.157155	0	0	0	na	na	na	na	-0.832526714569148	0.538079247817327
491	pYd-EPHB1-wt_vs_pYd-EPHB1-dead	UBP6	P43593	YFR010W	Y205	DSQGGFYK	DSQGGFY(ph)K_2	TRUE	1.59868	1.46402	up	No	180	non-essential	UCH:Family:CL0125	81.72	0.247	0.302	ordered	-2.13249	0	0	0	na	na	na	na	-2.26437557244215	0.586981749129655
492	pYd-EPHB1-wt_vs_pYd-EPHB1-dead	FAA1	P30624	YOR317W	Y628	DSSINIENYLEDAK	DSSINIENY(ph)LEDAK_2	TRUE	2.0815	2.21494	up	No	502	non-essential	No domain	90.64	0.165	0.334	ordered	0.907773	0	0	0	na	na	na	na	-1.23907413204152	0.552673133318295
493	pYd-EPHB1-wt_vs_pYd-EPHB1-dead	NUP192	P47054	YJL039C	Y687	DSSLNYSSESYR	DSSLNY(ph)SSESYR_2	TRUE	1.7882	1.79944	up	No	81	essential	Nup192:Family:CL0585	70.18	0.8	0.282	ordered	-0.265303	0	0	0	na	na	na	na	-0.0630665275525832	0.0850145444308905
494	pYd-EPHB1-wt_vs_pYd-EPHB1-dead	GDE1	Q02979	YPL110C	Y67	DSSNSAQNYLDSPK	DSSNSAQNY(ph)LDSPK_2	TRUE	1.10732	1.14107	up	No	196	non-essential	SPX:Domain:No_clan	83.71	0.165	0.406	ordered	-0.430233	0	0	0	na	na	na	na	-0.369968740862324	0.223939387416862
495	pYd-EPHB1-wt_vs_pYd-EPHB1-dead	IDP3	P53982	YNL009W	Y62	DSSYATLK	DSSY(ph)ATLK_2	TRUE	2.16916	2.27204	up	No	11.1	non-essential	Iso_dh:Domain:CL0270	98.23	0.518	0.185	ordered	-0.622627	0	0	0	na	na	na	na	-0.589095902266681	0.145650538982201
496	pYd-EPHB1-wt_vs_pYd-EPHB1-dead	HHF2	P02309	YBR009C	Y73	DSVTYTEHAK	DSVTY(ph)TEHAK_2	TRUE	1.86675	1.83596	up	No	1247	non-essential	CENP-T_C:Domain:CL0012	96.83	0.302	0.422	ordered	0.681628	2	3	0	P02293 / P02309 / P32447	5.707 / 2.365 / 0.755	na	na	-1.68473606854974	0.738052645029389
497	pYd-EPHB1-wt_vs_pYd-EPHB1-dead	TUP1	P16649	YCR084C	Y580	DSVYSVVFTR	DSVY(ph)SVVFTR_2	TRUE	2.03559	2.02766	up	No	137	non-essential	No domain	98.69	0.345	0.255	ordered	0.4079782	9	0	0	na	na	na	na	-2.64424418052103	0.749759952729153
498	pYd-EPHB1-wt_vs_pYd-EPHB1-dead	FAS2	P19097	YPL231W	Y1744	DSYINANTIETAK	DSY(ph)INANTIETAK_2	TRUE	2.74787	2.98066	up	No	1917	essential	No domain	76.51	0.361	0.36	ordered	1.32927	0	0	0	na	na	na	na	-0.0824056330575298	0.0550440799017967
499	pYd-EPHB1-wt_vs_pYd-EPHB1-dead	URA7	P28274	YBL039C	Y319	DSYLSVIK	DSY(ph)LSVIK_2	TRUE	1.10166	1.15827	up	No	486	non-essential	GATase:Domain:CL0014	93.59	0.031	0.115	ordered	9.01354	0	0	0	na	na	na	na	-6.22988937771533	0.956482197262516
500	pYd-EPHB1-wt_vs_pYd-EPHB1-dead	URA8	P38627	YJR103W	Y319	DSYLSVTK	DSY(ph)LSVTK_2	TRUE	1.46254	1.43996	up	No	64.1	non-essential	GATase:Domain:CL0014	92.83	0.031	0.124	ordered	5.64041	0	0	0	na	na	na	na	-6.2597823657905	0.964788411606614
501	pYd-EPHB1-wt_vs_pYd-EPHB1-dead	ACT1	P60010	YFL039C	Y53	DSYVGDEAQSKR	DSY(ph)VGDEAQSKR_2	TRUE	1.76556	1.80375	up	Yes	2040	essential	Actin:Family:CL0108	96.16	0.012	0.385	ordered	2.18104666666667	0	0	0	na	na	na	na	-0.628705101990357	0.409838369641602
502	pYd-EPHB1-wt_vs_pYd-EPHB1-dead	ACT1	P60010	YFL039C	Y53	DSYVGDEAQSKR	DSY(ph)VGDEAQSKR_3	TRUE	1.59802	1.57081	up	Yes	2040	essential	Actin:Family:CL0108	96.16	0.012	0.385	ordered	2.18104666666667	0	0	0	na	na	na	na	-0.628705101990357	0.409838369641602
503	pYd-EPHB1-wt_vs_pYd-EPHB1-dead	ACT1	P60010	YFL039C	Y53	DSYVGDEAQSK	DSY(ph)VGDEAQSK_2	TRUE	3.32822	3.46376	up	Yes	2040	essential	Actin:Family:CL0108	96.16	0.012	0.385	ordered	2.18104666666667	0	0	0	na	na	na	na	-0.628705101990357	0.409838369641602
504	pYd-EPHB1-wt_vs_pYd-EPHB1-dead	APE1	P14904	YKL103C	Y152	DTAEGYGR	DTAEGY(ph)GR_2	TRUE	1.33024	1.26585	up	No	89.9	non-essential	Peptidase_M18:Family:CL0035	98.41	0.49	0.294	ordered	-0.441264	20	1	0	P38821	14.901	na	na	-1.85557720069538	0.579462227912932
505	pYd-EPHB1-wt_vs_pYd-EPHB1-dead	STH1	P32597	YIL126W	Y134	DTDVPDYFLDLPDTK	DTDVPDY(ph)FLDLPDTK_2	TRUE	1.05919	1.06726	up	No	80.3	essential	No domain	71.75	0.588	0.619	disordered	0.348453	0	0	0	na	na	na	na	-0.0359940768592259	0.125009684667235
506	pYd-EPHB1-wt_vs_pYd-EPHB1-dead	ALO1	P54783	YML086C	Y470	DTDYDDFEMR	DTDY(ph)DDFEMR_2	TRUE	1.02751	0.999372	up	No	224	non-essential	ALO:Family:CL0277	95.76	0.098	0.297	ordered	1.57568	0	0	0	na	na	na	na	0	0.0490014515241003
507	pYd-EPHB1-wt_vs_pYd-EPHB1-dead	RAS2	P01120	YNL098C	Y115	DTDYVPIVVVGNK	DTDY(ph)VPIVVVGNK_2	TRUE	2.35648	2.52764	up	No	209	non-essential	Ras:Domain:CL0023	92	0.125	0.231	ordered	2.7714875	5	0	0	na	na	na	na	-0.12434194255501	0.506374632232756
508	pYd-EPHB1-wt_vs_pYd-EPHB1-dead	RAS2	P01120	YNL098C	Y115	DTDYVPIVVVGNK	DTDY(ph)VPIVVVGNK_3	TRUE	0.620096	0.582577	up	No	209	non-essential	Ras:Domain:CL0023	92	0.125	0.231	ordered	2.7714875	5	0	0	na	na	na	na	-0.12434194255501	0.506374632232756
509	pYd-EPHB1-wt_vs_pYd-EPHB1-dead	YND1	P40009	YER005W	Y296	DTIFHIAGSGNYEQCTK	DTIFHIAGSGNY(ph)EQCTK_3	TRUE	0.858922	0.863238	up	No	14.1	non-essential	GDA1_CD39:Family:CL0108	96.95	0.075	0.235	ordered	-0.274898	0	0	0	na	na	na	na	-1.50163617685043	0.682291013911518
510	pYd-EPHB1-wt_vs_pYd-EPHB1-dead	VPS45	P38932	YGL095C	Y291	DTMYLNFGELGDK	DTMY(ph)LNFGELGDK_2	TRUE	1.03635	1.06154	up	No	46.4	non-essential	Sec1:Family:No_clan	95.6	0.102	0.228	ordered	2.24343	0	0	0	na	na	na	na	-0.922858265419744	0.609532497149373
511	pYd-EPHB1-wt_vs_pYd-EPHB1-dead	ASH1	P34233	YKL185W	Y210	DTNYQDYVK	DTNYQDY(ph)VK_2	TRUE	1.30686	1.34284	up	No	14.6	non-essential	No domain	91.04	0.18	0.497	ordered	0.408261	0	0	0	na	na	na	na	-2.76986341366323	0.89238356674266
512	pYd-EPHB1-wt_vs_pYd-EPHB1-dead	NUP133	P36161	YKR082W	Y119	DTPYITVPFR	DTPY(ph)ITVPFR_2	TRUE	1.94659	1.99914	up	No	62.5	non-essential	Nucleoporin_N:Domain:CL0186	75.84	0.259	0.369	ordered	2.02255	0	0	0	na	na	na	na	-0.910040103108703	0.489506987754359
513	pYd-EPHB1-wt_vs_pYd-EPHB1-dead	RIO2	P40160	YNL207W	Y95	DTVYSVGNTIGVGK	DTVY(ph)SVGNTIGVGK_2	TRUE	1.30952	1.40385	up	No	69.3	essential	No domain	90.48	0.616	0.313	ordered	0.0508436	0	0	0	na	na	na	na	-1.11854502229551	0.368469975831939
514	pYd-EPHB1-wt_vs_pYd-EPHB1-dead	ACC1	Q00955	YNR016C	Y1841	DTWDRPVDFTPTNDETYDVR	DTWDRPVDFTPTNDETY(ph)DVR_3	TRUE	2.2664	2.38516	up	No	1237	essential	Carboxyl_trans:Family:CL0127	87.51	0.043	0.302	ordered	4.36803	0	0	0	na	na	na	na	-1.82271051209854	0.612706270627063
515	pYd-EPHB1-wt_vs_pYd-EPHB1-dead	ARI1	P53111	YGL157W	Y169	DTWDSCQANAVAAYCGSK	DTWDSCQANAVAAY(ph)CGSK_2	TRUE	1.60841	1.56608	up	No	197	non-essential	Epimerase:Family:CL0063	94.18	0.192	0.204	ordered	-0.2609195	0	0	0	na	na	na	na	-3.58825069593016	0.97200940605325
516	pYd-EPHB1-wt_vs_pYd-EPHB1-dead	ARI1	P53111	YGL157W	Y169	DTWDSCQANAVAAYCGSK	DTWDSCQANAVAAY(ph)CGSK_3	TRUE	1.61287	1.62961	up	No	197	non-essential	Epimerase:Family:CL0063	94.18	0.192	0.204	ordered	-0.2609195	0	0	0	na	na	na	na	-3.58825069593016	0.97200940605325
517	pYd-EPHB1-wt_vs_pYd-EPHB1-dead	CDC39	P25655	YCR093W	Y1917	DTYDIKK	DTY(ph)DIKK_2	TRUE	1.23463	1.321	up	No	133	essential	Not1:Family:No_clan	89.25	0.239	0.379	ordered	6.56514	0	0	0	na	na	na	na	0	0.0702849863875915
518	pYd-EPHB1-wt_vs_pYd-EPHB1-dead	CTT1	P06115	YGR088W	Y223	DTYVQFHVLSDTGFETLTGDK	DTY(ph)VQFHVLSDTGFETLTGDK_3	FALSE	0.6352	0.666276	up	No	48.2	non-essential	Catalase:Domain:No_clan	97.81	0.086	0.221	ordered	1.07208	0	0	0	na	na	na	na	-4.00851102147981	0.81530750854841
519	pYd-EPHB1-wt_vs_pYd-EPHB1-dead	TUP1	P16649	YCR084C	Y445	DVENLNTSSSPSSDLYIR	DVENLNTSSSPSSDLY(ph)IR_2	TRUE	1.60876	1.60489	up	No	137	non-essential	No domain	96.82	0.227	0.434	ordered	-0.04853165	7	0	0	na	na	na	na	-3.83857870343395	0.889947558903907
520	pYd-EPHB1-wt_vs_pYd-EPHB1-dead	TUP1	P16649	YCR084C	Y445	DVENLNTSSSPSSDLYIR	DVENLNTSSSPSSDLY(ph)IR_3	TRUE	1.57926	1.62481	up	No	137	non-essential	No domain	96.82	0.227	0.434	ordered	-0.04853165	7	0	0	na	na	na	na	-3.83857870343395	0.889947558903907
521	pYd-EPHB1-wt_vs_pYd-EPHB1-dead	YDR341C	Q05506	YDR341C	Y359	DVGAAMDRYEK	DVGAAMDRY(ph)EK_2	TRUE	0.832109	0.823	up	No	336	essential	tRNA-synt_1d:Family:CL0039	97.81	0.29	0.159	ordered	0.251592	0	0	0	na	na	na	na	-0.435265074891273	0.354374403884505
522	pYd-EPHB1-wt_vs_pYd-EPHB1-dead	SEY1	Q99287	YOR165W	Y37	DVGLDYHVISVFGSQSSGK	DVGLDY(ph)HVISVFGSQSSGK_3	TRUE	0.911789	0.868906	up	No	118	non-essential	No domain	91.96	0.012	0.224	ordered	3.86079	0	0	0	na	na	na	na	-3.78312994291767	0.837177747625509
523	pYd-EPHB1-wt_vs_pYd-EPHB1-dead	ILS1	P09436	YBL076C	Y370	DVPDFEGVYVK	DVPDFEGVY(ph)VK_2	TRUE	1.62527	1.68227	up	No	1085	essential	tRNA-synt_1:Family:CL0039	94.28	0.192	0.282	ordered	1.17208	0	0	0	na	na	na	na	-0.272193046060184	0.317998821681068
524	pYd-EPHB1-wt_vs_pYd-EPHB1-dead	RPS7A	P26786	YOR096W	Y164	DVQQIDYKLESFQAVYNK	DVQQIDY(ph)KLESFQAVYNK_3	TRUE	0.961436	0.978862	up	No	4895	non-essential	Ribosomal_S7e:Family:CL0652	89.17	0.427	0.272	ordered	2.581655	0	0	0	na	na	na	na	-1.3054238049717	0.310932520437855
525	pYd-EPHB1-wt_vs_pYd-EPHB1-dead	RPS7A	P26786	YOR096W	Y164	DVQQIDYK	DVQQIDY(ph)K_2	TRUE	0.805416	0.740211	up	No	4895	non-essential	Ribosomal_S7e:Family:CL0652	89.17	0.427	0.272	ordered	2.581655	0	0	0	na	na	na	na	-1.3054238049717	0.310932520437855
526	pYd-EPHB1-wt_vs_pYd-EPHB1-dead	OYE2	Q03558	YHR179W	Y57	DWAVEYYAQR	DWAVEY(ph)YAQR_2	TRUE	1.91813	2.03628	up	No	454	non-essential	Oxidored_FMN:Domain:CL0036	98.93	0.012	0.175	ordered	1.68909	0	0	0	na	na	na	na	-1.91435170073638	0.837873404395315
527	pYd-EPHB1-wt_vs_pYd-EPHB1-dead	ERG4	P25340	YGL012W	Y460	DWDEYCK	DWDEY(ph)CK_2	TRUE	0.931626	0.90759	up	No	58.9	non-essential	ERG4_ERG24:Family:CL0115	96.57	0.055	0.313	ordered	0.568093	0	0	0	na	na	na	na	-5.06876823888863	0.925268488119748
528	pYd-EPHB1-wt_vs_pYd-EPHB1-dead	ARO8	P53090	YGL202W	Y86	DYADKSANPSNDIPLSR	DY(ph)ADKSANPSNDIPLSR_3	TRUE	1.62534	1.7168	up	No	871	non-essential	No domain	85.03	0.169	0.36	ordered	3.492245	0	0	0	na	na	na	na	-0.0481716512466256	0.277818717759764
529	pYd-EPHB1-wt_vs_pYd-EPHB1-dead	IDH1	P28834	YNL037C	Y277	DYAVFEPGSR	DY(ph)AVFEPGSR_2	TRUE	3.02338	2.88721	up	No	255	non-essential	Iso_dh:Domain:CL0270	96.09	0.157	0.139	ordered	1.05683	0	0	0	na	na	na	na	-0.223248388911262	0.118593258755575
530	pYd-EPHB1-wt_vs_pYd-EPHB1-dead	URA2	P07259	YJL130C	Y721	DYCIIEVNAR	DY(ph)CIIEVNAR_2	TRUE	2.98964	2.97343	up	No	1099	non-essential	CPSase_L_D2:Domain:CL0179	94.14	0.098	0.121	ordered	3.75408	0	0	0	na	na	na	na	-3.36627546756621	0.672983415562028
531	pYd-EPHB1-wt_vs_pYd-EPHB1-dead	ARP5	P53946	YNL059C	Y250	DYCYVSR	DY(ph)CYVSR_2	TRUE	2.26929	2.37039	up	No	57.1	essential	Actin:Family:CL0108	95.88	0.165	0.243	ordered	1.2966	0	0	0	na	na	na	na	-0.698028708992833	0.546551363414464
532	pYd-EPHB1-wt_vs_pYd-EPHB1-dead	NTE1	Q04958	YML059C	Y1419	DYDLVPIYGR	DY(ph)DLVPIYGR_2	TRUE	1.84498	1.85087	up	No	37	non-essential	Patatin:Family:CL0323	83.93	0.016	0.135	ordered	4.84063	0	0	0	na	na	na	na	-1.96847041854185	0.61522530438057
533	pYd-EPHB1-wt_vs_pYd-EPHB1-dead	ERG13	P54839	YML126C	Y444	DYEAAIELR	DY(ph)EAAIELR_2	TRUE	1.30704	1.339	up	No	1245	essential	HMG_CoA_synt_C:Domain:CL0046	97.51	0.024	0.289	ordered	2.058215	0	0	0	na	na	na	na	-4.44462299893668	0.894550525638275
534	pYd-EPHB1-wt_vs_pYd-EPHB1-dead	COX13	P32799	YGL191W	Y96	DYEFMNIR	DY(ph)EFMNIR_2	TRUE	1.39547	1.53094	up	No	21.2	non-essential	COX6A:Family:No_clan	93.61	0.643	0.507	ordered	-0.204787	0	0	1	na	na	COX3	-0.421820000000001	-4.79917988231194	0.898184044072638
535	pYd-EPHB1-wt_vs_pYd-EPHB1-dead	RSM24	Q03976	YDR175C	Y292	DYEFPEHWK	DY(ph)EFPEHWK_2	TRUE	1.48	1.42813	up	No	43.6	non-essential	MRP-S28:Family:CL0337	96.25	0.616	0.561	ordered	-0.386537	0	0	1	na	na	MRPS9	0.817859999999998	-0.796730886630538	0.315772061864196
536	pYd-EPHB1-wt_vs_pYd-EPHB1-dead	GPM2	Q12008	YDL021W	Y156	DYEGKPPPVDLDREMIQQENEK	DY(ph)EGKPPPVDLDREMIQQENEK_3	TRUE	1.96256	2.10121	up	No	26.3	non-essential	No domain	97.73	0.086	0.277	ordered	-0.094882	0	0	0	na	na	na	na	-0.864219700963069	0.798645789250952
537	pYd-EPHB1-wt_vs_pYd-EPHB1-dead	GPM2	Q12008	YDL021W	Y156	DYEGKPPPVDLDREMIQQENEK	DY(ph)EGKPPPVDLDREMIQQENEK_4	TRUE	0.598607	0.60757	up	No	26.3	non-essential	No domain	97.73	0.086	0.277	ordered	-0.094882	0	0	0	na	na	na	na	-0.864219700963069	0.798645789250952
538	pYd-EPHB1-wt_vs_pYd-EPHB1-dead	GPM2	Q12008	YDL021W	Y156	DYEGKPPPVDLDR	DY(ph)EGKPPPVDLDR_2	TRUE	2.47116	2.5745	up	No	26.3	non-essential	No domain	97.73	0.086	0.277	ordered	-0.094882	0	0	0	na	na	na	na	-0.864219700963069	0.798645789250952
539	pYd-EPHB1-wt_vs_pYd-EPHB1-dead	GPM2	Q12008	YDL021W	Y156	DYEGKPPPVDLDR	DY(ph)EGKPPPVDLDR_3	TRUE	2.40694	2.62122	up	No	26.3	non-essential	No domain	97.73	0.086	0.277	ordered	-0.094882	0	0	0	na	na	na	na	-0.864219700963069	0.798645789250952
540	pYd-EPHB1-wt_vs_pYd-EPHB1-dead	CKA1	P15790	YIL035C	Y40	DYEIENK	DY(ph)EIENK_2	TRUE	1.83401	1.9305	up	No	96.1	non-essential	No domain	94.42	0.125	0.43	ordered	7.43776	0	0	0	na	na	na	na	-2.10748402126718	0.930239139663223
541	pYd-EPHB1-wt_vs_pYd-EPHB1-dead	SGT2	Q12118	YOR007C	Y118	DYELAINK	DY(ph)ELAINK_1	TRUE	2.05652	2.09617	up	No	504	non-essential	No domain	98.2	0.243	0.316	ordered	-0.419504666666667	0	0	0	na	na	na	na	-2.02585386081634	0.680115712545676
542	pYd-EPHB1-wt_vs_pYd-EPHB1-dead	SGT2	Q12118	YOR007C	Y118	DYELAINK	DY(ph)ELAINK_2	FALSE	2.83804	2.49344	up	No	504	non-essential	No domain	98.2	0.243	0.316	ordered	-0.419504666666667	0	0	0	na	na	na	na	-2.02585386081634	0.680115712545676
543	pYd-EPHB1-wt_vs_pYd-EPHB1-dead	TCB2	P48231	YNL087W	Y1057	DYESTNSNR	DY(ph)ESTNSNR_2	TRUE	1.04623	1.02711	up	No	110	non-essential	C2:Domain:CL0154	90.2	0.388	0.243	ordered	-0.787178	0	0	0	na	na	na	na	-3.17306162297641	0.830953498245849
544	pYd-EPHB1-wt_vs_pYd-EPHB1-dead	MLP1	Q02455	YKR095W	Y855	DYESVITSVDSK	DY(ph)ESVITSVDSK_2	TRUE	1.61514	1.61677	up	No	92.2	non-essential	No domain	79.1	0.604	0.485	ordered	-0.116878	0	0	0	na	na	na	na	0	0.0649811892863159
545	pYd-EPHB1-wt_vs_pYd-EPHB1-dead	GND1	P38720	YHR183W	Y448	DYFGAHTFR	DY(ph)FGAHTFR_2	TRUE	2.0326	2.12094	up	No	3600	non-essential	6PGD:Domain:CL0106	95.2	0.494	0.396	ordered	0.098121	7	0	0	na	na	na	na	-1.91807350149682	0.593358092469993
546	pYd-EPHB1-wt_vs_pYd-EPHB1-dead	GSY2	P27472	YLR258W	Y549	DYGIYIVDRR	DY(ph)GIYIVDRR_2	TRUE	1.29253	1.32203	up	No	131	non-essential	Glycogen_syn:Family:CL0113	93.22	0.051	0.232	ordered	1.48342333333333	5	0	0	na	na	na	na	-1.43916855714014	0.434912457535372
547	pYd-EPHB1-wt_vs_pYd-EPHB1-dead	GSY2	P27472	YLR258W	Y549	DYGIYIVDRR	DY(ph)GIYIVDRR_3	TRUE	1.22293	1.22368	up	No	131	non-essential	Glycogen_syn:Family:CL0113	93.22	0.051	0.232	ordered	1.48342333333333	5	0	0	na	na	na	na	-1.43916855714014	0.434912457535372
548	pYd-EPHB1-wt_vs_pYd-EPHB1-dead	GSY2	P27472	YLR258W	Y549	DYGIYIVDR	DY(ph)GIYIVDR_2	TRUE	2.56531	2.66194	up	No	131	non-essential	Glycogen_syn:Family:CL0113	93.22	0.051	0.232	ordered	1.48342333333333	5	0	0	na	na	na	na	-1.43916855714014	0.434912457535372
549	pYd-EPHB1-wt_vs_pYd-EPHB1-dead	SEC14	P24280	YMR079W	Y86	DYGTDTILQDFHYDEKPLIAK	DY(ph)GTDTILQDFHYDEKPLIAK_3	TRUE	0.862215	0.872046	up	No	506	essential	No domain	97.31	0.247	0.275	ordered	2.23829	0	0	0	na	na	na	na	-0.183158472320293	0.383483379501385
550	pYd-EPHB1-wt_vs_pYd-EPHB1-dead	MDV1	P47025	YJL112W	Y453	DYGTLVTGGR	DY(ph)GTLVTGGR_2	TRUE	1.61474	1.67234	up	No	30.6	non-essential	No domain	70.38	0.071	0.131	ordered	1.67386	0	0	0	na	na	na	na	-0.906677309243816	0.494144593446378
551	pYd-EPHB1-wt_vs_pYd-EPHB1-dead	RPS18A	P0CX55	YDR450W	Y98	DYHTLANNVESK	DY(ph)HTLANNVESK_2	TRUE	1.67987	1.73313	up	No	1592	non-essential	Ribosomal_S13:Family:CL0303	92.71	0.31	0.353	ordered	1.808764	0	0	0	na	na	na	na	-0.322051143151207	0.110850333995306
552	pYd-EPHB1-wt_vs_pYd-EPHB1-dead	RPS18A	P0CX55	YDR450W	Y98	DYHTLANNVESK	DY(ph)HTLANNVESK_3	TRUE	1.6751	1.6829	up	No	1592	non-essential	Ribosomal_S13:Family:CL0303	92.71	0.31	0.353	ordered	1.808764	0	0	0	na	na	na	na	-0.322051143151207	0.110850333995306
553	pYd-EPHB1-wt_vs_pYd-EPHB1-dead	SVF1	Q05515	YDR346C	Y24	DYIHSVADR	DY(ph)IHSVADR_2	TRUE	1.35405	1.41066	up	No	326	non-essential	No domain	94.49	0.235	0.381	ordered	0.26462375	0	0	0	na	na	na	na	-1.54163628324366	0.591566265060241
554	pYd-EPHB1-wt_vs_pYd-EPHB1-dead	GAL10	P04397	YBR019C	Y248	DYIHVVDLAK	DY(ph)IHVVDLAK_2	TRUE	2.80503	2.85572	up	No	6.04	non-essential	GDP_Man_Dehyd:Domain:CL0063	98.42	0.055	0.129	ordered	1.9406475	0	0	0	na	na	na	na	0	NaN
555	pYd-EPHB1-wt_vs_pYd-EPHB1-dead	GCN20	P43535	YFR009W	Y738	DYILQSADAAGVVK	DY(ph)ILQSADAAGVVK_2	TRUE	1.69729	1.73393	up	No	285	non-essential	No domain	81.06	0.404	0.376	ordered	2.20593	0	0	0	na	na	na	na	-0.573210638428406	0.343195266272189
556	pYd-EPHB1-wt_vs_pYd-EPHB1-dead	FBA1	P14540	YKL060C	Y310	DYIMSPVGNPEGPEKPNKK	DY(ph)IM(ox)SPVGNPEGPEKPNKK_2	TRUE	1.85661	1.84252	up	Yes	18406	essential	F_bP_aldolase:Domain:CL0036	97.98	0.153	0.381	ordered	0.199047388888889	0	0	0	na	na	na	na	-1.22915224982013	0.463377080431117
557	pYd-EPHB1-wt_vs_pYd-EPHB1-dead	FBA1	P14540	YKL060C	Y310	DYIMSPVGNPEGPEKPNKK	DY(ph)IM(ox)SPVGNPEGPEKPNKK_3	FALSE	2.53071	2.08101	up	Yes	18406	essential	F_bP_aldolase:Domain:CL0036	97.98	0.153	0.381	ordered	0.199047388888889	0	0	0	na	na	na	na	-1.22915224982013	0.463377080431117
558	pYd-EPHB1-wt_vs_pYd-EPHB1-dead	FBA1	P14540	YKL060C	Y310	DYIMSPVGNPEGPEKPNKK	DY(ph)IM(ox)SPVGNPEGPEKPNKK_4	TRUE	2.59165	2.57762	up	Yes	18406	essential	F_bP_aldolase:Domain:CL0036	97.98	0.153	0.381	ordered	0.199047388888889	0	0	0	na	na	na	na	-1.22915224982013	0.463377080431117
559	pYd-EPHB1-wt_vs_pYd-EPHB1-dead	FBA1	P14540	YKL060C	Y310	DYIMSPVGNPEGPEKPNK	DY(ph)IM(ox)SPVGNPEGPEKPNK_2	TRUE	2.11878	1.9215	up	Yes	18406	essential	F_bP_aldolase:Domain:CL0036	97.98	0.153	0.381	ordered	0.199047388888889	0	0	0	na	na	na	na	-1.22915224982013	0.463377080431117
560	pYd-EPHB1-wt_vs_pYd-EPHB1-dead	FBA1	P14540	YKL060C	Y310	DYIMSPVGNPEGPEKPNK	DY(ph)IM(ox)SPVGNPEGPEKPNK_3	TRUE	3.30825	3.41617	up	Yes	18406	essential	F_bP_aldolase:Domain:CL0036	97.98	0.153	0.381	ordered	0.199047388888889	0	0	0	na	na	na	na	-1.22915224982013	0.463377080431117
561	pYd-EPHB1-wt_vs_pYd-EPHB1-dead	FBA1	P14540	YKL060C	Y310	DYIMSPVGNPEGPEK	DY(ph)IM(ox)SPVGNPEGPEK_2	TRUE	1.23107	1.15126	up	Yes	18406	essential	F_bP_aldolase:Domain:CL0036	97.98	0.153	0.381	ordered	0.199047388888889	0	0	0	na	na	na	na	-1.22915224982013	0.463377080431117
562	pYd-EPHB1-wt_vs_pYd-EPHB1-dead	FBA1	P14540	YKL060C	Y310	DYIMSPVGNPEGPEKPNKK	DY(ph)IMSPVGNPEGPEKPNKK_3	FALSE	3.06349	3.33827	up	Yes	18406	essential	F_bP_aldolase:Domain:CL0036	97.98	0.153	0.381	ordered	0.199047388888889	0	0	0	na	na	na	na	-1.22915224982013	0.463377080431117
563	pYd-EPHB1-wt_vs_pYd-EPHB1-dead	FBA1	P14540	YKL060C	Y310	DYIMSPVGNPEGPEKPNKK	DY(ph)IMSPVGNPEGPEKPNKK_4	FALSE	2.09126	2.03411	up	Yes	18406	essential	F_bP_aldolase:Domain:CL0036	97.98	0.153	0.381	ordered	0.199047388888889	0	0	0	na	na	na	na	-1.22915224982013	0.463377080431117
564	pYd-EPHB1-wt_vs_pYd-EPHB1-dead	FBA1	P14540	YKL060C	Y310	DYIMSPVGNPEGPEKPNK	DY(ph)IMSPVGNPEGPEKPNK_2	TRUE	2.55859	2.68813	up	Yes	18406	essential	F_bP_aldolase:Domain:CL0036	97.98	0.153	0.381	ordered	0.199047388888889	0	0	0	na	na	na	na	-1.22915224982013	0.463377080431117
565	pYd-EPHB1-wt_vs_pYd-EPHB1-dead	FBA1	P14540	YKL060C	Y310	DYIMSPVGNPEGPEKPNK	DY(ph)IMSPVGNPEGPEKPNK_3	FALSE	3.22438	3.4448	up	Yes	18406	essential	F_bP_aldolase:Domain:CL0036	97.98	0.153	0.381	ordered	0.199047388888889	0	0	0	na	na	na	na	-1.22915224982013	0.463377080431117
566	pYd-EPHB1-wt_vs_pYd-EPHB1-dead	FBA1	P14540	YKL060C	Y310	DYIMSPVGNPEGPEK	DY(ph)IMSPVGNPEGPEK_2	TRUE	2.53393	2.51413	up	Yes	18406	essential	F_bP_aldolase:Domain:CL0036	97.98	0.153	0.381	ordered	0.199047388888889	0	0	0	na	na	na	na	-1.22915224982013	0.463377080431117
567	pYd-EPHB1-wt_vs_pYd-EPHB1-dead	FBA1	P14540	YKL060C	Y310	DYIMSPVGNPEGPEK	DY(ph)IMSPVGNPEGPEK_3	TRUE	1.40355	1.3572	up	Yes	18406	essential	F_bP_aldolase:Domain:CL0036	97.98	0.153	0.381	ordered	0.199047388888889	0	0	0	na	na	na	na	-1.22915224982013	0.463377080431117
568	pYd-EPHB1-wt_vs_pYd-EPHB1-dead	STE23	Q06010	YLR389C	Y455	DYIPVSR	DY(ph)IPVSR_2	TRUE	2.64942	2.68817	up	No	61.2	non-essential	Peptidase_M16_M:Family:CL0094	92.73	0.275	0.164	ordered	3.306215	0	0	0	na	na	na	na	-1.29223817559019	0.547677010993517
569	pYd-EPHB1-wt_vs_pYd-EPHB1-dead	IMD2	P38697	YHR216W	Y7	DYKTALDFTK	DY(ph)KTALDFTK_2	TRUE	1.45945	1.45471	up	No	133	non-essential	No domain	95.74	0.725	0.67	disordered	-0.274432333333333	0	0	0	na	na	na	na	0	0.0102698348771647
570	pYd-EPHB1-wt_vs_pYd-EPHB1-dead	IMD3	P50095	YLR432W	Y7	DYKTALEFAK	DY(ph)KTALEFAK_2	TRUE	2.36985	2.2641	up	No	650	non-essential	No domain	95.76	0.722	0.684	disordered	0.0108297	0	0	0	na	na	na	na	0	0.0144446122099754
571	pYd-EPHB1-wt_vs_pYd-EPHB1-dead	TRM82	Q03774	YDR165W	Y253	DYLLLSAGGDDK	DY(ph)LLLSAGGDDK_2	TRUE	1.04037	0.955193	up	No	67.8	non-essential	No domain	96.19	0.224	0.171	ordered	1.37434	0	0	0	na	na	na	na	-0.313921194537103	0.190888598884802
572	pYd-EPHB1-wt_vs_pYd-EPHB1-dead	HSP12	P22943	YFL014W	Y81	DYMGAAK	DY(ph)M(ox)GAAK_1	TRUE	2.11392	2.23177	up	No	702	non-essential	No domain	78.89	0.706	0.558	ordered	-0.2535835	0	0	0	na	na	na	na	-3.08729851266507	0.698319941563185
573	pYd-EPHB1-wt_vs_pYd-EPHB1-dead	HSP12	P22943	YFL014W	Y81	DYMGAAK	DY(ph)MGAAK_1	TRUE	3.22279	3.32883	up	No	702	non-essential	No domain	78.89	0.706	0.558	ordered	-0.2535835	0	0	0	na	na	na	na	-3.08729851266507	0.698319941563185
574	pYd-EPHB1-wt_vs_pYd-EPHB1-dead	GUK1	P15454	YDR454C	Y51	DYNFVSVDEFK	DY(ph)NFVSVDEFK_2	TRUE	1.67454	1.64089	up	No	763	essential	Guanylate_kin:Domain:CL0023	97.06	0.286	0.407	ordered	-0.9543665	0	0	0	na	na	na	na	-3.11323127720353	0.889954853273138
575	pYd-EPHB1-wt_vs_pYd-EPHB1-dead	BCD1	P38772	YHR040W	Y73	DYNYLTQLK	DY(ph)NYLTQLK_2	TRUE	1.45955	1.53792	up	No	21.7	essential	No domain	84.55	0.608	0.497	ordered	-0.176317	0	0	0	na	na	na	na	-4.07496406291397	0.914063624586152
576	pYd-EPHB1-wt_vs_pYd-EPHB1-dead	GAL10	P04397	YBR019C	Y446	DYQLTVNNGVNANHSSIGSFHR	DY(ph)QLTVNNGVNANHSSIGSFHR_3	FALSE	2.28618	2.21193	up	No	6.04	non-essential	Aldose_epim:Family:CL0103	98.71	0.188	0.31	ordered	2.21439	0	0	0	na	na	na	na	0	NaN
577	pYd-EPHB1-wt_vs_pYd-EPHB1-dead	ACO1	P19414	YLR304C	Y647	DYRDQGIK	DY(ph)RDQGIK_2	TRUE	1.64693	1.62749	up	No	1309	non-essential	Aconitase_C:Domain:CL0364	98.45	0	0.201	ordered	14.4202	0	0	0	na	na	na	na	-2.12383420106708	0.542520803734524
578	pYd-EPHB1-wt_vs_pYd-EPHB1-dead	RPS3	P05750	YNL178W	Y225	DYRPAEETEAQAEPVEA	DY(ph)RPAEETEAQAEPVEA_3	TRUE	0.817458	0.75049	up	No	1963	essential	No domain	80.34	0.792	0.777	disordered	-0.26998	0	0	1	na	na	ASC1	3.94284	-0.347150986177768	0.1471813994297
579	pYd-EPHB1-wt_vs_pYd-EPHB1-dead	SHE3	P38272	YBR130C	Y116	DYSELSNR	DY(ph)SELSNR_2	TRUE	0.983266	1.01185	up	No	65.6	non-essential	No domain	98.3	0.671	0.519	ordered	-0.32740025	9	1	0	P38272	0.253	na	na	-0.349748652949371	0.527122127421062
580	pYd-EPHB1-wt_vs_pYd-EPHB1-dead	CCS1	P40202	YMR038C	Y209	DYSFLGVIAR	DY(ph)SFLGVIAR_2	TRUE	1.50616	1.50859	up	No	341	non-essential	No domain	97.47	0	0.325	ordered	20.033	0	0	0	na	na	na	na	-0.785296580699321	0.164638662575389
581	pYd-EPHB1-wt_vs_pYd-EPHB1-dead	URA6	P15700	YKL024C	Y40	DYSFVHLSAGDLLR	DY(ph)SFVHLSAGDLLR_3	TRUE	0.74333	0.736505	up	No	114	essential	ADK:Domain:CL0023	93.33	0.196	0.236	ordered	1.35834	0	0	0	na	na	na	na	-1.00463813803003	0.628387096774194
582	pYd-EPHB1-wt_vs_pYd-EPHB1-dead	SAM2	P19358	YDR502C	Y276	DYSKVDR	DY(ph)SKVDR_2	TRUE	0.763318	0.731378	up	No	862	non-essential	S-AdoMet_synt_C:Domain:No_clan	96.35	0.012	0.094	ordered	1.82557	0	0	0	na	na	na	na	-1.75944125871561	0.491225664930079
583	pYd-EPHB1-wt_vs_pYd-EPHB1-dead	NQM1	P53228	YGR043C	Y207	DYTAETDPGVLSVK	DY(ph)TAETDPGVLSVK_2	TRUE	1.79865	1.86151	up	No	37	non-essential	TAL_FSA:Domain:CL0036	96.2	0.251	0.315	ordered	-0.277768	0	0	0	na	na	na	na	-0.958994330905183	0.442459690167562
584	pYd-EPHB1-wt_vs_pYd-EPHB1-dead	KGD2	P19262	YDR148C	Y325	DYTDISVAVATPK	DY(ph)TDISVAVATPK_2	TRUE	1.91479	1.95488	up	No	118	non-essential	2-oxoacid_dh:Domain:CL0149	96.05	0.376	0.33	ordered	1.22116	8	0	0	na	na	na	na	-1.2174896407245	0.602705467773105
585	pYd-EPHB1-wt_vs_pYd-EPHB1-dead	PHB2	P50085	YGR231C	Y265	DYVELKR	DY(ph)VELKR_2	TRUE	1.63866	1.619	up	No	85	non-essential	No domain	78.92	0.31	0.47	ordered	-0.548404	0	0	0	na	na	na	na	-1.22170619582872	0.500551829527125
586	pYd-EPHB1-wt_vs_pYd-EPHB1-dead	FBA1	P14540	YKL060C	Y303	DYVLNKK	DY(ph)VLNKK_2	TRUE	2.61954	2.53282	up	No	18406	essential	F_bP_aldolase:Domain:CL0036	98.67	0.106	0.346	ordered	3.046005	0	0	0	na	na	na	na	-0.960429315739114	0.390791113718015
587	pYd-EPHB1-wt_vs_pYd-EPHB1-dead	YMR196W	Q04336	YMR196W	Y909	DYVPFFEYFDGDTGR	DY(ph)VPFFEYFDGDTGR_2	TRUE	0.710391	0.680075	up	No	82.3	non-essential	No domain	96.06	0.149	0.159	ordered	-0.644182	0	0	0	na	na	na	na	-1.12856121029757	0.455214130171788
588	pYd-EPHB1-wt_vs_pYd-EPHB1-dead	KGD1	P20967	YIL125W	Y571	DYVPSQR	DY(ph)VPSQR_2	TRUE	2.79599	2.81576	up	No	261	non-essential	E1_dh:Family:CL0254	83.82	0.251	0.275	ordered	2.3452	0	0	0	na	na	na	na	-0.461060327706156	0.354843733776347
589	pYd-EPHB1-wt_vs_pYd-EPHB1-dead	ACS2	P52910	YLR153C	Y249	DYWWHEEAAK	DY(ph)WWHEEAAK_2	TRUE	1.66682	1.79909	up	No	1085	essential	AMP-binding:Family:CL0378	98.48	0.224	0.401	ordered	-0.3120665	0	0	0	na	na	na	na	0	0.0321362515413071
590	pYd-EPHB1-wt_vs_pYd-EPHB1-dead	ACS2	P52910	YLR153C	Y249	DYWWHEEAAK	DY(ph)WWHEEAAK_3	TRUE	1.60639	1.71944	up	No	1085	essential	AMP-binding:Family:CL0378	98.48	0.224	0.401	ordered	-0.3120665	0	0	0	na	na	na	na	0	0.0321362515413071
591	pYd-EPHB1-wt_vs_pYd-EPHB1-dead	OSH6	Q02201	YKR003W	Y279	DYDGNAYYEISGK	DYDGNAYY(ph)EISGK_2	TRUE	1.08639	1.11522	up	No	68.2	non-essential	Oxysterol_BP:Family:No_clan	98.65	0.176	0.258	ordered	1.54789	0	0	0	na	na	na	na	-1.63030946333287	0.496416402302902
592	pYd-EPHB1-wt_vs_pYd-EPHB1-dead	NTE1	Q04958	YML059C	Y1425	DYDLVPIYGR	DYDLVPIY(ph)GR_2	TRUE	1.0386	1.08884	up	No	37	non-essential	Patatin:Family:CL0323	92.73	0.224	0.202	ordered	0.626394	0	0	0	na	na	na	na	-1.68094955854436	0.589337266223171
593	pYd-EPHB1-wt_vs_pYd-EPHB1-dead	GSY2	P27472	YLR258W	Y552	DYGIYIVDRR	DYGIY(ph)IVDRR_2	TRUE	1.11199	1.08996	up	No	131	non-essential	Glycogen_syn:Family:CL0113	97.57	0	0.244	ordered	4.7034	0	0	0	na	na	na	na	-1.91174641821613	0.526300070929929
594	pYd-EPHB1-wt_vs_pYd-EPHB1-dead	GSY2	P27472	YLR258W	Y552	DYGIYIVDRR	DYGIY(ph)IVDRR_3	TRUE	1.26711	1.25221	up	No	131	non-essential	Glycogen_syn:Family:CL0113	97.57	0	0.244	ordered	4.7034	0	0	0	na	na	na	na	-1.91174641821613	0.526300070929929
595	pYd-EPHB1-wt_vs_pYd-EPHB1-dead	GSY2	P27472	YLR258W	Y552	DYGIYIVDR	DYGIY(ph)IVDR_2	TRUE	2.06011	2.12694	up	No	131	non-essential	Glycogen_syn:Family:CL0113	97.57	0	0.244	ordered	4.7034	0	0	0	na	na	na	na	-1.91174641821613	0.526300070929929
596	pYd-EPHB1-wt_vs_pYd-EPHB1-dead	POL31	P46957	YJR006W	Y54	DYGSQYYHIYQYR	DYGSQYY(ph)HIYQYR_3	TRUE	1.39894	1.40854	up	No	15.7	essential	DNA_pol_D_N:Domain:CL0021	90.91	0.557	0.387	ordered	-0.281228	2	0	0	na	na	na	na	-2.0847994936049	0.553212199870214
597	pYd-EPHB1-wt_vs_pYd-EPHB1-dead	YPL199C	Q08954	YPL199C	Y26	DYNHSTDEEYQR	DYNHSTDEEY(ph)QR_2	TRUE	1.66915	1.58939	up	No	57.5	non-essential	DUF1771:Domain:No_clan	93.71	0.086	0.335	ordered	0.926824	0	0	0	na	na	na	na	-3.55616084431823	0.795299802328135
598	pYd-EPHB1-wt_vs_pYd-EPHB1-dead	YPL199C	Q08954	YPL199C	Y26	DYNHSTDEEYQR	DYNHSTDEEY(ph)QR_3	FALSE	0.581105	0.547733	up	No	57.5	non-essential	DUF1771:Domain:No_clan	93.71	0.086	0.335	ordered	0.926824	0	0	0	na	na	na	na	-3.55616084431823	0.795299802328135
599	pYd-EPHB1-wt_vs_pYd-EPHB1-dead	OLA1	P38219	YBR025C	Y386	DYVVEDGDIIYFR	DYVVEDGDIIY(ph)FR_2	TRUE	2.11751	2.02814	up	No	1660	non-essential	YchF-GTPase_C:Domain:CL0072	95.41	0.588	0.456	ordered	0.27889575	0	0	0	na	na	na	na	-0.363201978900183	0.203980764092973
600	pYd-EPHB1-wt_vs_pYd-EPHB1-dead	OLA1	P38219	YBR025C	Y386	DYVVEDGDIIYFR	DYVVEDGDIIY(ph)FR_3	TRUE	1.22143	1.22513	up	No	1660	non-essential	YchF-GTPase_C:Domain:CL0072	95.41	0.588	0.456	ordered	0.27889575	0	0	0	na	na	na	na	-0.363201978900183	0.203980764092973
601	pYd-EPHB1-wt_vs_pYd-EPHB1-dead	YPL245W	Q12179	YPL245W	Y327	DYYVECGDNFK	DYY(ph)VECGDNFK_2	TRUE	1.67391	1.75467	up	No	20	non-essential	DUF2075:Family:CL0023	95.42	0.369	0.316	ordered	1.74362	0	0	0	na	na	na	na	-1.88289194754615	0.595011600928074
602	pYd-EPHB1-wt_vs_pYd-EPHB1-dead	PSR1	Q07800	YLL010C	Y355	EACYNYEGNYIK	EACYNYEGNY(ph)IK_2	TRUE	2.10578	2.28143	up	No	29.9	non-essential	NIF:Family:CL0137	96.71	0.247	0.187	ordered	-0.701538	0	0	0	na	na	na	na	-1.42858146327483	0.661013802067215
603	pYd-EPHB1-wt_vs_pYd-EPHB1-dead	BDP1	P46678	YNL039W	Y247	EADENENYVISK	EADENENY(ph)VISK_2	TRUE	1.66601	1.67895	up	No	19.9	essential	No domain	73.11	0.463	0.564	ordered	1.94207	0	0	0	na	na	na	na	-1.98427704114544	0.746532156368222
604	pYd-EPHB1-wt_vs_pYd-EPHB1-dead	ZUO1	P32527	YGR285C	Y367	EADYFGDADK	EADY(ph)FGDADK_2	TRUE	1.45865	1.56511	up	No	1097	non-essential	RAC_head:Domain:No_clan	88.11	0.145	0.371	ordered	2.49622	0	0	0	na	na	na	na	-2.55716699386457	0.67906863639127
605	pYd-EPHB1-wt_vs_pYd-EPHB1-dead	PAB1	P04147	YER165W	Y197	EAIDALNGMLLNGQEIYVAPHLSR	EAIDALNGM(ox)LLNGQEIY(ph)VAPHLSR_3	TRUE	1.75806	1.70456	up	No	1976	essential	RRM_1:Domain:CL0221	96.6	0.486	0.399	ordered	-0.534288333333333	9	0	0	na	na	na	na	-1.76298152642094	0.566085925385387
606	pYd-EPHB1-wt_vs_pYd-EPHB1-dead	PAB1	P04147	YER165W	Y197	EAIDALNGMLLNGQEIYVAPHLSR	EAIDALNGMLLNGQEIY(ph)VAPHLSR_3	FALSE	2.08396	1.98458	up	No	1976	essential	RRM_1:Domain:CL0221	96.6	0.486	0.399	ordered	-0.534288333333333	9	0	0	na	na	na	na	-1.76298152642094	0.566085925385387
607	pYd-EPHB1-wt_vs_pYd-EPHB1-dead	TKL1	P23254	YPR074C	Y407	EALDFQPPSSGSGNYSGR	EALDFQPPSSGSGNY(ph)SGR_2	TRUE	3.85858	3.78422	up	No	1595	non-essential	Transket_pyr:Domain:CL0254	98.77	0.188	0.248	ordered	5.530185	0	0	0	na	na	na	na	-0.379183372299615	0.278061619445735
608	pYd-EPHB1-wt_vs_pYd-EPHB1-dead	TKL1	P23254	YPR074C	Y407	EALDFQPPSSGSGNYSGR	EALDFQPPSSGSGNY(ph)SGR_3	TRUE	2.59838	2.0705	up	No	1595	non-essential	Transket_pyr:Domain:CL0254	98.77	0.188	0.248	ordered	5.530185	0	0	0	na	na	na	na	-0.379183372299615	0.278061619445735
609	pYd-EPHB1-wt_vs_pYd-EPHB1-dead	MRT4	P33201	YKL009W	Y37	EALDTYR	EALDTY(ph)R_2	TRUE	1.54554	1.57806	up	No	446	non-essential	Ribosomal_L10:Family:No_clan	97.86	0.161	0.211	ordered	1.1814	0	0	0	na	na	na	na	-2.11767566522596	0.594261832147295
610	pYd-EPHB1-wt_vs_pYd-EPHB1-dead	MIC60	P36112	YKR016W	Y200	EALSNYMIQR	EALSNY(ph)MIQR_2	FALSE	0.445455	0.473803	up	No	99.3	non-essential	Mitofilin:Family:No_clan	91.47	0.596	0.477	ordered	-0.142139	0	0	0	na	na	na	na	-0.632360810384296	0.201667560583159
611	pYd-EPHB1-wt_vs_pYd-EPHB1-dead	BNA6	P43619	YFR047C	Y46	EANLYCK	EANLY(ph)CK_2	TRUE	2.29556	2.1936	up	No	46.4	non-essential	QRPTase_N:Domain:CL0105	98.53	0.145	0.257	ordered	-0.521112	0	0	0	na	na	na	na	-0.34668791432337	0.2298153269694
612	pYd-EPHB1-wt_vs_pYd-EPHB1-dead	LPD1	P09624	YFL018C	Y493	EANMAAYDK	EANMAAY(ph)DK_2	TRUE	1.72315	1.77511	up	No	795	non-essential	No domain	91.75	0.188	0.329	ordered	1.64182	0	0	0	na	na	na	na	-0.101299861780024	0.0988448757845878
613	pYd-EPHB1-wt_vs_pYd-EPHB1-dead	PYC2	P32327	YBR218C	Y890	EANYLLGDIVK	EANY(ph)LLGDIVK_2	TRUE	2.00229	2.10865	up	No	498	non-essential	PYC_OADA:Domain:CL0597	94.97	0.373	0.153	ordered	0.289546	0	0	0	na	na	na	na	-0.0832210501003659	0.0383242616222004
614	pYd-EPHB1-wt_vs_pYd-EPHB1-dead	YAR028W	P39548	YAR028W	Y223	EAQSEYWR	EAQSEY(ph)WR_2	TRUE	1.43757	1.46845	up	No	18.4	non-essential	No domain	91.69	0.306	0.475	ordered	-1.05467	0	0	0	na	na	na	na	-3.29328050883888	0.953121478476448
615	pYd-EPHB1-wt_vs_pYd-EPHB1-dead	YDJ1	P25491	YNL064C	Y54	EASAAYEILSDPEKR	EASAAY(ph)EILSDPEKR_2	TRUE	1.42766	1.45427	up	No	1297	non-essential	DnaJ:Domain:CL0392	91.62	0.208	0.3	ordered	-0.4893675	0	0	0	na	na	na	na	-3.49066541799001	0.866941191609831
616	pYd-EPHB1-wt_vs_pYd-EPHB1-dead	YDJ1	P25491	YNL064C	Y54	EASAAYEILSDPEKR	EASAAY(ph)EILSDPEKR_3	TRUE	2.10208	2.27453	up	No	1297	non-essential	DnaJ:Domain:CL0392	91.62	0.208	0.3	ordered	-0.4893675	0	0	0	na	na	na	na	-3.49066541799001	0.866941191609831
617	pYd-EPHB1-wt_vs_pYd-EPHB1-dead	PAB1	P04147	YER165W	Y563	EASAAYESFKK	EASAAY(ph)ESFKK_2	TRUE	1.17403	1.20544	up	No	1976	essential	PABP:Family:No_clan	90.47	0.067	0.4	ordered	0.362269	0	0	0	na	na	na	na	-2.02357474587914	0.612970902125331
618	pYd-EPHB1-wt_vs_pYd-EPHB1-dead	SEC14	P24280	YMR079W	Y204	EASYISQNYYPER	EASYISQNY(ph)YPER_2	TRUE	2.1173	2.35177	up	No	506	essential	CRAL_TRIO:Domain:CL0512	97.94	0.11	0.22	ordered	1.66072	0	0	0	na	na	na	na	-0.795008226770575	0.74047783933518
619	pYd-EPHB1-wt_vs_pYd-EPHB1-dead	TDH1	P00360	YJL052W	Y253	EATYDQIKK	EATY(ph)DQIKK_2	TRUE	3.12196	3.24911	up	No	2275	non-essential	Gp_dh_C:Domain:CL0139	98.84	0.137	0.264	ordered	2.38488	0	0	0	na	na	na	na	-0.674707427310692	0.287299825590614
620	pYd-EPHB1-wt_vs_pYd-EPHB1-dead	TDH1	P00360	YJL052W	Y253	EATYDQIK	EATY(ph)DQIK_2	TRUE	2.84652	2.93881	up	No	2275	non-essential	Gp_dh_C:Domain:CL0139	98.84	0.137	0.264	ordered	2.38488	0	0	0	na	na	na	na	-0.674707427310692	0.287299825590614
621	pYd-EPHB1-wt_vs_pYd-EPHB1-dead	FYV8	P46949	YGR196C	Y768	EAYANADDLSK	EAY(ph)ANADDLSK_2	TRUE	1.08207	1.00206	up	No	99.9	non-essential	No domain	71.51	0.675	0.514	ordered	-0.189935	0	0	0	na	na	na	na	-2.89232894986185	0.972120250024804
622	pYd-EPHB1-wt_vs_pYd-EPHB1-dead	ATP1	P07251	YBL099W	Y337	EAYPGDVFYLHSR	EAYPGDVFY(ph)LHSR_2	TRUE	2.26266	2.38787	up	No	802	non-essential	ATP-synt_ab:Domain:CL0023	97.56	0.51	0.228	ordered	-0.1954185	4	0	0	na	na	na	na	-2.76117266838045	0.696122458834323
623	pYd-EPHB1-wt_vs_pYd-EPHB1-dead	ATP1	P07251	YBL099W	Y337	EAYPGDVFYLHSR	EAYPGDVFY(ph)LHSR_3	TRUE	2.00991	2.02501	up	No	802	non-essential	ATP-synt_ab:Domain:CL0023	97.56	0.51	0.228	ordered	-0.1954185	4	0	0	na	na	na	na	-2.76117266838045	0.696122458834323
624	pYd-EPHB1-wt_vs_pYd-EPHB1-dead	HOM2	P13663	YDR158W	Y89	ECDIVFSGLDADYAGAIEK	ECDIVFSGLDADY(ph)AGAIEK_2	TRUE	1.15599	1.15385	up	No	1674	non-essential	Semialdhyde_dh:Domain:CL0063	95.48	0.62	0.273	ordered	0.168231	0	0	0	na	na	na	na	-0.825142076795647	0.360239486402655
625	pYd-EPHB1-wt_vs_pYd-EPHB1-dead	TUB1	P09733	YML085C	Y104	EDAANNYAR	EDAANNY(ph)AR_2	TRUE	2.2481	2.32178	up	No	240	essential	Tubulin:Domain:CL0566	97.48	0.004	0.218	ordered	5.05146	0	0	0	na	na	na	na	-3.26775087618249	0.913811374072766
626	pYd-EPHB1-wt_vs_pYd-EPHB1-dead	CDC48	P25694	YDL126C	Y213	EDEENNMNEVGYDDIGGCRK	EDEENNMNEVGY(ph)DDIGGCRK_3	TRUE	0.493954	0.516205	up	No	999	essential	No domain	85.1	0.133	0.29	ordered	5.067425	0	0	0	na	na	na	na	-4.05062990941722	0.917869524109675
627	pYd-EPHB1-wt_vs_pYd-EPHB1-dead	CDC48	P25694	YDL126C	Y213	EDEENNMNEVGYDDIGGCR	EDEENNMNEVGY(ph)DDIGGCR_2	TRUE	0.971141	0.971456	up	No	999	essential	No domain	85.1	0.133	0.29	ordered	5.067425	0	0	0	na	na	na	na	-4.05062990941722	0.917869524109675
628	pYd-EPHB1-wt_vs_pYd-EPHB1-dead	CDC48	P25694	YDL126C	Y213	EDEENNMNEVGYDDIGGCR	EDEENNMNEVGY(ph)DDIGGCR_3	TRUE	1.0968	1.11926	up	No	999	essential	No domain	85.1	0.133	0.29	ordered	5.067425	0	0	0	na	na	na	na	-4.05062990941722	0.917869524109675
629	pYd-EPHB1-wt_vs_pYd-EPHB1-dead	VMA1	P17255	YDL185W	Y989	EDFLQQNGYSTYDAFCPIWK	EDFLQQNGYSTY(ph)DAFCPIWK_3	TRUE	2.12131	1.97639	up	No	1976	non-essential	No domain	84.79	0.208	0.182	ordered	0.258461	1	0	0	na	na	na	na	-1.90713524813026	0.648068036574575
630	pYd-EPHB1-wt_vs_pYd-EPHB1-dead	GDI1	P39958	YER136W	Y410	EDGSKDNIYLSR	EDGSKDNIY(ph)LSR_2	TRUE	1.03609	1.04474	up	No	321	essential	GDI:Family:CL0063	98.66	0.071	0.187	ordered	3.49033	0	0	0	na	na	na	na	-1.57450202183607	0.437000291800409
631	pYd-EPHB1-wt_vs_pYd-EPHB1-dead	YGR210C	P42942	YGR210C	Y67	EDLCKPNYGWCSK	EDLCKPNY(ph)GWCSK_3	TRUE	1.02455	1.03988	up	No	57.6	non-essential	MMR_HSR1:Family:CL0023	85.39	0.235	0.297	ordered	0.129997	3	0	0	na	na	na	na	-1.07754127868829	0.483827579581118
632	pYd-EPHB1-wt_vs_pYd-EPHB1-dead	EFT2	P32324	YDR385W	Y175	EDLYQTFAR	EDLY(ph)QTFAR_2	TRUE	1.4369	1.4984	up	No	3343	non-essential	GTP_EFTU:Domain:CL0023	97.23	0.035	0.245	ordered	2.04621	0	0	0	na	na	na	na	-1.73680878110326	0.738474041196512
633	pYd-EPHB1-wt_vs_pYd-EPHB1-dead	RNR1	P21524	YER070W	Y232	EDSIEGIYDTLK	EDSIEGIY(ph)DTLK_2	TRUE	2.30276	2.3269	up	No	2603	essential	Ribonuc_red_lgC:Family:CL0339	97.82	0.51	0.227	ordered	-0.593323	4	1	0	P21524	13.542	na	na	-1.69962527490554	0.626303935514462
634	pYd-EPHB1-wt_vs_pYd-EPHB1-dead	BMH1	P29311	YER177W	Y10	EDSVYLAK	EDSVY(ph)LAK_2	TRUE	2.10632	2.1527	up	No	1649	non-essential	No domain	97.45	0.576	0.47	ordered	-0.211943	9	0	0	na	na	na	na	-0.672761891704995	0.415377033021193
635	pYd-EPHB1-wt_vs_pYd-EPHB1-dead	STP22	P25604	YCL008C	Y242	EDVDYVADK	EDVDY(ph)VADK_2	TRUE	2.07086	2.22127	up	No	2.43	non-essential	No domain	89.12	0.592	0.515	ordered	0.062925	0	0	1	na	na	MVB12	-0.758039999999998	-1.10967619773152	0.153183341311632
636	pYd-EPHB1-wt_vs_pYd-EPHB1-dead	PRE1	P22141	YER012W	Y73	EDYELSPQAVSSFVR	EDY(ph)ELSPQAVSSFVR_2	TRUE	2.4338	2.50744	up	No	107	essential	Proteasome:Domain:CL0052	94.53	0.341	0.302	ordered	-0.268842	0	0	0	na	na	na	na	-1.06308441897975	0.231945737465088
637	pYd-EPHB1-wt_vs_pYd-EPHB1-dead	PRE1	P22141	YER012W	Y73	EDYELSPQAVSSFVR	EDY(ph)ELSPQAVSSFVR_3	TRUE	1.847	1.8592	up	No	107	essential	Proteasome:Domain:CL0052	94.53	0.341	0.302	ordered	-0.268842	0	0	0	na	na	na	na	-1.06308441897975	0.231945737465088
638	pYd-EPHB1-wt_vs_pYd-EPHB1-dead	GRE2	Q12068	YOL151W	Y25	EDYKVIGSAR	EDY(ph)KVIGSAR_2	TRUE	1.88806	2.07474	up	No	192	non-essential	3Beta_HSD:Family:CL0063	98.51	0.149	0.211	ordered	0.0963426	0	0	0	na	na	na	na	-0.852003573302418	0.732134552782514
639	pYd-EPHB1-wt_vs_pYd-EPHB1-dead	CDC60	P26637	YPL160W	Y488	EDYYTGTMIYGPYK	EDY(ph)YTGTM(ox)IYGPYK_2	TRUE	0.630676	0.608245	up	No	1181	essential	tRNA-synt_1:Family:CL0039	90.55	0.129	0.27	ordered	1.071886	0	0	0	na	na	na	na	-2.82774635537512	0.750766556411309
640	pYd-EPHB1-wt_vs_pYd-EPHB1-dead	CDC60	P26637	YPL160W	Y488	EDYYTGTMIYGPYK	EDY(ph)YTGTMIYGPYK_2	TRUE	1.67748	1.76135	up	No	1181	essential	tRNA-synt_1:Family:CL0039	90.55	0.129	0.27	ordered	1.071886	0	0	0	na	na	na	na	-2.82774635537512	0.750766556411309
641	pYd-EPHB1-wt_vs_pYd-EPHB1-dead	CDC60	P26637	YPL160W	Y489	EDYYTGTMIYGPYK	EDYY(ph)TGTMIYGPYK_2	TRUE	1.187	1.18707	up	No	1181	essential	tRNA-synt_1:Family:CL0039	87.75	0.447	0.278	ordered	0.473547	1	0	0	na	na	na	na	-2.43783140010909	0.696153939013496
642	pYd-EPHB1-wt_vs_pYd-EPHB1-dead	MRT4	P33201	YKL009W	Y90	EEEYKENLYQLSK	EEEYKENLY(ph)QLSK_3	TRUE	0.58049	0.551691	up	No	446	non-essential	Ribosomal_L10:Family:No_clan	95.75	0.176	0.262	ordered	0.27436745	0	0	0	na	na	na	na	-0.810348278183544	0.204111600587372
643	pYd-EPHB1-wt_vs_pYd-EPHB1-dead	MYO2	P19524	YOR326W	Y294	EELHLTDASDYFYMNQGGDTK	EELHLTDASDY(ph)FYMNQGGDTK_3	TRUE	0.594934	0.623332	up	No	613	essential	Myosin_head:Domain:CL0023	94.91	0.024	0.323	ordered	9.80008	0	0	0	na	na	na	na	-3.33508774594605	0.774686507273031
644	pYd-EPHB1-wt_vs_pYd-EPHB1-dead	YMR099C	Q03161	YMR099C	Y293	EELKYQAIQ	EELKY(ph)QAIQ_2	TRUE	1.76806	1.78654	up	No	256	non-essential	No domain	81.32	0.502	0.45	ordered	0.200029	0	0	0	na	na	na	na	0	0.0094832934503235
645	pYd-EPHB1-wt_vs_pYd-EPHB1-dead	TY1B-DR4	Q07793	#N/A	Y1361	EELYIRPPPHLGMNDK	EELY(ph)IRPPPHLGMNDK_3	TRUE	1.01838	1.06887	up	No	#N/A	non-essential	RVT_2:Family:CL0027	95.21	0.047	0.256	ordered	4.79607	0	0	0	na	na	na	na	-4.9342232273816	0.962262912646846
646	pYd-EPHB1-wt_vs_pYd-EPHB1-dead	CCT8	P47079	YJL008C	Y518	EENIYDMLATK	EENIY(ph)DMLATK_2	TRUE	1.13602	1.18173	up	No	204	essential	Cpn60_TCP1:Family:No_clan	90.53	0.118	0.225	ordered	-0.70575	0	0	0	na	na	na	na	-1.50643371421194	0.440140845070423
647	pYd-EPHB1-wt_vs_pYd-EPHB1-dead	VMA1	P17255	YDL185W	Y124	EESQSIYIPR	EESQSIY(ph)IPR_2	TRUE	2.17193	2.33138	up	No	1976	non-essential	ATP-synt_ab_Xtn:Family:No_clan	80.23	0.576	0.338	ordered	0.01557525	0	0	0	na	na	na	na	-3.51666807431413	0.762117785861764
648	pYd-EPHB1-wt_vs_pYd-EPHB1-dead	URA2	P07259	YJL130C	Y2185	EEVDYDHR	EEVDY(ph)DHR_2	TRUE	2.04694	2.06787	up	No	1099	non-essential	OTCace:Domain:CL0399	72.35	0.447	0.239	ordered	-0.0473283666666667	0	0	0	na	na	na	na	-0.725288398111435	0.310218153718124
649	pYd-EPHB1-wt_vs_pYd-EPHB1-dead	TDA3	P38758	YHR009C	Y125	EEVIENYER	EEVIENY(ph)ER_2	TRUE	2.45024	2.42885	up	No	64.5	essential	DAO:Domain:CL0063	87.4	0.133	0.367	ordered	-1.20373	0	0	0	na	na	na	na	0	0.11860055373773
650	pYd-EPHB1-wt_vs_pYd-EPHB1-dead	EFT2	P32324	YDR385W	Y839	EEVPGWQEYYDKL	EEVPGWQEYY(ph)DKL_2	TRUE	1.75385	1.71436	up	No	3343	non-essential	No domain	91.31	0.204	0.428	ordered	1.75582	0	0	0	na	na	na	na	-0.094041005526532	0.064326571437502
651	pYd-EPHB1-wt_vs_pYd-EPHB1-dead	YBL036C	P38197	YBL036C	Y71	EFGENYVQELIEK	EFGENY(ph)VQELIEK_2	TRUE	0.608901	0.606878	up	No	136	non-essential	Ala_racemase_N:Domain:CL0036	97.22	0.302	0.19	ordered	0.0960082	1	0	0	na	na	na	na	-3.061874226591	0.791431792559188
652	pYd-EPHB1-wt_vs_pYd-EPHB1-dead	GET1	P53192	YGL020C	Y65	EFNNSISAQDNYAK	EFNNSISAQDNY(ph)AK_2	TRUE	2.52943	2.62384	up	No	78.7	non-essential	CHD5:Family:No_clan	92.13	0.592	0.433	ordered	-0.4909185	3	1	0	Q12154	11.019	na	na	-4.24598187030997	0.97554347826087
653	pYd-EPHB1-wt_vs_pYd-EPHB1-dead	GET1	P53192	YGL020C	Y65	EFNNSISAQDNYAK	EFNNSISAQDNY(ph)AK_3	TRUE	1.12068	1.2035	up	No	78.7	non-essential	CHD5:Family:No_clan	92.13	0.592	0.433	ordered	-0.4909185	3	1	0	Q12154	11.019	na	na	-4.24598187030997	0.97554347826087
654	pYd-EPHB1-wt_vs_pYd-EPHB1-dead	VMA5	P31412	YKL080W	Y262	EFNYSEELIDQLKK	EFNY(ph)SEELIDQLKK_3	TRUE	1.01842	0.966896	up	No	265	non-essential	V-ATPase_C:Family:No_clan	86.6	0.153	0.38	ordered	7.12088	0	0	0	na	na	na	na	-2.48189315200321	0.675619418518767
655	pYd-EPHB1-wt_vs_pYd-EPHB1-dead	RPL10	P41805	YLR075W	Y216	EFPEYFAAQA	EFPEY(ph)FAAQA_2	TRUE	1.63817	1.55426	up	No	2391	essential	No domain	90.31	0.094	0.498	ordered	2.24114	0	0	0	na	na	na	na	-0.319052689113802	0.118123362705406
656	pYd-EPHB1-wt_vs_pYd-EPHB1-dead	ALO1	P54783	YML086C	Y350	EFYVHVPMEVR	EFY(ph)VHVPMEVR_3	TRUE	1.37191	1.45409	up	No	224	non-essential	ALO:Family:CL0277	97.31	0.094	0.169	ordered	7.70244	0	0	0	na	na	na	na	-0.665590076648859	0.475299064017218
657	pYd-EPHB1-wt_vs_pYd-EPHB1-dead	GRX1	P25373	YCL035C	Y67	EGADIQAALYEINGQR	EGADIQAALY(ph)EINGQR_2	TRUE	2.39275	2.32484	up	No	152	non-essential	Glutaredoxin:Domain:CL0172	98.49	0.443	0.289	ordered	-0.1352105	0	0	0	na	na	na	na	-0.213172029671356	0.20622009569378
658	pYd-EPHB1-wt_vs_pYd-EPHB1-dead	GRX1	P25373	YCL035C	Y67	EGADIQAALYEINGQR	EGADIQAALY(ph)EINGQR_3	TRUE	2.02915	2.14455	up	No	152	non-essential	Glutaredoxin:Domain:CL0172	98.49	0.443	0.289	ordered	-0.1352105	0	0	0	na	na	na	na	-0.213172029671356	0.20622009569378
659	pYd-EPHB1-wt_vs_pYd-EPHB1-dead	UIP4	Q08926	YPL186C	Y272	EGDANTEDYESVLKK	EGDANTEDY(ph)ESVLKK_3	TRUE	1.17753	1.23	up	No	22.3	non-essential	No domain	70.06	0.627	0.62	disordered	-0.255081	0	0	0	na	na	na	na	na	na
660	pYd-EPHB1-wt_vs_pYd-EPHB1-dead	BNA5	Q05979	YLR231C	Y173	EGETYIR	EGETY(ph)IR_2	TRUE	1.92173	2.04512	up	No	39.9	non-essential	Aminotran_5:Domain:CL0061	95.04	0.22	0.276	ordered	1.6493	0	0	0	na	na	na	na	-0.0206583513680672	0.163198884110194
661	pYd-EPHB1-wt_vs_pYd-EPHB1-dead	NOT5	Q12514	YPR072W	Y28	EGIEDFDDIYEK	EGIEDFDDIY(ph)EK_2	TRUE	0.742691	0.731199	up	No	110	non-essential	Not3:Family:No_clan	96.2	0.157	0.366	ordered	1.79374	0	0	0	na	na	na	na	-2.02993475842571	0.607615192733092
662	pYd-EPHB1-wt_vs_pYd-EPHB1-dead	YSC84	P32793	YHR016C	Y464	EGIFPANYVR	EGIFPANY(ph)VR_2	TRUE	2.63964	2.74261	up	No	7.74	non-essential	No domain	92.26	0.318	0.351	ordered	-0.242489	3	2	0	P32790 / P53112	2.067 / 1.586	na	na	-3.28910537275945	0.738988396980962
663	pYd-EPHB1-wt_vs_pYd-EPHB1-dead	RNR4	P49723	YGR180C	Y194	EGIFQAGNYASMFWLTDKK	EGIFQAGNY(ph)ASMFWLTDKK_3	TRUE	0.851545	0.863359	up	No	1508	non-essential	Ribonuc_red_sm:Domain:CL0044	88.28	0.035	0.106	ordered	5.93424	0	0	0	na	na	na	na	-4.07103947880107	0.886615255402
664	pYd-EPHB1-wt_vs_pYd-EPHB1-dead	ATP2	P00830	YJR121W	Y231	EGNDLYR	EGNDLY(ph)R_1	TRUE	0.536873	0.493962	up	No	984	non-essential	ATP-synt_ab:Domain:CL0023	88.2	0.153	0.281	ordered	2.25699666666667	0	0	0	na	na	na	na	-1.25675027455798	0.497090178709378
665	pYd-EPHB1-wt_vs_pYd-EPHB1-dead	ATP2	P00830	YJR121W	Y231	EGNDLYR	EGNDLY(ph)R_2	TRUE	2.78989	2.93151	up	No	984	non-essential	ATP-synt_ab:Domain:CL0023	88.2	0.153	0.281	ordered	2.25699666666667	0	0	0	na	na	na	na	-1.25675027455798	0.497090178709378
666	pYd-EPHB1-wt_vs_pYd-EPHB1-dead	RIA1	P53893	YNL163C	Y409	EGPVSAYVSK	EGPVSAY(ph)VSK_2	TRUE	1.21344	1.29325	up	No	45.3	essential	No domain	91.22	0.004	0.199	ordered	6.05583	0	0	0	na	na	na	na	-1.96562917535509	0.673621319171132
667	pYd-EPHB1-wt_vs_pYd-EPHB1-dead	MRPL9	P31334	YGR220C	Y165	EGQYVDVR	EGQY(ph)VDVR_2	FALSE	0.579531	0.547066	up	No	31.2	non-essential	Ribosomal_L3:Family:CL0575	98.28	0.239	0.289	ordered	-0.347534	0	0	0	na	na	na	na	-0.988302633209217	0.298197492163009
668	pYd-EPHB1-wt_vs_pYd-EPHB1-dead	UGA2	P38067	YBR006W	Y477	EGSLYGIEDYTVLK	EGSLY(ph)GIEDYTVLK_2	TRUE	1.70226	1.71413	up	No	23.5	non-essential	Aldedh:Family:CL0099	96.83	0.49	0.24	ordered	-0.338154	1	0	0	na	na	na	na	-0.335979389854439	0.239653409396696
669	pYd-EPHB1-wt_vs_pYd-EPHB1-dead	UGA2	P38067	YBR006W	Y482	EGSLYGIEDYTVLK	EGSLYGIEDY(ph)TVLK_2	TRUE	2.23432	2.19378	up	No	23.5	non-essential	Aldedh:Family:CL0099	98.66	0.012	0.301	ordered	8.22733	0	0	0	na	na	na	na	-1.95663513132609	0.788385985684301
670	pYd-EPHB1-wt_vs_pYd-EPHB1-dead	POL3	P15436	YDL102W	Y926	EGVGPNVGDRVDYVIIGGNDK	EGVGPNVGDRVDY(ph)VIIGGNDK_3	FALSE	0.957086	0.949088	up	No	75.1	essential	DNA_pol_B:Family:CL0194	95.21	0.012	0.296	ordered	1.98516	0	0	0	na	na	na	na	-3.84608655759968	0.894017176030322
671	pYd-EPHB1-wt_vs_pYd-EPHB1-dead	IDH1	P28834	YNL037C	Y75	EGVYEAVESLKR	EGVY(ph)EAVESLKR_2	TRUE	2.68755	2.60885	up	No	255	non-essential	Iso_dh:Domain:CL0270	89.69	0.545	0.285	ordered	-0.54114525	0	0	0	na	na	na	na	-0.187099961404056	0.107041017767054
672	pYd-EPHB1-wt_vs_pYd-EPHB1-dead	IDH1	P28834	YNL037C	Y75	EGVYEAVESLKR	EGVY(ph)EAVESLKR_3	TRUE	2.62697	2.69625	up	No	255	non-essential	Iso_dh:Domain:CL0270	89.69	0.545	0.285	ordered	-0.54114525	0	0	0	na	na	na	na	-0.187099961404056	0.107041017767054
673	pYd-EPHB1-wt_vs_pYd-EPHB1-dead	IDH1	P28834	YNL037C	Y75	EGVYEAVESLK	EGVY(ph)EAVESLK_2	TRUE	2.57809	2.79329	up	No	255	non-essential	Iso_dh:Domain:CL0270	89.69	0.545	0.285	ordered	-0.54114525	0	0	0	na	na	na	na	-0.187099961404056	0.107041017767054
674	pYd-EPHB1-wt_vs_pYd-EPHB1-dead	GLN1	P32288	YPR035W	Y327	EGYGYFEDR	EGY(ph)GYFEDR_2	TRUE	1.73368	1.84913	up	No	2524	essential	No domain	98.78	0.333	0.175	ordered	-0.180956	0	0	0	na	na	na	na	-0.279373008652055	0.24128610044103
675	pYd-EPHB1-wt_vs_pYd-EPHB1-dead	GLN1	P32288	YPR035W	Y329	EGYGYFEDR	EGYGY(ph)FEDR_2	TRUE	1.13658	1.19567	up	No	2524	essential	No domain	98.89	0.357	0.179	ordered	-1.80386	0	0	0	na	na	na	na	-2.31283855383308	0.746905676483141
676	pYd-EPHB1-wt_vs_pYd-EPHB1-dead	FAS2	P19097	YPL231W	Y1715	EHAPYTDELEEDVYLDPLAR	EHAPYTDELEEDVY(ph)LDPLAR_3	TRUE	0.845128	0.815864	up	No	1917	essential	No domain	94.82	0.341	0.392	ordered	1.65074	0	0	0	na	na	na	na	-2.87641502899421	0.692026559535766
677	pYd-EPHB1-wt_vs_pYd-EPHB1-dead	YER156C	P40093	YER156C	Y248	EHLYELER	EHLY(ph)ELER_2	TRUE	0.844982	0.87752	up	No	154	non-essential	UPF0160:Family:No_clan	96.43	0.063	0.274	ordered	6.37525	0	0	0	na	na	na	na	-1.87354964077358	0.531722525331255
678	pYd-EPHB1-wt_vs_pYd-EPHB1-dead	GAL7	P08431	YBR018C	Y217	EHNTDLFADYVKLESR	EHNTDLFADY(ph)VKLESR_3	TRUE	1.30676	1.15685	up	No	5.96	non-essential	GalP_UDP_tr_C:Domain:CL0265	98.68	0.075	0.297	ordered	5.51610666666667	0	0	0	na	na	na	na	-1.70473775133259	0.662064998561979
679	pYd-EPHB1-wt_vs_pYd-EPHB1-dead	GAL7	P08431	YBR018C	Y217	EHNTDLFADYVK	EHNTDLFADY(ph)VK_2	TRUE	3.06258	3.18294	up	No	5.96	non-essential	GalP_UDP_tr_C:Domain:CL0265	98.68	0.075	0.297	ordered	5.51610666666667	0	0	0	na	na	na	na	-1.70473775133259	0.662064998561979
680	pYd-EPHB1-wt_vs_pYd-EPHB1-dead	GAL7	P08431	YBR018C	Y217	EHNTDLFADYVK	EHNTDLFADY(ph)VK_3	TRUE	3.04671	3.13809	up	No	5.96	non-essential	GalP_UDP_tr_C:Domain:CL0265	98.68	0.075	0.297	ordered	5.51610666666667	0	0	0	na	na	na	na	-1.70473775133259	0.662064998561979
681	pYd-EPHB1-wt_vs_pYd-EPHB1-dead	RPL36B	O14455	YPL249C-A	Y53	EIAGLSPYER	EIAGLSPY(ph)ER_2	TRUE	0.876936	0.895583	up	No	1760	non-essential	Ribosomal_L36e:Family:No_clan	96.6	0.224	0.4	ordered	0.222013	0	0	1	na	na	RPL15B	-0.869462	-3.84572283898033	0.85435870424019
682	pYd-EPHB1-wt_vs_pYd-EPHB1-dead	ABP1	P15891	YCR088W	Y19	EIDAEYLK	EIDAEY(ph)LK_2	TRUE	0.811792	0.812746	up	No	236	non-essential	Cofilin_ADF:Domain:CL0092	98.05	0.137	0.332	ordered	1.34923	0	0	0	na	na	na	na	-2.5297369361365	0.736456938866577
683	pYd-EPHB1-wt_vs_pYd-EPHB1-dead	DCS2	Q12123	YOR173W	Y75	EIDEYSFLNGITDLK	EIDEY(ph)SFLNGITDLK_2	TRUE	1.48667	1.437	up	No	1352	non-essential	DcpS:Family:No_clan	82.94	0.125	0.422	ordered	0.537601	0	0	0	na	na	na	na	-1.45436811028225	0.47247501118902
684	pYd-EPHB1-wt_vs_pYd-EPHB1-dead	DCS2	Q12123	YOR173W	Y75	EIDEYSFLNGITDLK	EIDEY(ph)SFLNGITDLK_3	TRUE	0.851417	0.875326	up	No	1352	non-essential	DcpS:Family:No_clan	82.94	0.125	0.422	ordered	0.537601	0	0	0	na	na	na	na	-1.45436811028225	0.47247501118902
685	pYd-EPHB1-wt_vs_pYd-EPHB1-dead	STI1	P15705	YOR027W	Y510	EIDQLYYK	EIDQLY(ph)YK_2	TRUE	1.14672	1.21779	up	No	986	non-essential	No domain	93.15	0.11	0.354	ordered	3.77397	0	0	0	na	na	na	na	-1.27299302766226	0.355374854794031
686	pYd-EPHB1-wt_vs_pYd-EPHB1-dead	CBF1	P17106	YJR060W	Y315	EIEYMKR	EIEY(ph)MKR_2	TRUE	1.17054	1.21626	up	No	207	non-essential	No domain	92.22	0.522	0.508	ordered	-0.095838	0	0	0	na	na	na	na	-0.71908320472255	0.588262764632628
687	pYd-EPHB1-wt_vs_pYd-EPHB1-dead	PEX32	P38292	YBR168W	Y394	EIGQYSSLESFTR	EIGQY(ph)SSLESFTR_2	TRUE	0.952044	0.916459	up	No	10.1	essential	Pex24p:Family:CL0484	88.12	0.749	0.324	ordered	-0.144775	0	0	0	na	na	na	na	-0.601241176518359	0.392081736909323
688	pYd-EPHB1-wt_vs_pYd-EPHB1-dead	HSC82	P15108	YMR186W	Y543	EIKEYEPLTK	EIKEY(ph)EPLTK_2	TRUE	3.3042	3.313	up	No	4538	non-essential	HSP90:Family:No_clan	94.83	0.055	0.338	ordered	0.974977125	0	0	0	na	na	na	na	-0.65563102252462	0.360806270996641
689	pYd-EPHB1-wt_vs_pYd-EPHB1-dead	SCP160	P06105	YJL080C	Y207	EISDAYEVK	EISDAY(ph)EVK_2	TRUE	1.21701	1.2513	up	No	950	non-essential	KH_1:Domain:CL0007	87.33	0.216	0.399	ordered	0.248517	0	0	0	na	na	na	na	-2.13947670856155	0.622948701382608
690	pYd-EPHB1-wt_vs_pYd-EPHB1-dead	MGE1	P38523	YOR232W	Y150	EISDLYTGVR	EISDLY(ph)TGVR_2	TRUE	1.4353	1.39966	up	No	154	essential	GrpE:Family:No_clan	93.31	0.259	0.407	ordered	-0.222506	0	0	0	na	na	na	na	-0.906119617006094	0.439875245466097
691	pYd-EPHB1-wt_vs_pYd-EPHB1-dead	YBP1	P38315	YBR216C	Y669	EIVDKNESLNDYFTGIK	EIVDKNESLNDY(ph)FTGIK_3	TRUE	0.933026	0.926216	up	No	23.9	non-essential	Kinetochor_Ybp2:Family:No_clan	73.82	0.278	0.439	ordered	0.965586	0	0	0	na	na	na	na	-0.56797988710899	0.436568477878183
692	pYd-EPHB1-wt_vs_pYd-EPHB1-dead	GFA1	P14742	YKL104C	Y361	EIYEQPESTFNTMR	EIY(ph)EQPESTFNTM(ox)R_2	TRUE	0.864298	0.833848	up	No	211	essential	No domain	97.15	0.227	0.25	ordered	0.332464	0	0	0	na	na	na	na	-0.597167380596258	0.425314782864065
693	pYd-EPHB1-wt_vs_pYd-EPHB1-dead	GFA1	P14742	YKL104C	Y361	EIYEQPESTFNTMR	EIY(ph)EQPESTFNTMR_2	TRUE	1.89046	2.0002	up	No	211	essential	No domain	97.15	0.227	0.25	ordered	0.332464	0	0	0	na	na	na	na	-0.597167380596258	0.425314782864065
694	pYd-EPHB1-wt_vs_pYd-EPHB1-dead	VPS16	Q03308	YPL045W	Y777	EIYNIIPPNEPELK	EIY(ph)NIIPPNEPELK_2	TRUE	1.01052	1.00454	up	No	26.3	essential	Vps16_C:Family:No_clan	82.65	0.275	0.397	ordered	-1.50412	0	0	0	na	na	na	na	-1.60959911312544	0.402243113969982
695	pYd-EPHB1-wt_vs_pYd-EPHB1-dead	YTM1	Q12024	YOR272W	Y29	EKDELLHVQDTPMYAPISLK	EKDELLHVQDTPMY(ph)APISLK_3	TRUE	1.31427	1.29354	up	No	136	essential	NLE:Domain:CL0072	90.27	0.608	0.38	ordered	0.111038	0	0	0	na	na	na	na	-1.85393170439682	0.485812356979405
696	pYd-EPHB1-wt_vs_pYd-EPHB1-dead	CYC7	P00045	YEL039C	Y107	EKDRNDLITYMTK	EKDRNDLITY(ph)MTK_3	TRUE	0.704001	0.586704	up	No	31.9	non-essential	Cytochrom_C:Domain:CL0318	98.73	0.176	0.271	ordered	-0.359943	0	0	0	na	na	na	na	-3.03830103272382	0.804959465903672
697	pYd-EPHB1-wt_vs_pYd-EPHB1-dead	VPS33	P20795	YLR396C	Y460	EKDYEYLR	EKDY(ph)EYLR_2	TRUE	2.02683	2.11821	up	No	19.8	non-essential	Sec1:Family:No_clan	95.96	0.118	0.204	ordered	2.03616	0	0	0	na	na	na	na	-1.41878563286848	0.63603459442984
698	pYd-EPHB1-wt_vs_pYd-EPHB1-dead	HSC82	P15108	YMR186W	Y543	EKEIKEYEPLTK	EKEIKEY(ph)EPLTK_2	TRUE	2.67596	2.67454	up	No	4538	non-essential	HSP90:Family:No_clan	94.83	0.055	0.338	ordered	0.974977125	0	0	0	na	na	na	na	-0.65563102252462	0.360806270996641
699	pYd-EPHB1-wt_vs_pYd-EPHB1-dead	TOP1	P04786	YOL006C	Y270	EKFEEDYKFCELDGR	EKFEEDY(ph)KFCELDGR_3	TRUE	0.741191	0.7088	up	No	104	non-essential	Topoisom_I_N:Family:No_clan	97.19	0.235	0.324	ordered	0.37627	0	0	0	na	na	na	na	-3.37872563232602	0.71796802793277
700	pYd-EPHB1-wt_vs_pYd-EPHB1-dead	NIC96	P34077	YFR002W	Y215	EKFENYAR	EKFENY(ph)AR_2	TRUE	2.20207	2.38559	up	No	156	essential	No domain	96.59	0.008	0.278	ordered	5.67172	0	0	0	na	na	na	na	-3.8492368137532	0.863302579551874
701	pYd-EPHB1-wt_vs_pYd-EPHB1-dead	COX9	P07255	YDL067C	Y48	EKFYAELAER	EKFY(ph)AELAER_2	TRUE	1.1133	1.14097	up	No	102	non-essential	No domain	98.01	0.529	0.544	ordered	-0.344981	1	0	0	na	na	na	na	-5.37056652978866	0.940700808625337
702	pYd-EPHB1-wt_vs_pYd-EPHB1-dead	PHA2	P32452	YNL316C	Y309	EKFYEDISDK	EKFY(ph)EDISDK_2	TRUE	1.31023	1.32765	up	No	15.7	non-essential	No domain	94.1	0.09	0.297	ordered	2.33478	0	0	0	na	na	na	na	-1.1149207630885	0.60718789407314
703	pYd-EPHB1-wt_vs_pYd-EPHB1-dead	ERB1	Q04660	YMR049C	Y306	EKIENYQYDLWGDSTETNDHVMHLR	EKIENY(ph)QYDLWGDSTETNDHVMHLR_4	TRUE	1.45549	1.42054	up	No	193	essential	BOP1NT:Domain:No_clan	79.93	0.796	0.603	disordered	0.0311799	0	0	0	na	na	na	na	-0.242563296930714	0.197475291124376
704	pYd-EPHB1-wt_vs_pYd-EPHB1-dead	GPM1	P00950	YKL152C	Y49	EKKVYPDVLYTSK	EKKVY(ph)PDVLYTSK_3	TRUE	1.08607	1.04332	up	Yes	8673	essential	His_Phos_1:Domain:CL0071	97.87	0.341	0.162	ordered	-0.3185375	0	0	0	na	na	na	na	-0.000531541352007938	0.302429667519182
705	pYd-EPHB1-wt_vs_pYd-EPHB1-dead	GAL10	P04397	YBR019C	Y231	EKLYIFGDDYDSR	EKLY(ph)IFGDDYDSR_2	FALSE	3.25526	3.32015	up	No	6.04	non-essential	GDP_Man_Dehyd:Domain:CL0063	93.97	0.341	0.256	ordered	-0.4582566	3	0	0	na	na	na	na	0	NaN
706	pYd-EPHB1-wt_vs_pYd-EPHB1-dead	GAL10	P04397	YBR019C	Y231	EKLYIFGDDYDSR	EKLY(ph)IFGDDYDSR_3	FALSE	3.02904	2.65473	up	No	6.04	non-essential	GDP_Man_Dehyd:Domain:CL0063	93.97	0.341	0.256	ordered	-0.4582566	3	0	0	na	na	na	na	0	NaN
707	pYd-EPHB1-wt_vs_pYd-EPHB1-dead	SSZ1	P38788	YHR064C	Y492	EKLYTLGTK	EKLY(ph)TLGTK_2	TRUE	1.03997	1.02645	up	No	1065	non-essential	No domain	91.42	0.271	0.396	ordered	0.377415	0	0	0	na	na	na	na	-0.247831552161249	0.216930168013084
708	pYd-EPHB1-wt_vs_pYd-EPHB1-dead	TPS2	P31688	YDR074W	Y97	EKPQDLDDDPLYLTK	EKPQDLDDDPLY(ph)LTK_2	TRUE	3.61842	3.75891	up	No	289	non-essential	Glyco_transf_20:Family:CL0113	76.54	0.2	0.424	ordered	0.891412666666667	0	0	0	na	na	na	na	-0.184331833796238	0.220035252643948
709	pYd-EPHB1-wt_vs_pYd-EPHB1-dead	TPS2	P31688	YDR074W	Y97	EKPQDLDDDPLYLTK	EKPQDLDDDPLY(ph)LTK_3	FALSE	3.34957	3.21018	up	No	289	non-essential	Glyco_transf_20:Family:CL0113	76.54	0.2	0.424	ordered	0.891412666666667	0	0	0	na	na	na	na	-0.184331833796238	0.220035252643948
710	pYd-EPHB1-wt_vs_pYd-EPHB1-dead	TPS2	P31688	YDR074W	Y97	EKPQDLDDDPLYLTK	EKPQDLDDDPLY(ph)LTK_4	TRUE	1.49422	1.50641	up	No	289	non-essential	Glyco_transf_20:Family:CL0113	76.54	0.2	0.424	ordered	0.891412666666667	0	0	0	na	na	na	na	-0.184331833796238	0.220035252643948
711	pYd-EPHB1-wt_vs_pYd-EPHB1-dead	SSD1	P24276	YDR293C	Y688	EKPSFQPLPLTAESLEYR	EKPSFQPLPLTAESLEY(ph)R_3	FALSE	0.416873	0.412217	up	Yes	91.5	non-essential	No domain	91.32	0.451	0.368	ordered	2.8904	0	0	0	na	na	na	na	-0.159892854731554	0.155203638967275
712	pYd-EPHB1-wt_vs_pYd-EPHB1-dead	SOP4	P39543	YJL192C	Y228	EKYAAVASK	EKY(ph)AAVASK_2	TRUE	1.31264	1.34468	up	No	69	non-essential	No domain	77.82	0.686	0.618	disordered	0.0156075	0	0	0	na	na	na	na	-1.30299046965035	0.568118628359592
713	pYd-EPHB1-wt_vs_pYd-EPHB1-dead	PET10	P36139	YKR046C	Y202	EKYDAIVKPTTDK	EKY(ph)DAIVKPTTDK_3	TRUE	0.762866	0.763104	up	No	161	non-essential	Perilipin_2:Family:No_clan	80.48	0.486	0.487	ordered	-0.536184	0	0	0	na	na	na	na	-2.19196662313447	0.881566559969874
714	pYd-EPHB1-wt_vs_pYd-EPHB1-dead	TCB1	Q12466	YOR086C	Y845	ELEDMYSNR	ELEDMY(ph)SNR_2	TRUE	1.02367	1.06062	up	No	618	non-essential	No domain	83.28	0.035	0.301	ordered	7.01436	0	0	0	na	na	na	na	-0.570064494825143	0.188689299908964
715	pYd-EPHB1-wt_vs_pYd-EPHB1-dead	SHE3	P38272	YBR130C	Y116	ELEKDYSELSNR	ELEKDY(ph)SELSNR_2	TRUE	0.94827	1.00047	up	No	65.6	non-essential	No domain	98.3	0.671	0.519	ordered	-0.32740025	9	1	0	P38272	0.253	na	na	-0.349748652949371	0.527122127421062
716	pYd-EPHB1-wt_vs_pYd-EPHB1-dead	SHE3	P38272	YBR130C	Y116	ELEKDYSELSNR	ELEKDY(ph)SELSNR_3	TRUE	1.32869	1.4375	up	No	65.6	non-essential	No domain	98.3	0.671	0.519	ordered	-0.32740025	9	1	0	P38272	0.253	na	na	-0.349748652949371	0.527122127421062
717	pYd-EPHB1-wt_vs_pYd-EPHB1-dead	ALD2	P47771	YMR170C	Y492	ELGQSGVDTYLQTK	ELGQSGVDTY(ph)LQTK_2	TRUE	2.9869	3.05904	up	No	49.4	non-essential	Aldedh:Family:CL0099	97.67	0.024	0.304	ordered	4.58877	0	0	0	na	na	na	na	-1.4786359041613	0.733902007697909
718	pYd-EPHB1-wt_vs_pYd-EPHB1-dead	PAA1	Q12447	YDR071C	Y189	ELIKEEYDN	ELIKEEY(ph)DN_2	TRUE	0.688159	0.645418	up	No	176	non-essential	No domain	70.3	0.698	0.486	ordered	0.497508	0	0	0	na	na	na	na	-1.04503756881125	0.230164205878294
719	pYd-EPHB1-wt_vs_pYd-EPHB1-dead	HIS7	P33734	YBR248C	Y234	ELLMNDYSNYGLTR	ELLM(ox)NDYSNY(ph)GLTR_2	TRUE	0.675932	0.632691	up	No	363	non-essential	No domain	98.76	0.263	0.194	ordered	0.5173905	0	0	0	na	na	na	na	0	0.0894347722394467
720	pYd-EPHB1-wt_vs_pYd-EPHB1-dead	HIS7	P33734	YBR248C	Y234	ELLMNDYSNYGLTR	ELLMNDYSNY(ph)GLTR_2	TRUE	2.12539	2.27289	up	No	363	non-essential	No domain	98.76	0.263	0.194	ordered	0.5173905	0	0	0	na	na	na	na	0	0.0894347722394467
721	pYd-EPHB1-wt_vs_pYd-EPHB1-dead	EDE1	P34216	YBL047C	Y787	ELNDYQK	ELNDY(ph)QK_2	TRUE	1.55511	1.61496	up	No	229	non-essential	No domain	90.51	0.624	0.523	ordered	-0.246738	0	0	0	na	na	na	na	-2.56110462065466	0.836766733037219
722	pYd-EPHB1-wt_vs_pYd-EPHB1-dead	FYV6	P53913	YNL133C	Y107	ELNNYLDVK	ELNNY(ph)LDVK_2	TRUE	0.926038	0.980657	up	No	17.4	non-essential	FAM192A_Fyv6_N:Domain:No_clan	95.13	0.525	0.503	ordered	-0.292858	1	0	0	na	na	na	na	-1.50003827621897	0.75281766249807
723	pYd-EPHB1-wt_vs_pYd-EPHB1-dead	GUT2	P32191	YIL155C	Y401	ELQHYIEFPVKR	ELQHY(ph)IEFPVKR_3	TRUE	1.16309	1.1664	up	No	126	non-essential	DAO:Domain:CL0063	89.11	0.145	0.24	ordered	2.81118	0	0	0	na	na	na	na	-1.85550778939251	0.624929040629308
724	pYd-EPHB1-wt_vs_pYd-EPHB1-dead	CIN2	P46670	YPL241C	Y20	ELSETSDYK	ELSETSDY(ph)K_2	TRUE	0.881103	0.847799	up	No	38.2	non-essential	No domain	83.39	0.188	0.377	ordered	0.423688	0	0	0	na	na	na	na	-0.108413968826515	0.233934442562519
725	pYd-EPHB1-wt_vs_pYd-EPHB1-dead	SES1	P07284	YDR023W	Y376	ELVSCSNCTDYQSR	ELVSCSNCTDY(ph)QSR_2	TRUE	2.22257	2.23869	up	No	1316	essential	tRNA-synt_2b:Domain:CL0040	97.64	0.039	0.119	ordered	6.33607	0	0	0	na	na	na	na	-3.681396843387	0.845649820523047
726	pYd-EPHB1-wt_vs_pYd-EPHB1-dead	RPC40	P07703	YPR110C	Y157	ELYNNAHVYAR	ELY(ph)NNAHVYAR_3	TRUE	1.19299	1.19241	up	No	236	essential	RNA_pol_A_bac:Domain:No_clan	94.05	0.196	0.356	ordered	-0.563231	0	0	0	na	na	na	na	-1.25603526795624	0.576793149501139
727	pYd-EPHB1-wt_vs_pYd-EPHB1-dead	RPC40	P07703	YPR110C	Y163	ELYNNAHVYAR	ELYNNAHVY(ph)AR_2	TRUE	0.50448	0.468326	up	No	236	essential	RNA_pol_A_bac:Domain:No_clan	97.86	0.165	0.315	ordered	0.5174865	0	0	0	na	na	na	na	-1.47974660098518	0.621729908083903
728	pYd-EPHB1-wt_vs_pYd-EPHB1-dead	RPC40	P07703	YPR110C	Y163	ELYNNAHVYAR	ELYNNAHVY(ph)AR_3	TRUE	1.07554	1.12309	up	No	236	essential	RNA_pol_A_bac:Domain:No_clan	97.86	0.165	0.315	ordered	0.5174865	0	0	0	na	na	na	na	-1.47974660098518	0.621729908083903
729	pYd-EPHB1-wt_vs_pYd-EPHB1-dead	ALD4	P46367	YOR374W	Y507	EMSVDALQNYLQVK	EM(ox)SVDALQNY(ph)LQVK_2	TRUE	1.26514	1.2437	up	No	900	non-essential	Aldedh:Family:CL0099	98.57	0.008	0.345	ordered	7.644455	0	0	0	na	na	na	na	-1.44755530566956	0.721895684405613
730	pYd-EPHB1-wt_vs_pYd-EPHB1-dead	ALD6	P54115	YPL061W	Y487	EMGEEVYHAYTEVK	EMGEEVY(ph)HAYTEVK_2	TRUE	1.22972	1.29656	up	No	6950	non-essential	Aldedh:Family:CL0099	97.73	0.035	0.277	ordered	9.80108	0	0	0	na	na	na	na	-1.18078381949098	0.652612922283689
731	pYd-EPHB1-wt_vs_pYd-EPHB1-dead	ALD6	P54115	YPL061W	Y487	EMGEEVYHAYTEVK	EMGEEVY(ph)HAYTEVK_3	TRUE	1.34989	1.38097	up	No	6950	non-essential	Aldedh:Family:CL0099	97.73	0.035	0.277	ordered	9.80108	0	0	0	na	na	na	na	-1.18078381949098	0.652612922283689
732	pYd-EPHB1-wt_vs_pYd-EPHB1-dead	ALD6	P54115	YPL061W	Y490	EMGEEVYHAYTEVK	EMGEEVYHAY(ph)TEVK_2	TRUE	2.01088	2.08361	up	No	6950	non-essential	Aldedh:Family:CL0099	98.46	0	0.361	ordered	7.06239	0	0	0	na	na	na	na	-1.61210291872328	0.744562006552446
733	pYd-EPHB1-wt_vs_pYd-EPHB1-dead	ALD4	P46367	YOR374W	Y507	EMSVDALQNYLQVK	EMSVDALQNY(ph)LQVK_2	TRUE	2.24815	2.41205	up	No	900	non-essential	Aldedh:Family:CL0099	98.57	0.008	0.345	ordered	7.644455	0	0	0	na	na	na	na	-1.44755530566956	0.721895684405613
734	pYd-EPHB1-wt_vs_pYd-EPHB1-dead	GCV1	P48015	YDR019C	Y126	ENDDNEFYIVTNAGCAER	ENDDNEFY(ph)IVTNAGCAER_3	TRUE	1.39747	1.44092	up	No	222	non-essential	GCV_T:Domain:CL0289	98.64	0.059	0.206	ordered	4.58634	0	0	0	na	na	na	na	-0.739415522938611	0.561784445321753
735	pYd-EPHB1-wt_vs_pYd-EPHB1-dead	BNA1	P47096	YJR025C	Y27	ENEGLLKPPVNNYCLHK	ENEGLLKPPVNNY(ph)CLHK_3	TRUE	1.82767	1.85318	up	No	174	non-essential	3-HAO:Domain:CL0029	94.06	0.38	0.368	ordered	-1.48265	1	0	0	na	na	na	na	-1.83889539819399	0.466507889252754
736	pYd-EPHB1-wt_vs_pYd-EPHB1-dead	TMA17	Q12513	YDL110C	Y96	ENEIVLNNYNER	ENEIVLNNY(ph)NER_2	TRUE	2.18514	2.15472	up	No	73.9	non-essential	No domain	96.85	0.227	0.321	ordered	-0.655492	0	0	0	na	na	na	na	-0.895124786325913	0.63907225691347
737	pYd-EPHB1-wt_vs_pYd-EPHB1-dead	MOT2	P34909	YER068W	Y122	ENEYTNR	ENEY(ph)TNR_2	TRUE	0.639366	0.598511	up	No	77.3	non-essential	No domain	81.02	0.396	0.456	ordered	-0.344989	0	0	0	na	na	na	na	-0.482810307075288	0.349735327963176
738	pYd-EPHB1-wt_vs_pYd-EPHB1-dead	PUT2	P07275	YHR037W	Y563	ENFYELTDFKYPSNYE	ENFY(ph)ELTDFKYPSNYE_2	TRUE	1.08694	0.962221	up	No	187	non-essential	No domain	91.87	0.592	0.544	ordered	-0.0545352	1	0	0	na	na	na	na	-0.0439945871319613	0.0441250514944843
739	pYd-EPHB1-wt_vs_pYd-EPHB1-dead	PUT2	P07275	YHR037W	Y563	ENFYELTDFK	ENFY(ph)ELTDFK_2	TRUE	1.79435	1.87126	up	No	187	non-essential	No domain	91.87	0.592	0.544	ordered	-0.0545352	1	0	0	na	na	na	na	-0.0439945871319613	0.0441250514944843
740	pYd-EPHB1-wt_vs_pYd-EPHB1-dead	PUT2	P07275	YHR037W	Y574	ENFYELTDFKYPSNYE	ENFYELTDFKYPSNY(ph)E_2	TRUE	2.01817	2.00613	up	No	187	non-essential	No domain	89.64	0.482	0.688	disordered	2.41459	0	0	0	na	na	na	na	-0.0447416422424745	0.0442165972444729
741	pYd-EPHB1-wt_vs_pYd-EPHB1-dead	PUT2	P07275	YHR037W	Y574	ENFYELTDFKYPSNYE	ENFYELTDFKYPSNY(ph)E_3	TRUE	0.936639	0.917989	up	No	187	non-essential	No domain	89.64	0.482	0.688	disordered	2.41459	0	0	0	na	na	na	na	-0.0447416422424745	0.0442165972444729
742	pYd-EPHB1-wt_vs_pYd-EPHB1-dead	OCA4	P25366	YCR095C	Y312	ENGDYGYYK	ENGDY(ph)GYYK_2	TRUE	0.544826	0.537832	up	No	29.3	non-essential	No domain	79.09	0.094	0.359	ordered	3.8459	0	0	0	na	na	na	na	-1.93288091985891	0.670367394638814
743	pYd-EPHB1-wt_vs_pYd-EPHB1-dead	MKT1	P40850	YNL085W	Y315	ENIQNYQR	ENIQNY(ph)QR_2	TRUE	2.10794	2.25357	up	No	73	non-essential	No domain	95.82	0.078	0.268	ordered	2.57894	0	0	0	na	na	na	na	-2.38239645041457	0.778785764131193
744	pYd-EPHB1-wt_vs_pYd-EPHB1-dead	ALA1	P40825	YOR335C	Y689	ENLQVFYK	ENLQVFY(ph)K_2	TRUE	1.19125	1.25304	up	No	1356	essential	No domain	94.65	0.4	0.306	ordered	0.0377337	0	0	0	na	na	na	na	-0.0957093634785075	0.205312198779051
745	pYd-EPHB1-wt_vs_pYd-EPHB1-dead	NUP192	P47054	YJL039C	Y728	ENNSEYMVFGK	ENNSEY(ph)MVFGK_2	TRUE	1.51874	1.5254	up	No	81	essential	Nup192:Family:CL0585	92.89	0.071	0.214	ordered	1.26376	0	0	0	na	na	na	na	-0.759160594344484	0.437083607018861
746	pYd-EPHB1-wt_vs_pYd-EPHB1-dead	NNR1	P40165	YNL200C	Y216	ENQTTHYVGGR	ENQTTHY(ph)VGGR_2	TRUE	1.63276	1.66132	up	No	20.9	non-essential	No domain	98.42	0.035	0.282	ordered	3.96504	0	0	0	na	na	na	na	-0.577960930630483	0.597046864968971
747	pYd-EPHB1-wt_vs_pYd-EPHB1-dead	DDP1	Q99321	YOR163W	Y25	ENQVYSPVTGAR	ENQVY(ph)SPVTGAR_2	TRUE	1.9311	1.96064	up	No	49.5	non-essential	No domain	90.54	0.122	0.294	ordered	1.39416	0	0	0	na	na	na	na	-3.20846098595519	0.763814866760168
748	pYd-EPHB1-wt_vs_pYd-EPHB1-dead	LYS12	P40495	YIL094C	Y150	ENTEDLYIKIEK	ENTEDLY(ph)IKIEK_2	TRUE	1.58765	1.59349	up	No	368	non-essential	Iso_dh:Domain:CL0270	92.98	0.341	0.32	ordered	1.38327666666667	0	0	0	na	na	na	na	-3.50676518807335	0.871372827243703
749	pYd-EPHB1-wt_vs_pYd-EPHB1-dead	LYS12	P40495	YIL094C	Y150	ENTEDLYIKIEK	ENTEDLY(ph)IKIEK_3	TRUE	1.24254	1.18289	up	No	368	non-essential	Iso_dh:Domain:CL0270	92.98	0.341	0.32	ordered	1.38327666666667	0	0	0	na	na	na	na	-3.50676518807335	0.871372827243703
750	pYd-EPHB1-wt_vs_pYd-EPHB1-dead	LYS12	P40495	YIL094C	Y150	ENTEDLYIK	ENTEDLY(ph)IK_2	TRUE	2.11673	2.1761	up	No	368	non-essential	Iso_dh:Domain:CL0270	92.98	0.341	0.32	ordered	1.38327666666667	0	0	0	na	na	na	na	-3.50676518807335	0.871372827243703
751	pYd-EPHB1-wt_vs_pYd-EPHB1-dead	IDH2	P28241	YOR136W	Y157	ENTEGEYSGIEHIVCPGVVQSIK	ENTEGEY(ph)SGIEHIVCPGVVQSIK_3	TRUE	3.26834	3.38757	up	No	420	non-essential	Iso_dh:Domain:CL0270	89.99	0.275	0.287	ordered	1.3833	3	0	0	na	na	na	na	-3.56018249247424	0.889079106926314
752	pYd-EPHB1-wt_vs_pYd-EPHB1-dead	PRS1	P32895	YKL181W	Y162	ENVEDYEDAVVVSK	ENVEDY(ph)EDAVVVSK_2	TRUE	2.54643	2.49939	up	No	226	non-essential	No domain	95.68	0.243	0.221	ordered	0.6095975	0	0	0	na	na	na	na	-0.144168501652671	0.292301054059052
753	pYd-EPHB1-wt_vs_pYd-EPHB1-dead	PRS1	P32895	YKL181W	Y162	ENVEDYEDAVVVSK	ENVEDY(ph)EDAVVVSK_3	TRUE	1.37674	1.453	up	No	226	non-essential	No domain	95.68	0.243	0.221	ordered	0.6095975	0	0	0	na	na	na	na	-0.144168501652671	0.292301054059052
754	pYd-EPHB1-wt_vs_pYd-EPHB1-dead	PRS3	P38689	YHL011C	Y164	ENVNYMDSIIISPDAGGAK	ENVNY(ph)MDSIIISPDAGGAK_2	TRUE	1.87484	1.89343	up	No	161	non-essential	No domain	92.21	0.196	0.22	ordered	0.6940235	0	0	0	na	na	na	na	-0.292574674358997	0.151866258379541
755	pYd-EPHB1-wt_vs_pYd-EPHB1-dead	PRS3	P38689	YHL011C	Y164	ENVNYMDSIIISPDAGGAK	ENVNY(ph)MDSIIISPDAGGAK_3	TRUE	2.15172	2.28104	up	No	161	non-essential	No domain	92.21	0.196	0.22	ordered	0.6940235	0	0	0	na	na	na	na	-0.292574674358997	0.151866258379541
756	pYd-EPHB1-wt_vs_pYd-EPHB1-dead	PRT1	P06103	YOR361C	Y235	ENWSTNYVR	ENWSTNY(ph)VR_2	TRUE	3.00164	2.96775	up	No	588	essential	No domain	92.18	0.224	0.215	ordered	2.9259	1	0	0	na	na	na	na	-1.84803425321295	0.480988199572148
757	pYd-EPHB1-wt_vs_pYd-EPHB1-dead	CHO2	P05374	YGR157W	Y342	ENYDYSR	ENY(ph)DYSR_2	TRUE	1.71957	1.84857	up	No	114	non-essential	No domain	80.05	0.855	0.321	ordered	0.103466	0	0	0	na	na	na	na	-0.262348022202731	0.252183406113537
758	pYd-EPHB1-wt_vs_pYd-EPHB1-dead	ARP7	Q12406	YPR034W	Y257	EQADIYAK	EQADIY(ph)AK_2	TRUE	1.57877	1.6283	up	No	76.2	essential	Actin:Family:CL0108	87.05	0.227	0.447	ordered	0.686693	0	0	0	na	na	na	na	0	0.0926048565121412
759	pYd-EPHB1-wt_vs_pYd-EPHB1-dead	TIM44	Q01852	YIL022W	Y338	EQDVYADGR	EQDVY(ph)ADGR_2	TRUE	0.873387	0.882629	up	No	128	essential	Tim44:Domain:CL0051	90.26	0.384	0.323	ordered	0.620543	0	0	0	na	na	na	na	-1.75594118221071	0.370669110907424
760	pYd-EPHB1-wt_vs_pYd-EPHB1-dead	VFA1	P40080	YER128W	Y184	EQENYSNTDPEELLR	EQENY(ph)SNTDPEELLR_2	TRUE	1.64262	1.72511	up	No	34.5	non-essential	Vfa1:Family:No_clan	71.77	0.78	0.547	ordered	0.470499	1	1	0	P52917	0.734	na	na	-2.49683705576276	0.805049453409682
761	pYd-EPHB1-wt_vs_pYd-EPHB1-dead	TRM9	P49957	YML014W	Y13	EQEYVHK	EQEY(ph)VHK_2	TRUE	0.463374	0.488369	up	No	19	non-essential	No domain	98.13	0.286	0.304	ordered	-0.16507	0	0	0	na	na	na	na	-0.758534211906101	0.577249575551783
762	pYd-EPHB1-wt_vs_pYd-EPHB1-dead	AIM9	P40053	YER080W	Y384	EQITTYENLAK	EQITTY(ph)ENLAK_2	TRUE	1.80395	1.82666	up	No	141	non-essential	APH:Family:CL0016	98.73	0.02	0.196	ordered	5.13508	0	0	0	na	na	na	na	-1.53702311763466	0.655666120838057
763	pYd-EPHB1-wt_vs_pYd-EPHB1-dead	MIC27	P50945	YNL100W	Y228	EQLYEKLEQA	EQLY(ph)EKLEQA_2	TRUE	0.988365	0.999091	up	No	62.5	non-essential	No domain	88.64	0.62	0.625	disordered	0.459176	0	0	0	na	na	na	na	-0.346340032811139	0.226162063870894
764	pYd-EPHB1-wt_vs_pYd-EPHB1-dead	ERG10	P41338	YPL028W	Y186	EQQDNFAIESYQK	EQQDNFAIESY(ph)QK_2	TRUE	1.31558	1.44717	up	No	629	essential	Thiolase_N:Domain:CL0046	98.68	0.043	0.243	ordered	6.86494	0	0	0	na	na	na	na	-1.76007339495391	0.661465220841047
765	pYd-EPHB1-wt_vs_pYd-EPHB1-dead	AIM17	P23180	YHL021C	Y298	ESDFEAYEALQIVPVNYIYENGDKR	ESDFEAY(ph)EALQIVPVNYIYENGDKR_3	TRUE	1.45463	1.42638	up	No	154	non-essential	TauD:Domain:CL0029	96.77	0.008	0.192	ordered	3.06946	0	0	0	na	na	na	na	-3.43450991898719	0.889593477522364
766	pYd-EPHB1-wt_vs_pYd-EPHB1-dead	MIC19	P43594	YFR011C	Y42	ESDYVTK	ESDY(ph)VTK_1	TRUE	0.441375	0.458431	up	No	96.5	non-essential	DUF1690:Family:No_clan	89.92	0.533	0.507	ordered	-0.1760255	0	0	0	na	na	na	na	-1.19741232739385	0.533063006862133
767	pYd-EPHB1-wt_vs_pYd-EPHB1-dead	THR1	P17423	YHR025W	Y63	ESEGYSTVPLR	ESEGY(ph)STVPLR_2	TRUE	1.87851	1.88235	up	No	405	non-essential	No domain	92.74	0.416	0.288	ordered	0.00606393	0	0	0	na	na	na	na	-1.13646039012439	0.540005904930617
768	pYd-EPHB1-wt_vs_pYd-EPHB1-dead	ALD3	P54114	YMR169C	Y492	ESGDTGVDNYLQIK	ESGDTGVDNY(ph)LQIK_2	FALSE	2.94407	2.97683	up	No	282	non-essential	Aldedh:Family:CL0099	98.16	0.004	0.32	ordered	15.57015	0	0	0	na	na	na	na	-1.50844361215351	0.75210652241756
769	pYd-EPHB1-wt_vs_pYd-EPHB1-dead	ALD3	P54114	YMR169C	Y492	ESGDTGVDNYLQIK	ESGDTGVDNY(ph)LQIK_3	TRUE	2.16279	2.27012	up	No	282	non-essential	Aldedh:Family:CL0099	98.16	0.004	0.32	ordered	15.57015	0	0	0	na	na	na	na	-1.50844361215351	0.75210652241756
770	pYd-EPHB1-wt_vs_pYd-EPHB1-dead	HXK1	P04806	YFR053C	Y82	ESGNYLAIDLGGTNLR	ESGNY(ph)LAIDLGGTNLR_2	TRUE	2.81365	2.94049	up	No	383	non-essential	Hexokinase_1:Domain:CL0108	97.91	0.055	0.189	ordered	4.39026	0	0	0	na	na	na	na	-2.14952770021328	0.698393748643369
771	pYd-EPHB1-wt_vs_pYd-EPHB1-dead	EUG1	P32474	YDR518W	Y496	ESGTHHIDGQAIYDK	ESGTHHIDGQAIY(ph)DK_3	TRUE	1.40575	1.45141	up	No	14.4	non-essential	No domain	95.8	0.192	0.363	ordered	-0.383374	0	0	0	na	na	na	na	-0.0970368760381564	0.24874000916357
772	pYd-EPHB1-wt_vs_pYd-EPHB1-dead	ASK10	P48361	YGR097W	Y688	ESNNYVTWTFK	ESNNY(ph)VTWTFK_2	TRUE	1.90688	1.9742	up	No	47.6	non-essential	No domain	80.12	0.518	0.329	ordered	0.189477	0	0	0	na	na	na	na	-0.252985264850101	0.244971889628567
773	pYd-EPHB1-wt_vs_pYd-EPHB1-dead	MET6	P05694	YER091C	Y552	ESVYAQSITSKPVK	ESVY(ph)AQSITSKPVK_2	TRUE	1.94608	2.06575	up	No	5820	non-essential	Meth_synt_2:Domain:CL0160	98.87	0.22	0.217	ordered	1.31387	1	0	0	na	na	na	na	-2.09868137136611	0.549927939057031
774	pYd-EPHB1-wt_vs_pYd-EPHB1-dead	MET6	P05694	YER091C	Y552	ESVYAQSITSKPVK	ESVY(ph)AQSITSKPVK_3	TRUE	2.35929	2.46502	up	No	5820	non-essential	Meth_synt_2:Domain:CL0160	98.87	0.22	0.217	ordered	1.31387	1	0	0	na	na	na	na	-2.09868137136611	0.549927939057031
775	pYd-EPHB1-wt_vs_pYd-EPHB1-dead	MET6	P05694	YER091C	Y552	ESVYAQSITSK	ESVY(ph)AQSITSK_2	TRUE	2.43604	2.54273	up	No	5820	non-essential	Meth_synt_2:Domain:CL0160	98.87	0.22	0.217	ordered	1.31387	1	0	0	na	na	na	na	-2.09868137136611	0.549927939057031
776	pYd-EPHB1-wt_vs_pYd-EPHB1-dead	SSC1	P0CS90	YJR045C	Y158	ETAEAYLGKPVK	ETAEAY(ph)LGKPVK_2	TRUE	0.434609	0.450482	up	No	890	essential	HSP70:Family:CL0108	95.93	0.369	0.199	ordered	1.902	1	0	0	na	na	na	na	-0.472152920746689	0.420057145156747
777	pYd-EPHB1-wt_vs_pYd-EPHB1-dead	SSA3	P09435	YBL075C	Y132	ETAENYLGTTVNDAVVTVPAYFNDSQR	ETAENY(ph)LGTTVNDAVVTVPAYFNDSQR_3	TRUE	1.95145	1.95405	up	No	278	non-essential	HSP70:Family:CL0108	95.92	0.498	0.181	ordered	1.688	0	0	0	na	na	na	na	-0.583984984206561	0.53393885329657
778	pYd-EPHB1-wt_vs_pYd-EPHB1-dead	SSA1	P10591	YAL005C	Y132	ETAESYLGAK	ETAESY(ph)LGAK_2	TRUE	2.00658	2.04274	up	No	4624	non-essential	HSP70:Family:CL0108	96.2	0.478	0.202	ordered	2.085415	1	1	0	P32589	0.751	na	na	-0.702488840218379	0.548368585013937
779	pYd-EPHB1-wt_vs_pYd-EPHB1-dead	ACC1	Q00955	YNR016C	Y1858	ETESGFEYGLFDK	ETESGFEY(ph)GLFDK_2	TRUE	0.735373	0.681851	up	No	1237	essential	Carboxyl_trans:Family:CL0127	94.51	0.318	0.239	ordered	0.0798323	0	0	0	na	na	na	na	-0.272633692580237	0.255162659123055
780	pYd-EPHB1-wt_vs_pYd-EPHB1-dead	REE1	P40893	YJL217W	Y44	ETFYGFTR	ETFY(ph)GFTR_2	TRUE	2.38574	2.44056	up	No	63.1	non-essential	DUF1349:Domain:CL0004	93.8	0.31	0.237	ordered	0.313398	0	0	0	na	na	na	na	-3.02826636310094	0.727127659574468
781	pYd-EPHB1-wt_vs_pYd-EPHB1-dead	CKI1	P20485	YLR133W	Y118	ETLDASLPSDYLK	ETLDASLPSDY(ph)LK_2	TRUE	1.90592	1.86361	up	No	66.8	non-essential	Choline_kin_N:Family:No_clan	89.52	0.537	0.222	ordered	-0.0148888	0	0	0	na	na	na	na	-2.2116004368187	0.633245860103158
782	pYd-EPHB1-wt_vs_pYd-EPHB1-dead	VMA1	P17255	YDL185W	Y331	ETMYSVVQK	ETM(ox)Y(ph)SVVQK_2	TRUE	1.86877	1.85597	up	No	1976	non-essential	ATP-synt_ab:Domain:CL0023	85.69	0.098	0.235	ordered	0.8216382	0	0	0	na	na	na	na	-1.22427929628855	0.553976993412644
783	pYd-EPHB1-wt_vs_pYd-EPHB1-dead	VMA1	P17255	YDL185W	Y331	ETMYSVVQK	ETMY(ph)SVVQK_2	TRUE	2.79117	2.83052	up	No	1976	non-essential	ATP-synt_ab:Domain:CL0023	85.69	0.098	0.235	ordered	0.8216382	0	0	0	na	na	na	na	-1.22427929628855	0.553976993412644
784	pYd-EPHB1-wt_vs_pYd-EPHB1-dead	RXT3	Q07458	YDL076C	Y20	ETQSQIYK	ETQSQIY(ph)K_2	TRUE	0.995126	1.02492	up	No	25	non-essential	No domain	84.06	0.529	0.512	ordered	-0.157022	0	0	0	na	na	na	na	-2.62753355631185	0.750541907514451
785	pYd-EPHB1-wt_vs_pYd-EPHB1-dead	TDH3	P00359	YGR192C	Y253	ETTYDEIKK	ETTY(ph)DEIKK_2	TRUE	2.5484	1.94914	up	No	16371	non-essential	Gp_dh_C:Domain:CL0139	98.77	0.129	0.268	ordered	1.725978	0	0	0	na	na	na	na	-0.726636313964764	0.300959327677793
786	pYd-EPHB1-wt_vs_pYd-EPHB1-dead	TDH3	P00359	YGR192C	Y253	ETTYDEIK	ETTY(ph)DEIK_2	TRUE	2.31369	2.3872	up	No	16371	non-essential	Gp_dh_C:Domain:CL0139	98.77	0.129	0.268	ordered	1.725978	0	0	0	na	na	na	na	-0.726636313964764	0.300959327677793
787	pYd-EPHB1-wt_vs_pYd-EPHB1-dead	CDC48	P25694	YDL126C	Y505	ETVEYPVLHPDQYTK	ETVEY(ph)PVLHPDQYTK_3	TRUE	1.74454	1.75578	up	No	999	essential	No domain	83.31	0.376	0.346	ordered	0.534214	4	0	0	na	na	na	na	-2.38508791876986	0.665931295304129
788	pYd-EPHB1-wt_vs_pYd-EPHB1-dead	RPN11	P43588	YFR004W	Y28	ETVYISSIALLK	ETVY(ph)ISSIALLK_2	TRUE	1.9583	1.80853	up	No	225	essential	JAB:Family:CL0366	94.43	0.322	0.302	ordered	-0.914745	2	0	1	na	na	RPN2	-0.152919999999999	-1.01621205852636	0.343516048532828
789	pYd-EPHB1-wt_vs_pYd-EPHB1-dead	PYC1	P11154	YGL062W	Y1017	ETYGDLSVLPTR	ETY(ph)GDLSVLPTR_2	TRUE	1.0029	1.05229	up	No	230	non-essential	PYC_OADA:Domain:CL0597	92.92	0.067	0.171	ordered	1.95758	0	0	0	na	na	na	na	-2.31923790644204	0.498246084411377
790	pYd-EPHB1-wt_vs_pYd-EPHB1-dead	HTB2	P02294	YBL002W	Y46	ETYSSYIYK	ETYSSYIY(ph)K_2	TRUE	1.05231	1.04598	up	No	1695	non-essential	Histone:Domain:CL0012	97.41	0.431	0.533	ordered	-0.916944	2	0	0	na	na	na	na	-2.03366321722754	0.699879469666533
791	pYd-EPHB1-wt_vs_pYd-EPHB1-dead	RPG1	P38249	YBR079C	Y753	EVDKLQETDTANYEAMK	EVDKLQETDTANY(ph)EAM(ox)K_3	TRUE	0.885776	0.827726	up	No	1295	essential	No domain	89.49	0.569	0.512	ordered	-0.366404	0	0	0	na	na	na	na	-2.51222778623158	0.633846657929227
792	pYd-EPHB1-wt_vs_pYd-EPHB1-dead	RPG1	P38249	YBR079C	Y753	EVDKLQETDTANYEAMK	EVDKLQETDTANY(ph)EAMK_2	TRUE	0.733431	0.751529	up	No	1295	essential	No domain	89.49	0.569	0.512	ordered	-0.366404	0	0	0	na	na	na	na	-2.51222778623158	0.633846657929227
793	pYd-EPHB1-wt_vs_pYd-EPHB1-dead	RPG1	P38249	YBR079C	Y753	EVDKLQETDTANYEAMK	EVDKLQETDTANY(ph)EAMK_3	TRUE	1.90952	2.04271	up	No	1295	essential	No domain	89.49	0.569	0.512	ordered	-0.366404	0	0	0	na	na	na	na	-2.51222778623158	0.633846657929227
794	pYd-EPHB1-wt_vs_pYd-EPHB1-dead	ERG3	P32353	YLR056W	Y355	EVEGDDNDRIYENDPNTKK	EVEGDDNDRIY(ph)ENDPNTKK_3	TRUE	1.14924	1.14255	up	No	179	non-essential	No domain	92.44	0.063	0.459	ordered	-0.380129	0	0	0	na	na	na	na	-2.58697199565969	0.64608727010458
795	pYd-EPHB1-wt_vs_pYd-EPHB1-dead	ERG3	P32353	YLR056W	Y355	EVEGDDNDRIYENDPNTK	EVEGDDNDRIY(ph)ENDPNTK_3	TRUE	1.12821	1.17201	up	No	179	non-essential	No domain	92.44	0.063	0.459	ordered	-0.380129	0	0	0	na	na	na	na	-2.58697199565969	0.64608727010458
796	pYd-EPHB1-wt_vs_pYd-EPHB1-dead	URA2	P07259	YJL130C	Y645	EVEYEVVR	EVEY(ph)EVVR_2	TRUE	1.61195	1.60995	up	No	1099	non-essential	CPSase_L_D2:Domain:CL0179	96.28	0	0.1	ordered	9.48308	0	0	0	na	na	na	na	-4.3283023935454	0.800784640076086
797	pYd-EPHB1-wt_vs_pYd-EPHB1-dead	THI20	Q08224	YOL055C	Y432	EVFGVKDPDYFQK	EVFGVKDPDY(ph)FQK_2	TRUE	0.925757	0.923809	up	No	4.92	non-essential	TENA_THI-4:Family:CL0230	91.78	0.231	0.366	ordered	2.6938775	0	0	0	na	na	na	na	-0.388766050675825	0.322309309883387
798	pYd-EPHB1-wt_vs_pYd-EPHB1-dead	THI20	Q08224	YOL055C	Y432	EVFGVKDPDYFQK	EVFGVKDPDY(ph)FQK_3	TRUE	1.214	1.14365	up	No	4.92	non-essential	TENA_THI-4:Family:CL0230	91.78	0.231	0.366	ordered	2.6938775	0	0	0	na	na	na	na	-0.388766050675825	0.322309309883387
799	pYd-EPHB1-wt_vs_pYd-EPHB1-dead	EMP24	P32803	YGL200C	Y152	EVKDEQSYIVIR	EVKDEQSY(ph)IVIR_3	TRUE	1.17834	1.06266	up	No	299	non-essential	EMP24_GP25L:Domain:CL0521	90.96	0.58	0.51	ordered	0.234789	0	0	0	na	na	na	na	-2.65762642489103	0.785010373443983
800	pYd-EPHB1-wt_vs_pYd-EPHB1-dead	RPC40	P07703	YPR110C	Y282	EVLRYEEFADK	EVLRY(ph)EEFADK_2	TRUE	1.01682	1.02267	up	No	236	essential	RNA_pol_L:Domain:CL0509	92	0.396	0.296	ordered	0.4668765	3	0	0	na	na	na	na	-0.468425852731551	0.310000785607668
801	pYd-EPHB1-wt_vs_pYd-EPHB1-dead	RPC40	P07703	YPR110C	Y282	EVLRYEEFADK	EVLRY(ph)EEFADK_3	TRUE	1.22919	1.23011	up	No	236	essential	RNA_pol_L:Domain:CL0509	92	0.396	0.296	ordered	0.4668765	3	0	0	na	na	na	na	-0.468425852731551	0.310000785607668
802	pYd-EPHB1-wt_vs_pYd-EPHB1-dead	YLR225C	Q05948	YLR225C	Y27	EVLSEKDHANYTK	EVLSEKDHANY(ph)TK_2	TRUE	1.63989	1.72411	up	No	45.8	non-essential	No domain	97.63	0.184	0.315	ordered	-0.4732365	0	0	0	na	na	na	na	-2.22714494048743	0.700284826514759
803	pYd-EPHB1-wt_vs_pYd-EPHB1-dead	YLR225C	Q05948	YLR225C	Y27	EVLSEKDHANYTK	EVLSEKDHANY(ph)TK_3	TRUE	2.69055	2.74137	up	No	45.8	non-essential	No domain	97.63	0.184	0.315	ordered	-0.4732365	0	0	0	na	na	na	na	-2.22714494048743	0.700284826514759
804	pYd-EPHB1-wt_vs_pYd-EPHB1-dead	HSP31	Q04432	YDR533C	Y99	EVNADDYQIFFASAGHGTLFDYPK	EVNADDY(ph)QIFFASAGHGTLFDYPK_3	TRUE	1.27937	1.21973	up	No	115	non-essential	DJ-1_PfpI:Domain:CL0014	98.54	0.039	0.18	ordered	5.44328	0	0	0	na	na	na	na	-3.83527252484115	0.832907170650361
805	pYd-EPHB1-wt_vs_pYd-EPHB1-dead	YOR093C	Q12275	YOR093C	Y1398	EVNPNDVSAGNYIK	EVNPNDVSAGNY(ph)IK_2	TRUE	1.67046	1.78565	up	No	3.48	non-essential	No domain	90.27	0.227	0.271	ordered	-0.212669	0	0	0	na	na	na	na	-1.4224882700412	0.494929006085193
806	pYd-EPHB1-wt_vs_pYd-EPHB1-dead	ILV5	P06168	YLR355C	Y257	EVNSDLYGER	EVNSDLY(ph)GER_2	TRUE	2.81794	2.89713	up	Yes	4284	essential	IlvC:Family:CL0106	97.42	0.278	0.286	ordered	-0.981337	0	0	0	na	na	na	na	-4.2367401315932	0.768348776748217
807	pYd-EPHB1-wt_vs_pYd-EPHB1-dead	TRL1	P09880	YJL087C	Y304	EVTKDYISNK	EVTKDY(ph)ISNK_2	TRUE	0.945258	0.947149	up	No	112	essential	No domain	95.24	0.043	0.263	ordered	2.5878	0	0	0	na	na	na	na	-2.76281665815973	0.719337368588723
808	pYd-EPHB1-wt_vs_pYd-EPHB1-dead	ACO1	P19414	YLR304C	Y147	EVYDFLASATAK	EVY(ph)DFLASATAK_2	TRUE	1.41689	1.41275	up	No	1309	non-essential	Aconitase:Family:No_clan	97.86	0.047	0.196	ordered	5.37833	0	0	0	na	na	na	na	-2.835294614148	0.6573303565388
809	pYd-EPHB1-wt_vs_pYd-EPHB1-dead	FAS1	P07149	YKL182W	Y1298	EVYDFTHAVGNNCEDFVSRPDR	EVY(ph)DFTHAVGNNCEDFVSRPDR_3	TRUE	1.82053	1.9121	up	No	1976	essential	MaoC_dehydrat_N:Domain:CL0050	95.15	0.478	0.309	ordered	0.917553	0	0	0	na	na	na	na	-0.286903103156587	0.227335728952772
810	pYd-EPHB1-wt_vs_pYd-EPHB1-dead	FAS1	P07149	YKL182W	Y1298	EVYDFTHAVGNNCEDFVSRPDR	EVY(ph)DFTHAVGNNCEDFVSRPDR_4	TRUE	1.563	1.47243	up	No	1976	essential	MaoC_dehydrat_N:Domain:CL0050	95.15	0.478	0.309	ordered	0.917553	0	0	0	na	na	na	na	-0.286903103156587	0.227335728952772
811	pYd-EPHB1-wt_vs_pYd-EPHB1-dead	RPO21	P04050	YDL140C	Y1362	EVYNVIASDGSYVNYR	EVYNVIASDGSY(ph)VNYR_3	TRUE	0.610891	0.638881	up	No	331	essential	RNA_pol_Rpb1_5:Domain:No_clan	87.4	0.243	0.16	ordered	1.3086	11	0	0	na	na	na	na	-1.2446339940292	0.524347641179866
812	pYd-EPHB1-wt_vs_pYd-EPHB1-dead	YBR137W	P38276	YBR137W	Y125	EYAFHGGAVLIQSER	EY(ph)AFHGGAVLIQSER_3	TRUE	2.27981	2.34633	up	No	23.4	non-essential	Haem_degrading:Family:CL0161	98.77	0.094	0.227	ordered	1.37529	0	0	0	na	na	na	na	-4.24954623794516	0.854952830188679
813	pYd-EPHB1-wt_vs_pYd-EPHB1-dead	STI1	P15705	YOR027W	Y480	EYASALETLDAAR	EY(ph)ASALETLDAAR_2	TRUE	2.27469	2.39767	up	No	986	non-essential	No domain	92.78	0.129	0.201	ordered	3.17973	0	0	0	na	na	na	na	-2.37053152068579	0.575283710124207
814	pYd-EPHB1-wt_vs_pYd-EPHB1-dead	RPT3	P33298	YDR394W	Y58	EYELLTLQEDYIKDEQR	EY(ph)ELLTLQEDYIKDEQR_2	TRUE	1.28492	1.33442	up	No	66.4	essential	No domain	91.75	0.612	0.512	ordered	-0.09787355	0	0	0	na	na	na	na	-0.61276572337564	0.216565209370965
815	pYd-EPHB1-wt_vs_pYd-EPHB1-dead	RPT3	P33298	YDR394W	Y58	EYELLTLQEDYIKDEQR	EY(ph)ELLTLQEDYIKDEQR_3	TRUE	2.63225	2.6259	up	No	66.4	essential	No domain	91.75	0.612	0.512	ordered	-0.09787355	0	0	0	na	na	na	na	-0.61276572337564	0.216565209370965
816	pYd-EPHB1-wt_vs_pYd-EPHB1-dead	HSC82	P15108	YMR186W	Y543	EYEPLTK	EY(ph)EPLTK_1	TRUE	1.83868	1.8975	up	No	4538	non-essential	HSP90:Family:No_clan	94.83	0.055	0.338	ordered	0.974977125	0	0	0	na	na	na	na	-0.65563102252462	0.360806270996641
817	pYd-EPHB1-wt_vs_pYd-EPHB1-dead	HSC82	P15108	YMR186W	Y543	EYEPLTK	EY(ph)EPLTK_2	TRUE	3.65475	3.76645	up	No	4538	non-essential	HSP90:Family:No_clan	94.83	0.055	0.338	ordered	0.974977125	0	0	0	na	na	na	na	-0.65563102252462	0.360806270996641
818	pYd-EPHB1-wt_vs_pYd-EPHB1-dead	RPL7A	P05737	YGL076C	Y55	EYETAER	EY(ph)ETAER_2	TRUE	2.60027	2.62079	up	No	5053	non-essential	Ribosomal_L30_N:Domain:No_clan	95.09	0.141	0.412	ordered	3.1831	0	0	0	na	na	na	na	-2.7335720489491	0.643226919758412
819	pYd-EPHB1-wt_vs_pYd-EPHB1-dead	HDA3	Q06623	YPR179C	Y467	EYETVLR	EY(ph)ETVLR_2	FALSE	1.19875	1.18795	up	No	19	non-essential	No domain	87.77	0.608	0.512	ordered	-0.288511	0	0	0	na	na	na	na	-0.306676331178292	0.298390989541432
820	pYd-EPHB1-wt_vs_pYd-EPHB1-dead	TSA1	P34760	YML028W	Y190	EYFEAANK	EY(ph)FEAANK_2	TRUE	0.994582	0.952278	up	No	2939	non-essential	1-cysPrx_C:Domain:No_clan	97.3	0.2	0.517	ordered	0.02265451	0	0	0	na	na	na	na	-0.368872333652032	0.365296803652968
821	pYd-EPHB1-wt_vs_pYd-EPHB1-dead	ESS1	P22696	YJR017C	Y27	EYFFNPETK	EY(ph)FFNPETK_2	TRUE	1.1209	1.06989	up	No	103	essential	WW:Domain:CL0680	92.1	0.176	0.398	ordered	0.049358945	0	0	0	na	na	na	na	-4.84292989612245	0.942414860681115
822	pYd-EPHB1-wt_vs_pYd-EPHB1-dead	SPE3	Q12074	YPR069C	Y184	EYFQLLNSALTEK	EY(ph)FQLLNSALTEK_2	TRUE	0.874331	0.908504	up	No	352	non-essential	Spermine_synth:Domain:CL0063	98.06	0	0.262	ordered	14.0613	0	0	0	na	na	na	na	-2.77796021121806	0.88791090353871
823	pYd-EPHB1-wt_vs_pYd-EPHB1-dead	GUA1	P38625	YMR217W	Y111	EYGPATLK	EY(ph)GPATLK_2	TRUE	1.80001	1.85478	up	No	928	non-essential	GATase:Domain:CL0014	75.65	0.565	0.364	ordered	0.0107907	0	0	0	na	na	na	na	-2.56200422965592	0.656771799628942
824	pYd-EPHB1-wt_vs_pYd-EPHB1-dead	SRB4	P32569	YER022W	Y269	EYIELDILNK	EY(ph)IELDILNK_2	TRUE	0.904385	0.930816	up	No	43.2	essential	Med17:Family:No_clan	88.25	0.592	0.57	ordered	-0.0539834	0	0	1	na	na	SRB6	0.731080000000002	-0.0947512448505728	0.184041085390158
825	pYd-EPHB1-wt_vs_pYd-EPHB1-dead	LOA1	Q06508	YPR139C	Y291	EYISDQR	EY(ph)ISDQR_2	TRUE	1.01902	1.06165	up	No	27.3	non-essential	No domain	94.26	0.176	0.386	ordered	-0.455676	0	0	0	na	na	na	na	-1.38512387693974	0.552257157913227
826	pYd-EPHB1-wt_vs_pYd-EPHB1-dead	BCD1	P38772	YHR040W	Y49	EYISSEALK	EY(ph)ISSEALK_2	TRUE	1.92271	1.92889	up	No	21.7	essential	No domain	81.2	0.765	0.475	ordered	-0.223078	0	0	0	na	na	na	na	-4.2327065287057	0.920541240823377
827	pYd-EPHB1-wt_vs_pYd-EPHB1-dead	PRD1	P25375	YCL057W	Y205	EYITFTK	EY(ph)ITFTK_2	TRUE	1.9064	2.01268	up	No	164	non-essential	No domain	95.13	0.435	0.265	ordered	-0.191839666666667	0	0	0	na	na	na	na	-0.406414953769122	0.30610585452395
828	pYd-EPHB1-wt_vs_pYd-EPHB1-dead	XRN1	P22147	YGL173C	Y710	EYITIPLDSSEIR	EY(ph)ITIPLDSSEIR_2	TRUE	2.34586	2.55041	up	No	372	non-essential	No domain	92.12	0.161	0.372	ordered	-0.328558	0	0	0	na	na	na	na	-1.04735148792817	0.538469489715054
829	pYd-EPHB1-wt_vs_pYd-EPHB1-dead	GPH1	P06738	YPR160W	Y619	EYLDDTLFDMQVK	EY(ph)LDDTLFDMQVK_2	TRUE	1.22933	1.28246	up	No	134	non-essential	Phosphorylase:Family:CL0113	90.31	0.38	0.262	ordered	0.752331	0	0	0	na	na	na	na	0	0.0293808717978643
830	pYd-EPHB1-wt_vs_pYd-EPHB1-dead	ACS2	P52910	YLR153C	Y62	EYLHWDAPYTK	EY(ph)LHWDAPYTK_2	TRUE	1.77017	1.81392	up	No	1085	essential	ACAS_N:Family:CL0378	98.37	0.059	0.279	ordered	0.386110533333333	0	0	0	na	na	na	na	-0.148953346062597	0.210311344019729
831	pYd-EPHB1-wt_vs_pYd-EPHB1-dead	ACS2	P52910	YLR153C	Y62	EYLHWDAPYTK	EY(ph)LHWDAPYTK_3	TRUE	1.65078	1.69508	up	No	1085	essential	ACAS_N:Family:CL0378	98.37	0.059	0.279	ordered	0.386110533333333	0	0	0	na	na	na	na	-0.148953346062597	0.210311344019729
832	pYd-EPHB1-wt_vs_pYd-EPHB1-dead	RPS10A	Q08745	YOR293W	Y79	EYLNLPEHIVPGTYIQER	EY(ph)LNLPEHIVPGTYIQER_2	TRUE	2.2374	2.19932	up	No	527	essential	S10_plectin:Domain:CL0123	92.89	0.294	0.375	ordered	0.108201183333333	0	0	0	na	na	na	na	-1.50691030672804	0.451418528747175
833	pYd-EPHB1-wt_vs_pYd-EPHB1-dead	RPS10A	Q08745	YOR293W	Y79	EYLNLPEHIVPGTYIQER	EY(ph)LNLPEHIVPGTYIQER_3	TRUE	3.20168	3.33075	up	No	527	essential	S10_plectin:Domain:CL0123	92.89	0.294	0.375	ordered	0.108201183333333	0	0	0	na	na	na	na	-1.50691030672804	0.451418528747175
834	pYd-EPHB1-wt_vs_pYd-EPHB1-dead	RSM7	P47150	YJR113C	Y62	EYLPETSLAPPGQSK	EY(ph)LPETSLAPPGQSK_2	TRUE	1.62926	1.72781	up	No	51.7	non-essential	No domain	73.7	0.592	0.556	ordered	-0.469361	0	0	1	na	na	MRP4	0.103899999999999	-1.12539183693334	0.432773558669376
835	pYd-EPHB1-wt_vs_pYd-EPHB1-dead	RPL20A	P0CX23	#N/A	Y7	EYQVIGR	EY(ph)QVIGR_2	TRUE	3.76253	3.98312	up	No	#N/A	non-essential	Ribosomal_L18A:Domain:No_clan	97.36	0.024	0.38	ordered	1.0271665	0	0	0	na	na	na	na	-3.39534674753286	0.758800122436486
836	pYd-EPHB1-wt_vs_pYd-EPHB1-dead	HOM2	P13663	YDR158W	Y282	EYVCDAYK	EY(ph)VCDAYK_2	TRUE	1.62142	1.6847	up	No	1674	non-essential	Semialdhyde_dhC:Domain:CL0139	98.48	0.09	0.273	ordered	4.40233	0	0	0	na	na	na	na	-1.39313216197302	0.522253480487629
837	pYd-EPHB1-wt_vs_pYd-EPHB1-dead	CBF5	P33322	YLR175W	Y123	EYVCIVR	EY(ph)VCIVR_2	TRUE	1.6455	1.68386	up	No	335	essential	TruB_N:Family:CL0649	98.51	0.086	0.272	ordered	-1.24164	0	0	0	na	na	na	na	-6.5491610857587	0.97078700675823
838	pYd-EPHB1-wt_vs_pYd-EPHB1-dead	TRP5	P00931	YGL026C	Y257	EYVQGILNGAK	EY(ph)VQGILNGAK_2	TRUE	1.34863	1.38747	up	No	920	non-essential	Trp_syntA:Domain:CL0036	97.53	0.129	0.339	ordered	6.60948	0	0	0	na	na	na	na	-1.25607710502884	0.367264874525281
839	pYd-EPHB1-wt_vs_pYd-EPHB1-dead	SUB1	P54000	YMR039C	Y65	EYYLDSSTGEMKPGKK	EY(ph)YLDSSTGEMKPGKK_3	TRUE	1.10722	1.0979	up	No	58.8	non-essential	PC4:Domain:CL0609	95.93	0.063	0.389	ordered	0.5029975	0	0	0	na	na	na	na	-3.32678579484039	0.911593233298289
840	pYd-EPHB1-wt_vs_pYd-EPHB1-dead	SUB1	P54000	YMR039C	Y65	EYYLDSSTGEMKPGK	EY(ph)YLDSSTGEMKPGK_3	TRUE	1.59705	1.63893	up	No	58.8	non-essential	PC4:Domain:CL0609	95.93	0.063	0.389	ordered	0.5029975	0	0	0	na	na	na	na	-3.32678579484039	0.911593233298289
841	pYd-EPHB1-wt_vs_pYd-EPHB1-dead	PIM1	P36775	YBL022C	Y504	EYYLMEQLK	EY(ph)YLMEQLK_2	TRUE	1.34008	1.40939	up	No	254	non-essential	No domain	84.78	0.651	0.507	ordered	-0.112885075	0	0	0	na	na	na	na	-0.819598198164416	0.630620164044892
842	pYd-EPHB1-wt_vs_pYd-EPHB1-dead	RNR4	P49723	YGR180C	Y257	EYYSNSLPVEK	EY(ph)YSNSLPVEK_2	TRUE	0.999659	0.999904	up	No	1508	non-essential	Ribonuc_red_sm:Domain:CL0044	89.99	0.027	0.181	ordered	5.43681	0	0	0	na	na	na	na	-3.57692448608801	0.822020309994655
843	pYd-EPHB1-wt_vs_pYd-EPHB1-dead	GCN20	P43535	YFR009W	Y474	EYDNQMVYR	EYDNQMVY(ph)R_2	TRUE	1.73075	1.81198	up	No	285	non-essential	ABC_tran_Xtn:Domain:CL0023	88.49	0.404	0.372	ordered	-0.499037	0	0	0	na	na	na	na	-2.05765166143614	0.626308602639964
844	pYd-EPHB1-wt_vs_pYd-EPHB1-dead	FAS1	P07149	YKL182W	Y2030	EYFQDVYDLTGSEPIK	EYFQDVY(ph)DLTGSEPIK_2	TRUE	1.03299	1.06014	up	No	1976	essential	Acyl_transf_1:Domain:CL0323	92.85	0.267	0.346	ordered	0.197173	0	0	0	na	na	na	na	-1.20769522892945	0.521971252566735
845	pYd-EPHB1-wt_vs_pYd-EPHB1-dead	YNL134C	P53912	YNL134C	Y227	EYGADELFDYHDADVIEQIKK	EYGADELFDY(ph)HDADVIEQIKK_3	TRUE	0.480348	0.467125	up	No	390	non-essential	ADH_zinc_N:Family:CL0063	97.82	0.435	0.289	ordered	0.05063258	1	0	0	na	na	na	na	-1.74318710246726	0.915161696766065
846	pYd-EPHB1-wt_vs_pYd-EPHB1-dead	YNL134C	P53912	YNL134C	Y227	EYGADELFDYHDADVIEQIK	EYGADELFDY(ph)HDADVIEQIK_3	TRUE	0.933688	0.968486	up	No	390	non-essential	ADH_zinc_N:Family:CL0063	97.82	0.435	0.289	ordered	0.05063258	1	0	0	na	na	na	na	-1.74318710246726	0.915161696766065
847	pYd-EPHB1-wt_vs_pYd-EPHB1-dead	CAP2	P13517	YIL034C	Y65	EYLCCDYNR	EYLCCDY(ph)NR_2	TRUE	1.63053	1.77256	up	No	77.1	non-essential	F_actin_cap_B:Family:No_clan	91.9	0.298	0.256	ordered	1.79485	17	0	1	na	na	TWF1	-0.30446	-3.51465462089882	0.738763529627591
848	pYd-EPHB1-wt_vs_pYd-EPHB1-dead	HOM2	P13663	YDR158W	Y287	EYVCDAYK	EYVCDAY(ph)K_2	TRUE	1.42199	1.49771	up	No	1674	non-essential	Semialdhyde_dhC:Domain:CL0139	98.42	0.435	0.249	ordered	0.240526	0	0	0	na	na	na	na	-0.412267365660416	0.196205727476015
849	pYd-EPHB1-wt_vs_pYd-EPHB1-dead	SUB1	P54000	YMR039C	Y66	EYYLDSSTGEMKPGKK	EYY(ph)LDSSTGEMKPGKK_3	TRUE	1.47278	1.57647	up	No	58.8	non-essential	PC4:Domain:CL0609	95.26	0.494	0.403	ordered	0.0672794	0	0	0	na	na	na	na	-3.32678579484039	0.911593233298289
850	pYd-EPHB1-wt_vs_pYd-EPHB1-dead	SUB1	P54000	YMR039C	Y66	EYYLDSSTGEMKPGK	EYY(ph)LDSSTGEMKPGK_2	TRUE	1.14961	1.25572	up	No	58.8	non-essential	PC4:Domain:CL0609	95.26	0.494	0.403	ordered	0.0672794	0	0	0	na	na	na	na	-3.32678579484039	0.911593233298289
851	pYd-EPHB1-wt_vs_pYd-EPHB1-dead	PNC1	P53184	YGL037C	Y131	EYYSAFHDIWNFHK	EYY(ph)SAFHDIWNFHK_3	FALSE	0.871237	0.773998	up	No	182	non-essential	Isochorismatase:Family:No_clan	98.7	0.165	0.167	ordered	5.704695	0	0	0	na	na	na	na	-2.7980710523949	0.881112059504938
852	pYd-EPHB1-wt_vs_pYd-EPHB1-dead	THR4	P16120	YCR053W	Y469	FADAVNNALSGFSNYSFEK	FADAVNNALSGFSNY(ph)SFEK_2	TRUE	1.0541	1.09092	up	No	1386	non-essential	No domain	96.95	0.098	0.34	ordered	18.81785	0	0	0	na	na	na	na	-0.452268669216216	0.329338250358533
853	pYd-EPHB1-wt_vs_pYd-EPHB1-dead	THR4	P16120	YCR053W	Y469	FADAVNNALSGFSNYSFEK	FADAVNNALSGFSNY(ph)SFEK_3	TRUE	0.773157	0.738714	up	No	1386	non-essential	No domain	96.95	0.098	0.34	ordered	18.81785	0	0	0	na	na	na	na	-0.452268669216216	0.329338250358533
854	pYd-EPHB1-wt_vs_pYd-EPHB1-dead	BNI1	P41832	YNL271C	Y1387	FADDLYEK	FADDLY(ph)EK_2	TRUE	1.55735	1.47393	up	No	26.6	non-essential	FH2:Family:No_clan	89.23	0.553	0.426	ordered	-0.147595	23	0	0	na	na	na	na	-1.04050467124878	0.52516240329928
855	pYd-EPHB1-wt_vs_pYd-EPHB1-dead	GPP1	P41277	YIL053W	Y74	FAPDFADEEYVNKLEGEIPEK	FAPDFADEEY(ph)VNKLEGEIPEK_3	TRUE	1.35115	1.31783	up	No	4739	non-essential	Hydrolase:Domain:CL0137	97.37	0.298	0.303	ordered	-0.964262	0	0	0	na	na	na	na	-0.0492655048427729	0.425894736842105
856	pYd-EPHB1-wt_vs_pYd-EPHB1-dead	GPP2	P40106	YER062C	Y74	FAPDFANEEYVNKLEAEIPVK	FAPDFANEEY(ph)VNKLEAEIPVK_3	TRUE	1.09902	1.10109	up	No	289	non-essential	HAD_2:Family:CL0137	98.47	0.322	0.313	ordered	-1.38414	0	0	0	na	na	na	na	-0.23234837147843	0.595578947368421
857	pYd-EPHB1-wt_vs_pYd-EPHB1-dead	GPA1	P08539	YHR005C	Y286	FASPNYVCTDEDILK	FASPNY(ph)VCTDEDILK_2	TRUE	1.40032	1.37104	up	No	111	essential	G-alpha:Domain:CL0023	92.91	0.145	0.242	ordered	5.85249	0	0	0	na	na	na	na	-4.22586350337003	0.958184656556646
858	pYd-EPHB1-wt_vs_pYd-EPHB1-dead	OYE2	Q03558	YHR179W	Y314	FAYSIWK	FAY(ph)SIWK_2	TRUE	1.00244	1.04059	up	No	454	non-essential	Oxidored_FMN:Domain:CL0036	98.68	0.11	0.238	ordered	4.15346	0	0	0	na	na	na	na	-0.31631773207022	0.389524937491775
859	pYd-EPHB1-wt_vs_pYd-EPHB1-dead	SPT5	P27692	YML010W	Y356	FCNGVPDIYISQK	FCNGVPDIY(ph)ISQK_2	TRUE	2.01336	2.121	up	No	163	essential	Spt5-NGN:Family:CL0439	91.06	0.447	0.33	ordered	-0.991062	5	0	0	na	na	na	na	-2.83828162305091	0.734670629024269
860	pYd-EPHB1-wt_vs_pYd-EPHB1-dead	RVS161	P25343	YCR009C	Y220	FCTDGYTR	FCTDGY(ph)TR_2	TRUE	1.79098	1.90386	up	No	330	non-essential	BAR:Domain:CL0145	92.51	0.694	0.355	ordered	-0.0876809	11	0	1	na	na	RVS167	-1.363	-2.89714174186901	0.57914597815293
861	pYd-EPHB1-wt_vs_pYd-EPHB1-dead	CWP1	P28319	YKL096W	Y74	FDDDKYAVVNEDGSFK	FDDDKY(ph)AVVNEDGSFK_3	TRUE	1.10298	1.07533	up	No	114	non-essential	No domain	98.38	0.082	0.227	ordered	3.26179	0	0	0	na	na	na	na	-2.29094601758766	0.882469680264609
862	pYd-EPHB1-wt_vs_pYd-EPHB1-dead	YPL225W	Q08971	YPL225W	Y52	FDDEIYENFMER	FDDEIY(ph)ENFMER_2	TRUE	2.08539	2.10519	up	No	383	non-essential	Polysacc_synt_4:Family:No_clan	94.69	0.204	0.318	ordered	-0.46357	0	0	0	na	na	na	na	-3.36180294269623	0.752478817378763
863	pYd-EPHB1-wt_vs_pYd-EPHB1-dead	YNR014W	P53719	YNR014W	Y207	FDKPLYER	FDKPLY(ph)ER_2	TRUE	1.73819	1.65822	up	No	26.7	non-essential	DUF4667:Family:No_clan	80.84	0.773	0.823	disordered	-0.285904	0	0	0	na	na	na	na	na	na
864	pYd-EPHB1-wt_vs_pYd-EPHB1-dead	SAH1	P39954	YER043C	Y196	FDNLYGCR	FDNLY(ph)GCR_2	TRUE	2.79044	2.87891	up	No	4120	essential	AdoHcyase_NAD:Domain:CL0063	98.38	0.349	0.161	ordered	-0.4400935	1	0	0	na	na	na	na	-3.39725861861853	0.756858147713951
865	pYd-EPHB1-wt_vs_pYd-EPHB1-dead	ECM4	P36156	YKR076W	Y301	FDPVYVQHFK	FDPVY(ph)VQHFK_2	TRUE	1.67196	1.6126	up	No	18.3	non-essential	GST_C_2:Domain:CL0497	98.83	0	0.129	ordered	9.41426	0	0	0	na	na	na	na	-4.64409868784768	0.896272054638589
866	pYd-EPHB1-wt_vs_pYd-EPHB1-dead	ECM4	P36156	YKR076W	Y301	FDPVYVQHFK	FDPVY(ph)VQHFK_3	TRUE	0.782211	0.753723	up	No	18.3	non-essential	GST_C_2:Domain:CL0497	98.83	0	0.129	ordered	9.41426	0	0	0	na	na	na	na	-4.64409868784768	0.896272054638589
867	pYd-EPHB1-wt_vs_pYd-EPHB1-dead	CDC3	P32457	YLR314C	Y233	FDQYLDAENK	FDQY(ph)LDAENK_2	TRUE	1.0301	1.04382	up	No	593	essential	Septin:Domain:CL0023	94.07	0.176	0.333	ordered	-1.66036	0	0	0	na	na	na	na	-3.35466090392671	0.773942093541203
868	pYd-EPHB1-wt_vs_pYd-EPHB1-dead	SNL1	P40548	YIL016W	Y105	FDVEDEKDIYER	FDVEDEKDIY(ph)ER_2	TRUE	0.681933	0.674741	up	No	67.8	non-essential	BAG:Family:No_clan	97.57	0.62	0.342	ordered	-0.1217675	0	0	0	na	na	na	na	-3.37902165465635	0.92397061336067
869	pYd-EPHB1-wt_vs_pYd-EPHB1-dead	SNL1	P40548	YIL016W	Y105	FDVEDEKDIYER	FDVEDEKDIY(ph)ER_3	TRUE	0.705047	0.71628	up	No	67.8	non-essential	BAG:Family:No_clan	97.57	0.62	0.342	ordered	-0.1217675	0	0	0	na	na	na	na	-3.37902165465635	0.92397061336067
870	pYd-EPHB1-wt_vs_pYd-EPHB1-dead	INO1	P11986	YJL153C	Y54	FDVTPTVQDYVFK	FDVTPTVQDY(ph)VFK_2	TRUE	2.67514	2.72299	up	No	195	non-essential	No domain	95.59	0.22	0.355	ordered	-0.928426	10	0	0	na	na	na	na	-1.64944244404474	0.439034026371673
871	pYd-EPHB1-wt_vs_pYd-EPHB1-dead	MLP1	Q02455	YKR095W	Y716	FDYLQNTILK	FDY(ph)LQNTILK_2	TRUE	1.04798	1.0852	up	No	92.2	non-essential	No domain	91.54	0.671	0.492	ordered	-0.25036	0	0	0	na	na	na	na	0	0.0649811892863159
872	pYd-EPHB1-wt_vs_pYd-EPHB1-dead	MYO3	P36006	YKL129C	Y1129	FEAAYDFPGSGSSSELPLKK	FEAAY(ph)DFPGSGSSSELPLKK_3	TRUE	0.551107	0.559874	up	No	59.1	non-essential	SH3_1:Domain:CL0010	87.01	0.557	0.471	ordered	-0.120585	54	5	0	Q04439 / P32793 / P39743 / P47068 / P38822	3.381 / 1.616 / 0.454 / 0.037 / 0.028	na	na	-2.2194199336997	0.675700837902141
873	pYd-EPHB1-wt_vs_pYd-EPHB1-dead	SSE1	P32589	YPL106C	Y400	FEDIHPYSVSYSWDK	FEDIHPY(ph)SVSYSWDK_3	TRUE	1.779	1.73265	up	No	3233	non-essential	HSP70:Family:CL0108	94.66	0.314	0.301	ordered	-0.252956	0	0	0	na	na	na	na	-2.00863949861241	0.713678134730766
874	pYd-EPHB1-wt_vs_pYd-EPHB1-dead	SEC17	P32602	YBL050W	Y134	FELGEILENDLHDYAK	FELGEILENDLHDY(ph)AK_3	TRUE	1.35558	1.35684	up	No	125	essential	SNAP:Domain:CL0020	97.6	0.42	0.223	ordered	-0.0734379	0	0	0	na	na	na	na	-0.871702745765958	0.138813773210745
875	pYd-EPHB1-wt_vs_pYd-EPHB1-dead	FAS2	P19097	YPL231W	Y1694	FFHNGMIYNK	FFHNGMIY(ph)NK_2	TRUE	1.07193	1.03929	up	No	1917	essential	No domain	93.67	0.51	0.298	ordered	-1.02759	0	0	0	na	na	na	na	-0.37582133461671	0.186474723803147
876	pYd-EPHB1-wt_vs_pYd-EPHB1-dead	FAS2	P19097	YPL231W	Y1694	FFHNGMIYNK	FFHNGMIY(ph)NK_3	TRUE	0.696168	0.722354	up	No	1917	essential	No domain	93.67	0.51	0.298	ordered	-1.02759	0	0	0	na	na	na	na	-0.37582133461671	0.186474723803147
877	pYd-EPHB1-wt_vs_pYd-EPHB1-dead	GSF2	Q04697	YML048W	Y362	FGIYEPDEK	FGIY(ph)EPDEK_2	TRUE	0.640377	0.629404	up	No	109	non-essential	Gsf2:Family:No_clan	92.8	0.059	0.246	ordered	4.45258	0	0	0	na	na	na	na	-1.23427740091003	0.582211665347057
878	pYd-EPHB1-wt_vs_pYd-EPHB1-dead	PRX1	P34227	YBL064C	Y254	FGQFNEIKPYLR	FGQFNEIKPY(ph)LR_3	TRUE	1.22704	1.21789	up	No	94.6	non-essential	No domain	96.56	0.596	0.403	ordered	-0.479643	1	0	0	na	na	na	na	-2.43018919229131	0.901311806256307
879	pYd-EPHB1-wt_vs_pYd-EPHB1-dead	TCB1	Q12466	YOR086C	Y682	FGTIDPYCK	FGTIDPY(ph)CK_2	TRUE	2.45271	2.60738	up	No	618	non-essential	C2:Domain:CL0154	95.31	0.004	0.19	ordered	4.62575	0	0	0	na	na	na	na	-4.53520340513862	0.916624109065879
880	pYd-EPHB1-wt_vs_pYd-EPHB1-dead	PWP1	P21304	YLR196W	Y122	FHEGEKGEDPYISLPNQEDSQEEK	FHEGEKGEDPY(ph)ISLPNQEDSQEEK_3	TRUE	1.37742	1.47212	up	No	309	essential	No domain	74.68	0.71	0.516	ordered	-0.168587666666667	0	0	1	na	na	RPL15B	0.0134599999999992	-2.21934278381873	0.689945155393053
881	pYd-EPHB1-wt_vs_pYd-EPHB1-dead	SFM1	Q12314	YOR021C	Y165	FIDYPEFR	FIDY(ph)PEFR_2	TRUE	0.702903	0.668304	up	No	60.5	non-essential	RNA_Me_trans:Family:CL0098	96.38	0.384	0.376	ordered	0.00103581	1	1	0	Q12314	-0.483	na	na	-1.62374915990841	0.503216229589312
882	pYd-EPHB1-wt_vs_pYd-EPHB1-dead	UGA1	P17649	YGR019W	Y346	FIPNKPYR	FIPNKPY(ph)R_2	TRUE	1.11416	1.1132	up	No	85.5	non-essential	Aminotran_3:Domain:CL0061	95.93	0.584	0.252	ordered	-0.462485	0	0	0	na	na	na	na	-0.446053095504752	0.621067337245041
883	pYd-EPHB1-wt_vs_pYd-EPHB1-dead	PDX3	P38075	YBR035C	Y185	FKDAEDIPCPDYWGGLR	FKDAEDIPCPDY(ph)WGGLR_3	TRUE	1.47391	1.48685	up	No	181	non-essential	No domain	96.28	0.306	0.232	ordered	1.74438	0	0	0	na	na	na	na	-0.759062069436801	0.393764434180139
884	pYd-EPHB1-wt_vs_pYd-EPHB1-dead	RAI1	P53063	YGL246C	Y69	FKDYYKDFEDR	FKDY(ph)YKDFEDR_3	TRUE	1.63128	1.74359	up	No	78.5	non-essential	No domain	92.91	0.2	0.309	ordered	-0.0742797	0	0	0	na	na	na	na	-0.56936394410947	0.30480337460879
885	pYd-EPHB1-wt_vs_pYd-EPHB1-dead	FRS2	P15625	YFL022C	Y213	FKPYNFNSQGVQISSGALHPLNK	FKPY(ph)NFNSQGVQISSGALHPLNK_4	TRUE	0.861299	0.829094	up	No	309	essential	tRNA-synt_2d:Domain:CL0040	79.28	0.694	0.619	disordered	-0.127067	0	0	0	na	na	na	na	-4.04557009124234	0.79118463068628
886	pYd-EPHB1-wt_vs_pYd-EPHB1-dead	RPL9A	P05738	YGL147C	Y180	FLDGIYVSHK	FLDGIY(ph)VSHK_2	TRUE	1.49666	1.51795	up	No	2731	non-essential	No domain	97.18	0.325	0.492	ordered	1.234995	2	0	0	na	na	na	na	-2.85765406251868	0.841554147147975
887	pYd-EPHB1-wt_vs_pYd-EPHB1-dead	FMC1	P40491	YIL098C	Y123	FLDNQREYEELVDR	FLDNQREY(ph)EELVDR_3	TRUE	1.4933	1.55014	up	No	22.8	non-essential	Complex1_LYR_2:Family:CL0491	92.95	0.557	0.399	ordered	-0.00184819	0	0	1	na	na	ATP12	0.95714	-3.6948445368735	0.938860103626943
888	pYd-EPHB1-wt_vs_pYd-EPHB1-dead	RSC8	P43609	YFR037C	Y363	FLSLPIEDNYIR	FLSLPIEDNY(ph)IR_2	TRUE	1.08269	1.09898	up	No	184	essential	No domain	80.19	0.627	0.522	ordered	-0.194667	0	0	0	na	na	na	na	-2.80183878768051	0.73432920487851
889	pYd-EPHB1-wt_vs_pYd-EPHB1-dead	YMR196W	Q04336	YMR196W	Y905	FLSSDPYFR	FLSSDPY(ph)FR_2	TRUE	0.829598	0.822673	up	No	82.3	non-essential	No domain	95.16	0.267	0.216	ordered	-0.403334	0	0	0	na	na	na	na	-0.417568268649996	0.304863295427051
890	pYd-EPHB1-wt_vs_pYd-EPHB1-dead	TGL3	P40308	YMR313C	Y415	FLTPENANNPSITESPYTR	FLTPENANNPSITESPY(ph)TR_2	TRUE	1.86846	1.88902	up	No	29	non-essential	No domain	86.43	0	0.265	ordered	6.4671	0	0	0	na	na	na	na	-2.90562908948647	0.748820222413722
891	pYd-EPHB1-wt_vs_pYd-EPHB1-dead	TGL3	P40308	YMR313C	Y415	FLTPENANNPSITESPYTR	FLTPENANNPSITESPY(ph)TR_3	TRUE	2.05047	1.94715	up	No	29	non-essential	No domain	86.43	0	0.265	ordered	6.4671	0	0	0	na	na	na	na	-2.90562908948647	0.748820222413722
892	pYd-EPHB1-wt_vs_pYd-EPHB1-dead	TSL1	P38427	YML100W	Y636	FLVENPEYVEK	FLVENPEY(ph)VEK_2	TRUE	2.18704	2.10081	up	No	208	non-essential	Glyco_transf_20:Family:CL0113	95.85	0.114	0.181	ordered	1.31502	0	0	0	na	na	na	na	-2.98933773653993	0.761998369851848
893	pYd-EPHB1-wt_vs_pYd-EPHB1-dead	FAS2	P19097	YPL231W	Y466	FMEYHISNTDETKGENYQLVK	FMEYHISNTDETKGENY(ph)QLVK_3	TRUE	1.66788	1.57353	up	No	1917	essential	FAS_I_H:Domain:No_clan	92.34	0.114	0.31	ordered	1.78800666666667	0	0	0	na	na	na	na	-1.64149906961994	0.511075772793215
894	pYd-EPHB1-wt_vs_pYd-EPHB1-dead	FAS2	P19097	YPL231W	Y466	FMEYHISNTDETKGENYQLVK	FMEYHISNTDETKGENY(ph)QLVK_4	TRUE	0.947563	0.931841	up	No	1917	essential	FAS_I_H:Domain:No_clan	92.34	0.114	0.31	ordered	1.78800666666667	0	0	0	na	na	na	na	-1.64149906961994	0.511075772793215
895	pYd-EPHB1-wt_vs_pYd-EPHB1-dead	ECM4	P36156	YKR076W	Y138	FMVDATNEPHYGYK	FMVDATNEPHYGY(ph)K_3	TRUE	1.03712	1.08302	up	No	18.3	non-essential	GST_N_2:Domain:CL0172	95.46	0.196	0.186	ordered	0.940778	0	0	0	na	na	na	na	-1.26975908956116	0.464712578258395
896	pYd-EPHB1-wt_vs_pYd-EPHB1-dead	CTT1	P06115	YGR088W	Y272	FNCYVQTMTPEQATK	FNCY(ph)VQTM(ox)TPEQATK_2	TRUE	1.68753	1.66202	up	No	48.2	non-essential	Catalase:Domain:No_clan	98.8	0.192	0.285	ordered	-0.54310375	0	0	0	na	na	na	na	-1.74828271832842	0.48526863084922
897	pYd-EPHB1-wt_vs_pYd-EPHB1-dead	CTT1	P06115	YGR088W	Y272	FNCYVQTMTPEQATK	FNCY(ph)VQTM(ox)TPEQATK_3	TRUE	1.48032	1.44252	up	No	48.2	non-essential	Catalase:Domain:No_clan	98.8	0.192	0.285	ordered	-0.54310375	0	0	0	na	na	na	na	-1.74828271832842	0.48526863084922
898	pYd-EPHB1-wt_vs_pYd-EPHB1-dead	CTT1	P06115	YGR088W	Y272	FNCYVQTMTPEQATK	FNCY(ph)VQTMTPEQATK_2	TRUE	2.61867	2.73498	up	No	48.2	non-essential	Catalase:Domain:No_clan	98.8	0.192	0.285	ordered	-0.54310375	0	0	0	na	na	na	na	-1.74828271832842	0.48526863084922
899	pYd-EPHB1-wt_vs_pYd-EPHB1-dead	CTT1	P06115	YGR088W	Y272	FNCYVQTMTPEQATK	FNCY(ph)VQTMTPEQATK_3	TRUE	2.43695	2.54634	up	No	48.2	non-essential	Catalase:Domain:No_clan	98.8	0.192	0.285	ordered	-0.54310375	0	0	0	na	na	na	na	-1.74828271832842	0.48526863084922
900	pYd-EPHB1-wt_vs_pYd-EPHB1-dead	GPH1	P06738	YPR160W	Y321	FNNGDYKNSVAQQQR	FNNGDY(ph)KNSVAQQQR_2	TRUE	0.846306	0.881592	up	No	134	non-essential	Phosphorylase:Family:CL0113	91.3	0.565	0.397	ordered	-0.097369175	9	1	0	P06738	0.039	na	na	-3.12862883778691	0.740152885569236
901	pYd-EPHB1-wt_vs_pYd-EPHB1-dead	GPH1	P06738	YPR160W	Y321	FNNGDYKNSVAQQQR	FNNGDY(ph)KNSVAQQQR_3	TRUE	1.75951	1.81861	up	No	134	non-essential	Phosphorylase:Family:CL0113	91.3	0.565	0.397	ordered	-0.097369175	9	1	0	P06738	0.039	na	na	-3.12862883778691	0.740152885569236
902	pYd-EPHB1-wt_vs_pYd-EPHB1-dead	GPH1	P06738	YPR160W	Y321	FNNGDYK	FNNGDY(ph)K_1	TRUE	0.694423	0.668307	up	No	134	non-essential	Phosphorylase:Family:CL0113	91.3	0.565	0.397	ordered	-0.097369175	9	1	0	P06738	0.039	na	na	-3.12862883778691	0.740152885569236
903	pYd-EPHB1-wt_vs_pYd-EPHB1-dead	GPH1	P06738	YPR160W	Y321	FNNGDYK	FNNGDY(ph)K_2	TRUE	2.05162	2.1218	up	No	134	non-essential	Phosphorylase:Family:CL0113	91.3	0.565	0.397	ordered	-0.097369175	9	1	0	P06738	0.039	na	na	-3.12862883778691	0.740152885569236
904	pYd-EPHB1-wt_vs_pYd-EPHB1-dead	YCF1	P39109	YDR135C	Y1277	FNNYSTR	FNNY(ph)STR_2	FALSE	0.47618	0.458272	up	No	64.6	non-essential	No domain	93.19	0.02	0.284	ordered	8.4534	0	0	0	na	na	na	na	-2.9198365430278	0.728315262718932
905	pYd-EPHB1-wt_vs_pYd-EPHB1-dead	NPL6	P32832	YMR091C	Y336	FNSDLFYDR	FNSDLFY(ph)DR_2	TRUE	1.69645	1.61205	up	No	55.3	essential	No domain	83.76	0.596	0.379	ordered	-0.340087	0	0	0	na	na	na	na	-1.70531759886836	0.591797112000971
906	pYd-EPHB1-wt_vs_pYd-EPHB1-dead	URA2	P07259	YJL130C	Y2146	FNSPEEYAR	FNSPEEY(ph)AR_2	TRUE	2.06785	2.01098	up	No	1099	non-essential	OTCace:Domain:CL0399	86.16	0.102	0.324	ordered	0.576115	0	0	0	na	na	na	na	-2.04519561129055	0.499340189026927
907	pYd-EPHB1-wt_vs_pYd-EPHB1-dead	PGI1	P12709	YBR196C	Y360	FPAYLQQLSMESNGK	FPAY(ph)LQQLSMESNGK_2	TRUE	1.30296	1.30432	up	No	3703	essential	PGI:Domain:CL0067	98.79	0.02	0.154	ordered	10.1298	0	0	0	na	na	na	na	-3.3531492805653	0.83456860509312
908	pYd-EPHB1-wt_vs_pYd-EPHB1-dead	YEF3	P16521	YLR249W	Y655	FPEPGYLEGVK	FPEPGY(ph)LEGVK_2	TRUE	0.707636	0.699011	up	No	6832	essential	No domain	79.34	0.486	0.303	ordered	1.13191	3	1	0	P16521	2.005	na	na	-1.94371972565036	0.47466070248564
909	pYd-EPHB1-wt_vs_pYd-EPHB1-dead	DET1	Q99288	YDR051C	Y243	FPHGESAADVYDR	FPHGESAADVY(ph)DR_2	TRUE	2.14542	2.27947	up	No	67.4	non-essential	His_Phos_1:Domain:CL0071	98.35	0.255	0.234	ordered	0.6788575	0	0	0	na	na	na	na	-0.432399838650898	0.735025220680958
910	pYd-EPHB1-wt_vs_pYd-EPHB1-dead	DET1	Q99288	YDR051C	Y243	FPHGESAADVYDR	FPHGESAADVY(ph)DR_3	TRUE	1.8972	1.8784	up	No	67.4	non-essential	His_Phos_1:Domain:CL0071	98.35	0.255	0.234	ordered	0.6788575	0	0	0	na	na	na	na	-0.432399838650898	0.735025220680958
911	pYd-EPHB1-wt_vs_pYd-EPHB1-dead	GAL10	P04397	YBR019C	Y163	FPNMIPIPEECPLGPTNPYGHTK	FPNM(ox)IPIPEECPLGPTNPY(ph)GHTK_3	TRUE	1.18224	1.13495	up	No	6.04	non-essential	GDP_Man_Dehyd:Domain:CL0063	96.66	0.102	0.174	ordered	0.04179365	0	0	0	na	na	na	na	0	NaN
912	pYd-EPHB1-wt_vs_pYd-EPHB1-dead	GAL10	P04397	YBR019C	Y163	FPNMIPIPEECPLGPTNPYGHTK	FPNMIPIPEECPLGPTNPY(ph)GHTK_3	TRUE	1.96525	1.85596	up	No	6.04	non-essential	GDP_Man_Dehyd:Domain:CL0063	96.66	0.102	0.174	ordered	0.04179365	0	0	0	na	na	na	na	0	NaN
913	pYd-EPHB1-wt_vs_pYd-EPHB1-dead	RPL1A	P0CX43	YGL135W	Y145	FPTPVSHNDDLYGKVTDVR	FPTPVSHNDDLY(ph)GKVTDVR_3	TRUE	2.3612	2.29474	up	No	2577	non-essential	Ribosomal_L1:Domain:No_clan	76.23	0.58	0.266	ordered	-1.09082866666667	0	0	0	na	na	na	na	-0.130829427827113	0.0179524502668608
914	pYd-EPHB1-wt_vs_pYd-EPHB1-dead	RPL1A	P0CX43	YGL135W	Y145	FPTPVSHNDDLYGK	FPTPVSHNDDLY(ph)GK_2	TRUE	3.1849	3.21288	up	No	2577	non-essential	Ribosomal_L1:Domain:No_clan	76.23	0.58	0.266	ordered	-1.09082866666667	0	0	0	na	na	na	na	-0.130829427827113	0.0179524502668608
915	pYd-EPHB1-wt_vs_pYd-EPHB1-dead	RPL1A	P0CX43	YGL135W	Y145	FPTPVSHNDDLYGK	FPTPVSHNDDLY(ph)GK_3	TRUE	3.21945	3.29785	up	No	2577	non-essential	Ribosomal_L1:Domain:No_clan	76.23	0.58	0.266	ordered	-1.09082866666667	0	0	0	na	na	na	na	-0.130829427827113	0.0179524502668608
916	pYd-EPHB1-wt_vs_pYd-EPHB1-dead	PHO11	P35842	YAR071W	Y393	FQCSNDTYVR	FQCSNDTY(ph)VR_2	TRUE	1.64906	1.68732	up	No	380	non-essential	His_Phos_2:Family:CL0071	98.51	0.118	0.126	ordered	1.0352	0	0	0	na	na	na	na	-2.12823298545786	0.714205186020293
917	pYd-EPHB1-wt_vs_pYd-EPHB1-dead	NUP116	Q02630	YMR047C	Y161	FQDYQAGR	FQDY(ph)QAGR_2	TRUE	1.81306	1.8838	up	No	68.5	essential	Nucleoporin_FG:Family:CL0647	91.89	0.463	0.479	ordered	-0.185988	0	0	0	na	na	na	na	-3.70661026217133	0.979626243677724
918	pYd-EPHB1-wt_vs_pYd-EPHB1-dead	ISY1	P21374	YJR050W	Y29	FQEQQAESAGGYKDYSR	FQEQQAESAGGYKDY(ph)SR_2	TRUE	1.08226	1.09557	up	No	15.5	non-essential	Isy1:Family:No_clan	93.29	0.153	0.448	ordered	2.0248	0	0	0	na	na	na	na	-1.88241903366732	0.481049562682216
919	pYd-EPHB1-wt_vs_pYd-EPHB1-dead	RPN2	P32565	YIL075C	Y776	FQMNCYAK	FQM(ox)NCY(ph)AK_2	TRUE	0.767024	0.75998	up	No	560	essential	RPN2_C:Domain:No_clan	89.95	0.188	0.272	ordered	0.3071565	1	0	0	na	na	na	na	-0.567598506647725	0.247381323824381
920	pYd-EPHB1-wt_vs_pYd-EPHB1-dead	RPN2	P32565	YIL075C	Y776	FQMNCYAK	FQMNCY(ph)AK_2	TRUE	2.14872	2.1854	up	No	560	essential	RPN2_C:Domain:No_clan	89.95	0.188	0.272	ordered	0.3071565	1	0	0	na	na	na	na	-0.567598506647725	0.247381323824381
921	pYd-EPHB1-wt_vs_pYd-EPHB1-dead	STI1	P15705	YOR027W	Y531	FQPGTSNETPEETYQR	FQPGTSNETPEETY(ph)QR_2	TRUE	2.91162	2.91016	up	No	986	non-essential	STI1:Domain:No_clan	88.87	0.365	0.393	ordered	-0.09247595	0	0	0	na	na	na	na	-1.34866939758334	0.373782503797695
922	pYd-EPHB1-wt_vs_pYd-EPHB1-dead	STI1	P15705	YOR027W	Y531	FQPGTSNETPEETYQR	FQPGTSNETPEETY(ph)QR_3	TRUE	2.13903	1.97627	up	No	986	non-essential	STI1:Domain:No_clan	88.87	0.365	0.393	ordered	-0.09247595	0	0	0	na	na	na	na	-1.34866939758334	0.373782503797695
923	pYd-EPHB1-wt_vs_pYd-EPHB1-dead	AHP1	P38013	YLR109W	Y18	FQYIAISQSDADSESCK	FQY(ph)IAISQSDADSESCK_2	FALSE	2.96885	2.7497	up	No	4995	non-essential	Redoxin:Domain:CL0172	98.71	0.094	0.394	ordered	0.357942	0	0	0	na	na	na	na	-1.12525048720436	0.342215568862275
924	pYd-EPHB1-wt_vs_pYd-EPHB1-dead	AHP1	P38013	YLR109W	Y18	FQYIAISQSDADSESCK	FQY(ph)IAISQSDADSESCK_3	TRUE	2.57283	2.61122	up	No	4995	non-essential	Redoxin:Domain:CL0172	98.71	0.094	0.394	ordered	0.357942	0	0	0	na	na	na	na	-1.12525048720436	0.342215568862275
925	pYd-EPHB1-wt_vs_pYd-EPHB1-dead	GLR1	P41921	YPL091W	Y369	FRNDKLDYENVPSVIFSHPEAGSIGISEK	FRNDKLDY(ph)ENVPSVIFSHPEAGSIGISEK_4	TRUE	2.59245	2.54271	up	No	229	non-essential	No domain	94.11	0.227	0.273	ordered	0.49117325	0	0	0	na	na	na	na	-0.865166941537108	0.54902508520029
926	pYd-EPHB1-wt_vs_pYd-EPHB1-dead	NQM1	P53228	YGR043C	Y326	FSADIEALYK	FSADIEALY(ph)K_2	TRUE	1.67212	1.6765	up	No	37	non-essential	TAL_FSA:Domain:CL0036	97.7	0.098	0.299	ordered	1.448565	0	0	0	na	na	na	na	-0.430693344478545	0.252924438823901
927	pYd-EPHB1-wt_vs_pYd-EPHB1-dead	PUT2	P07275	YHR037W	Y516	FSAGNFYINDK	FSAGNFY(ph)INDK_2	TRUE	0.414639	0.436671	up	No	187	non-essential	Aldedh:Family:CL0099	98.77	0.09	0.237	ordered	3.96424	1	0	0	na	na	na	na	-3.32476480635185	0.84048153064494
928	pYd-EPHB1-wt_vs_pYd-EPHB1-dead	TRX1	P22217	YLR043C	Y53	FSEQYPQADFYKLDVDELGDVAQK	FSEQYPQADFY(ph)KLDVDELGDVAQK_3	TRUE	1.1178	1.15493	up	No	610	non-essential	Thioredoxin:Domain:CL0172	98.74	0.137	0.281	ordered	0.941041	0	0	0	na	na	na	na	-0.755638879004751	0.489811710085117
929	pYd-EPHB1-wt_vs_pYd-EPHB1-dead	UBP3	Q01477	YER151C	Y750	FSEYELLPFK	FSEY(ph)ELLPFK_2	TRUE	1.42375	1.4663	up	No	159	non-essential	UCH:Family:CL0125	92.09	0.514	0.361	ordered	0.4287685	0	0	0	na	na	na	na	-0.480739775368472	0.428804557457793
930	pYd-EPHB1-wt_vs_pYd-EPHB1-dead	HEM2	P05373	YGL040C	Y216	FSGNLYGPFR	FSGNLY(ph)GPFR_2	TRUE	1.08578	1.12125	up	No	172	essential	ALAD:Domain:CL0036	93.99	0.039	0.164	ordered	7.20275	0	0	0	na	na	na	na	-5.37982703911301	0.912772345831088
931	pYd-EPHB1-wt_vs_pYd-EPHB1-dead	OSH7	P38755	YHR001W	Y429	FSIPAYK	FSIPAY(ph)K_2	TRUE	1.03517	1.02281	up	No	41	non-essential	No domain	92.8	0.463	0.462	ordered	-0.387023	0	0	0	na	na	na	na	-0.333297642278663	0.158405107510691
932	pYd-EPHB1-wt_vs_pYd-EPHB1-dead	GAL10	P04397	YBR019C	Y446	FSLCNKDYQLTVNNGVNANHSSIGSFHR	FSLCNKDY(ph)QLTVNNGVNANHSSIGSFHR_4	TRUE	1.86564	1.68082	up	No	6.04	non-essential	Aldose_epim:Family:CL0103	98.71	0.188	0.31	ordered	2.21439	0	0	0	na	na	na	na	0	NaN
933	pYd-EPHB1-wt_vs_pYd-EPHB1-dead	TUP1	P16649	YCR084C	Y358	FSNDGEYLATGCNK	FSNDGEY(ph)LATGCNK_2	TRUE	1.92401	1.91331	up	No	137	non-essential	No domain	98.68	0.278	0.132	ordered	0.587471	7	0	0	na	na	na	na	-1.26806798859672	0.585272176674791
934	pYd-EPHB1-wt_vs_pYd-EPHB1-dead	TUP1	P16649	YCR084C	Y358	FSNDGEYLATGCNK	FSNDGEY(ph)LATGCNK_3	TRUE	1.02699	1.10452	up	No	137	non-essential	No domain	98.68	0.278	0.132	ordered	0.587471	7	0	0	na	na	na	na	-1.26806798859672	0.585272176674791
935	pYd-EPHB1-wt_vs_pYd-EPHB1-dead	YLL032C	Q07834	YLL032C	Y579	FSSGQYR	FSSGQY(ph)R_2	TRUE	1.23224	1.32463	up	No	31.8	non-essential	No domain	92.46	0.008	0.147	ordered	5.25706	0	0	0	na	na	na	na	-2.95779118675309	0.877400295420975
936	pYd-EPHB1-wt_vs_pYd-EPHB1-dead	ERG6	P25087	YML008C	Y153	FTGCNVIGLNNNDYQIAK	FTGCNVIGLNNNDY(ph)QIAK_2	TRUE	2.40307	2.35043	up	No	874	non-essential	Methyltransf_11:Domain:CL0063	90.25	0.012	0.151	ordered	11.8896	0	0	0	na	na	na	na	-2.2208949607798	0.623883468462278
937	pYd-EPHB1-wt_vs_pYd-EPHB1-dead	ERG6	P25087	YML008C	Y153	FTGCNVIGLNNNDYQIAK	FTGCNVIGLNNNDY(ph)QIAK_3	TRUE	2.18607	2.19088	up	No	874	non-essential	Methyltransf_11:Domain:CL0063	90.25	0.012	0.151	ordered	11.8896	0	0	0	na	na	na	na	-2.2208949607798	0.623883468462278
938	pYd-EPHB1-wt_vs_pYd-EPHB1-dead	ALD3	P54114	YMR169C	Y420	FTNYDDALK	FTNY(ph)DDALK_2	TRUE	3.81248	3.87449	up	No	282	non-essential	Aldedh:Family:CL0099	98.29	0.145	0.182	ordered	3.69317	0	0	0	na	na	na	na	-0.319441698650378	0.284926661812129
939	pYd-EPHB1-wt_vs_pYd-EPHB1-dead	RPS0A	P32905	YGR214W	Y110	FTPGSFTNYITR	FTPGSFTNY(ph)ITR_2	TRUE	2.62745	2.62306	up	No	420	non-essential	Ribosomal_S2:Family:CL0067	92.33	0.71	0.311	ordered	-0.379191	1	0	1	na	na	RPS2	0.25841	-2.54595600525452	0.650997597409381
940	pYd-EPHB1-wt_vs_pYd-EPHB1-dead	PET10	P36139	YKR046C	Y236	FTTVYENNLSK	FTTVY(ph)ENNLSK_2	TRUE	1.67339	1.79806	up	No	161	non-essential	Perilipin_2:Family:No_clan	87.91	0.196	0.45	ordered	-0.662928	0	0	0	na	na	na	na	-2.73935396829434	0.926002636038411
941	pYd-EPHB1-wt_vs_pYd-EPHB1-dead	TIF2	P10081	YJL138C	Y291	FTVSAIYSDLPQQER	FTVSAIY(ph)SDLPQQER_2	TRUE	2.14776	2.16604	up	No	962	non-essential	Helicase_C:Family:CL0023	90.58	0.114	0.305	ordered	0.973469666666667	0	0	0	na	na	na	na	-0.544060266287256	0.633213381314141
942	pYd-EPHB1-wt_vs_pYd-EPHB1-dead	TIF2	P10081	YJL138C	Y291	FTVSAIYSDLPQQER	FTVSAIY(ph)SDLPQQER_3	TRUE	1.63704	1.68081	up	No	962	non-essential	Helicase_C:Family:CL0023	90.58	0.114	0.305	ordered	0.973469666666667	0	0	0	na	na	na	na	-0.544060266287256	0.633213381314141
943	pYd-EPHB1-wt_vs_pYd-EPHB1-dead	TEF2	P02994	YBR118W	Y416	FVPSKPMCVEAFSEYPPLGR	FVPSKPMCVEAFSEY(ph)PPLGR_3	TRUE	1.80171	1.85223	up	No	9541	non-essential	GTP_EFTU_D3:Domain:No_clan	94.24	0.039	0.224	ordered	3.71139	0	0	0	na	na	na	na	-1.14796375817237	0.586403080282742
944	pYd-EPHB1-wt_vs_pYd-EPHB1-dead	ADH6	Q04894	YMR318C	Y138	FVTTYSQPYEDGYVSQGGYANYVR	FVTTYSQPYEDGYVSQGGYANY(ph)VR_3	FALSE	3.15632	2.72297	up	No	218	non-essential	ADH_N:Domain:CL0296	98.35	0.094	0.143	ordered	2.28749	0	0	0	na	na	na	na	-0.882656856323744	0.905541745869279
945	pYd-EPHB1-wt_vs_pYd-EPHB1-dead	COX9	P07255	YDL067C	Y48	FYAELAER	FY(ph)AELAER_2	TRUE	0.87319	0.917596	up	No	102	non-essential	No domain	98.01	0.529	0.544	ordered	-0.344981	1	0	0	na	na	na	na	-5.37056652978866	0.940700808625337
946	pYd-EPHB1-wt_vs_pYd-EPHB1-dead	SAE2	P46946	YGL175C	Y229	FYAQVGKPEDSK	FY(ph)AQVGKPEDSK_3	TRUE	0.678384	0.735085	up	No	11.7	non-essential	No domain	89.26	0.271	0.583	disordered	0.115458	0	0	0	na	na	na	na	-0.968767724797843	0.707438016528926
947	pYd-EPHB1-wt_vs_pYd-EPHB1-dead	SEC24	P40482	YIL109C	Y572	FYGHFFNR	FY(ph)GHFFNR_2	TRUE	1.19528	1.24478	up	No	117	essential	Sec23_BS:Domain:No_clan	98.27	0.098	0.193	ordered	4.40059	0	0	0	na	na	na	na	-2.60229183635613	0.651527639619156
948	pYd-EPHB1-wt_vs_pYd-EPHB1-dead	HSP82	P02829	YPL240C	Y418	FYSAFSK	FY(ph)SAFSK_2	TRUE	1.44502	1.47114	up	No	2526	essential	HSP90:Family:No_clan	97.19	0.051	0.256	ordered	5.33725	0	0	0	na	na	na	na	-2.39212843082443	0.743179540477339
949	pYd-EPHB1-wt_vs_pYd-EPHB1-dead	GLO1	P50107	YML004C	Y40	FYTEHFGMK	FY(ph)TEHFGMK_2	TRUE	1.33807	1.41331	up	No	47.2	non-essential	Glyoxalase:Domain:CL0104	98.8	0.008	0.226	ordered	4.62741	0	0	0	na	na	na	na	-4.1989909079822	0.972527472527473
950	pYd-EPHB1-wt_vs_pYd-EPHB1-dead	VMA1	P17255	YDL185W	Y930	FYDSNYPEFPVLR	FYDSNY(ph)PEFPVLR_2	TRUE	1.78754	1.7654	up	No	1976	non-essential	No domain	90.86	0.169	0.292	ordered	-0.834529	1	0	0	na	na	na	na	-0.667802937213951	0.446170484711435
951	pYd-EPHB1-wt_vs_pYd-EPHB1-dead	HSP104	P31539	YLL026W	Y166	GADTNTPLEYLSK	GADTNTPLEY(ph)LSK_2	TRUE	2.42225	2.49063	up	No	732	non-essential	No domain	83.95	0.298	0.271	ordered	1.39231	0	0	0	na	na	na	na	-0.114130238046963	0.285316793229378
952	pYd-EPHB1-wt_vs_pYd-EPHB1-dead	FBA1	P14540	YKL060C	Y93	GAIAAAHYIR	GAIAAAHY(ph)IR_2	TRUE	2.77282	2.80905	up	Yes	18406	essential	F_bP_aldolase:Domain:CL0036	98.82	0.29	0.198	ordered	0.941863	0	0	0	na	na	na	na	-1.4456337611796	0.515287044504729
953	pYd-EPHB1-wt_vs_pYd-EPHB1-dead	PRE9	P23638	YGR135W	Y226	GANDGEVYQK	GANDGEVY(ph)QK_2	TRUE	2.06611	2.16446	up	No	226	non-essential	No domain	93.36	0.576	0.328	ordered	1.41716	0	0	0	na	na	na	na	-0.224328278701753	0.115486635380535
954	pYd-EPHB1-wt_vs_pYd-EPHB1-dead	TCP1	P12612	YDR212W	Y393	GANDYSLDEMER	GANDY(ph)SLDEMER_2	TRUE	0.887156	0.894195	up	No	185	essential	Cpn60_TCP1:Family:No_clan	84.28	0.435	0.171	ordered	1.59646	8	1	0	P39077	1.387	na	na	-0.780770730780011	0.305932203389831
955	pYd-EPHB1-wt_vs_pYd-EPHB1-dead	RPL5	P26321	YPL131W	Y172	GASDGGLYVPHSENR	GASDGGLY(ph)VPHSENR_2	TRUE	3.19405	3.32288	up	Yes	1843	essential	Ribosomal_L5e:Family:CL0267	97.35	0.247	0.115	ordered	-0.678857	0	0	0	na	na	na	na	-0.661299341236845	0.200478596118054
956	pYd-EPHB1-wt_vs_pYd-EPHB1-dead	RPL5	P26321	YPL131W	Y172	GASDGGLYVPHSENR	GASDGGLY(ph)VPHSENR_3	TRUE	3.23037	3.34282	up	Yes	1843	essential	Ribosomal_L5e:Family:CL0267	97.35	0.247	0.115	ordered	-0.678857	0	0	0	na	na	na	na	-0.661299341236845	0.200478596118054
957	pYd-EPHB1-wt_vs_pYd-EPHB1-dead	RPL15A	P05748	YLR029C	Y81	GATYGKPTNQGVNELK	GATY(ph)GKPTNQGVNELK_2	TRUE	1.86441	1.75384	up	No	1614	essential	Ribosomal_L15e:Family:CL0652	93.14	0.749	0.534	ordered	-0.2768835	0	0	0	na	na	na	na	-1.32061259610985	0.317595459236326
958	pYd-EPHB1-wt_vs_pYd-EPHB1-dead	RPL15A	P05748	YLR029C	Y81	GATYGKPTNQGVNELK	GATY(ph)GKPTNQGVNELK_3	TRUE	2.17938	2.26845	up	No	1614	essential	Ribosomal_L15e:Family:CL0652	93.14	0.749	0.534	ordered	-0.2768835	0	0	0	na	na	na	na	-1.32061259610985	0.317595459236326
959	pYd-EPHB1-wt_vs_pYd-EPHB1-dead	DYS1	P38791	YHR068W	Y97	GCFDEEGYQK	GCFDEEGY(ph)QK_2	TRUE	1.54079	1.60672	up	No	440	essential	DS:Domain:CL0085	96.39	0.184	0.241	ordered	0.3624185	0	0	0	na	na	na	na	-0.0152694213049519	0.0502074971086468
960	pYd-EPHB1-wt_vs_pYd-EPHB1-dead	QRI1	P43123	YDL103C	Y126	GCYDIGLPSKK	GCY(ph)DIGLPSKK_2	TRUE	0.66848	0.676051	up	No	185	essential	UDPGP:Family:CL0110	96.25	0.133	0.231	ordered	1.36726	0	0	0	na	na	na	na	-2.98890831637982	0.759865334731497
961	pYd-EPHB1-wt_vs_pYd-EPHB1-dead	QRI1	P43123	YDL103C	Y126	GCYDIGLPSK	GCY(ph)DIGLPSK_2	TRUE	1.49659	1.5805	up	No	185	essential	UDPGP:Family:CL0110	96.25	0.133	0.231	ordered	1.36726	0	0	0	na	na	na	na	-2.98890831637982	0.759865334731497
962	pYd-EPHB1-wt_vs_pYd-EPHB1-dead	ARG1	P22768	YOL058W	Y285	GCYEQAPLTVLR	GCY(ph)EQAPLTVLR_2	TRUE	1.72616	1.84554	up	No	1582	non-essential	Arginosuc_synth:Family:CL0039	98.68	0.024	0.169	ordered	6.01419	0	0	0	na	na	na	na	-4.32514548560089	0.864288848492447
963	pYd-EPHB1-wt_vs_pYd-EPHB1-dead	AIM17	P23180	YHL021C	Y444	GCYFDSDTFK	GCY(ph)FDSDTFK_2	TRUE	1.18896	1.255	up	No	154	non-essential	TauD:Domain:CL0029	96.87	0.012	0.243	ordered	9.26496	0	0	0	na	na	na	na	-5.11213398228147	0.956630053221606
964	pYd-EPHB1-wt_vs_pYd-EPHB1-dead	SKY1	Q03656	YMR216C	Y195	GDKVYTEAAEDEIK	GDKVY(ph)TEAAEDEIK_2	TRUE	1.22373	1.23509	up	No	44.9	non-essential	Pkinase:Domain:CL0016	89.86	0.133	0.161	ordered	0.07700565	0	0	0	na	na	na	na	-1.54532950035164	0.788848295676232
965	pYd-EPHB1-wt_vs_pYd-EPHB1-dead	SKY1	Q03656	YMR216C	Y195	GDKVYTEAAEDEIK	GDKVY(ph)TEAAEDEIK_3	TRUE	1.20068	1.18425	up	No	44.9	non-essential	Pkinase:Domain:CL0016	89.86	0.133	0.161	ordered	0.07700565	0	0	0	na	na	na	na	-1.54532950035164	0.788848295676232
966	pYd-EPHB1-wt_vs_pYd-EPHB1-dead	MGS1	P40151	YNL218W	Y398	GDNHYDTISAFHK	GDNHY(ph)DTISAFHK_3	TRUE	1.97536	2.10994	up	No	17.4	non-essential	AAA_assoc_2:Family:CL0671	82.96	0.439	0.273	ordered	-0.897414	0	0	0	na	na	na	na	-3.67901715395376	0.834693694501749
967	pYd-EPHB1-wt_vs_pYd-EPHB1-dead	SEC11	P15367	YIR022W	Y113	GDNNAGNDISLYANKK	GDNNAGNDISLY(ph)ANKK_3	TRUE	0.453412	0.437197	up	No	44.6	essential	Peptidase_S24:Domain:CL0299	92.33	0.047	0.352	ordered	29.2564	0	0	0	na	na	na	na	-1.05454793817499	0.654780687914168
968	pYd-EPHB1-wt_vs_pYd-EPHB1-dead	CDC19	P00549	YAL038W	Y479	GDTYVSIQGFK	GDTY(ph)VSIQGFK_2	TRUE	2.80213	3.03157	up	No	16568	essential	PK_C:Domain:No_clan	98.57	0.082	0.326	ordered	3.36540333333333	0	0	0	na	na	na	na	-1.49279715117734	0.600105263157895
969	pYd-EPHB1-wt_vs_pYd-EPHB1-dead	TPS1	Q00764	YBR126C	Y337	GDVEEYQYLR	GDVEEY(ph)QYLR_2	TRUE	3.37853	3.48378	up	No	270	non-essential	Glyco_transf_20:Family:CL0113	93.71	0.031	0.284	ordered	7.327925	0	0	0	na	na	na	na	-3.07778236534726	0.779455550829434
970	pYd-EPHB1-wt_vs_pYd-EPHB1-dead	TPS1	Q00764	YBR126C	Y337	GDVEEYQYLR	GDVEEY(ph)QYLR_3	TRUE	1.87108	1.91787	up	No	270	non-essential	Glyco_transf_20:Family:CL0113	93.71	0.031	0.284	ordered	7.327925	0	0	0	na	na	na	na	-3.07778236534726	0.779455550829434
971	pYd-EPHB1-wt_vs_pYd-EPHB1-dead	PRI2	P20457	YKL045W	Y431	GDYHGCPFR	GDY(ph)HGCPFR_2	TRUE	1.09268	1.15473	up	No	11.2	essential	DNA_primase_lrg:Family:CL0242	96.05	0.173	0.297	ordered	0.212061	0	0	0	na	na	na	na	-0.929697623326599	0.398883405612881
972	pYd-EPHB1-wt_vs_pYd-EPHB1-dead	PWP1	P21304	YLR196W	Y122	GEDPYISLPNQEDSQEEKQELQVYPSDNLVLAAR	GEDPY(ph)ISLPNQEDSQEEKQELQVYPSDNLVLAAR_4	TRUE	1.2317	1.23746	up	No	309	essential	No domain	74.68	0.71	0.516	ordered	-0.168587666666667	0	0	1	na	na	RPL15B	0.0134599999999992	-2.21934278381873	0.689945155393053
973	pYd-EPHB1-wt_vs_pYd-EPHB1-dead	PWP1	P21304	YLR196W	Y122	GEDPYISLPNQEDSQEEK	GEDPY(ph)ISLPNQEDSQEEK_2	TRUE	1.66761	1.74725	up	No	309	essential	No domain	74.68	0.71	0.516	ordered	-0.168587666666667	0	0	1	na	na	RPL15B	0.0134599999999992	-2.21934278381873	0.689945155393053
974	pYd-EPHB1-wt_vs_pYd-EPHB1-dead	ABZ1	P37254	YNR033W	Y277	GEDTTYVK	GEDTTY(ph)VK_2	TRUE	2.05356	1.9415	up	No	30.9	non-essential	No domain	93.5	0.271	0.344	ordered	2.3271	0	0	0	na	na	na	na	-0.142626493780256	0.192775919732441
975	pYd-EPHB1-wt_vs_pYd-EPHB1-dead	CMK2	P22517	YOL016C	Y207	GEEDLIYK	GEEDLIY(ph)K_2	TRUE	1.35311	1.42871	up	No	114	non-essential	Pkinase:Domain:CL0016	89.53	0.588	0.283	ordered	-0.103687	0	0	0	na	na	na	na	-0.27922486613178	0.267744345581743
976	pYd-EPHB1-wt_vs_pYd-EPHB1-dead	FAS2	P19097	YPL231W	Y466	GENYQLVK	GENY(ph)QLVK_2	TRUE	2.14915	2.11347	up	No	1917	essential	FAS_I_H:Domain:No_clan	92.34	0.114	0.31	ordered	1.78800666666667	0	0	0	na	na	na	na	-1.64149906961994	0.511075772793215
977	pYd-EPHB1-wt_vs_pYd-EPHB1-dead	MGM101	P32787	YJR144W	Y195	GEQDYFNEAGIPTATEGCK	GEQDY(ph)FNEAGIPTATEGCK_2	TRUE	0.629597	0.623791	up	No	88	non-essential	Mgm101p:Family:No_clan	95.88	0.082	0.319	ordered	3.23957	0	0	0	na	na	na	na	-3.68202775752314	0.723300019596316
978	pYd-EPHB1-wt_vs_pYd-EPHB1-dead	GDB1	Q06625	YPR184W	Y190	GESNSPYSIYDQLQFDQEHFK	GESNSPYSIY(ph)DQLQFDQEHFK_3	TRUE	1.73557	1.76024	up	No	18.8	non-essential	hDGE_amylase:Domain:CL0058	95.98	0.239	0.226	ordered	0.418349	0	0	0	na	na	na	na	-1.07879760384832	0.45864391096489
979	pYd-EPHB1-wt_vs_pYd-EPHB1-dead	SCW4	P53334	YGR279C	Y333	GETYGVAVPSK	GETY(ph)GVAVPSK_2	TRUE	1.42441	1.4409	up	No	179	non-essential	Glyco_hydro_17:Domain:CL0058	96.43	0.216	0.212	ordered	1.04881	0	0	0	na	na	na	na	-1.78799739336806	0.663118389628113
980	pYd-EPHB1-wt_vs_pYd-EPHB1-dead	MRPS18	P42847	YNL306W	Y141	GEYEAAFQTSGR	GEY(ph)EAAFQTSGR_2	TRUE	1.56967	1.67528	up	No	23.7	essential	No domain	98.45	0.4	0.319	ordered	-0.34919	0	0	0	na	na	na	na	-4.63808783570231	0.86960748572123
981	pYd-EPHB1-wt_vs_pYd-EPHB1-dead	STI1	P15705	YOR027W	Y311	GEYETAISTLNDAVEQGR	GEY(ph)ETAISTLNDAVEQGR_2	TRUE	1.61354	1.65625	up	No	986	non-essential	No domain	97.98	0.208	0.207	ordered	0.345463	0	0	0	na	na	na	na	-3.019717852119	0.694218568492539
982	pYd-EPHB1-wt_vs_pYd-EPHB1-dead	HAM1	P47119	YJR069C	Y131	GEYHFFQGITR	GEY(ph)HFFQGITR_2	TRUE	0.540193	0.538589	up	No	128	non-essential	Ham1p_like:Domain:CL0269	97.82	0.29	0.171	ordered	1.187	0	0	0	na	na	na	na	-0.44489212493727	0.361861460283498
983	pYd-EPHB1-wt_vs_pYd-EPHB1-dead	HAM1	P47119	YJR069C	Y131	GEYHFFQGITR	GEY(ph)HFFQGITR_3	TRUE	1.09253	1.07821	up	No	128	non-essential	Ham1p_like:Domain:CL0269	97.82	0.29	0.171	ordered	1.187	0	0	0	na	na	na	na	-0.44489212493727	0.361861460283498
984	pYd-EPHB1-wt_vs_pYd-EPHB1-dead	UBP15	P50101	YMR304W	Y517	GEYQNYIIQR	GEY(ph)QNYIIQR_2	TRUE	1.93922	2.0825	up	No	62.8	non-essential	UCH:Family:CL0125	84.51	0.431	0.375	ordered	-0.847762	0	0	0	na	na	na	na	-0.741407084712429	0.43338683788122
985	pYd-EPHB1-wt_vs_pYd-EPHB1-dead	UBP15	P50101	YMR304W	Y520	GEYQNYIIQR	GEYQNY(ph)IIQR_2	FALSE	0.564824	0.576072	up	No	62.8	non-essential	UCH:Family:CL0125	88.97	0.055	0.31	ordered	2.36632	0	0	0	na	na	na	na	-0.967001300045842	0.499047619047619
986	pYd-EPHB1-wt_vs_pYd-EPHB1-dead	RAD52	P06778	YML032C	Y149	GFGNALGNCLYDKDFLAK	GFGNALGNCLY(ph)DKDFLAK_3	TRUE	0.943416	0.905107	up	No	19	non-essential	Rad52_Rad22:Family:CL0196	93.27	0.49	0.312	ordered	0.677751	1	1	0	Q12223	-0.648	na	na	-4.13476709155819	0.933845008305172
987	pYd-EPHB1-wt_vs_pYd-EPHB1-dead	NSR1	P27476	YGR159C	Y312	GFGYVQFSNMEDAK	GFGY(ph)VQFSNMEDAK_2	TRUE	1.03798	1.04999	up	No	474	non-essential	RRM_1:Domain:CL0221	90.81	0.169	0.339	ordered	-0.468124	0	0	0	na	na	na	na	-3.38267466265823	0.949523204068659
988	pYd-EPHB1-wt_vs_pYd-EPHB1-dead	UBX6	P47049	YJL048C	Y190	GFLAQNYCTLQLK	GFLAQNY(ph)CTLQLK_2	TRUE	1.75387	1.70279	up	No	15.9	non-essential	UBX:Domain:CL0072	84.09	0.337	0.375	ordered	-0.202815	0	0	0	na	na	na	na	-0.13270309806007	0.321237921481181
989	pYd-EPHB1-wt_vs_pYd-EPHB1-dead	YOR385W	Q08909	YOR385W	Y15	GFSGQPLSDDDNYRIEK	GFSGQPLSDDDNY(ph)RIEK_3	TRUE	1.48964	1.55252	up	No	11.5	non-essential	No domain	83.05	0.129	0.537	ordered	1.45216	0	0	0	na	na	na	na	-0.453240823141551	0.366115251772405
990	pYd-EPHB1-wt_vs_pYd-EPHB1-dead	PDX3	P38075	YBR035C	Y88	GFTIYSNWGTSR	GFTIY(ph)SNWGTSR_2	TRUE	1.57891	1.66646	up	No	181	non-essential	Putative_PNPOx:Domain:CL0336	98.33	0.086	0.172	ordered	6.02166	0	0	0	na	na	na	na	-2.53955034165138	0.748729792147806
991	pYd-EPHB1-wt_vs_pYd-EPHB1-dead	MPM1	P40364	YJL066C	Y4	GFYEGDDNDANTK	GFY(ph)EGDDNDANTK_2	TRUE	1.49657	1.51844	up	No	35.7	non-essential	No domain	77.2	0.059	0.383	ordered	5.02941	0	0	0	na	na	na	na	0	0.153116675546084
992	pYd-EPHB1-wt_vs_pYd-EPHB1-dead	VMA1	P17255	YDL185W	Y703	GFYFELQELK	GFY(ph)FELQELK_2	TRUE	0.766655	0.801879	up	No	1976	non-essential	ATP-synt_ab:Domain:CL0023	89.4	0.373	0.342	ordered	0.00221237	3	1	0	P17255	1.145	na	na	-0.223742434062155	0.295890276275686
993	pYd-EPHB1-wt_vs_pYd-EPHB1-dead	TUF1	P02992	YOR187W	Y83	GGANFLDYAAIDKAPEER	GGANFLDY(ph)AAIDKAPEER_2	TRUE	0.849651	0.842604	up	No	270	non-essential	GTP_EFTU:Domain:CL0023	75.92	0.306	0.361	ordered	0.996216666666667	0	0	0	na	na	na	na	-0.824598425720837	0.487713803902674
994	pYd-EPHB1-wt_vs_pYd-EPHB1-dead	TUF1	P02992	YOR187W	Y83	GGANFLDYAAIDKAPEER	GGANFLDY(ph)AAIDKAPEER_3	TRUE	1.90447	1.84681	up	No	270	non-essential	GTP_EFTU:Domain:CL0023	75.92	0.306	0.361	ordered	0.996216666666667	0	0	0	na	na	na	na	-0.824598425720837	0.487713803902674
995	pYd-EPHB1-wt_vs_pYd-EPHB1-dead	TUF1	P02992	YOR187W	Y83	GGANFLDYAAIDK	GGANFLDY(ph)AAIDK_2	TRUE	1.59956	1.67735	up	No	270	non-essential	GTP_EFTU:Domain:CL0023	75.92	0.306	0.361	ordered	0.996216666666667	0	0	0	na	na	na	na	-0.824598425720837	0.487713803902674
996	pYd-EPHB1-wt_vs_pYd-EPHB1-dead	AIM45	Q12480	YPR004C	Y112	GGDYSHFVVSNSSVGK	GGDY(ph)SHFVVSNSSVGK_2	TRUE	0.834403	0.824011	up	No	243	non-essential	ETF:Domain:CL0039	97.11	0.098	0.191	ordered	-0.648023	0	0	0	na	na	na	na	-1.71920917697951	0.710689417706022
997	pYd-EPHB1-wt_vs_pYd-EPHB1-dead	AIM45	Q12480	YPR004C	Y112	GGDYSHFVVSNSSVGK	GGDY(ph)SHFVVSNSSVGK_3	TRUE	1.68605	1.77058	up	No	243	non-essential	ETF:Domain:CL0039	97.11	0.098	0.191	ordered	-0.648023	0	0	0	na	na	na	na	-1.71920917697951	0.710689417706022
998	pYd-EPHB1-wt_vs_pYd-EPHB1-dead	SVF1	Q05515	YDR346C	Y24	GGISAVTGMAEPEYGKDYIHSVADR	GGISAVTGM(ox)AEPEYGKDY(ph)IHSVADR_3	TRUE	1.30841	1.15875	up	No	326	non-essential	No domain	94.49	0.235	0.381	ordered	0.26462375	0	0	0	na	na	na	na	-1.54163628324366	0.591566265060241
999	pYd-EPHB1-wt_vs_pYd-EPHB1-dead	SVF1	Q05515	YDR346C	Y24	GGISAVTGMAEPEYGKDYIHSVADR	GGISAVTGMAEPEYGKDY(ph)IHSVADR_3	TRUE	2.20263	2.25936	up	No	326	non-essential	No domain	94.49	0.235	0.381	ordered	0.26462375	0	0	0	na	na	na	na	-1.54163628324366	0.591566265060241
1000	pYd-EPHB1-wt_vs_pYd-EPHB1-dead	SVF1	Q05515	YDR346C	Y24	GGISAVTGMAEPEYGKDYIHSVADR	GGISAVTGMAEPEYGKDY(ph)IHSVADR_4	TRUE	2.0221	1.94411	up	No	326	non-essential	No domain	94.49	0.235	0.381	ordered	0.26462375	0	0	0	na	na	na	na	-1.54163628324366	0.591566265060241
1001	pYd-EPHB1-wt_vs_pYd-EPHB1-dead	SSA4	P22202	YER103W	Y105	GGKPVVQVEYKGETK	GGKPVVQVEY(ph)KGETK_3	TRUE	1.12919	1.14195	up	No	413	non-essential	HSP70:Family:CL0108	95.73	0.004	0.238	ordered	5.89677	0	0	0	na	na	na	na	-0.236201644600704	0.321964417479708
1002	pYd-EPHB1-wt_vs_pYd-EPHB1-dead	PRD1	P25375	YCL057W	Y685	GGLYDINDNLK	GGLY(ph)DINDNLK_2	TRUE	2.07043	2.1083	up	No	164	non-essential	Peptidase_M3:Family:CL0126	95.69	0.369	0.197	ordered	-0.599102	0	0	0	na	na	na	na	-0.285912245316229	0.22346244825547
1003	pYd-EPHB1-wt_vs_pYd-EPHB1-dead	SEC14	P24280	YMR079W	Y278	GGLYLSDIGPWR	GGLY(ph)LSDIGPWR_2	TRUE	1.02299	1.0664	up	No	506	essential	No domain	92.56	0.29	0.319	ordered	1.09607	0	0	0	na	na	na	na	-0.00617942082995688	0.140408587257618
1004	pYd-EPHB1-wt_vs_pYd-EPHB1-dead	SEC7	P11075	YDR170C	Y1077	GGPDVYYAASHVEHVK	GGPDVYY(ph)AASHVEHVK_3	TRUE	1.50341	1.52055	up	No	308	essential	No domain	82.13	0.239	0.367	ordered	0.158623	0	0	0	na	na	na	na	-1.88230557795931	0.60684432565574
1005	pYd-EPHB1-wt_vs_pYd-EPHB1-dead	PAM16	P42949	YJL104W	Y96	GGSFYLQSK	GGSFY(ph)LQSK_2	TRUE	1.25835	1.31079	up	No	124	essential	Pam16:Family:CL0392	95.31	0.576	0.325	ordered	0.0399275	4	0	1	na	na	PAM18	3.58266	-5.90460587845985	0.933922261484099
1006	pYd-EPHB1-wt_vs_pYd-EPHB1-dead	PFK2	P16862	YMR205C	Y491	GGTAVAYDR	GGTAVAY(ph)DR_2	TRUE	2.32174	2.54346	up	No	1552	non-essential	PFK:Domain:CL0240	98.24	0.141	0.138	ordered	1.23643	0	0	0	na	na	na	na	-2.23604760155644	0.589262187088274
1007	pYd-EPHB1-wt_vs_pYd-EPHB1-dead	DMA1	P38823	YHR115C	Y284	GGTEEIYR	GGTEEIY(ph)R_2	TRUE	1.09544	1.12592	up	No	20.6	non-essential	No domain	91.55	0.224	0.286	ordered	-0.598043	0	0	0	na	na	na	na	-4.99443310963065	0.856708668397391
1008	pYd-EPHB1-wt_vs_pYd-EPHB1-dead	DDP1	Q99321	YOR163W	Y73	GGVEKDEPNYETTAQR	GGVEKDEPNY(ph)ETTAQR_2	TRUE	2.53432	2.63158	up	No	49.5	non-essential	NUDIX:Domain:CL0261	97.65	0.314	0.16	ordered	-0.709913	0	0	0	na	na	na	na	-0.540231673610134	0.324544179523142
1009	pYd-EPHB1-wt_vs_pYd-EPHB1-dead	DDP1	Q99321	YOR163W	Y73	GGVEKDEPNYETTAQR	GGVEKDEPNY(ph)ETTAQR_3	TRUE	2.7261	2.84604	up	No	49.5	non-essential	NUDIX:Domain:CL0261	97.65	0.314	0.16	ordered	-0.709913	0	0	0	na	na	na	na	-0.540231673610134	0.324544179523142
1010	pYd-EPHB1-wt_vs_pYd-EPHB1-dead	ZWF1	P11412	YNL241C	Y235	GGYFDSIGIIR	GGY(ph)FDSIGIIR_2	TRUE	0.772884	0.741587	up	No	369	essential	G6PD_C:Domain:CL0139	90.17	0.569	0.223	ordered	-0.560571	1	0	0	na	na	na	na	-4.49470578125544	0.8831317764804
1011	pYd-EPHB1-wt_vs_pYd-EPHB1-dead	GLN1	P32288	YPR035W	Y151	GGYPAPQGPYYCGVGAGK	GGY(ph)PAPQGPYYCGVGAGK_2	TRUE	1.79686	1.80964	up	No	2524	essential	Gln-synt_C:Domain:CL0286	97.41	0.635	0.426	ordered	-0.06798905	1	0	0	na	na	na	na	-0.556555129004281	0.370892018779343
1012	pYd-EPHB1-wt_vs_pYd-EPHB1-dead	GLN1	P32288	YPR035W	Y151	GGYPAPQGPYYCGVGAGK	GGY(ph)PAPQGPYYCGVGAGK_3	TRUE	0.423217	0.415719	up	No	2524	essential	Gln-synt_C:Domain:CL0286	97.41	0.635	0.426	ordered	-0.06798905	1	0	0	na	na	na	na	-0.556555129004281	0.370892018779343
1013	pYd-EPHB1-wt_vs_pYd-EPHB1-dead	GLN1	P32288	YPR035W	Y159	GGYPAPQGPYYCGVGAGK	GGYPAPQGPYY(ph)CGVGAGK_2	TRUE	2.85713	2.22759	up	No	2524	essential	Gln-synt_C:Domain:CL0286	98.62	0.447	0.427	ordered	0.5898005	1	0	0	na	na	na	na	-2.38760345479331	0.759994309290084
1014	pYd-EPHB1-wt_vs_pYd-EPHB1-dead	GLN1	P32288	YPR035W	Y159	GGYPAPQGPYYCGVGAGK	GGYPAPQGPYY(ph)CGVGAGK_3	TRUE	2.37232	2.50331	up	No	2524	essential	Gln-synt_C:Domain:CL0286	98.62	0.447	0.427	ordered	0.5898005	1	0	0	na	na	na	na	-2.38760345479331	0.759994309290084
1015	pYd-EPHB1-wt_vs_pYd-EPHB1-dead	GAL10	P04397	YBR019C	Y264	GHIAALQYLEAYNENEGLCR	GHIAALQY(ph)LEAYNENEGLCR_3	TRUE	0.859646	0.84184	up	No	6.04	non-essential	GDP_Man_Dehyd:Domain:CL0063	98.63	0.192	0.22	ordered	0.0057586	0	0	0	na	na	na	na	0	NaN
1016	pYd-EPHB1-wt_vs_pYd-EPHB1-dead	YIL108W	P40483	YIL108W	Y446	GHIEYLPVSLGGQGPQR	GHIEY(ph)LPVSLGGQGPQR_3	TRUE	1.59881	1.6052	up	No	31.4	non-essential	No domain	96.84	0.078	0.259	ordered	0.188597	0	0	0	na	na	na	na	-1.44590067003609	0.529596429517001
1017	pYd-EPHB1-wt_vs_pYd-EPHB1-dead	ACO1	P19414	YLR304C	Y614	GHLENISNNYMIGAINAENKK	GHLENISNNY(ph)MIGAINAENKK_3	TRUE	1.12659	1.159	up	No	1309	non-essential	Aconitase_C:Domain:CL0364	98.56	0.012	0.184	ordered	8.5273	1	0	0	na	na	na	na	-0.797407648845881	0.322779243623571
1018	pYd-EPHB1-wt_vs_pYd-EPHB1-dead	URA8	P38627	YJR103W	Y540	GHPYYVGTQYHPEYTSK	GHPYYVGTQYHPEY(ph)TSK_3	TRUE	2.25163	2.25103	up	No	64.1	non-essential	GATase:Domain:CL0014	97.54	0.039	0.093	ordered	7.66896	0	0	0	na	na	na	na	-3.22915749209762	0.642190133466952
1019	pYd-EPHB1-wt_vs_pYd-EPHB1-dead	ASC1	P38011	YMR116C	Y79	GHSHIVQDCTLTADGAYALSASWDK	GHSHIVQDCTLTADGAY(ph)ALSASWDK_3	TRUE	1.79663	1.77273	up	No	4303	non-essential	No domain	95.23	0.329	0.133	ordered	-0.311206	0	0	0	na	na	na	na	-0.0693437233050532	0.20576309205418
1020	pYd-EPHB1-wt_vs_pYd-EPHB1-dead	ASC1	P38011	YMR116C	Y79	GHSHIVQDCTLTADGAYALSASWDK	GHSHIVQDCTLTADGAY(ph)ALSASWDK_4	TRUE	0.799205	0.767273	up	No	4303	non-essential	No domain	95.23	0.329	0.133	ordered	-0.311206	0	0	0	na	na	na	na	-0.0693437233050532	0.20576309205418
1021	pYd-EPHB1-wt_vs_pYd-EPHB1-dead	HPC2	Q01448	YBR215W	Y607	GHYASLER	GHY(ph)ASLER_2	TRUE	2.01948	1.87038	up	No	15.1	non-essential	No domain	72.33	0.82	0.65	disordered	0.245979	0	0	0	na	na	na	na	-2.08344419420075	0.891245563630218
1022	pYd-EPHB1-wt_vs_pYd-EPHB1-dead	TYW1	Q08960	YPL207W	Y517	GHYSMIK	GHY(ph)SMIK_2	TRUE	0.601068	0.591105	up	No	83.7	non-essential	Radical_SAM:Domain:CL0036	93.33	0.235	0.166	ordered	0.693911	0	0	0	na	na	na	na	-2.3811421397093	0.629587491467022
1023	pYd-EPHB1-wt_vs_pYd-EPHB1-dead	IPP1	P00817	YBR011C	Y254	GIDLTNVTLPDTPTYSK	GIDLTNVTLPDTPTY(ph)SK_3	TRUE	1.62739	1.59158	up	No	1525	essential	No domain	98.8	0.31	0.349	ordered	-0.444619	0	0	0	na	na	na	na	-0.211881816849819	0.0946615299944964
1024	pYd-EPHB1-wt_vs_pYd-EPHB1-dead	CCT5	P40413	YJR064W	Y467	GIDQYAFR	GIDQY(ph)AFR_2	TRUE	1.02192	1.0975	up	No	248	essential	Cpn60_TCP1:Family:No_clan	93.62	0.431	0.258	ordered	-0.614127	0	0	0	na	na	na	na	-1.41506743240674	0.552589678748712
1025	pYd-EPHB1-wt_vs_pYd-EPHB1-dead	ADE12	P80210	YNL220W	Y142	GIGPTYSTK	GIGPTY(ph)STK_2	TRUE	1.88837	1.85326	up	No	536	non-essential	Adenylsucc_synt:Domain:CL0023	98.57	0.078	0.225	ordered	3.42834	0	0	0	na	na	na	na	-2.62471219877991	0.740168966145992
1026	pYd-EPHB1-wt_vs_pYd-EPHB1-dead	TSL1	P38427	YML100W	Y965	GIHAYVYK	GIHAY(ph)VYK_2	TRUE	1.19739	1.21483	up	No	208	non-essential	Trehalose_PPase:Family:CL0137	89.19	0.047	0.24	ordered	1.58715	0	0	0	na	na	na	na	-1.62467286088305	0.572229946780457
1027	pYd-EPHB1-wt_vs_pYd-EPHB1-dead	TSL1	P38427	YML100W	Y967	GIHAYVYK	GIHAYVY(ph)K_2	TRUE	1.77771	1.7407	up	No	208	non-essential	Trehalose_PPase:Family:CL0137	80.37	0.231	0.237	ordered	1.46174	0	0	0	na	na	na	na	-0.627844825768788	0.366927170734046
1028	pYd-EPHB1-wt_vs_pYd-EPHB1-dead	YGR111W	P53265	YGR111W	Y41	GILTVQQYADREQLLGSSEISQK	GILTVQQY(ph)ADREQLLGSSEISQK_3	TRUE	1.0969	1.16231	up	No	23.5	non-essential	No domain	98.16	0.031	0.251	ordered	5.65802	0	0	0	na	na	na	na	-4.91320805147563	0.957060063224447
1029	pYd-EPHB1-wt_vs_pYd-EPHB1-dead	ILV5	P06168	YLR355C	Y217	GINSSYAVWNDVTGK	GINSSY(ph)AVWNDVTGK_2	TRUE	2.32899	2.45871	up	No	4284	essential	IlvN:Family:CL0063	98.4	0.008	0.283	ordered	1.40269	0	0	0	na	na	na	na	-3.18600100328755	0.622891807212852
1030	pYd-EPHB1-wt_vs_pYd-EPHB1-dead	TY1B-DR4	Q07793	#N/A	Y859	GIPGYALHPSR	GIPGY(ph)ALHPSR_2	TRUE	1.82539	1.84824	up	No	#N/A	non-essential	No domain	92.51	0.027	0.291	ordered	5.72519	0	0	0	na	na	na	na	-0.793441829868282	0.74332217628142
1031	pYd-EPHB1-wt_vs_pYd-EPHB1-dead	ERG13	P54839	YML126C	Y57	GIQIYIPTQCVNQSELEKFDGVSQGK	GIQIY(ph)IPTQCVNQSELEKFDGVSQGK_3	TRUE	1.05125	1.07207	up	No	1245	essential	HMG_CoA_synt_N:Domain:CL0046	98.76	0.055	0.132	ordered	9.4482	0	0	0	na	na	na	na	-2.69823121798718	0.736215404419652
1032	pYd-EPHB1-wt_vs_pYd-EPHB1-dead	ERG13	P54839	YML126C	Y57	GIQIYIPTQCVNQSELEK	GIQIY(ph)IPTQCVNQSELEK_3	TRUE	0.800864	0.823956	up	No	1245	essential	HMG_CoA_synt_N:Domain:CL0046	98.76	0.055	0.132	ordered	9.4482	0	0	0	na	na	na	na	-2.69823121798718	0.736215404419652
1033	pYd-EPHB1-wt_vs_pYd-EPHB1-dead	TUF1	P02992	YOR187W	Y106	GITISTAHVEYETAK	GITISTAHVEY(ph)ETAK_3	TRUE	0.699628	0.705291	up	No	270	non-essential	GTP_EFTU:Domain:CL0023	94.03	0.016	0.184	ordered	10.1539	0	0	0	na	na	na	na	-1.96156461418884	0.792459648277523
1034	pYd-EPHB1-wt_vs_pYd-EPHB1-dead	SCW4	P53334	YGR279C	Y141	GITYTPYESSGACK	GITYTPY(ph)ESSGACK_2	TRUE	2.25139	2.22983	up	No	179	non-essential	No domain	96.67	0.047	0.231	ordered	3.6475	0	0	0	na	na	na	na	-3.6209444799205	0.860047765267827
1035	pYd-EPHB1-wt_vs_pYd-EPHB1-dead	GCY1	P14065	YOR120W	Y219	GIVVEAYSPLGSTDAPLLK	GIVVEAY(ph)SPLGSTDAPLLK_2	TRUE	1.65124	1.69099	up	No	80.4	non-essential	Aldo_ket_red:Domain:No_clan	98.57	0.11	0.254	ordered	7.59322	0	0	0	na	na	na	na	-2.20543557344843	0.864035087719298
1036	pYd-EPHB1-wt_vs_pYd-EPHB1-dead	ALD3	P54114	YMR169C	Y86	GIYLSNLLK	GIY(ph)LSNLLK_2	TRUE	1.52793	1.51221	up	No	282	non-essential	Aldedh:Family:CL0099	98.81	0.176	0.262	ordered	0.0290369	0	0	0	na	na	na	na	-0.272684083230612	0.245916987412878
1037	pYd-EPHB1-wt_vs_pYd-EPHB1-dead	EMG1	Q06287	YLR186W	Y220	GKDNFADEYVDEK	GKDNFADEY(ph)VDEK_2	TRUE	0.851458	0.851899	up	No	252	essential	EMG1:Family:CL0098	91.47	0.224	0.335	ordered	-0.0130789	0	0	0	na	na	na	na	-1.33417427498837	0.43306510607169
1038	pYd-EPHB1-wt_vs_pYd-EPHB1-dead	OLA1	P38219	YBR025C	Y377	GKDYVVEDGDIIYFR	GKDY(ph)VVEDGDIIYFR_2	TRUE	0.667732	0.645014	up	No	1660	non-essential	YchF-GTPase_C:Domain:CL0072	97.17	0.106	0.337	ordered	6.320475	0	0	0	na	na	na	na	-3.41838949024144	0.861074004808977
1039	pYd-EPHB1-wt_vs_pYd-EPHB1-dead	OLA1	P38219	YBR025C	Y377	GKDYVVEDGDIIYFR	GKDY(ph)VVEDGDIIYFR_3	TRUE	1.3246	1.37887	up	No	1660	non-essential	YchF-GTPase_C:Domain:CL0072	97.17	0.106	0.337	ordered	6.320475	0	0	0	na	na	na	na	-3.41838949024144	0.861074004808977
1040	pYd-EPHB1-wt_vs_pYd-EPHB1-dead	OLA1	P38219	YBR025C	Y386	GKDYVVEDGDIIYFR	GKDYVVEDGDIIY(ph)FR_2	TRUE	1.79599	1.72483	up	No	1660	non-essential	YchF-GTPase_C:Domain:CL0072	95.41	0.588	0.456	ordered	0.27889575	0	0	0	na	na	na	na	-0.363201978900183	0.203980764092973
1041	pYd-EPHB1-wt_vs_pYd-EPHB1-dead	OLA1	P38219	YBR025C	Y386	GKDYVVEDGDIIYFR	GKDYVVEDGDIIY(ph)FR_3	TRUE	2.39008	2.33942	up	No	1660	non-essential	YchF-GTPase_C:Domain:CL0072	95.41	0.588	0.456	ordered	0.27889575	0	0	0	na	na	na	na	-0.363201978900183	0.203980764092973
1042	pYd-EPHB1-wt_vs_pYd-EPHB1-dead	SSE1	P32589	YPL106C	Y589	GKLEEEYAPFASDAEK	GKLEEEY(ph)APFASDAEK_2	TRUE	0.828782	0.854924	up	No	3233	non-essential	HSP70:Family:CL0108	96.43	0.031	0.317	ordered	3.34473	0	0	0	na	na	na	na	-1.62515852083229	0.622313359155464
1043	pYd-EPHB1-wt_vs_pYd-EPHB1-dead	SSE1	P32589	YPL106C	Y589	GKLEEEYAPFASDAEK	GKLEEEY(ph)APFASDAEK_3	TRUE	1.86286	1.84794	up	No	3233	non-essential	HSP70:Family:CL0108	96.43	0.031	0.317	ordered	3.34473	0	0	0	na	na	na	na	-1.62515852083229	0.622313359155464
1044	pYd-EPHB1-wt_vs_pYd-EPHB1-dead	MVP1	P40959	YMR004W	Y432	GKPDVSGAEYDRIK	GKPDVSGAEY(ph)DRIK_3	TRUE	1.04523	1.01394	up	No	25.4	non-essential	No domain	88.57	0.282	0.453	ordered	1.2404175	0	0	0	na	na	na	na	-2.01158197194404	0.600113501521952
1045	pYd-EPHB1-wt_vs_pYd-EPHB1-dead	MVP1	P40959	YMR004W	Y432	GKPDVSGAEYDR	GKPDVSGAEY(ph)DR_2	TRUE	2.7659	2.8884	up	No	25.4	non-essential	No domain	88.57	0.282	0.453	ordered	1.2404175	0	0	0	na	na	na	na	-2.01158197194404	0.600113501521952
1046	pYd-EPHB1-wt_vs_pYd-EPHB1-dead	MVP1	P40959	YMR004W	Y432	GKPDVSGAEYDR	GKPDVSGAEY(ph)DR_3	TRUE	1.87746	1.9634	up	No	25.4	non-essential	No domain	88.57	0.282	0.453	ordered	1.2404175	0	0	0	na	na	na	na	-2.01158197194404	0.600113501521952
1047	pYd-EPHB1-wt_vs_pYd-EPHB1-dead	MIC19	P43594	YFR011C	Y158	GKPLNCYEEMEEFKK	GKPLNCY(ph)EEMEEFKK_3	TRUE	1.24271	1.22953	up	No	96.5	non-essential	DUF1690:Family:No_clan	82.99	0.541	0.517	ordered	0.649181	0	0	0	na	na	na	na	-3.58232258885349	0.864316905801622
1048	pYd-EPHB1-wt_vs_pYd-EPHB1-dead	CKA1	P15790	YIL035C	Y51	GKYSEVFQGVK	GKY(ph)SEVFQGVK_2	TRUE	1.47496	1.50216	up	No	96.1	non-essential	No domain	87.31	0.384	0.345	ordered	-1.206515	3	0	0	na	na	na	na	-1.49729723206833	0.900665062968728
1049	pYd-EPHB1-wt_vs_pYd-EPHB1-dead	CKA2	P19454	YOR061W	Y61	GKYSEVFSGR	GKY(ph)SEVFSGR_2	TRUE	2.14409	2.22674	up	No	132	non-essential	Pkinase:Domain:CL0016	86.22	0.345	0.355	ordered	-0.7959225	4	2	0	P38930 / P43639	0.998 / 0.238	na	na	-0.323931527579655	0.767893184288154
1050	pYd-EPHB1-wt_vs_pYd-EPHB1-dead	DED1	P06634	YOR204W	Y483	GLDIPNVTHVINYDLPSDVDDYVHR	GLDIPNVTHVINYDLPSDVDDY(ph)VHR_4	TRUE	0.882538	0.797096	up	No	349	essential	Helicase_C:Family:CL0023	88.94	0.004	0.107	ordered	5.14794	0	0	0	na	na	na	na	-4.47470955181137	0.864702292738209
1051	pYd-EPHB1-wt_vs_pYd-EPHB1-dead	ABP1	P15891	YCR088W	Y587	GLFPSNYVSLGN	GLFPSNY(ph)VSLGN_2	TRUE	1.67554	1.65915	up	No	236	non-essential	No domain	94.04	0.306	0.389	ordered	0.0300038	50	2	0	P53974 / P39743	7.566 / 0.869	na	na	-3.5142946108555	0.870147255689424
1052	pYd-EPHB1-wt_vs_pYd-EPHB1-dead	RIB4	P50861	YOL143C	Y13	GLGKPDQVYDGSK	GLGKPDQVY(ph)DGSK_2	TRUE	1.5905	1.66977	up	No	94.3	non-essential	No domain	92.47	0.035	0.406	ordered	3.31638	1	0	0	na	na	na	na	-0.33795262335623	0.248830682881197
1053	pYd-EPHB1-wt_vs_pYd-EPHB1-dead	QCR2	P07257	YPR191W	Y161	GLGNPLLYDGVER	GLGNPLLY(ph)DGVER_2	TRUE	1.98317	1.99716	up	No	373	non-essential	Peptidase_M16:Family:CL0094	98.1	0.059	0.265	ordered	0.550169	0	0	0	na	na	na	na	-2.63236432929474	0.67906976744186
1054	pYd-EPHB1-wt_vs_pYd-EPHB1-dead	SEC18	P18759	YBR080C	Y280	GLLLYGPPGTGK	GLLLY(ph)GPPGTGK_2	TRUE	0.476127	0.449587	up	No	121	essential	AAA:Domain:CL0023	91.57	0.141	0.233	ordered	1.14972	0	0	0	na	na	na	na	-1.9623089161586	0.597993264590494
1055	pYd-EPHB1-wt_vs_pYd-EPHB1-dead	DET1	Q99288	YDR051C	Y175	GLNNTGGVYENNEDNICEGKPGK	GLNNTGGVY(ph)ENNEDNICEGKPGK_3	TRUE	0.822349	0.856948	up	No	67.4	non-essential	No domain	80.88	0.071	0.497	ordered	10.8415	0	0	0	na	na	na	na	0	0.247162673392182
1056	pYd-EPHB1-wt_vs_pYd-EPHB1-dead	OYE2	Q03558	YHR179W	Y370	GLPLNKYDR	GLPLNKY(ph)DR_2	TRUE	1.89013	1.8813	up	No	454	non-essential	No domain	98.21	0.098	0.227	ordered	3.76383	0	0	0	na	na	na	na	-0.836536169057254	0.625213843926832
1057	pYd-EPHB1-wt_vs_pYd-EPHB1-dead	SFH5	P47008	YJL145W	Y168	GLSLLDFTSSDNNYMTQVHDYK	GLSLLDFTSSDNNY(ph)MTQVHDYK_3	TRUE	1.72811	1.66401	up	No	152	non-essential	CRAL_TRIO:Domain:CL0512	96.27	0.125	0.201	ordered	1.2673	0	0	0	na	na	na	na	-1.11030547531955	0.356117689271618
1058	pYd-EPHB1-wt_vs_pYd-EPHB1-dead	ERG20	P08524	YJL167W	Y63	GLSVVDTYAILSNK	GLSVVDTY(ph)AILSNK_2	TRUE	1.62725	1.57615	up	No	466	essential	polyprenyl_synt:Domain:CL0613	98.6	0.114	0.206	ordered	0.617363	0	0	0	na	na	na	na	-0.835883619198132	0.611771744820881
1059	pYd-EPHB1-wt_vs_pYd-EPHB1-dead	SNX3	Q08826	YOR357C	Y60	GMFTDYEIICR	GMFTDY(ph)EIICR_2	TRUE	1.5239	1.59867	up	No	23.7	non-essential	No domain	98.47	0.016	0.32	ordered	5.62249	0	0	0	na	na	na	na	-4.23746447826815	0.833035278816453
1060	pYd-EPHB1-wt_vs_pYd-EPHB1-dead	YMR124W	P39523	YMR124W	Y229	GNMSNTEYR	GNMSNTEY(ph)R_2	TRUE	0.913979	0.90236	up	No	28	non-essential	No domain	85.14	0.498	0.508	ordered	-0.974401	0	0	0	na	na	na	na	-3.37878323313502	0.977285537143501
1061	pYd-EPHB1-wt_vs_pYd-EPHB1-dead	GAL2	P13181	YLR081W	Y556	GNNYDLEDLQHDDKPWYK	GNNY(ph)DLEDLQHDDKPWYK_3	TRUE	0.898845	0.852449	up	No	5.28	non-essential	No domain	80.14	0.2	0.432	ordered	4.99541	0	0	0	na	na	na	na	0	0
1062	pYd-EPHB1-wt_vs_pYd-EPHB1-dead	DNF1	P32660	YER166W	Y1068	GNYAIVIDGDALK	GNY(ph)AIVIDGDALK_2	TRUE	1.36817	1.42364	up	No	31.9	non-essential	No domain	89.87	0.216	0.238	ordered	0.413996	0	0	0	na	na	na	na	-0.347713889833174	0.382042047072619
1063	pYd-EPHB1-wt_vs_pYd-EPHB1-dead	RDI1	Q12434	YDL135C	Y176	GNYSAVSK	GNY(ph)SAVSK_2	TRUE	1.61494	1.65566	up	No	80.6	non-essential	Rho_GDI:Domain:CL0159	95.56	0.09	0.277	ordered	0.929813	0	0	0	na	na	na	na	-4.64616045535146	0.846494657284337
1064	pYd-EPHB1-wt_vs_pYd-EPHB1-dead	FAS1	P07149	YKL182W	Y1416	GNYTDFENTFQK	GNY(ph)TDFENTFQK_2	TRUE	1.75009	1.79877	up	No	1976	essential	No domain	90.81	0.133	0.241	ordered	2.32669	0	0	0	na	na	na	na	-1.67214548964337	0.603182751540041
1065	pYd-EPHB1-wt_vs_pYd-EPHB1-dead	SAF1	P38352	YBR280C	Y228	GPGPSGSQHDYNPFR	GPGPSGSQHDY(ph)NPFR_3	TRUE	1.67741	1.69329	up	No	6.29	non-essential	No domain	88.44	0.2	0.289	ordered	2.63976	0	0	0	na	na	na	na	-1.84136867985313	0.750537456590045
1066	pYd-EPHB1-wt_vs_pYd-EPHB1-dead	PDA1	P16387	YER178W	Y304	GPLVLEYETYR	GPLVLEY(ph)ETYR_2	TRUE	1.7953	1.85195	up	No	484	non-essential	E1_dh:Family:CL0254	98.83	0	0.156	ordered	13.53	0	0	0	na	na	na	na	-1.24527106776035	0.574938882968721
1067	pYd-EPHB1-wt_vs_pYd-EPHB1-dead	YML096W	Q04489	YML096W	Y54	GPNYSSLR	GPNY(ph)SSLR_2	TRUE	1.49902	1.49218	up	No	31.2	non-essential	No domain	95.79	0.071	0.163	ordered	2.39918	0	0	0	na	na	na	na	-0.106427490525243	0.457758836801203
1068	pYd-EPHB1-wt_vs_pYd-EPHB1-dead	CAM1	P29547	YPL048W	Y360	GQDYVPAFDVAPDWESYDYAK	GQDY(ph)VPAFDVAPDWESYDYAK_3	TRUE	2.48699	2.65742	up	No	451	non-essential	No domain	96.58	0.192	0.17	ordered	0.673203	0	0	0	na	na	na	na	-1.81692067147986	0.454960669880741
1069	pYd-EPHB1-wt_vs_pYd-EPHB1-dead	ILV3	P39522	YJR016C	Y44	GQGASQAMLYATGFK	GQGASQAMLY(ph)ATGFK_2	TRUE	1.76565	1.83918	up	No	1371	essential	No domain	98.45	0.447	0.435	ordered	1.64586	0	0	0	na	na	na	na	-1.2627343234508	0.372896607576712
1070	pYd-EPHB1-wt_vs_pYd-EPHB1-dead	SUP45	P12385	YBR143C	Y45	GQIPLYQK	GQIPLY(ph)QK_2	FALSE	3.29217	3.24714	up	No	717	essential	eRF1_1:Domain:CL0267	92.55	0.094	0.301	ordered	0.644701	0	0	0	na	na	na	na	-0.863904704920622	0.269710293320484
1071	pYd-EPHB1-wt_vs_pYd-EPHB1-dead	HTS1	P07263	YPR033C	Y269	GQSEETADKIGEYVK	GQSEETADKIGEY(ph)VK_3	TRUE	1.41796	1.42717	up	No	377	essential	tRNA-synt_His:Domain:CL0040	96.79	0.047	0.288	ordered	4.93479	0	0	0	na	na	na	na	-0.402747225624743	0.571235716696398
1072	pYd-EPHB1-wt_vs_pYd-EPHB1-dead	SSC1	P0CS90	YJR045C	Y138	GQTYSPAQIGGFVLNK	GQTY(ph)SPAQIGGFVLNK_2	TRUE	2.97402	3.11495	up	No	890	essential	HSP70:Family:CL0108	96.64	0.086	0.127	ordered	1.05194	0	0	0	na	na	na	na	-1.01458309856201	0.61813352650006
1073	pYd-EPHB1-wt_vs_pYd-EPHB1-dead	SSC1	P0CS90	YJR045C	Y138	GQTYSPAQIGGFVLNK	GQTY(ph)SPAQIGGFVLNK_3	TRUE	2.54873	2.69646	up	No	890	essential	HSP70:Family:CL0108	96.64	0.086	0.127	ordered	1.05194	0	0	0	na	na	na	na	-1.01458309856201	0.61813352650006
1074	pYd-EPHB1-wt_vs_pYd-EPHB1-dead	TRR2	P38816	YHR106W	Y291	GQVDEEETGYIK	GQVDEEETGY(ph)IK_2	TRUE	1.80319	1.84356	up	No	41.6	non-essential	Pyr_redox_2:Domain:CL0063	98.28	0.031	0.346	ordered	3.9267	0	0	0	na	na	na	na	-0.0657425786172673	0.281779008925823
1075	pYd-EPHB1-wt_vs_pYd-EPHB1-dead	VMA1	P17255	YDL185W	Y331	GRETMYSVVQK	GRETM(ox)Y(ph)SVVQK_3	TRUE	1.75095	1.68559	up	No	1976	non-essential	ATP-synt_ab:Domain:CL0023	85.69	0.098	0.235	ordered	0.8216382	0	0	0	na	na	na	na	-1.22427929628855	0.553976993412644
1076	pYd-EPHB1-wt_vs_pYd-EPHB1-dead	VMA1	P17255	YDL185W	Y331	GRETMYSVVQK	GRETMY(ph)SVVQK_2	TRUE	2.60817	2.24147	up	No	1976	non-essential	ATP-synt_ab:Domain:CL0023	85.69	0.098	0.235	ordered	0.8216382	0	0	0	na	na	na	na	-1.22427929628855	0.553976993412644
1077	pYd-EPHB1-wt_vs_pYd-EPHB1-dead	VMA1	P17255	YDL185W	Y331	GRETMYSVVQK	GRETMY(ph)SVVQK_3	TRUE	2.47094	2.63502	up	No	1976	non-essential	ATP-synt_ab:Domain:CL0023	85.69	0.098	0.235	ordered	0.8216382	0	0	0	na	na	na	na	-1.22427929628855	0.553976993412644
1078	pYd-EPHB1-wt_vs_pYd-EPHB1-dead	GFA1	P14742	YKL104C	Y377	GRIDYENNK	GRIDY(ph)ENNK_2	TRUE	1.33034	1.33877	up	No	211	essential	No domain	93.07	0.22	0.338	ordered	2.3365	0	0	0	na	na	na	na	-0.173787763712159	0.2163650379942
1079	pYd-EPHB1-wt_vs_pYd-EPHB1-dead	CCP1	P00431	YKR066C	Y83	GRSYEDFQK	GRSY(ph)EDFQK_2	TRUE	1.44304	1.42202	up	No	137	non-essential	No domain	97.45	0.247	0.258	ordered	1.18152	0	0	0	na	na	na	na	-0.268851985992613	0.160699963543565
1080	pYd-EPHB1-wt_vs_pYd-EPHB1-dead	PFK2	P16862	YMR205C	Y919	GSHVVYNSIR	GSHVVY(ph)NSIR_2	TRUE	2.61311	2.73131	up	No	1552	non-essential	No domain	96.63	0.322	0.17	ordered	1.67488	0	0	0	na	na	na	na	-1.57782979959502	0.504446640316206
1081	pYd-EPHB1-wt_vs_pYd-EPHB1-dead	SPT6	P23615	YGR116W	Y620	GSLYEDIK	GSLY(ph)EDIK_2	TRUE	1.78458	1.93042	up	No	196	essential	No domain	88.22	0.157	0.31	ordered	4.26006	0	0	0	na	na	na	na	-3.36954276756808	0.767768385154011
1082	pYd-EPHB1-wt_vs_pYd-EPHB1-dead	PIN3	Q06449	YPR154W	Y31	GSNVISNDVYDQINK	GSNVISNDVY(ph)DQINK_2	TRUE	2.04206	2.18357	up	No	46.6	non-essential	No domain	93.57	0.149	0.46	ordered	1.37034	0	0	0	na	na	na	na	-1.28045345624589	0.467124631992149
1083	pYd-EPHB1-wt_vs_pYd-EPHB1-dead	RPL38	P49167	YLR325C	Y52	GSSSLYTLVINDAGK	GSSSLY(ph)TLVINDAGK_2	TRUE	2.37027	2.55277	up	Yes	912	non-essential	Ribosomal_L38e:Family:No_clan	97.22	0.09	0.275	ordered	0.042222	0	0	0	na	na	na	na	-4.91937299233353	0.856755841517101
1084	pYd-EPHB1-wt_vs_pYd-EPHB1-dead	SPN1	Q06505	YPR133C	Y348	GSSVQTLYEQAAAR	GSSVQTLY(ph)EQAAAR_2	TRUE	1.63498	1.57258	up	No	68.4	essential	No domain	81.75	0.541	0.613	disordered	0.116014	0	0	0	na	na	na	na	-1.7218771716705	0.594424460431655
1085	pYd-EPHB1-wt_vs_pYd-EPHB1-dead	NOP7	P53261	YGR103W	Y64	GSTAPTTFYYAK	GSTAPTTFYY(ph)AK_2	TRUE	1.82762	1.95028	up	No	189	essential	Pescadillo_N:Family:No_clan	94.19	0.302	0.358	ordered	-0.947717	0	0	0	na	na	na	na	-2.72397634579454	0.644905775340558
1086	pYd-EPHB1-wt_vs_pYd-EPHB1-dead	CCT6	P39079	YDR188W	Y386	GSTHYALAQTK	GSTHY(ph)ALAQTK_2	TRUE	0.741739	0.783209	up	No	147	essential	Cpn60_TCP1:Family:No_clan	85.88	0.396	0.137	ordered	-0.198207	0	0	1	na	na	CCT8	1.03382	-0.884854199343228	0.350621103001595
1087	pYd-EPHB1-wt_vs_pYd-EPHB1-dead	GAL10	P04397	YBR019C	Y292	GSTVFEVYHAFCK	GSTVFEVY(ph)HAFCK_2	TRUE	1.78718	1.74412	up	No	6.04	non-essential	GDP_Man_Dehyd:Domain:CL0063	97.82	0.059	0.236	ordered	0.88227	0	0	0	na	na	na	na	0	NaN
1088	pYd-EPHB1-wt_vs_pYd-EPHB1-dead	GAL10	P04397	YBR019C	Y292	GSTVFEVYHAFCK	GSTVFEVY(ph)HAFCK_3	TRUE	1.78656	1.89437	up	No	6.04	non-essential	GDP_Man_Dehyd:Domain:CL0063	97.82	0.059	0.236	ordered	0.88227	0	0	0	na	na	na	na	0	NaN
1089	pYd-EPHB1-wt_vs_pYd-EPHB1-dead	VTC2	P43585	YFL004W	Y22	GSYINYEGLKK	GSYINY(ph)EGLKK_2	TRUE	1.76763	1.68285	up	No	476	non-essential	No domain	89.54	0.071	0.332	ordered	-2.038535	0	0	0	na	na	na	na	-5.51453756225221	0.93908177540379
1090	pYd-EPHB1-wt_vs_pYd-EPHB1-dead	VTC2	P43585	YFL004W	Y22	GSYINYEGLK	GSYINY(ph)EGLK_2	TRUE	1.36294	1.43339	up	No	476	non-essential	No domain	89.54	0.071	0.332	ordered	-2.038535	0	0	0	na	na	na	na	-5.51453756225221	0.93908177540379
1091	pYd-EPHB1-wt_vs_pYd-EPHB1-dead	YMR027W	Q04371	YMR027W	Y18	GTFGEYTASTR	GTFGEY(ph)TASTR_2	TRUE	1.75848	1.63027	up	No	177	non-essential	No domain	97.15	0.306	0.217	ordered	-1.08179	0	0	0	na	na	na	na	-0.776328497929273	0.278991596638655
1092	pYd-EPHB1-wt_vs_pYd-EPHB1-dead	ELP3	Q02908	YPL086C	Y338	GTGLYELWK	GTGLY(ph)ELWK_2	TRUE	1.14469	1.08339	up	No	51.4	non-essential	Radical_SAM_C:Family:No_clan	97.05	0.184	0.27	ordered	-0.56852	0	0	0	na	na	na	na	-2.46460992440956	0.586039037761709
1093	pYd-EPHB1-wt_vs_pYd-EPHB1-dead	CDC60	P26637	YPL160W	Y420	GTGVVTCVPSNSPDDYITTK	GTGVVTCVPSNSPDDY(ph)ITTK_2	TRUE	3.8474	3.97022	up	No	1181	essential	tRNA-synt_1:Family:CL0039	95.32	0.106	0.182	ordered	1.042096	0	0	0	na	na	na	na	-2.00901806459956	0.631352760810256
1094	pYd-EPHB1-wt_vs_pYd-EPHB1-dead	CDC60	P26637	YPL160W	Y420	GTGVVTCVPSNSPDDYITTK	GTGVVTCVPSNSPDDY(ph)ITTK_3	TRUE	3.30391	3.64455	up	No	1181	essential	tRNA-synt_1:Family:CL0039	95.32	0.106	0.182	ordered	1.042096	0	0	0	na	na	na	na	-2.00901806459956	0.631352760810256
1095	pYd-EPHB1-wt_vs_pYd-EPHB1-dead	MET6	P05694	YER091C	Y470	GTISAEEYEK	GTISAEEY(ph)EK_2	TRUE	1.71729	1.76795	up	No	5820	non-essential	Meth_synt_2:Domain:CL0160	98.4	0.098	0.357	ordered	1.37094	0	0	0	na	na	na	na	-4.63192287170091	0.854093747855329
1096	pYd-EPHB1-wt_vs_pYd-EPHB1-dead	SPC2	Q04969	YML055W	Y111	GTKEEIYVK	GTKEEIY(ph)VK_2	TRUE	0.711777	0.675393	up	No	72.1	non-essential	SPC25:Family:No_clan	89.86	0.173	0.319	ordered	1.47914	0	0	0	na	na	na	na	-0.439443239549598	0.106074074074074
1097	pYd-EPHB1-wt_vs_pYd-EPHB1-dead	HDA2	Q06629	YDR295C	Y444	GTVPLYEKR	GTVPLY(ph)EKR_2	TRUE	1.4696	1.4966	up	No	27.8	non-essential	No domain	93.94	0.529	0.444	ordered	-0.1561675	0	0	0	na	na	na	na	-0.130304826358435	0.180014063598719
1098	pYd-EPHB1-wt_vs_pYd-EPHB1-dead	HDA2	Q06629	YDR295C	Y444	GTVPLYEK	GTVPLY(ph)EK_2	TRUE	1.78209	1.92696	up	No	27.8	non-essential	No domain	93.94	0.529	0.444	ordered	-0.1561675	0	0	0	na	na	na	na	-0.130304826358435	0.180014063598719
1099	pYd-EPHB1-wt_vs_pYd-EPHB1-dead	ARO8	P53090	YGL202W	Y473	GTYAAVSPEK	GTY(ph)AAVSPEK_2	TRUE	0.450875	0.455346	up	No	871	non-essential	Aminotran_1_2:Domain:CL0061	98.43	0.004	0.306	ordered	18.5105	0	0	0	na	na	na	na	-1.67077546381819	0.893673018212443
1100	pYd-EPHB1-wt_vs_pYd-EPHB1-dead	FCF1	Q05498	YDR339C	Y136	GTYADDCLVHR	GTY(ph)ADDCLVHR_2	TRUE	1.09765	1.08267	up	No	19.6	essential	Fcf1:Family:CL0280	87.42	0.729	0.381	ordered	0.06170945	0	0	0	na	na	na	na	-2.93912138061016	0.707456445993031
1101	pYd-EPHB1-wt_vs_pYd-EPHB1-dead	FCF1	Q05498	YDR339C	Y136	GTYADDCLVHR	GTY(ph)ADDCLVHR_3	TRUE	1.38676	1.40582	up	No	19.6	essential	Fcf1:Family:CL0280	87.42	0.729	0.381	ordered	0.06170945	0	0	0	na	na	na	na	-2.93912138061016	0.707456445993031
1102	pYd-EPHB1-wt_vs_pYd-EPHB1-dead	RPT6	Q01939	YGL048C	Y368	GVCTEAGMYALR	GVCTEAGMY(ph)ALR_2	TRUE	0.614205	0.631352	up	No	295	essential	AAA_lid_3:Domain:CL0671	90.89	0.176	0.328	ordered	-0.0931849	14	0	0	na	na	na	na	-0.844854578166907	0.345555968761621
1103	pYd-EPHB1-wt_vs_pYd-EPHB1-dead	ADH3	P07246	YMR083W	Y40	GVIFYENK	GVIFY(ph)ENK_2	TRUE	1.52564	1.54814	up	No	611	non-essential	No domain	98.3	0.431	0.348	ordered	-0.646859	0	0	0	na	na	na	na	-0.0369285044630895	0.172948690952481
1104	pYd-EPHB1-wt_vs_pYd-EPHB1-dead	ADH1	P00330	YOL086C	Y13	GVIFYESHGK	GVIFY(ph)ESHGK_2	FALSE	3.1998	3.29469	up	No	9801	non-essential	No domain	98.12	0.435	0.364	ordered	0.502339	0	0	0	na	na	na	na	0	0.0477234911511117
1105	pYd-EPHB1-wt_vs_pYd-EPHB1-dead	ERG11	P10614	YHR007C	Y140	GVIYDCPNSR	GVIY(ph)DCPNSR_2	TRUE	1.83661	1.82781	up	No	440	essential	p450:Domain:No_clan	98.27	0.192	0.168	ordered	-1.64177	43	0	0	na	na	na	na	-1.68975817016686	0.887884806355511
1106	pYd-EPHB1-wt_vs_pYd-EPHB1-dead	RPT4	P53549	YOR259C	Y221	GVLLYGPPGTGK	GVLLY(ph)GPPGTGK_2	TRUE	1.03097	0.974297	up	No	199	essential	AAA:Domain:CL0023	93.35	0.09	0.245	ordered	4.78333	0	0	0	na	na	na	na	-2.79883196110613	0.692039022040226
1107	pYd-EPHB1-wt_vs_pYd-EPHB1-dead	TPS1	Q00764	YBR126C	Y218	GVLSCDLVGFHTYDYAR	GVLSCDLVGFHTY(ph)DYAR_2	TRUE	1.57241	1.59146	up	No	270	non-essential	Glyco_transf_20:Family:CL0113	96.52	0.514	0.112	ordered	-0.3806815	4	0	0	na	na	na	na	-1.10188524013995	0.446831135686942
1108	pYd-EPHB1-wt_vs_pYd-EPHB1-dead	TPS1	Q00764	YBR126C	Y218	GVLSCDLVGFHTYDYAR	GVLSCDLVGFHTY(ph)DYAR_3	TRUE	2.26631	2.33934	up	No	270	non-essential	Glyco_transf_20:Family:CL0113	96.52	0.514	0.112	ordered	-0.3806815	4	0	0	na	na	na	na	-1.10188524013995	0.446831135686942
1109	pYd-EPHB1-wt_vs_pYd-EPHB1-dead	PSE1	P32337	YMR308C	Y806	GVSANLTDTYER	GVSANLTDTY(ph)ER_2	TRUE	1.63031	1.6535	up	No	125	essential	No domain	94.06	0.247	0.3	ordered	3.09494	0	0	0	na	na	na	na	-0.905327790773246	0.359141655792373
1110	pYd-EPHB1-wt_vs_pYd-EPHB1-dead	PUF2	Q12221	YPR042C	Y530	GVSDTNYFGPLPEHNSK	GVSDTNY(ph)FGPLPEHNSK_3	TRUE	1.21312	1.27161	up	No	27.1	non-essential	No domain	93.12	0.439	0.438	ordered	-0.862644	0	0	0	na	na	na	na	-0.531583940531947	0.452626852267625
1111	pYd-EPHB1-wt_vs_pYd-EPHB1-dead	ERG11	P10614	YHR007C	Y460	GVSSPYLPFGGGR	GVSSPY(ph)LPFGGGR_2	TRUE	0.424137	0.41411	up	No	440	essential	p450:Domain:No_clan	98.62	0.059	0.189	ordered	3.59994	0	0	0	na	na	na	na	-1.39499443499184	0.842502482621649
1112	pYd-EPHB1-wt_vs_pYd-EPHB1-dead	MDH2	P22133	YOL126C	Y337	GVSYVDYDIVNR	GVSYVDY(ph)DIVNR_2	TRUE	2.01626	2.09159	up	No	121	non-essential	Ldh_1_C:Domain:CL0341	98.42	0.239	0.235	ordered	-0.496503	0	0	0	na	na	na	na	-0.445244253815194	0.322161709258483
1113	pYd-EPHB1-wt_vs_pYd-EPHB1-dead	YJU3	P28321	YKL094W	Y93	GVTDEYHVFNDLEHFVEK	GVTDEY(ph)HVFNDLEHFVEK_3	TRUE	1.11625	1.16484	up	No	61.7	non-essential	Hydrolase_4:Family:CL0028	98.5	0.576	0.23	ordered	0.146027	3	0	0	na	na	na	na	-0.109733522024603	0.440780619111709
1114	pYd-EPHB1-wt_vs_pYd-EPHB1-dead	NMA111	P53920	YNL123W	Y899	GVYCTFR	GVY(ph)CTFR_2	TRUE	1.15768	1.1769	up	No	105	non-essential	PDZ_1:Domain:CL0466	97.7	0	0.178	ordered	7.05602	0	0	0	na	na	na	na	-3.88045142129973	0.810942120828052
1115	pYd-EPHB1-wt_vs_pYd-EPHB1-dead	DCS2	Q12123	YOR173W	Y126	GYDQQDLHVVR	GY(ph)DQQDLHVVR_3	TRUE	1.06188	1.03776	up	No	1352	non-essential	DcpS:Family:No_clan	85.65	0.275	0.302	ordered	-0.87329	0	0	0	na	na	na	na	-3.27919267331753	0.762345218558854
1116	pYd-EPHB1-wt_vs_pYd-EPHB1-dead	NSR1	P27476	YGR159C	Y211	GYGYVDFENK	GY(ph)GYVDFENK_2	TRUE	1.446	1.40319	up	No	474	non-essential	RRM_1:Domain:CL0221	91.39	0.227	0.307	ordered	-1.51163	1	0	0	na	na	na	na	-2.25249491474735	0.891926255562619
1117	pYd-EPHB1-wt_vs_pYd-EPHB1-dead	GRS1	P38088	YBR121C	Y247	GYLRPETAQGQFLNFNK	GY(ph)LRPETAQGQFLNFNK_3	TRUE	1.33518	1.39728	up	No	1441	essential	No domain	97.86	0.043	0.274	ordered	1.36184	0	0	0	na	na	na	na	-3.71283058797626	0.843835825450107
1118	pYd-EPHB1-wt_vs_pYd-EPHB1-dead	ACT1	P60010	YFL039C	Y198	GYSFSTTAER	GY(ph)SFSTTAER_2	FALSE	2.53002	2.35035	up	Yes	2040	essential	Actin:Family:CL0108	96.09	0.235	0.273	ordered	-0.672212	0	0	0	na	na	na	na	-0.318689705869609	0.218552354181307
1119	pYd-EPHB1-wt_vs_pYd-EPHB1-dead	ENT2	Q05785	YLR206W	Y16	GYSSTQVLVR	GY(ph)SSTQVLVR_2	TRUE	0.926423	0.85863	up	No	40.9	non-essential	ENTH:Domain:CL0009	84.08	0.22	0.328	ordered	-1.74413	0	0	0	na	na	na	na	-4.81047075318537	0.894162152867337
1120	pYd-EPHB1-wt_vs_pYd-EPHB1-dead	CYC7	P00045	YEL039C	Y56	GYSYTDANINK	GY(ph)SYTDANINK_2	TRUE	1.67644	1.72058	up	No	31.9	non-essential	Cytochrom_C:Domain:CL0318	98.35	0.157	0.347	ordered	1.32882	0	0	0	na	na	na	na	-2.29494539102788	0.737720553171197
1121	pYd-EPHB1-wt_vs_pYd-EPHB1-dead	URA1	P28272	YKL216W	Y301	GYTSIDQFR	GY(ph)TSIDQFR_2	TRUE	1.21547	1.24284	up	No	1071	non-essential	No domain	98.45	0.271	0.339	ordered	-0.198754	0	0	0	na	na	na	na	-1.30423202963038	0.585848423876593
1122	pYd-EPHB1-wt_vs_pYd-EPHB1-dead	YIL108W	P40483	YIL108W	Y338	GYTTLNR	GY(ph)TTLNR_2	TRUE	0.497925	0.461457	up	No	31.4	non-essential	Metallopep:Family:CL0126	96.3	0.086	0.147	ordered	0.980465	0	0	0	na	na	na	na	-3.82523124563995	0.861984190022316
1123	pYd-EPHB1-wt_vs_pYd-EPHB1-dead	ACO1	P19414	YLR304C	Y541	GYDAGENTYQAPPADR	GYDAGENTY(ph)QAPPADR_2	TRUE	3.01408	3.18942	up	No	1309	non-essential	No domain	98.33	0.098	0.409	ordered	2.10454	0	0	0	na	na	na	na	-2.12423279168329	0.542588458155741
1124	pYd-EPHB1-wt_vs_pYd-EPHB1-dead	NSR1	P27476	YGR159C	Y213	GYGYVDFENK	GYGY(ph)VDFENK_2	TRUE	0.872455	0.897187	up	No	474	non-essential	RRM_1:Domain:CL0221	92.64	0.18	0.318	ordered	-1.53188	0	0	0	na	na	na	na	-1.90509115934451	0.854418308963763
1125	pYd-EPHB1-wt_vs_pYd-EPHB1-dead	CBF1	P17106	YJR060W	Y31	GYNEEQNYSEAR	GYNEEQNY(ph)SEAR_2	TRUE	1.91687	2.03063	up	No	207	non-essential	No domain	71.39	0.69	0.584	disordered	0.822941	0	0	0	na	na	na	na	0	0.0445205479452054
1126	pYd-EPHB1-wt_vs_pYd-EPHB1-dead	VMA2	P16140	YBR127C	Y316	GYPGYMYTDLSTIYER	GYPGYMYTDLSTIY(ph)ER_2	TRUE	1.12518	1.16409	up	No	1233	non-essential	ATP-synt_ab:Domain:CL0023	96.39	0	0.227	ordered	11.098	0	0	0	na	na	na	na	-3.64030902420933	0.74852372225616
1127	pYd-EPHB1-wt_vs_pYd-EPHB1-dead	CYC7	P00045	YEL039C	Y58	GYSYTDANINK	GYSY(ph)TDANINK_2	TRUE	0.933473	0.981205	up	No	31.9	non-essential	Cytochrom_C:Domain:CL0318	98.54	0.141	0.347	ordered	1.54033	0	0	0	na	na	na	na	-3.91281106433849	0.874105865522175
1128	pYd-EPHB1-wt_vs_pYd-EPHB1-dead	ACS2	P52910	YLR153C	Y112	HAFANPDKPALIYEADDESDNK	HAFANPDKPALIY(ph)EADDESDNK_3	TRUE	1.34498	1.39205	up	No	1085	essential	AMP-binding:Family:CL0378	98.72	0.024	0.263	ordered	15.9629	0	0	0	na	na	na	na	-0.986735989320026	0.540382244143033
1129	pYd-EPHB1-wt_vs_pYd-EPHB1-dead	IDP2	P41939	YLR174W	Y139	HAFGDQYK	HAFGDQY(ph)K_2	TRUE	1.52177	1.61938	up	No	57.8	non-essential	Iso_dh:Domain:CL0270	89.12	0.345	0.284	ordered	0.911021	1	0	0	na	na	na	na	-4.51439710882641	0.737413749041656
1130	pYd-EPHB1-wt_vs_pYd-EPHB1-dead	NOP1	P15646	YDL014W	Y97	HAGVYIAR	HAGVY(ph)IAR_2	TRUE	2.1779	2.18039	up	No	440	essential	Fibrillarin:Domain:CL0063	93.92	0.231	0.334	ordered	0.461848	0	0	1	na	na	FCF2	5.7238	-1.738352052618	0.59264030920364
1131	pYd-EPHB1-wt_vs_pYd-EPHB1-dead	ATP1	P07251	YBL099W	Y305	HALIVYDDLSK	HALIVY(ph)DDLSK_2	TRUE	0.707505	0.694138	up	No	802	non-essential	ATP-synt_ab:Domain:CL0023	98.74	0	0.132	ordered	10.0156	0	0	0	na	na	na	na	-3.27203442683424	0.760635472499879
1132	pYd-EPHB1-wt_vs_pYd-EPHB1-dead	ILV6	P25605	YCL009C	Y65	HATRPPLPTLDTPSWNANSAVSSIIYETPAPSR	HATRPPLPTLDTPSWNANSAVSSIIY(ph)ETPAPSR_4	TRUE	2.05569	2.1227	up	No	292	non-essential	No domain	95.65	0.745	0.607	disordered	-0.0677615	0	0	0	na	na	na	na	-2.5599829150246	0.619315278487481
1133	pYd-EPHB1-wt_vs_pYd-EPHB1-dead	KGD1	P20967	YIL125W	Y694	HAVLHDQQSEAIYTPLSTLNNEK	HAVLHDQQSEAIY(ph)TPLSTLNNEK_3	TRUE	2.5579	2.49151	up	No	261	non-essential	Transket_pyr:Domain:CL0254	96.41	0.153	0.348	ordered	0.398995	0	0	0	na	na	na	na	-1.127220938423	0.549060326030526
1134	pYd-EPHB1-wt_vs_pYd-EPHB1-dead	KGD1	P20967	YIL125W	Y694	HAVLHDQQSEAIYTPLSTLNNEK	HAVLHDQQSEAIY(ph)TPLSTLNNEK_4	TRUE	1.8645	1.81957	up	No	261	non-essential	Transket_pyr:Domain:CL0254	96.41	0.153	0.348	ordered	0.398995	0	0	0	na	na	na	na	-1.127220938423	0.549060326030526
1135	pYd-EPHB1-wt_vs_pYd-EPHB1-dead	GSC2	P40989	YGR032W	Y1260	HCEYYQCGK	HCEY(ph)YQCGK_2	TRUE	1.40665	1.37644	up	No	162	non-essential	Glucan_synthase:Family:CL0111	88.61	0.02	0.069	ordered	11.8346	0	0	0	na	na	na	na	-5.38813206777818	0.920482797894357
1136	pYd-EPHB1-wt_vs_pYd-EPHB1-dead	ERG4	P25340	YGL012W	Y466	HCPYVFIPYVF	HCPY(ph)VFIPYVF_2	TRUE	0.595137	0.587908	up	No	58.9	non-essential	ERG4_ERG24:Family:CL0115	96.81	0.259	0.365	ordered	0.753039	0	0	0	na	na	na	na	-2.69687700007442	0.674197317901063
1137	pYd-EPHB1-wt_vs_pYd-EPHB1-dead	COX12	Q01519	YLR038C	Y34	HCWQSYVDYHK	HCWQSYVDY(ph)HK_3	TRUE	1.06075	1.11958	up	No	120	non-essential	COX6B:Domain:CL0351	95.68	0.145	0.304	ordered	2.7884	0	0	0	na	na	na	na	-3.74094337684432	0.818268315889629
1138	pYd-EPHB1-wt_vs_pYd-EPHB1-dead	THI7	Q05998	YLR237W	Y515	HDDKDYYGAFTDEEAR	HDDKDY(ph)YGAFTDEEAR_3	TRUE	1.50808	1.52385	up	No	26.4	non-essential	No domain	90.47	0.031	0.31	ordered	1.90968	0	0	0	na	na	na	na	-2.16528153797896	0.637404244078542
1139	pYd-EPHB1-wt_vs_pYd-EPHB1-dead	IVY1	Q04934	YDR229W	Y262	HDFYMDSYELVENTCNK	HDFYMDSY(ph)ELVENTCNK_3	TRUE	1.34431	1.46735	up	No	32.5	non-essential	No domain	93.02	0.267	0.274	ordered	1.47531	0	0	0	na	na	na	na	-3.091101181578	0.866147267295413
1140	pYd-EPHB1-wt_vs_pYd-EPHB1-dead	CBF2	P32504	YGR140W	Y447	HDYEGLSQNSR	HDY(ph)EGLSQNSR_2	TRUE	0.845973	0.862185	up	No	17.5	essential	NDC10_II:Domain:CL0382	88.36	0.267	0.256	ordered	0.300186	0	0	0	na	na	na	na	0	0.06883635758282
1141	pYd-EPHB1-wt_vs_pYd-EPHB1-dead	SNT1	P25357	YCR033W	Y537	HDYFDLQK	HDY(ph)FDLQK_2	TRUE	1.3429	1.42841	up	No	13.8	non-essential	No domain	93.76	0.525	0.433	ordered	-0.738384	0	0	0	na	na	na	na	-1.79504154230466	0.775985306158578
1142	pYd-EPHB1-wt_vs_pYd-EPHB1-dead	BNI5	P53890	YNL166C	Y370	HDYLSMK	HDY(ph)LSMK_2	TRUE	2.13315	2.26664	up	No	49.4	non-essential	No domain	97.57	0.42	0.338	ordered	1.437055	0	0	0	na	na	na	na	-2.2983638000219	0.875437960613749
1143	pYd-EPHB1-wt_vs_pYd-EPHB1-dead	ERG6	P25087	YML008C	Y110	HEHYLAYK	HEHY(ph)LAYK_2	TRUE	1.06121	1.0768	up	No	874	non-essential	No domain	98.52	0.286	0.25	ordered	-0.6098	0	0	0	na	na	na	na	-1.71253072815402	0.535248041775457
1144	pYd-EPHB1-wt_vs_pYd-EPHB1-dead	YDJ1	P25491	YNL064C	Y128	HEISASLEELYKGR	HEISASLEELY(ph)KGR_3	TRUE	0.488646	0.499488	up	No	1297	non-essential	DnaJ_C:Domain:No_clan	94.94	0.125	0.304	ordered	-0.197312	0	0	0	na	na	na	na	-2.80305273472379	0.789345000643418
1145	pYd-EPHB1-wt_vs_pYd-EPHB1-dead	PGK1	P00560	YCR012W	Y159	HELSSLADVYINDAFGTAHR	HELSSLADVY(ph)INDAFGTAHR_3	TRUE	1.22168	1.19239	up	No	18044	essential	PGK:Domain:No_clan	98.87	0	0.145	ordered	14.413	0	0	0	na	na	na	na	-3.06930616017881	0.817013735046522
1146	pYd-EPHB1-wt_vs_pYd-EPHB1-dead	RRP9	Q06506	YPR137W	Y236	HEYENTTEGHYDEILTVAASPDGK	HEYENTTEGHY(ph)DEILTVAASPDGK_3	TRUE	1.65909	1.72899	up	No	72.2	essential	No domain	96.89	0.114	0.231	ordered	3.75633	1	0	0	na	na	na	na	-0.623269269420897	0.405622674445312
1147	pYd-EPHB1-wt_vs_pYd-EPHB1-dead	LTP1	P40347	YPR073C	Y88	HFDEYDYIIGMDESNINNLK	HFDEY(ph)DYIIGMDESNINNLK_3	TRUE	1.89278	1.91344	up	No	47.1	non-essential	LMWPc:Domain:CL0031	98.77	0.024	0.215	ordered	3.09988	0	0	0	na	na	na	na	-1.59597380715063	0.717789404839765
1148	pYd-EPHB1-wt_vs_pYd-EPHB1-dead	YJR096W	P47137	YJR096W	Y50	HFDTAVLYGNEK	HFDTAVLY(ph)GNEK_2	TRUE	1.7079	1.80326	up	No	139	non-essential	Aldo_ket_red:Domain:No_clan	98.27	0.176	0.151	ordered	5.068395	0	0	0	na	na	na	na	-2.75639345447425	0.960522631824545
1149	pYd-EPHB1-wt_vs_pYd-EPHB1-dead	YJR096W	P47137	YJR096W	Y50	HFDTAVLYGNEK	HFDTAVLY(ph)GNEK_3	TRUE	0.756529	0.725697	up	No	139	non-essential	Aldo_ket_red:Domain:No_clan	98.27	0.176	0.151	ordered	5.068395	0	0	0	na	na	na	na	-2.75639345447425	0.960522631824545
1150	pYd-EPHB1-wt_vs_pYd-EPHB1-dead	PDI1	P17967	YCL043C	Y188	HFNDYDFVSAENADDDFK	HFNDY(ph)DFVSAENADDDFK_2	TRUE	2.4958	2.5659	up	No	370	essential	Thioredoxin_6:Domain:CL0172	93.84	0.09	0.277	ordered	2.498195	0	0	0	na	na	na	na	-0.507359483877355	0.630369026013309
1151	pYd-EPHB1-wt_vs_pYd-EPHB1-dead	PDI1	P17967	YCL043C	Y188	HFNDYDFVSAENADDDFK	HFNDY(ph)DFVSAENADDDFK_3	TRUE	3.1131	3.28618	up	No	370	essential	Thioredoxin_6:Domain:CL0172	93.84	0.09	0.277	ordered	2.498195	0	0	0	na	na	na	na	-0.507359483877355	0.630369026013309
1152	pYd-EPHB1-wt_vs_pYd-EPHB1-dead	CIT1	P00890	YNR001C	Y382	HFPDYELFK	HFPDY(ph)ELFK_2	TRUE	2.70551	2.81847	up	No	292	non-essential	Citrate_synt:Domain:No_clan	96.55	0.208	0.194	ordered	0.253688	0	0	0	na	na	na	na	-1.09978621380589	0.363696297110208
1153	pYd-EPHB1-wt_vs_pYd-EPHB1-dead	VMA1	P17255	YDL185W	Y915	HFPSINTSVSYSK	HFPSINTSVSY(ph)SK_3	TRUE	1.46148	1.44928	up	No	1976	non-essential	ATP-synt_ab:Domain:CL0023	94.25	0.263	0.272	ordered	0.271927	0	0	0	na	na	na	na	-4.46484696321784	0.818503588634353
1154	pYd-EPHB1-wt_vs_pYd-EPHB1-dead	FBP26	P32604	YJL155C	Y237	HGESIYNVEK	HGESIY(ph)NVEK_2	TRUE	1.55789	1.61702	up	No	31.7	non-essential	His_Phos_1:Domain:CL0071	97.8	0.247	0.154	ordered	-0.528454	0	0	0	na	na	na	na	-1.41360590861581	0.46491585628603
1155	pYd-EPHB1-wt_vs_pYd-EPHB1-dead	EFT2	P32324	YDR385W	Y839	HGMKEEVPGWQEYYDKL	HGM(ox)KEEVPGWQEYY(ph)DKL_3	TRUE	0.903693	0.940753	up	No	3343	non-essential	No domain	91.31	0.204	0.428	ordered	1.75582	0	0	0	na	na	na	na	-0.094041005526532	0.064326571437502
1156	pYd-EPHB1-wt_vs_pYd-EPHB1-dead	ABZ1	P37254	YNR033W	Y138	HGQVYEMHLNDAAR	HGQVY(ph)EMHLNDAAR_3	TRUE	0.777007	0.744432	up	No	30.9	non-essential	GATase:Domain:CL0014	96.8	0.188	0.251	ordered	2.02838	0	0	0	na	na	na	na	-1.37268045795325	0.594782608695652
1157	pYd-EPHB1-wt_vs_pYd-EPHB1-dead	RIM20	Q12033	YOR275C	Y452	HGTLNWTLPESSTTNTAYYEK	HGTLNWTLPESSTTNTAYY(ph)EK_3	TRUE	1.26926	1.26083	up	No	27.1	non-essential	ALIX_LYPXL_bnd:Domain:No_clan	93.59	0.278	0.359	ordered	1.78295	0	0	0	na	na	na	na	-1.54115752241857	0.394248793522913
1158	pYd-EPHB1-wt_vs_pYd-EPHB1-dead	RPS22A	P0C0W1	YJL190C	Y52	HGYIGEFEYIDDHR	HGYIGEFEY(ph)IDDHR_3	TRUE	0.614679	0.616155	up	No	770	non-essential	Ribosomal_S8:Domain:No_clan	94	0.4	0.298	ordered	1.34596	0	0	1	na	na	RPS7A	0.19236	-0.584130476467445	0.152319222199716
1159	pYd-EPHB1-wt_vs_pYd-EPHB1-dead	GAL10	P04397	YBR019C	Y66	HHIPFYEVDLCDRK	HHIPFY(ph)EVDLCDRK_3	TRUE	1.6574	1.67729	up	No	6.04	non-essential	GDP_Man_Dehyd:Domain:CL0063	98.77	0.125	0.199	ordered	2.36277666666667	0	0	0	na	na	na	na	0	NaN
1160	pYd-EPHB1-wt_vs_pYd-EPHB1-dead	GAL10	P04397	YBR019C	Y66	HHIPFYEVDLCDRK	HHIPFY(ph)EVDLCDRK_4	TRUE	1.99768	2.03055	up	No	6.04	non-essential	GDP_Man_Dehyd:Domain:CL0063	98.77	0.125	0.199	ordered	2.36277666666667	0	0	0	na	na	na	na	0	NaN
1161	pYd-EPHB1-wt_vs_pYd-EPHB1-dead	GAL10	P04397	YBR019C	Y66	HHIPFYEVDLCDR	HHIPFY(ph)EVDLCDR_3	TRUE	2.53867	2.53807	up	No	6.04	non-essential	GDP_Man_Dehyd:Domain:CL0063	98.77	0.125	0.199	ordered	2.36277666666667	0	0	0	na	na	na	na	0	NaN
1162	pYd-EPHB1-wt_vs_pYd-EPHB1-dead	YOR289W	Q12012	YOR289W	Y90	HHTIDTNEENYILR	HHTIDTNEENY(ph)ILR_3	TRUE	2.00018	2.18534	up	No	58.8	non-essential	AMMECR1:Family:No_clan	91.48	0.176	0.447	ordered	0.841684	0	0	0	na	na	na	na	-0.780692996728081	0.449574981635009
1163	pYd-EPHB1-wt_vs_pYd-EPHB1-dead	YPR1	Q12458	YDR368W	Y56	HIDAAAIYLNEEEVGR	HIDAAAIY(ph)LNEEEVGR_2	FALSE	1.27242	1.19656	up	No	387	non-essential	Aldo_ket_red:Domain:No_clan	96.08	0.153	0.193	ordered	2.197005	0	0	0	na	na	na	na	-2.28779526925166	0.951079622132254
1164	pYd-EPHB1-wt_vs_pYd-EPHB1-dead	YPR1	Q12458	YDR368W	Y56	HIDAAAIYLNEEEVGR	HIDAAAIY(ph)LNEEEVGR_3	TRUE	2.32671	2.35633	up	No	387	non-essential	Aldo_ket_red:Domain:No_clan	96.08	0.153	0.193	ordered	2.197005	0	0	0	na	na	na	na	-2.28779526925166	0.951079622132254
1165	pYd-EPHB1-wt_vs_pYd-EPHB1-dead	GCY1	P14065	YOR120W	Y56	HIDTAAIYRNEDQVGQAIK	HIDTAAIY(ph)RNEDQVGQAIK_3	TRUE	2.7504	2.86666	up	No	80.4	non-essential	Aldo_ket_red:Domain:No_clan	97.62	0.145	0.177	ordered	2.655375	0	0	0	na	na	na	na	-3.10894476447538	0.948211875843455
1166	pYd-EPHB1-wt_vs_pYd-EPHB1-dead	GCY1	P14065	YOR120W	Y56	HIDTAAIYR	HIDTAAIY(ph)R_2	TRUE	1.48094	1.54367	up	No	80.4	non-essential	Aldo_ket_red:Domain:No_clan	97.62	0.145	0.177	ordered	2.655375	0	0	0	na	na	na	na	-3.10894476447538	0.948211875843455
1167	pYd-EPHB1-wt_vs_pYd-EPHB1-dead	PRE10	P21242	YOR362C	Y78	HIGCVYSGLIPDGR	HIGCVY(ph)SGLIPDGR_3	TRUE	1.9748	1.99559	up	No	301	essential	Proteasome:Domain:CL0052	98.78	0.012	0.172	ordered	3.91404	0	0	0	na	na	na	na	-1.50403349140094	0.467556205446902
1168	pYd-EPHB1-wt_vs_pYd-EPHB1-dead	MRP1	P10662	YDR347W	Y83	HIVNYASSLYNLK	HIVNY(ph)ASSLYNLK_3	TRUE	0.489103	0.502036	up	No	114	non-essential	No domain	93.29	0.2	0.182	ordered	-1.53426	0	0	0	na	na	na	na	-1.34029650609383	0.604284658950997
1169	pYd-EPHB1-wt_vs_pYd-EPHB1-dead	ALD4	P46367	YOR374W	Y277	HIYQSAAAGLK	HIY(ph)QSAAAGLK_2	TRUE	2.31296	2.2991	up	No	900	non-essential	Aldedh:Family:CL0099	97.82	0.49	0.282	ordered	-0.1622	1	0	0	na	na	na	na	-0.465326434365038	0.391157002912364
1170	pYd-EPHB1-wt_vs_pYd-EPHB1-dead	CCT5	P40413	YJR064W	Y295	HKLDISSVEEYQK	HKLDISSVEEY(ph)QK_2	TRUE	1.18231	1.28744	up	No	248	essential	Cpn60_TCP1:Family:No_clan	88.84	0.533	0.49	ordered	0.191978666666667	0	0	0	na	na	na	na	-1.6425820402982	0.615528706565515
1171	pYd-EPHB1-wt_vs_pYd-EPHB1-dead	CCT5	P40413	YJR064W	Y295	HKLDISSVEEYQK	HKLDISSVEEY(ph)QK_3	TRUE	1.63552	1.72192	up	No	248	essential	Cpn60_TCP1:Family:No_clan	88.84	0.533	0.49	ordered	0.191978666666667	0	0	0	na	na	na	na	-1.6425820402982	0.615528706565515
1172	pYd-EPHB1-wt_vs_pYd-EPHB1-dead	MRPL23	Q12487	YOR150W	Y56	HKPVYHPSQDCGDYVVVTNCQK	HKPVYHPSQDCGDY(ph)VVVTNCQK_4	TRUE	1.59302	1.46633	up	No	108	non-essential	Ribosomal_L13:Family:No_clan	97.77	0.22	0.248	ordered	-2.01196	0	0	1	na	na	MRPL3	0.335936	-1.87429587025998	0.594795539033457
1173	pYd-EPHB1-wt_vs_pYd-EPHB1-dead	VIP1	Q06685	YLR410W	Y1082	HLDMDYVQQK	HLDMDY(ph)VQQK_2	TRUE	1.72306	1.74451	up	No	121	non-essential	No domain	96.92	0.325	0.269	ordered	-1.199685	0	0	0	na	na	na	na	-0.621210205072652	0.32258212726855
1174	pYd-EPHB1-wt_vs_pYd-EPHB1-dead	VIP1	Q06685	YLR410W	Y1082	HLDMDYVQQK	HLDMDY(ph)VQQK_3	TRUE	0.855281	0.894624	up	No	121	non-essential	No domain	96.92	0.325	0.269	ordered	-1.199685	0	0	0	na	na	na	na	-0.621210205072652	0.32258212726855
1175	pYd-EPHB1-wt_vs_pYd-EPHB1-dead	PSD1	P39006	YNL169C	Y438	HLEPHTCYQAVYENASK	HLEPHTCYQAVY(ph)ENASK_3	TRUE	0.941076	1.00247	up	No	25.5	non-essential	PS_Dcarbxylase:Family:No_clan	83.92	0	0.246	ordered	12.9948	0	0	0	na	na	na	na	-2.96755688244761	0.73813911852983
1176	pYd-EPHB1-wt_vs_pYd-EPHB1-dead	GLK1	P17709	YCL040W	Y305	HLPTTKYDVVIDQK	HLPTTKY(ph)DVVIDQK_3	TRUE	1.20389	1.21004	up	No	700	non-essential	Hexokinase_2:Domain:CL0108	98.17	0.016	0.229	ordered	3.73419	0	0	0	na	na	na	na	-1.82954985046574	0.690493736182756
1177	pYd-EPHB1-wt_vs_pYd-EPHB1-dead	IKI3	Q06706	YLR384C	Y1038	HLSSNQMYTDAAVAYEMLGK	HLSSNQMY(ph)TDAAVAYEMLGK_3	TRUE	0.702475	0.660108	up	No	118	non-essential	No domain	95.83	0.267	0.282	ordered	-0.625781	0	0	0	na	na	na	na	-0.997289124075778	0.49914142990946
1178	pYd-EPHB1-wt_vs_pYd-EPHB1-dead	CUB1	Q08977	YPL260W	Y276	HLVSQEYVHEK	HLVSQEY(ph)VHEK_2	TRUE	1.21433	1.1682	up	No	252	non-essential	DUF2408:Family:No_clan	78.93	0.427	0.472	ordered	-0.25584	0	0	0	na	na	na	na	-0.330533167660987	0.267367415193502
1179	pYd-EPHB1-wt_vs_pYd-EPHB1-dead	CUB1	Q08977	YPL260W	Y276	HLVSQEYVHEK	HLVSQEY(ph)VHEK_3	TRUE	1.60134	1.66024	up	No	252	non-essential	DUF2408:Family:No_clan	78.93	0.427	0.472	ordered	-0.25584	0	0	0	na	na	na	na	-0.330533167660987	0.267367415193502
1180	pYd-EPHB1-wt_vs_pYd-EPHB1-dead	ARO2	P28777	YGL148W	Y276	HNDPFYFEK	HNDPFY(ph)FEK_2	TRUE	1.17539	1.18992	up	No	413	non-essential	Chorismate_synt:Family:No_clan	97.89	0.302	0.463	ordered	2.05072	0	0	0	na	na	na	na	-0.274082363152055	0.142817138056567
1181	pYd-EPHB1-wt_vs_pYd-EPHB1-dead	PAI3	P01094	YMR174C	Y57	HNYQEQYNK	HNYQEQY(ph)NK_2	TRUE	1.16853	1.25811	up	No	24.2	non-essential	Inhibitor_I34:Family:No_clan	71.57	0.529	0.697	disordered	-0.461956	0	0	0	na	na	na	na	na	na
1182	pYd-EPHB1-wt_vs_pYd-EPHB1-dead	ARC1	P46672	YGL105W	Y229	HPDADSLYVSTIDVGDEEGPR	HPDADSLY(ph)VSTIDVGDEEGPR_3	TRUE	2.33519	2.24882	up	No	879	non-essential	tRNA_bind:Domain:CL0021	97.97	0.024	0.334	ordered	4.50526	0	0	0	na	na	na	na	-4.7424630986164	0.846633503818398
1183	pYd-EPHB1-wt_vs_pYd-EPHB1-dead	HRR25	P29295	YPL204W	Y51	HPQLDYESR	HPQLDY(ph)ESR_2	TRUE	2.25761	2.40511	up	No	75.2	essential	Pkinase:Domain:CL0016	96.87	0.294	0.289	ordered	-0.117824433333333	1	0	0	na	na	na	na	-1.49210530325143	0.569264415639836
1184	pYd-EPHB1-wt_vs_pYd-EPHB1-dead	ZWF1	P11412	YNL241C	Y492	HPYAWPVTKPEDTKDN	HPY(ph)AWPVTKPEDTKDN_3	TRUE	1.94466	2.02053	up	No	369	essential	G6PD_C:Domain:CL0139	77.48	0.169	0.456	ordered	1.7772	0	0	0	na	na	na	na	-0.896011423368486	0.415554628857381
1185	pYd-EPHB1-wt_vs_pYd-EPHB1-dead	MCM5	P29496	YLR274W	Y771	HQGQNIYR	HQGQNIY(ph)R_2	TRUE	0.503865	0.51697	up	No	52.4	essential	No domain	81.57	0.239	0.353	ordered	-0.515442	0	0	0	na	na	na	na	-0.0809021975328199	0.15186090736213
1186	pYd-EPHB1-wt_vs_pYd-EPHB1-dead	HEM1	P09950	YDR232W	Y444	HQIYVQAINFPTVAR	HQIY(ph)VQAINFPTVAR_2	TRUE	0.757925	0.761518	up	No	156	essential	Aminotran_1_2:Domain:CL0061	98.8	0.114	0.235	ordered	1.996755	0	0	0	na	na	na	na	-2.36004852316021	0.710628692185774
1187	pYd-EPHB1-wt_vs_pYd-EPHB1-dead	HEM1	P09950	YDR232W	Y444	HQIYVQAINFPTVAR	HQIY(ph)VQAINFPTVAR_3	TRUE	1.57318	1.56901	up	No	156	essential	Aminotran_1_2:Domain:CL0061	98.8	0.114	0.235	ordered	1.996755	0	0	0	na	na	na	na	-2.36004852316021	0.710628692185774
1188	pYd-EPHB1-wt_vs_pYd-EPHB1-dead	GOR1	P53839	YNL274C	Y208	HQLPSEEEHGCEYVGFEEFLK	HQLPSEEEHGCEY(ph)VGFEEFLK_3	TRUE	1.45702	1.42858	up	No	61.9	non-essential	2-Hacid_dh:Domain:CL0325	98.53	0.267	0.311	ordered	0.317981	3	0	0	na	na	na	na	-0.542796604967064	0.484707497521165
1189	pYd-EPHB1-wt_vs_pYd-EPHB1-dead	RPB3	P16370	YIL021W	Y191	HTDYWYEQDSAK	HTDY(ph)WYEQDSAK_2	TRUE	1.98967	2.06929	up	No	97.9	essential	RNA_pol_L:Domain:CL0509	96.42	0.278	0.423	ordered	1.47288	8	0	0	na	na	na	na	-1.09258184230049	0.5839887407898
1190	pYd-EPHB1-wt_vs_pYd-EPHB1-dead	RPB3	P16370	YIL021W	Y191	HTDYWYEQDSAK	HTDY(ph)WYEQDSAK_3	TRUE	1.94598	1.90762	up	No	97.9	essential	RNA_pol_L:Domain:CL0509	96.42	0.278	0.423	ordered	1.47288	8	0	0	na	na	na	na	-1.09258184230049	0.5839887407898
1191	pYd-EPHB1-wt_vs_pYd-EPHB1-dead	FUN30	P31380	YAL019W	Y819	HTHIQYCELNAIQK	HTHIQY(ph)CELNAIQK_3	TRUE	1.27197	1.26562	up	No	71.1	non-essential	SNF2_N:Family:CL0023	94.2	0.404	0.343	ordered	1.44528	0	0	0	na	na	na	na	-1.26348076290026	0.654205172373659
1192	pYd-EPHB1-wt_vs_pYd-EPHB1-dead	MOT3	P54785	YMR070W	Y400	HTNYLLDELKK	HTNY(ph)LLDELKK_3	TRUE	1.58604	1.59014	up	No	49.7	non-essential	No domain	81.7	0.502	0.294	ordered	-0.437566	0	0	0	na	na	na	na	na	na
1193	pYd-EPHB1-wt_vs_pYd-EPHB1-dead	GPM3	Q12326	YOL056W	Y89	HTNYVITTNTNIK	HTNY(ph)VITTNTNIK_2	TRUE	1.75183	1.84607	up	No	343	non-essential	His_Phos_1:Domain:CL0071	94.76	0.141	0.317	ordered	1.517655	0	0	0	na	na	na	na	0	0.179282176066742
1194	pYd-EPHB1-wt_vs_pYd-EPHB1-dead	GPM3	Q12326	YOL056W	Y89	HTNYVITTNTNIK	HTNY(ph)VITTNTNIK_3	TRUE	2.01375	2.02628	up	No	343	non-essential	His_Phos_1:Domain:CL0071	94.76	0.141	0.317	ordered	1.517655	0	0	0	na	na	na	na	0	0.179282176066742
1195	pYd-EPHB1-wt_vs_pYd-EPHB1-dead	TRM13	Q12383	YOL125W	Y357	HVCDYGDYVNR	HVCDYGDY(ph)VNR_2	TRUE	1.75172	1.85578	up	No	23.8	non-essential	TRM13:Family:CL0063	95.69	0.004	0.188	ordered	14.9085	0	0	0	na	na	na	na	-4.01708578212337	0.862532499861703
1196	pYd-EPHB1-wt_vs_pYd-EPHB1-dead	THO2	P53552	YNL139C	Y1308	HVDDINHYLATNHLQK	HVDDINHY(ph)LATNHLQK_3	TRUE	0.823377	0.832033	up	No	44.5	non-essential	No domain	81.36	0.294	0.283	ordered	0.2505945	0	0	0	na	na	na	na	-0.649343019866965	0.436623201068232
1197	pYd-EPHB1-wt_vs_pYd-EPHB1-dead	THO2	P53552	YNL139C	Y1308	HVDDINHYLATNHLQK	HVDDINHY(ph)LATNHLQK_4	TRUE	1.39902	1.48505	up	No	44.5	non-essential	No domain	81.36	0.294	0.283	ordered	0.2505945	0	0	0	na	na	na	na	-0.649343019866965	0.436623201068232
1198	pYd-EPHB1-wt_vs_pYd-EPHB1-dead	FUN12	P39730	YAL035W	Y964	HVDENDTLYSLVSR	HVDENDTLY(ph)SLVSR_3	TRUE	1.39463	1.3928	up	No	419	essential	No domain	95.13	0.176	0.261	ordered	-0.17415	0	0	0	na	na	na	na	-1.83934625449486	0.565048339638504
1199	pYd-EPHB1-wt_vs_pYd-EPHB1-dead	CPR1	P14832	YDR155C	Y134	HVVFGEVVDGYDIVK	HVVFGEVVDGY(ph)DIVK_2	TRUE	1.58119	1.54536	up	No	2772	non-essential	Pro_isomerase:Domain:CL0475	98.66	0.298	0.242	ordered	1.64742	5	0	0	na	na	na	na	-0.39656562574107	0.251955671447197
1200	pYd-EPHB1-wt_vs_pYd-EPHB1-dead	CPR1	P14832	YDR155C	Y134	HVVFGEVVDGYDIVK	HVVFGEVVDGY(ph)DIVK_3	TRUE	0.670946	0.646584	up	No	2772	non-essential	Pro_isomerase:Domain:CL0475	98.66	0.298	0.242	ordered	1.64742	5	0	0	na	na	na	na	-0.39656562574107	0.251955671447197
1201	pYd-EPHB1-wt_vs_pYd-EPHB1-dead	GLR1	P41921	YPL091W	Y24	HYDYLVIGGGSGGVASAR	HY(ph)DYLVIGGGSGGVASAR_2	TRUE	1.34882	1.3626	up	No	229	non-essential	No domain	98.71	0.063	0.301	ordered	7.02942	0	0	0	na	na	na	na	-1.42688476823935	0.703782334208615
1202	pYd-EPHB1-wt_vs_pYd-EPHB1-dead	GLR1	P41921	YPL091W	Y24	HYDYLVIGGGSGGVASAR	HY(ph)DYLVIGGGSGGVASAR_3	TRUE	2.38428	2.48923	up	No	229	non-essential	No domain	98.71	0.063	0.301	ordered	7.02942	0	0	0	na	na	na	na	-1.42688476823935	0.703782334208615
1203	pYd-EPHB1-wt_vs_pYd-EPHB1-dead	GPM1	P00950	YKL152C	Y90	HYGDLQGK	HY(ph)GDLQGK_1	TRUE	1.27537	1.24453	up	Yes	8673	essential	His_Phos_1:Domain:CL0071	97.52	0.098	0.182	ordered	-1.0235835	0	0	0	na	na	na	na	-0.46327498245999	0.84228473998295
1204	pYd-EPHB1-wt_vs_pYd-EPHB1-dead	GPM1	P00950	YKL152C	Y90	HYGDLQGK	HY(ph)GDLQGK_2	FALSE	3.46883	3.03208	up	Yes	8673	essential	His_Phos_1:Domain:CL0071	97.52	0.098	0.182	ordered	-1.0235835	0	0	0	na	na	na	na	-0.46327498245999	0.84228473998295
1205	pYd-EPHB1-wt_vs_pYd-EPHB1-dead	GPM2	Q12008	YDL021W	Y129	HYGSWQGQR	HY(ph)GSWQGQR_2	TRUE	1.77776	1.72453	up	No	26.3	non-essential	No domain	95.8	0.082	0.088	ordered	-2.26725	0	0	0	na	na	na	na	-2.22227966901697	0.90918324164198
1206	pYd-EPHB1-wt_vs_pYd-EPHB1-dead	YBP1	P38315	YBR216C	Y580	HYIQLDSSK	HY(ph)IQLDSSK_2	TRUE	1.28203	1.29046	up	No	23.9	non-essential	Kinetochor_Ybp2:Family:No_clan	73.43	0.122	0.453	ordered	3.99169	0	0	0	na	na	na	na	-1.97897109831042	0.795837734225247
1207	pYd-EPHB1-wt_vs_pYd-EPHB1-dead	VIP1	Q06685	YLR410W	Y1065	HYISCIPK	HY(ph)ISCIPK_2	TRUE	1.40685	1.4402	up	No	121	non-essential	No domain	87.25	0.043	0.185	ordered	7.06561	0	0	0	na	na	na	na	-1.66249493534958	0.492166322076729
1208	pYd-EPHB1-wt_vs_pYd-EPHB1-dead	SWI1	P09547	YPL016W	Y681	HYNGYDINYISK	HYNGYDINY(ph)ISK_2	TRUE	1.04463	0.993516	up	No	17.7	essential	No domain	84.51	0.584	0.543	ordered	-0.222082	0	0	0	na	na	na	na	-1.66557807228696	0.726465863453815
1209	pYd-EPHB1-wt_vs_pYd-EPHB1-dead	RPS17A	P02407	YML024W	Y53	IAGYTTHLMK	IAGY(ph)TTHLMK_2	TRUE	1.09455	1.09177	up	No	2186	non-essential	Ribosomal_S17e:Family:No_clan	97.55	0.137	0.331	ordered	-1.3402	1	0	0	na	na	na	na	-2.52483161627912	0.654798761609907
1210	pYd-EPHB1-wt_vs_pYd-EPHB1-dead	TDH1	P00360	YJL052W	Y75	IATYQERDPANLPWGSLK	IATY(ph)QERDPANLPWGSLK_3	TRUE	2.30507	2.45846	up	No	2275	non-essential	Gp_dh_N:Domain:CL0063	98.62	0.231	0.296	ordered	-0.152697	0	0	0	na	na	na	na	-0.811037248720552	0.344696369113683
1211	pYd-EPHB1-wt_vs_pYd-EPHB1-dead	TDH3	P00359	YGR192C	Y75	IATYQER	IATY(ph)QER_2	TRUE	2.10497	2.10551	up	No	16371	non-essential	Gp_dh_N:Domain:CL0063	98.33	0.247	0.314	ordered	0.416416	0	0	0	na	na	na	na	-0.662871027688923	0.276540077697614
1212	pYd-EPHB1-wt_vs_pYd-EPHB1-dead	VID27	P40157	YNL212W	Y562	IAVDESKDYVGK	IAVDESKDY(ph)VGK_2	TRUE	1.19965	1.24609	up	No	70.7	non-essential	VID27:Domain:CL0186	85.28	0.137	0.308	ordered	3.117175	0	0	0	na	na	na	na	-4.567410026781	0.922564137095145
1213	pYd-EPHB1-wt_vs_pYd-EPHB1-dead	VID27	P40157	YNL212W	Y562	IAVDESKDYVGK	IAVDESKDY(ph)VGK_3	TRUE	1.17044	1.20955	up	No	70.7	non-essential	VID27:Domain:CL0186	85.28	0.137	0.308	ordered	3.117175	0	0	0	na	na	na	na	-4.567410026781	0.922564137095145
1214	pYd-EPHB1-wt_vs_pYd-EPHB1-dead	CDC60	P26637	YPL160W	Y488	IAYKEDYYTGTMIYGPYK	IAYKEDY(ph)YTGTMIYGPYK_3	TRUE	1.48577	1.49043	up	No	1181	essential	tRNA-synt_1:Family:CL0039	90.55	0.129	0.27	ordered	1.071886	0	0	0	na	na	na	na	-2.82774635537512	0.750766556411309
1215	pYd-EPHB1-wt_vs_pYd-EPHB1-dead	PFK1	P16861	YGR240C	Y381	ICEMVDYIDATAK	ICEMVDY(ph)IDATAK_2	TRUE	1.7762	1.87529	up	No	1371	non-essential	PFK:Domain:CL0240	95.1	0.584	0.203	ordered	0.468063	7	0	0	na	na	na	na	-1.87456750529008	0.577021548965223
1216	pYd-EPHB1-wt_vs_pYd-EPHB1-dead	SDS22	P36047	YKL193C	Y335	IDATYIR	IDATY(ph)IR_2	TRUE	2.94393	3.16689	up	No	80.4	essential	No domain	96.57	0.557	0.452	ordered	-0.131309	0	0	0	na	na	na	na	-0.792505068439849	0.381345375272501
1217	pYd-EPHB1-wt_vs_pYd-EPHB1-dead	CPR6	P53691	YLR216C	Y197	IDDCGVLPDDYQVPENAEATPTDEYGDNYEDVLKQDEK	IDDCGVLPDDYQVPENAEATPTDEYGDNY(ph)EDVLKQDEK_4	TRUE	2.27536	2.2096	up	No	486	non-essential	No domain	94.16	0.075	0.298	ordered	2.43894	9	0	0	na	na	na	na	-2.08011795756724	0.584178786803831
1218	pYd-EPHB1-wt_vs_pYd-EPHB1-dead	VAS1	P07806	YGR094W	Y596	IDGDYWVAGR	IDGDY(ph)WVAGR_2	TRUE	1.44415	1.45935	up	No	1065	essential	tRNA-synt_1:Family:CL0039	94.47	0.165	0.344	ordered	0.601335	8	0	0	na	na	na	na	-0.103125903086066	0.150281300657957
1219	pYd-EPHB1-wt_vs_pYd-EPHB1-dead	YFH7	P43591	YFR007W	Y299	IDIDYEATEER	IDIDY(ph)EATEER_2	TRUE	1.54657	1.66642	up	No	3.85	non-essential	No domain	89.78	0.208	0.196	ordered	1.02435	0	0	0	na	na	na	na	-0.193436320968626	0.334029850746269
1220	pYd-EPHB1-wt_vs_pYd-EPHB1-dead	RPB2	P08518	YOR151C	Y1192	IDIYQIHIPYAAK	IDIY(ph)QIHIPYAAK_3	TRUE	1.13647	1.15063	up	No	242	essential	RNA_pol_Rpb2_7:Domain:No_clan	89.3	0.184	0.319	ordered	1.62016	0	0	0	na	na	na	na	-0.100039702441486	0.193721780262309
1221	pYd-EPHB1-wt_vs_pYd-EPHB1-dead	NOP56	Q12460	YLR197W	Y392	IDNYSEEPSNVFGSVLK	IDNY(ph)SEEPSNVFGSVLK_2	TRUE	1.96714	2.06492	up	No	567	essential	Nop:Family:No_clan	89.02	0.604	0.208	ordered	0.2927285	0	0	0	na	na	na	na	-3.009611474569	0.765575225860358
1222	pYd-EPHB1-wt_vs_pYd-EPHB1-dead	NOP56	Q12460	YLR197W	Y392	IDNYSEEPSNVFGSVLK	IDNY(ph)SEEPSNVFGSVLK_3	TRUE	1.19079	1.21109	up	No	567	essential	Nop:Family:No_clan	89.02	0.604	0.208	ordered	0.2927285	0	0	0	na	na	na	na	-3.009611474569	0.765575225860358
1223	pYd-EPHB1-wt_vs_pYd-EPHB1-dead	COY1	P34237	YKL179C	Y565	IDVESQYSR	IDVESQY(ph)SR_2	TRUE	1.68068	1.66634	up	No	47.2	non-essential	CASP_C:Family:No_clan	71.99	0.271	0.496	ordered	-0.167473	0	0	0	na	na	na	na	-4.49355906268998	0.869126996433556
1224	pYd-EPHB1-wt_vs_pYd-EPHB1-dead	UIP5	P36137	YKR044W	Y267	IDVQYAK	IDVQY(ph)AK_2	TRUE	1.42678	1.39464	up	No	12	non-essential	Lectin_leg-like:Domain:CL0004	94.95	0.024	0.187	ordered	6.87064	0	0	0	na	na	na	na	-3.23238680504902	0.854574677064111
1225	pYd-EPHB1-wt_vs_pYd-EPHB1-dead	GFA1	P14742	YKL104C	Y377	IDYENNK	IDY(ph)ENNK_2	TRUE	2.34081	2.38897	up	No	211	essential	No domain	93.07	0.22	0.338	ordered	2.3365	0	0	0	na	na	na	na	-0.173787763712159	0.2163650379942
1226	pYd-EPHB1-wt_vs_pYd-EPHB1-dead	RRT2	P38332	YBR246W	Y175	IDYEVQGATEK	IDY(ph)EVQGATEK_2	TRUE	1.4402	1.58755	up	No	19	non-essential	No domain	97.11	0.161	0.337	ordered	0.0396850666666667	0	0	0	na	na	na	na	-0.595441632520303	0.277373256209595
1227	pYd-EPHB1-wt_vs_pYd-EPHB1-dead	SIN3	P22579	YOL004W	Y1034	IEESLYSHK	IEESLY(ph)SHK_2	TRUE	1.08012	1.11097	up	No	69.3	non-essential	No domain	74.03	0.502	0.448	ordered	0.878288	0	0	0	na	na	na	na	-0.013296976327291	0.0974054906261782
1228	pYd-EPHB1-wt_vs_pYd-EPHB1-dead	CPR3	P25719	YML078W	Y43	IEFELYDNVVPK	IEFELY(ph)DNVVPK_2	TRUE	2.14692	2.15339	up	No	166	non-essential	Pro_isomerase:Domain:CL0475	98.04	0.039	0.241	ordered	3.79496	0	0	0	na	na	na	na	-1.41640889462939	0.725195256002314
1229	pYd-EPHB1-wt_vs_pYd-EPHB1-dead	TRR1	P29509	YDR353W	Y209	IEILYNTVALEAK	IEILY(ph)NTVALEAK_2	TRUE	1.06652	1.05729	up	No	1255	essential	Pyr_redox:Domain:CL0063	98.51	0.263	0.328	ordered	1.80303	0	0	0	na	na	na	na	-0.0934927960692229	0.209123222748815
1230	pYd-EPHB1-wt_vs_pYd-EPHB1-dead	SSD1	P24276	YDR293C	Y1213	IENDNYIQEIHELQK	IENDNY(ph)IQEIHELQK_3	TRUE	1.24465	1.32271	up	No	91.5	non-essential	No domain	93.41	0.188	0.235	ordered	1.10745	0	0	0	na	na	na	na	-0.492716595109745	0.285599966305859
1231	pYd-EPHB1-wt_vs_pYd-EPHB1-dead	CBK1	P53894	YNL161W	Y294	IENFYQSSVK	IENFY(ph)QSSVK_2	TRUE	1.6753	1.77997	up	No	13.6	essential	No domain	84.13	0.557	0.443	ordered	-0.463874	4	1	0	P43563	1.546	na	na	-1.82056321260604	0.760201935212453
1232	pYd-EPHB1-wt_vs_pYd-EPHB1-dead	YRA2	P36036	YKL214C	Y136	IEVEIYQPQRK	IEVEIY(ph)QPQRK_3	TRUE	0.471688	0.445226	up	No	30.2	non-essential	No domain	71.86	0.388	0.503	ordered	-0.94641	0	0	0	na	na	na	na	-1.45757235591989	0.622929437850528
1233	pYd-EPHB1-wt_vs_pYd-EPHB1-dead	SRP1	Q02821	YNL189W	Y498	IFNCQQNENDKIYEK	IFNCQQNENDKIY(ph)EK_2	TRUE	1.97294	1.95751	up	No	188	essential	Arm_3:Family:CL0020	96.33	0.4	0.331	ordered	0.02350575	127	4	1	Q02821 / P33307 / P32835 / P32499	0.334 / 0.171 / -0.362 / -0.517	NUP2	-0.62354	-1.96371447431086	0.627306273062731
1234	pYd-EPHB1-wt_vs_pYd-EPHB1-dead	SRP1	Q02821	YNL189W	Y498	IFNCQQNENDKIYEK	IFNCQQNENDKIY(ph)EK_3	TRUE	2.79682	2.80418	up	No	188	essential	Arm_3:Family:CL0020	96.33	0.4	0.331	ordered	0.02350575	127	4	1	Q02821 / P33307 / P32835 / P32499	0.334 / 0.171 / -0.362 / -0.517	NUP2	-0.62354	-1.96371447431086	0.627306273062731
1235	pYd-EPHB1-wt_vs_pYd-EPHB1-dead	ADH1	P00330	YOL086C	Y88	IGDYAGIK	IGDY(ph)AGIK_1	FALSE	2.88786	2.53393	up	No	9801	non-essential	ADH_N:Domain:CL0296	98.8	0.235	0.279	ordered	0.27386	0	0	0	na	na	na	na	-0.36966849981577	0.659809408561489
1236	pYd-EPHB1-wt_vs_pYd-EPHB1-dead	ADH1	P00330	YOL086C	Y88	IGDYAGIK	IGDY(ph)AGIK_2	FALSE	3.08528	3.17379	up	No	9801	non-essential	ADH_N:Domain:CL0296	98.8	0.235	0.279	ordered	0.27386	0	0	0	na	na	na	na	-0.36966849981577	0.659809408561489
1237	pYd-EPHB1-wt_vs_pYd-EPHB1-dead	CCT4	P39078	YDL143W	Y257	IGLIQFQISPPKPDTENNIIVNDYR	IGLIQFQISPPKPDTENNIIVNDY(ph)R_3	TRUE	1.19074	1.16513	up	No	221	essential	Cpn60_TCP1:Family:No_clan	84.3	0.667	0.55	ordered	0.222533	1	0	0	na	na	na	na	-1.21284742054306	0.465855846874689
1238	pYd-EPHB1-wt_vs_pYd-EPHB1-dead	DNF1	P32660	YER166W	Y432	IHNNDEIPADIILLSTSDTDGACYVETK	IHNNDEIPADIILLSTSDTDGACY(ph)VETK_3	TRUE	0.885364	0.867396	up	No	31.9	non-essential	No domain	89.23	0.224	0.134	ordered	-0.325054	0	0	0	na	na	na	na	-2.6688230430762	0.828277075131921
1239	pYd-EPHB1-wt_vs_pYd-EPHB1-dead	SPT6	P23615	YGR116W	Y1026	IHPEDYHLATK	IHPEDY(ph)HLATK_3	TRUE	0.831711	0.846039	up	No	196	essential	No domain	97.01	0.114	0.153	ordered	7.12204	0	0	0	na	na	na	na	-5.95360552630079	0.971338388419258
1240	pYd-EPHB1-wt_vs_pYd-EPHB1-dead	DUF1	Q99247	YOL087C	Y133	IIGDHDDYIK	IIGDHDDY(ph)IK_2	TRUE	1.80032	1.84134	up	No	77.8	non-essential	No domain	94.86	0.329	0.227	ordered	0.438275	0	0	0	na	na	na	na	-5.25743777381125	0.95282351276124
1241	pYd-EPHB1-wt_vs_pYd-EPHB1-dead	SSE1	P32589	YPL106C	Y76	IIGLDYHHPDFEQESK	IIGLDY(ph)HHPDFEQESK_2	TRUE	1.32497	1.29194	up	No	3233	non-essential	HSP70:Family:CL0108	98.2	0.251	0.192	ordered	0.133336666666667	0	0	0	na	na	na	na	-0.429144019433589	0.152806258069416
1242	pYd-EPHB1-wt_vs_pYd-EPHB1-dead	SSE1	P32589	YPL106C	Y76	IIGLDYHHPDFEQESK	IIGLDY(ph)HHPDFEQESK_3	TRUE	2.85583	3.04594	up	No	3233	non-essential	HSP70:Family:CL0108	98.2	0.251	0.192	ordered	0.133336666666667	0	0	0	na	na	na	na	-0.429144019433589	0.152806258069416
1243	pYd-EPHB1-wt_vs_pYd-EPHB1-dead	DST1	P07273	YGL043W	Y203	IIYSNVISK	IIY(ph)SNVISK_2	TRUE	1.40736	1.34714	up	No	239	non-essential	TFIIS_M:Domain:No_clan	90.67	0.29	0.316	ordered	-0.447146	0	0	0	na	na	na	na	-2.60320046036429	0.606814310051107
1244	pYd-EPHB1-wt_vs_pYd-EPHB1-dead	SMY1	P32364	YKL079W	Y395	IKDDNYVAQINILK	IKDDNY(ph)VAQINILK_2	TRUE	1.1841	1.14894	up	No	34.5	non-essential	No domain	81.74	0.525	0.436	ordered	0.0213425	0	0	0	na	na	na	na	-1.74931649225059	0.62002567394095
1245	pYd-EPHB1-wt_vs_pYd-EPHB1-dead	SMY1	P32364	YKL079W	Y395	IKDDNYVAQINILK	IKDDNY(ph)VAQINILK_3	TRUE	1.55088	1.60453	up	No	34.5	non-essential	No domain	81.74	0.525	0.436	ordered	0.0213425	0	0	0	na	na	na	na	-1.74931649225059	0.62002567394095
1246	pYd-EPHB1-wt_vs_pYd-EPHB1-dead	YCF1	P39109	YDR135C	Y1246	IKEYADLK	IKEY(ph)ADLK_2	TRUE	2.13556	2.23868	up	No	64.6	non-essential	No domain	90.42	0.031	0.265	ordered	0.843278	0	0	0	na	na	na	na	-3.84901715545199	0.832777314428691
1247	pYd-EPHB1-wt_vs_pYd-EPHB1-dead	ARP3	P47117	YJR065C	Y266	IKQEYCYVCPDIVK	IKQEY(ph)CYVCPDIVK_2	TRUE	2.0161	1.96907	up	No	91.5	essential	Actin:Family:CL0108	97.29	0.208	0.271	ordered	0.39668375	0	0	0	na	na	na	na	-0.61665244345455	0.483146726068351
1248	pYd-EPHB1-wt_vs_pYd-EPHB1-dead	ARP3	P47117	YJR065C	Y266	IKQEYCYVCPDIVK	IKQEY(ph)CYVCPDIVK_3	TRUE	2.58344	2.62902	up	No	91.5	essential	Actin:Family:CL0108	97.29	0.208	0.271	ordered	0.39668375	0	0	0	na	na	na	na	-0.61665244345455	0.483146726068351
1249	pYd-EPHB1-wt_vs_pYd-EPHB1-dead	GPP1	P41277	YIL053W	Y136	IKRPEYFITANDVK	IKRPEY(ph)FITANDVK_3	TRUE	1.84883	1.86307	up	No	4739	non-essential	Hydrolase:Domain:CL0137	98.49	0.298	0.274	ordered	1.61462333333333	0	0	0	na	na	na	na	-0.0703721364584981	0.479157894736842
1250	pYd-EPHB1-wt_vs_pYd-EPHB1-dead	ALD3	P54114	YMR169C	Y360	IKSYIER	IKSY(ph)IER_2	TRUE	3.05779	3.24415	up	No	282	non-essential	Aldedh:Family:CL0099	98.48	0.114	0.288	ordered	1.58952	0	0	0	na	na	na	na	-0.66075567749821	0.500884219286383
1251	pYd-EPHB1-wt_vs_pYd-EPHB1-dead	MLP2	P40457	YIL149C	Y543	ILADKLENYEGKQDK	ILADKLENY(ph)EGKQDK_3	TRUE	1.48969	1.40882	up	No	31	non-essential	No domain	75.85	0.565	0.468	ordered	0.0162497	0	0	0	na	na	na	na	-1.35939398123724	0.591146445876652
1252	pYd-EPHB1-wt_vs_pYd-EPHB1-dead	ACH1	P32316	YBL015W	Y142	ILDYTIIEATAIK	ILDY(ph)TIIEATAIK_2	TRUE	0.514307	0.514714	up	No	152	non-essential	AcetylCoA_hydro:Domain:CL0246	98.75	0.11	0.227	ordered	2.16027	0	0	0	na	na	na	na	-0.851994563306006	0.384303518694629
1253	pYd-EPHB1-wt_vs_pYd-EPHB1-dead	ALD5	P40047	YER073W	Y376	ILDYVDVAK	ILDY(ph)VDVAK_2	TRUE	0.772563	0.776533	up	No	422	non-essential	Aldedh:Family:CL0099	98.53	0.122	0.265	ordered	0.493729	0	0	0	na	na	na	na	-0.704535697766476	0.496236616134846
1254	pYd-EPHB1-wt_vs_pYd-EPHB1-dead	FAS2	P19097	YPL231W	Y1623	ILEQFEYVLYPSK	ILEQFEY(ph)VLYPSK_2	TRUE	0.853442	0.822474	up	No	1917	essential	No domain	96.22	0.086	0.187	ordered	2.33738	0	0	0	na	na	na	na	-0.989558849064047	0.371666108693226
1255	pYd-EPHB1-wt_vs_pYd-EPHB1-dead	PRP28	P23394	YDR243C	Y158	ILKEDYAIVTK	ILKEDY(ph)AIVTK_2	TRUE	1.45645	1.48517	up	No	15.2	essential	No domain	90.36	0.251	0.339	ordered	-1.685465	0	0	0	na	na	na	na	-0.798893431420759	0.445779890573146
1256	pYd-EPHB1-wt_vs_pYd-EPHB1-dead	PRP28	P23394	YDR243C	Y158	ILKEDYAIVTK	ILKEDY(ph)AIVTK_3	TRUE	0.551995	0.511441	up	No	15.2	essential	No domain	90.36	0.251	0.339	ordered	-1.685465	0	0	0	na	na	na	na	-0.798893431420759	0.445779890573146
1257	pYd-EPHB1-wt_vs_pYd-EPHB1-dead	HFD1	Q04458	YMR110C	Y11	ILNYTPVSK	ILNY(ph)TPVSK_2	TRUE	1.87922	1.90572	up	No	41.7	non-essential	No domain	97.36	0.318	0.415	ordered	1.43388	0	0	0	na	na	na	na	-0.14929084289682	0.0981683473965836
1258	pYd-EPHB1-wt_vs_pYd-EPHB1-dead	MIC60	P36112	YKR016W	Y431	ILSNEQIYNR	ILSNEQIY(ph)NR_2	TRUE	1.21682	1.20057	up	No	99.3	non-essential	Mitofilin:Family:No_clan	89.22	0.275	0.298	ordered	1.41755	0	0	0	na	na	na	na	-2.27663911876088	0.635623384855429
1259	pYd-EPHB1-wt_vs_pYd-EPHB1-dead	ACO1	P19414	YLR304C	Y67	ILYGHLDDPHGQDIQR	ILY(ph)GHLDDPHGQDIQR_3	TRUE	1.47225	1.47484	up	No	1309	non-essential	Aconitase:Family:No_clan	98.64	0.016	0.198	ordered	8.40277	0	0	0	na	na	na	na	-1.51121285627168	0.453555239834923
1260	pYd-EPHB1-wt_vs_pYd-EPHB1-dead	CDC3	P32457	YLR314C	Y404	ILYENYR	ILYENY(ph)R_2	TRUE	1.06136	1.09448	up	No	593	essential	Septin:Domain:CL0023	94.1	0.114	0.361	ordered	5.24829	0	0	0	na	na	na	na	-3.83644446801443	0.824863332658433
1261	pYd-EPHB1-wt_vs_pYd-EPHB1-dead	EFT2	P32324	YDR385W	Y623	IMADDYGWDVTDAR	IM(ox)ADDY(ph)GWDVTDAR_2	TRUE	1.23747	1.25671	up	No	3343	non-essential	EFG_IV:Domain:CL0329	94.98	0.184	0.289	ordered	1.42862	0	0	0	na	na	na	na	-0.324628866995552	0.24174038070828
1262	pYd-EPHB1-wt_vs_pYd-EPHB1-dead	CDC19	P00549	YAL038W	Y127	IMYVDYK	IM(ox)Y(ph)VDYK_2	TRUE	2.09372	2.01079	up	No	16568	essential	PK:Family:CL0151	98.31	0.078	0.284	ordered	2.66247857142857	0	0	0	na	na	na	na	-0.752194642510117	0.418315789473684
1263	pYd-EPHB1-wt_vs_pYd-EPHB1-dead	EFT2	P32324	YDR385W	Y623	IMADDYGWDVTDAR	IMADDY(ph)GWDVTDAR_2	TRUE	1.69179	1.65458	up	No	3343	non-essential	EFG_IV:Domain:CL0329	94.98	0.184	0.289	ordered	1.42862	0	0	0	na	na	na	na	-0.324628866995552	0.24174038070828
1264	pYd-EPHB1-wt_vs_pYd-EPHB1-dead	FSH3	Q99369	YOR280C	Y192	IMALYESWPDNKR	IMALY(ph)ESWPDNKR_3	TRUE	1.02845	1.00877	up	No	15.7	non-essential	FSH1:Domain:CL0028	98.52	0.157	0.286	ordered	-1.27912	0	0	0	na	na	na	na	-0.526934354027599	0.483120483120483
1265	pYd-EPHB1-wt_vs_pYd-EPHB1-dead	CDC19	P00549	YAL038W	Y127	IMYVDYK	IMY(ph)VDYK_1	TRUE	1.43295	1.41147	up	No	16568	essential	PK:Family:CL0151	98.31	0.078	0.284	ordered	2.66247857142857	0	0	0	na	na	na	na	-0.752194642510117	0.418315789473684
1266	pYd-EPHB1-wt_vs_pYd-EPHB1-dead	CDC19	P00549	YAL038W	Y127	IMYVDYK	IMY(ph)VDYK_2	TRUE	3.15782	3.30087	up	No	16568	essential	PK:Family:CL0151	98.31	0.078	0.284	ordered	2.66247857142857	0	0	0	na	na	na	na	-0.752194642510117	0.418315789473684
1267	pYd-EPHB1-wt_vs_pYd-EPHB1-dead	CDC19	P00549	YAL038W	Y130	IMYVDYK	IMYVDY(ph)K_2	TRUE	1.53877	1.56163	up	Yes	16568	essential	PK:Family:CL0151	95.23	0.02	0.27	ordered	17.3782	0	0	0	na	na	na	na	-1.4844896872405	0.598
1268	pYd-EPHB1-wt_vs_pYd-EPHB1-dead	MBF1	O14467	YOR298C-A	Y113	INEKPTVVNDYEAAR	INEKPTVVNDY(ph)EAAR_2	TRUE	1.9422	2.11342	up	No	879	non-essential	HTH_3:Domain:CL0123	96.11	0.031	0.297	ordered	4.30267	0	0	0	na	na	na	na	-3.85701341536885	0.836185819070905
1269	pYd-EPHB1-wt_vs_pYd-EPHB1-dead	MBF1	O14467	YOR298C-A	Y113	INEKPTVVNDYEAAR	INEKPTVVNDY(ph)EAAR_3	TRUE	2.0474	2.06061	up	No	879	non-essential	HTH_3:Domain:CL0123	96.11	0.031	0.297	ordered	4.30267	0	0	0	na	na	na	na	-3.85701341536885	0.836185819070905
1270	pYd-EPHB1-wt_vs_pYd-EPHB1-dead	PBP1	P53297	YGR178C	Y248	INKDDPNYSKR	INKDDPNY(ph)SKR_2	TRUE	1.03583	1.08126	up	No	118	non-essential	LsmAD:Domain:No_clan	89.67	0.271	0.544	ordered	0.0611276333333333	0	0	1	na	na	DHH1	-0.440859999999998	-3.13178734860345	0.898591549295775
1271	pYd-EPHB1-wt_vs_pYd-EPHB1-dead	PBP1	P53297	YGR178C	Y248	INKDDPNYSKR	INKDDPNY(ph)SKR_3	TRUE	1.46788	1.39081	up	No	118	non-essential	LsmAD:Domain:No_clan	89.67	0.271	0.544	ordered	0.0611276333333333	0	0	1	na	na	DHH1	-0.440859999999998	-3.13178734860345	0.898591549295775
1272	pYd-EPHB1-wt_vs_pYd-EPHB1-dead	PBP1	P53297	YGR178C	Y248	INKDDPNYSK	INKDDPNY(ph)SK_2	TRUE	0.97654	0.940551	up	No	118	non-essential	LsmAD:Domain:No_clan	89.67	0.271	0.544	ordered	0.0611276333333333	0	0	1	na	na	DHH1	-0.440859999999998	-3.13178734860345	0.898591549295775
1273	pYd-EPHB1-wt_vs_pYd-EPHB1-dead	RPL17A	P05740	YKL180W	Y139	INKYESSPSHIELVVTEKEEAVAK	INKY(ph)ESSPSHIELVVTEKEEAVAK_4	TRUE	1.55895	1.47036	up	No	1196	essential	Ribosomal_L22:Domain:No_clan	96.89	0.494	0.338	ordered	-0.486730333333333	0	0	0	na	na	na	na	-2.00921197888932	0.614394047789383
1274	pYd-EPHB1-wt_vs_pYd-EPHB1-dead	RPL17A	P05740	YKL180W	Y139	INKYESSPSHIELVVTEK	INKY(ph)ESSPSHIELVVTEK_3	TRUE	2.45749	2.43199	up	No	1196	essential	Ribosomal_L22:Domain:No_clan	96.89	0.494	0.338	ordered	-0.486730333333333	0	0	0	na	na	na	na	-2.00921197888932	0.614394047789383
1275	pYd-EPHB1-wt_vs_pYd-EPHB1-dead	BZZ1	P38822	YHR114W	Y549	INNDTTGETGLVPTTYIR	INNDTTGETGLVPTTY(ph)IR_2	TRUE	1.78113	1.7466	up	No	144	non-essential	No domain	90.93	0.329	0.436	ordered	-0.257568	0	0	0	na	na	na	na	-5.3585384398615	0.963727121464226
1276	pYd-EPHB1-wt_vs_pYd-EPHB1-dead	PCF11	P39081	YDR228C	Y318	INNLYASLK	INNLY(ph)ASLK_2	TRUE	0.798738	0.840309	up	No	56.3	essential	No domain	81.15	0.447	0.533	ordered	-0.217912	0	0	1	na	na	RNA15	2.38964	-1.73642313624367	0.688
1277	pYd-EPHB1-wt_vs_pYd-EPHB1-dead	YDR341C	Q05506	YDR341C	Y471	INNYEFK	INNY(ph)EFK_2	TRUE	1.52156	1.53114	up	No	336	essential	tRNA-synt_1d:Family:CL0039	86.91	0.149	0.291	ordered	2.446155	0	0	0	na	na	na	na	-2.51766744726628	0.827018121911038
1278	pYd-EPHB1-wt_vs_pYd-EPHB1-dead	CTT1	P06115	YGR088W	Y475	INQYYYVYGISPLDFEQPR	INQYYYVY(ph)GISPLDFEQPR_3	TRUE	1.43718	1.43414	up	No	48.2	non-essential	No domain	87.39	0.349	0.437	ordered	0.129559	0	0	0	na	na	na	na	-0.517051795389557	0.199447280903087
1279	pYd-EPHB1-wt_vs_pYd-EPHB1-dead	RSC8	P43609	YFR037C	Y58	INYEQEAQKLEEK	INY(ph)EQEAQKLEEK_3	TRUE	1.03181	1.09822	up	No	184	essential	No domain	79.49	0.745	0.653	disordered	-0.209887	0	0	0	na	na	na	na	-1.39474438838294	0.507516308972298
1280	pYd-EPHB1-wt_vs_pYd-EPHB1-dead	TOP1	P04786	YOL006C	Y727	INYIDPR	INY(ph)IDPR_2	FALSE	0.443193	0.412944	up	No	104	non-essential	Topo_C_assoc:Family:No_clan	95.46	0.047	0.143	ordered	0.0531793	1	0	0	na	na	na	na	-5.07892541796804	0.86331427788998
1281	pYd-EPHB1-wt_vs_pYd-EPHB1-dead	SRB5	P32585	YGR104C	Y270	INYTETALMNLK	INY(ph)TETALMNLK_2	TRUE	0.683505	0.707956	up	No	14.3	non-essential	Med18:Domain:CL0273	92.74	0.463	0.343	ordered	-0.305555	0	0	0	na	na	na	na	-0.473043080607713	0.351042828941722
1282	pYd-EPHB1-wt_vs_pYd-EPHB1-dead	QRI1	P43123	YDL103C	Y360	IPAYDSVTGK	IPAY(ph)DSVTGK_2	TRUE	2.24196	2.28046	up	No	185	essential	UDPGP:Family:CL0110	96.54	0.098	0.359	ordered	0.5622275	0	0	0	na	na	na	na	-0.758477060554312	0.356090291958717
1283	pYd-EPHB1-wt_vs_pYd-EPHB1-dead	MCY1	P53206	YGR012W	Y263	IPCHVVLADPQGSGFYNR	IPCHVVLADPQGSGFY(ph)NR_3	TRUE	1.90155	1.94534	up	No	62.1	non-essential	PALP:Family:CL0063	96.19	0.22	0.181	ordered	-0.855394	0	0	0	na	na	na	na	-0.317097594276073	0.503348513260113
1284	pYd-EPHB1-wt_vs_pYd-EPHB1-dead	PRS5	Q12265	YOL061W	Y276	IPDYQDAVIVSPDAGGAK	IPDY(ph)QDAVIVSPDAGGAK_2	TRUE	1.50984	1.54894	up	No	87	non-essential	Pribosyl_synth:Domain:CL0533	95.75	0.196	0.266	ordered	0.511367	1	0	0	na	na	na	na	-0.160173904468855	0.369820130524752
1285	pYd-EPHB1-wt_vs_pYd-EPHB1-dead	PRS5	Q12265	YOL061W	Y276	IPDYQDAVIVSPDAGGAK	IPDY(ph)QDAVIVSPDAGGAK_3	TRUE	1.45759	1.48196	up	No	87	non-essential	Pribosyl_synth:Domain:CL0533	95.75	0.196	0.266	ordered	0.511367	1	0	0	na	na	na	na	-0.160173904468855	0.369820130524752
1286	pYd-EPHB1-wt_vs_pYd-EPHB1-dead	GDE1	Q02979	YPL110C	Y19	IPEWSSQYVGYK	IPEWSSQY(ph)VGYK_2	TRUE	1.90081	1.84307	up	No	196	non-essential	SPX:Domain:No_clan	88.97	0.016	0.295	ordered	6.54545	0	0	0	na	na	na	na	-4.49912662076466	0.901052540950085
1287	pYd-EPHB1-wt_vs_pYd-EPHB1-dead	PAA1	Q12447	YDR071C	Y86	IPHEYITIESMGK	IPHEY(ph)ITIESM(ox)GK_3	TRUE	1.48159	1.38576	up	No	176	non-essential	Acetyltransf_1:Family:CL0257	98.11	0.22	0.182	ordered	3.22197666666667	0	0	0	na	na	na	na	-0.639338689186215	0.138540085552643
1288	pYd-EPHB1-wt_vs_pYd-EPHB1-dead	PAA1	Q12447	YDR071C	Y86	IPHEYITIESMGK	IPHEY(ph)ITIESMGK_2	TRUE	2.5053	2.54961	up	No	176	non-essential	Acetyltransf_1:Family:CL0257	98.11	0.22	0.182	ordered	3.22197666666667	0	0	0	na	na	na	na	-0.639338689186215	0.138540085552643
1289	pYd-EPHB1-wt_vs_pYd-EPHB1-dead	PAA1	Q12447	YDR071C	Y86	IPHEYITIESMGK	IPHEY(ph)ITIESMGK_3	TRUE	2.28674	2.29578	up	No	176	non-essential	Acetyltransf_1:Family:CL0257	98.11	0.22	0.182	ordered	3.22197666666667	0	0	0	na	na	na	na	-0.639338689186215	0.138540085552643
1290	pYd-EPHB1-wt_vs_pYd-EPHB1-dead	YNL108C	P53929	YNL108C	Y85	IPLYVDR	IPLY(ph)VDR_2	TRUE	2.13177	2.13748	up	No	54.8	non-essential	His_Phos_1:Domain:CL0071	98.37	0.125	0.206	ordered	-0.666047	0	0	0	na	na	na	na	-0.2633198785283	0.605889235569423
1291	pYd-EPHB1-wt_vs_pYd-EPHB1-dead	YJR096W	P47137	YJR096W	Y22	IPSIALGTYDIPR	IPSIALGTY(ph)DIPR_3	TRUE	0.919519	0.915173	up	No	139	non-essential	Aldo_ket_red:Domain:No_clan	97.31	0.408	0.235	ordered	0.590218	0	0	0	na	na	na	na	-0.604148853923015	0.614092393840411
1292	pYd-EPHB1-wt_vs_pYd-EPHB1-dead	ASN1	P49089	YPR145W	Y209	IPSTPIDYMAIR	IPSTPIDY(ph)MAIR_2	TRUE	1.76337	1.81028	up	No	1775	non-essential	No domain	98.11	0.275	0.282	ordered	-0.845262	0	0	0	na	na	na	na	-0.36146838286552	0.276144467448815
1293	pYd-EPHB1-wt_vs_pYd-EPHB1-dead	ASN2	P49090	YGR124W	Y209	IPSTPVDYHAIR	IPSTPVDY(ph)HAIR_2	TRUE	1.89326	1.92688	up	No	1191	non-essential	No domain	98.4	0.259	0.287	ordered	-0.916577666666667	0	0	0	na	na	na	na	-0.24211400846839	0.245433212165831
1294	pYd-EPHB1-wt_vs_pYd-EPHB1-dead	ASN2	P49090	YGR124W	Y209	IPSTPVDYHAIR	IPSTPVDY(ph)HAIR_3	TRUE	2.32431	2.2579	up	No	1191	non-essential	No domain	98.4	0.259	0.287	ordered	-0.916577666666667	0	0	0	na	na	na	na	-0.24211400846839	0.245433212165831
1295	pYd-EPHB1-wt_vs_pYd-EPHB1-dead	SPT16	P32558	YGL207W	Y761	IQDVQFYR	IQDVQFY(ph)R_2	TRUE	1.43098	1.5343	up	No	279	essential	No domain	94.19	0.039	0.419	ordered	-0.109685	0	0	0	na	na	na	na	-4.13042866576318	0.811271330841026
1296	pYd-EPHB1-wt_vs_pYd-EPHB1-dead	MRPL35	Q06678	YDR322W	Y214	IQEYELVNVEK	IQEY(ph)ELVNVEK_2	TRUE	1.28648	1.35284	up	No	95.7	non-essential	PBP:Domain:No_clan	98.12	0.051	0.13	ordered	8.94016	0	0	0	na	na	na	na	-3.35969686747412	0.794227455485353
1297	pYd-EPHB1-wt_vs_pYd-EPHB1-dead	EFT2	P32324	YDR385W	Y418	IQGPNYVPGKK	IQGPNY(ph)VPGKK_2	TRUE	1.74374	1.79074	up	No	3343	non-essential	GTP_EFTU_D2:Domain:CL0575	89.57	0.027	0.348	ordered	4.69804	0	0	0	na	na	na	na	-0.941426525279586	0.534429406432657
1298	pYd-EPHB1-wt_vs_pYd-EPHB1-dead	EFT2	P32324	YDR385W	Y418	IQGPNYVPGK	IQGPNY(ph)VPGK_2	TRUE	1.86215	1.94635	up	No	3343	non-essential	GTP_EFTU_D2:Domain:CL0575	89.57	0.027	0.348	ordered	4.69804	0	0	0	na	na	na	na	-0.941426525279586	0.534429406432657
1299	pYd-EPHB1-wt_vs_pYd-EPHB1-dead	RPL10	P41805	YLR075W	Y34	IRIYDLGK	IRIY(ph)DLGK_2	TRUE	1.63198	1.65819	up	No	2391	essential	Ribosomal_L16:Family:No_clan	97.9	0.157	0.328	ordered	-1.209095	0	0	0	na	na	na	na	-2.02084102670222	0.463919980947845
1300	pYd-EPHB1-wt_vs_pYd-EPHB1-dead	UTP22	P53254	YGR090W	Y283	ISCSKPTGDSLSDYNFYK	ISCSKPTGDSLSDY(ph)NFYK_2	TRUE	1.14567	1.15369	up	No	190	essential	Nrap:Domain:CL0260	92.28	0.263	0.33	ordered	0.221607666666667	0	0	0	na	na	na	na	0	0.0535801681029897
1301	pYd-EPHB1-wt_vs_pYd-EPHB1-dead	UTP22	P53254	YGR090W	Y283	ISCSKPTGDSLSDYNFYK	ISCSKPTGDSLSDY(ph)NFYK_3	TRUE	1.76376	1.8104	up	No	190	essential	Nrap:Domain:CL0260	92.28	0.263	0.33	ordered	0.221607666666667	0	0	0	na	na	na	na	0	0.0535801681029897
1302	pYd-EPHB1-wt_vs_pYd-EPHB1-dead	VIP1	Q06685	YLR410W	Y827	ISELYDTMK	ISELY(ph)DTMK_2	TRUE	1.30864	1.30762	up	No	121	non-essential	His_Phos_2:Family:CL0071	94.37	0.012	0.133	ordered	8.74657	0	0	0	na	na	na	na	-4.27687098127362	0.777578681369171
1303	pYd-EPHB1-wt_vs_pYd-EPHB1-dead	HHF2	P02309	YBR009C	Y52	ISGLIYEEVR	ISGLIY(ph)EEVR_2	TRUE	2.71503	2.8123	up	No	1247	non-essential	CENP-T_C:Domain:CL0012	97.81	0.078	0.472	ordered	-0.00709892	0	0	0	na	na	na	na	-2.25042705746676	0.847942754919499
1304	pYd-EPHB1-wt_vs_pYd-EPHB1-dead	DAL7	P21826	YIR031C	Y12	ISLDNTALYADIDTTPQFEPSK	ISLDNTALY(ph)ADIDTTPQFEPSK_3	TRUE	1.16945	1.14769	up	No	24.7	non-essential	No domain	97.73	0.298	0.423	ordered	-0.303451	0	0	0	na	na	na	na	-0.0255937006533531	0.0467613933374519
1305	pYd-EPHB1-wt_vs_pYd-EPHB1-dead	PFK2	P16862	YMR205C	Y332	ISNEQYER	ISNEQY(ph)ER_2	TRUE	1.89418	2.05042	up	No	1552	non-essential	PFK:Domain:CL0240	93.53	0.161	0.276	ordered	0.60121	0	0	0	na	na	na	na	-0.878497252386578	0.384661835748792
1306	pYd-EPHB1-wt_vs_pYd-EPHB1-dead	CKA2	P19454	YOR061W	Y50	ISNYEIINK	ISNY(ph)EIINK_2	TRUE	2.78572	2.85992	up	No	132	non-essential	Pkinase:Domain:CL0016	97.58	0.165	0.419	ordered	4.18278	0	0	0	na	na	na	na	-1.41923754725425	0.92144077006676
1307	pYd-EPHB1-wt_vs_pYd-EPHB1-dead	NTH1	P32356	YDR001C	Y263	ITAEYVK	ITAEY(ph)VK_2	TRUE	1.76002	1.86635	up	No	83.7	non-essential	Trehalase:Domain:CL0059	97.71	0.176	0.245	ordered	1.305295	0	0	0	na	na	na	na	-1.47386228251214	0.472337143257836
1308	pYd-EPHB1-wt_vs_pYd-EPHB1-dead	ERG13	P54839	YML126C	Y444	ITETPKDYEAAIELR	ITETPKDY(ph)EAAIELR_3	TRUE	1.83449	1.86935	up	No	1245	essential	HMG_CoA_synt_C:Domain:CL0046	97.51	0.024	0.289	ordered	2.058215	0	0	0	na	na	na	na	-4.44462299893668	0.894550525638275
1309	pYd-EPHB1-wt_vs_pYd-EPHB1-dead	VAS1	P07806	YGR094W	Y446	ITPAHDQNDYNTGKR	ITPAHDQNDY(ph)NTGKR_3	TRUE	1.58884	1.53733	up	No	1065	essential	tRNA-synt_1:Family:CL0039	93.36	0.063	0.217	ordered	-0.0712997333333333	0	0	0	na	na	na	na	-1.84424291303011	0.709688185372366
1310	pYd-EPHB1-wt_vs_pYd-EPHB1-dead	VAS1	P07806	YGR094W	Y446	ITPAHDQNDYNTGK	ITPAHDQNDY(ph)NTGK_2	TRUE	0.90735	0.936488	up	No	1065	essential	tRNA-synt_1:Family:CL0039	93.36	0.063	0.217	ordered	-0.0712997333333333	0	0	0	na	na	na	na	-1.84424291303011	0.709688185372366
1311	pYd-EPHB1-wt_vs_pYd-EPHB1-dead	VAS1	P07806	YGR094W	Y446	ITPAHDQNDYNTGK	ITPAHDQNDY(ph)NTGK_3	TRUE	1.00432	1.0119	up	No	1065	essential	tRNA-synt_1:Family:CL0039	93.36	0.063	0.217	ordered	-0.0712997333333333	0	0	0	na	na	na	na	-1.84424291303011	0.709688185372366
1312	pYd-EPHB1-wt_vs_pYd-EPHB1-dead	SIP3	P38717	YNL257C	Y288	ITPSSDTSDYNIR	ITPSSDTSDY(ph)NIR_2	TRUE	1.4611	1.50297	up	No	46.4	non-essential	No domain	85.21	0.039	0.363	ordered	2.74991	0	0	0	na	na	na	na	-4.57050525179761	0.941740918437286
1313	pYd-EPHB1-wt_vs_pYd-EPHB1-dead	SSD1	P24276	YDR293C	Y1032	ITSEYCNFKK	ITSEY(ph)CNFKK_2	TRUE	1.47048	1.57357	up	No	91.5	non-essential	No domain	91.93	0.212	0.18	ordered	1.69135666666667	0	0	0	na	na	na	na	-1.9646626735867	0.570736638167039
1314	pYd-EPHB1-wt_vs_pYd-EPHB1-dead	SSD1	P24276	YDR293C	Y1032	ITSEYCNFKK	ITSEY(ph)CNFKK_3	TRUE	0.816557	0.829658	up	No	91.5	non-essential	No domain	91.93	0.212	0.18	ordered	1.69135666666667	0	0	0	na	na	na	na	-1.9646626735867	0.570736638167039
1315	pYd-EPHB1-wt_vs_pYd-EPHB1-dead	SSD1	P24276	YDR293C	Y1032	ITSEYCNFK	ITSEY(ph)CNFK_2	TRUE	2.23709	2.47824	up	No	91.5	non-essential	No domain	91.93	0.212	0.18	ordered	1.69135666666667	0	0	0	na	na	na	na	-1.9646626735867	0.570736638167039
1316	pYd-EPHB1-wt_vs_pYd-EPHB1-dead	CIT1	P00890	YNR001C	Y247	ITSTDPNADYGK	ITSTDPNADY(ph)GK_2	TRUE	2.24694	2.39822	up	No	292	non-essential	Citrate_synt:Domain:No_clan	98.69	0.047	0.285	ordered	14.8261	0	0	0	na	na	na	na	-2.5283730666539	0.620481265794968
1317	pYd-EPHB1-wt_vs_pYd-EPHB1-dead	TRR1	P29509	YDR353W	Y268	IVAGQVDTDEAGYIK	IVAGQVDTDEAGY(ph)IK_2	TRUE	1.84712	1.9334	up	No	1255	essential	No domain	97.83	0.051	0.357	ordered	1.70073	0	0	0	na	na	na	na	-0.0786721958922342	0.174593771157752
1318	pYd-EPHB1-wt_vs_pYd-EPHB1-dead	CAF16	P43569	YFL028C	Y233	IVDNLDYQKDVEFSEVVNAK	IVDNLDY(ph)QKDVEFSEVVNAK_3	TRUE	1.6482	1.6032	up	No	86.1	non-essential	No domain	86.7	0.051	0.334	ordered	6.53376	0	0	0	na	na	na	na	-0.266906813888902	0.28992897468585
1319	pYd-EPHB1-wt_vs_pYd-EPHB1-dead	CAF16	P43569	YFL028C	Y233	IVDNLDYQK	IVDNLDY(ph)QK_2	TRUE	1.65427	1.7209	up	No	86.1	non-essential	No domain	86.7	0.051	0.334	ordered	6.53376	0	0	0	na	na	na	na	-0.266906813888902	0.28992897468585
1320	pYd-EPHB1-wt_vs_pYd-EPHB1-dead	CPR6	P53691	YLR216C	Y25	IVFELYNDIVPK	IVFELY(ph)NDIVPK_2	TRUE	1.22885	1.23606	up	No	486	non-essential	Pro_isomerase:Domain:CL0475	98.2	0.043	0.239	ordered	1.97665	0	0	0	na	na	na	na	-1.83632499347743	0.545015963107485
1321	pYd-EPHB1-wt_vs_pYd-EPHB1-dead	DAK1	P54838	YML070W	Y167	IVGAFAEEYSSK	IVGAFAEEY(ph)SSK_2	TRUE	2.73897	2.8684	up	No	484	non-essential	Dak1:Family:CL0245	98.27	0.239	0.138	ordered	1.75452	0	0	0	na	na	na	na	-0.953561070275672	0.416768086544963
1322	pYd-EPHB1-wt_vs_pYd-EPHB1-dead	DUR1,2	P32528	YBR208C	Y1127	IVGNDYR	IVGNDY(ph)R_2	TRUE	0.681074	0.675143	up	No	140	non-essential	CT_A_B:Family:CL0475	90.85	0.431	0.095	ordered	-0.807728	0	0	0	na	na	na	na	-0.164339720760553	0.144041539962132
1323	pYd-EPHB1-wt_vs_pYd-EPHB1-dead	PAA1	Q12447	YDR071C	Y152	IVLIAHEPLIPFYER	IVLIAHEPLIPFY(ph)ER_3	TRUE	0.916754	0.88877	up	No	176	non-essential	Acetyltransf_1:Family:CL0257	98.61	0.075	0.284	ordered	1.85279	0	0	0	na	na	na	na	-6.11441556173566	0.981371602042224
1324	pYd-EPHB1-wt_vs_pYd-EPHB1-dead	LYS4	P49367	YDR234W	Y31	IVQSYAVNLPEGK	IVQSY(ph)AVNLPEGK_2	TRUE	1.10224	1.09836	up	No	223	non-essential	Aconitase:Family:No_clan	96.01	0.161	0.277	ordered	6.68681	0	0	0	na	na	na	na	-2.06769550204884	0.541166641348929
1325	pYd-EPHB1-wt_vs_pYd-EPHB1-dead	RPL21A	Q02753	YBR191W	Y156	IVSTEGNVPQTLAPVPYETFI	IVSTEGNVPQTLAPVPY(ph)ETFI_3	TRUE	1.17058	1.18662	up	No	778	non-essential	No domain	87.05	0.816	0.776	disordered	-0.201193	0	0	1	na	na	RPL20B	-1.71184	-2.87676407898865	0.698684210526316
1326	pYd-EPHB1-wt_vs_pYd-EPHB1-dead	ACT1	P60010	YFL039C	Y91	IWHHTFYNELR	IWHHTFY(ph)NELR_3	TRUE	1.08049	1.05351	up	No	2040	essential	Actin:Family:CL0108	98.23	0.373	0.212	ordered	0.141803	21	1	0	P32599	-0.788	na	na	-0.0940841538022539	0.0431482782853128
1327	pYd-EPHB1-wt_vs_pYd-EPHB1-dead	QNS1	P38795	YHR074W	Y123	IWLANDGNYR	IWLANDGNY(ph)R_2	TRUE	1.82311	1.92487	up	No	44.4	essential	CN_hydrolase:Family:No_clan	97.12	0.082	0.225	ordered	3.68108	0	0	0	na	na	na	na	-3.43734586741478	0.770478507704785
1328	pYd-EPHB1-wt_vs_pYd-EPHB1-dead	RPS14A	P06367	YCR031C	Y20	IYASFNDTFVHVTDLSGK	IY(ph)ASFNDTFVHVTDLSGK_3	TRUE	0.586578	0.597677	up	No	1171	non-essential	Ribosomal_S11:Family:CL0267	97.5	0.204	0.266	ordered	-1.12074	0	0	0	na	na	na	na	-2.02884330402625	0.489717470689987
1329	pYd-EPHB1-wt_vs_pYd-EPHB1-dead	DID2	P69771	YKR035W-A	Y55	IYASNAIR	IY(ph)ASNAIR_2	TRUE	1.40894	1.47675	up	No	159	non-essential	Snf7:Family:CL0235	95.77	0.278	0.413	ordered	0.390289	13	0	0	na	na	na	na	-3.28327344648762	0.708994708994709
1330	pYd-EPHB1-wt_vs_pYd-EPHB1-dead	MAP1	Q01662	YLR244C	Y21	IYCSGLQCGR	IY(ph)CSGLQCGR_2	TRUE	2.12114	2.28949	up	No	259	non-essential	No domain	84.63	0.333	0.494	ordered	1.36491	0	0	0	na	na	na	na	-0.0182447843347483	0.0601115191078472
1331	pYd-EPHB1-wt_vs_pYd-EPHB1-dead	MFT1	P33441	YML062C	Y192	IYDDFSK	IY(ph)DDFSK_2	TRUE	1.972	2.00144	up	No	70.9	non-essential	No domain	74.45	0.549	0.518	ordered	-0.478618	0	0	0	na	na	na	na	-1.99379102897944	0.842985318107667
1332	pYd-EPHB1-wt_vs_pYd-EPHB1-dead	TFC3	P34111	YAL001C	Y395	IYDFEGK	IY(ph)DFEGK_2	TRUE	1.24835	1.28084	up	No	16.5	essential	No domain	80.98	0.416	0.374	ordered	-0.71935	0	0	0	na	na	na	na	-2.4445355736143	0.868266739397245
1333	pYd-EPHB1-wt_vs_pYd-EPHB1-dead	RPL10	P41805	YLR075W	Y34	IYDLGKK	IY(ph)DLGKK_2	TRUE	0.637111	0.625224	up	No	2391	essential	Ribosomal_L16:Family:No_clan	97.9	0.157	0.328	ordered	-1.209095	0	0	0	na	na	na	na	-2.02084102670222	0.463919980947845
1334	pYd-EPHB1-wt_vs_pYd-EPHB1-dead	PUT2	P07275	YHR037W	Y71	IYDNNER	IY(ph)DNNER_2	TRUE	2.62148	2.65593	up	No	187	non-essential	Aldedh:Family:CL0099	95.41	0.384	0.287	ordered	0.829245	0	0	0	na	na	na	na	-0.0936052390329122	0.06215956424223
[truncated: 2,424 more rows]

## Sheet: EPHB3
	test	gene	protein	ensembl_IDs	position	peptide_seq	peptide_z	imputed	log2_fc	d_score	regulation	native?	paxdb_abundance	essentiality	pfam_domain	pLDDT	RSA	RSA_n25	order_status	ddG	ECLAIR_interactions	I3D_interactions	AF2_interactions	I3D_interactors	I3D_AC_ddG	AF2_interactors	AF2_AC_ddG	ddE	ddE_normalised
[truncated: 1,136 more rows]

[truncated: 5 more sheets: EPHB4, FGFR2, FGFR3, MERTK, MET]
