# Supplementary material for: The fitness cost of spurious phosphorylation
Source: EMBO J. 2024 Sep 10;43(20):4720–51. doi: 10.1038/s44318-024-00200-7 (PMC11480408; doi:10.1038/s44318-024-00200-7)
Supplement: Supplementary file 11 — Dataset EV5 [file 44318_2024_200_MOESM11_ESM.xlsx]

## Sheet: Legend
Complete list of upregulated (WT-dead) pY sites for each kinase in the vSRC category (WT vSRC and its mutants). Various annotations (MS, structural, evolutionary, abundance) are given for each site and are listed in the column descriptions.

## Sheet: column_descriptions
column name		description
test		conditions compared in the test (perturbation vs control, separated by "_vs_")
gene		gene name
protein		UniProt accession
ensembl_ID		systematic ID corresponding to the UniProt accession
position		position of the modified amino acid
peptide_seq		peptide base sequence
peptide_z		peptide sequence (including PTMs) _ peptide ion charge state
imputed		TRUE if includes any imputed intensity values
log2_fc		log2 intensity fold change (perturbation vs control)
d_score		SAM test statistical significance score (the more extreme, the more significant)
regulation		SAM test regulated: up vs down vs ns (= non-significant)
native?		Found to be natively phosphorylayted in Lanz et al., 2021 AND Leutert et al., 2022?
paxdb_abundance		Abundance reported in paxdb (whole organism – integrated)
essentiality		essentiality data extracted from YeastMine (https://yeastmine.yeastgenome.org/yeastmine/begin.do)
pfam_domain		the pfam domain that the phosphosite maps to. Format is (domain name) / (family or domain) / (clan name)
pLDDT		AlphaFold2 position confidence score. PLDDT < 70 denotes low-confidence predictions.
RSA		Relative solvent accessibility (between 0 and 1)
RSA_n25		RSA from a 25-amino acid window centered on the phosphosite position (-/+ 12 amino acids).
Order_status		Order/disorder predictions on the basis RSA_n25 (disordered: RSA_n25 >= 0.581 )
ddG		Effect of phosphorylation (Y -> pY) on the free energy of folding (predictions from FoldX)
ECLAIR_interactions		Number of interfaces predicted for the phosphosite from machine learning (Meyer et al., 2018)
I3D_interactions		Number of interfaces predicted for the phosphosite from the PDB and homology models (Mosca et al., 2013)
AF2_interactions		Number of interfaces predicted for the phosphosite from AlphaFold2 models (Humphreys et al., 2021)
I3D_interactors		Interactors for the interfaces predicted by Interactome3D (PDB and homology models)
I3D_AC_ddG		Free energy of complex formation (ΔΔG) for phosphorylation (Y → pY), for I3D interfaces. Predictions from FoldX
AF2_interactors		Interactors for the interfaces predicted by AlphaFold2 (Humphreys et al., 2021)
AF2_AC_ddG		Free energy of complex formation (ΔΔG) for phosphorylation (Y → pY), for AF2 interfaces. Predictions from FoldX
ddE		GEMME prediction scores on the basis of sequence conservation (Laine et al., 2019). More negatives are more harmful.
ddE_normalised		Rank-normalised ddE scores (within proteins). Least harmful mutations have a score of 0 and vice versa.

## Sheet: L308A
	test	gene	protein	ensembl_IDs	position	peptide_seq	peptide_z	imputed	log2_fc	d_score	regulation	native?	paxdb_abundance	essentiality	pfam_domain	pLDDT	RSA	RSA_n25	order_status	ddG	ECLAIR_interactions	I3D_interactions	AF2_interactions	I3D_interactors	I3D_AC_ddG	AF2_interactors	AF2_AC_ddG	ddE	ddE_normalised
1	vSRC-L308A-mut_vs_vSRC-vSRC-dead	BOS1	P25385	YLR078C	Y5	MNALYNHAVK	(ac)MNALY(ph)NHAVK_2	TRUE	1.21854	1.03956	up	No	16.9	essential	No domain	78.33	0.227	0.338	ordered	-1.20578	0	0	0	na	na	na	na	-2.45986669451496	0.667890304469877
2	vSRC-L308A-mut_vs_vSRC-vSRC-dead	YPT1	P01123	YFL038C	Y5	MNSEYDYLFK	(ac)MNSEY(ph)DYLFK_2	TRUE	2.08491	1.75151	up	No	108	essential	No domain	92.36	0.231	0.385	ordered	-1.3439	2	0	0	na	na	na	na	-0.0152269527273631	0.0806045340050378
3	vSRC-L308A-mut_vs_vSRC-vSRC-dead	YBR016W	P38216	YBR016W	Y6	SANDYYGGTAGEK	(ac)SANDY(ph)YGGTAGEK_2	TRUE	1.79236	1.44847	up	No	17.4	non-essential	No domain	71.08	0.741	0.729	disordered	-0.331551	0	0	0	na	na	na	na	-1.66525258947735	0.752679307502061
4	vSRC-L308A-mut_vs_vSRC-vSRC-dead	SAH1	P39954	YER043C	Y8	SAPAQNYK	(ac)SAPAQNY(ph)K_1	TRUE	0.848912	0.67943	up	No	4120	essential	AdoHcyase:Domain:CL0325	95.76	0.235	0.547	ordered	-0.936124	0	0	1	na	na	CAF16	0.389700000000001	-0.790317731337436	0.294255568581477
5	vSRC-L308A-mut_vs_vSRC-vSRC-dead	SAH1	P39954	YER043C	Y8	SAPAQNYK	(ac)SAPAQNY(ph)K_2	TRUE	1.83405	1.56377	up	No	4120	essential	AdoHcyase:Domain:CL0325	95.76	0.235	0.547	ordered	-0.936124	0	0	1	na	na	CAF16	0.389700000000001	-0.790317731337436	0.294255568581477
6	vSRC-L308A-mut_vs_vSRC-vSRC-dead	TIF2	P10081	YJL138C	Y17	SEGITDIEESQIQTNYDK	(ac)SEGITDIEESQIQTNY(ph)DK_2	TRUE	1.73593	1.47725	up	No	962	non-essential	No domain	90.35	0.114	0.367	ordered	2.61444	0	0	0	na	na	na	na	0	0.063707850193256
7	vSRC-L308A-mut_vs_vSRC-vSRC-dead	TIF2	P10081	YJL138C	Y17	SEGITDIEESQIQTNYDK	(ac)SEGITDIEESQIQTNY(ph)DK_3	TRUE	1.23361	0.997968	up	No	962	non-essential	No domain	90.35	0.114	0.367	ordered	2.61444	0	0	0	na	na	na	na	0	0.063707850193256
8	vSRC-L308A-mut_vs_vSRC-vSRC-dead	LYS21	Q12122	YDL131W	Y23	SENNEFQSVTESTTAPTTSNPYGPNPADYLSNVK	(ac)SENNEFQSVTESTTAPTTSNPY(ph)GPNPADYLSNVK_4	TRUE	1.8663	1.5816	up	No	377	non-essential	No domain	86.76	0.506	0.531	ordered	-0.254058	5	0	0	na	na	na	na	0	0.0694668820678513
9	vSRC-L308A-mut_vs_vSRC-vSRC-dead	EMC4	P53073	YGL231C	Y7	SEQEPYEWAK	(ac)SEQEPY(ph)EWAK_2	TRUE	1.51366	1.29662	up	No	94.5	non-essential	No domain	82.22	0.663	0.67	disordered	-0.0973635	0	0	1	na	na	EMC2	2.4003	-1.02066355404631	0.387392391002499
10	vSRC-L308A-mut_vs_vSRC-vSRC-dead	YOP1	Q12402	YPR028W	Y4	SEYASSIHSQMK	(ac)SEY(ph)ASSIHSQM(ox)K_2	TRUE	1.94602	1.58692	up	No	259	non-essential	No domain	74.91	0.694	0.538	ordered	-0.372823	0	0	0	na	na	na	na	-0.536738807859594	0.183521147373043
11	vSRC-L308A-mut_vs_vSRC-vSRC-dead	YOP1	Q12402	YPR028W	Y4	SEYASSIHSQMK	(ac)SEY(ph)ASSIHSQMK_2	TRUE	2.48503	2.12502	up	No	259	non-essential	No domain	74.91	0.694	0.538	ordered	-0.372823	0	0	0	na	na	na	na	-0.536738807859594	0.183521147373043
12	vSRC-L308A-mut_vs_vSRC-vSRC-dead	HSP42	Q12329	YDR171W	Y11	SFYQPSLSLYDVLNALSNQTGQR	(ac)SFYQPSLSLY(ph)DVLNALSNQTGQR_3	TRUE	0.97679	0.731205	up	No	145	non-essential	No domain	78.51	0.659	0.676	disordered	-0.140476	0	0	0	na	na	na	na	-3.28963974540862	0.947624309392265
13	vSRC-L308A-mut_vs_vSRC-vSRC-dead	SCL1	P21243	YGL011C	Y12	SGAAAASAAGYDR	(ac)SGAAAASAAGY(ph)DR_2	TRUE	1.55009	1.33759	up	No	380	essential	Proteasome_A_N:Family:CL0052	86.57	0.235	0.553	ordered	-0.565282	1	0	0	na	na	na	na	-2.74988794518218	0.766739788989867
14	vSRC-L308A-mut_vs_vSRC-vSRC-dead	CDC28	P00546	YBR160W	Y8	SGELANYK	(ac)SGELANY(ph)K_2	TRUE	0.706195	0.601576	up	No	110	essential	Pkinase:Domain:CL0016	93.11	0.051	0.395	ordered	6.48442	0	0	0	na	na	na	na	-1.48816279063061	0.81020930848715
15	vSRC-L308A-mut_vs_vSRC-vSRC-dead	SED4	P25365	YCR067C	Y8	SGNSANYDVGYPIYGAK	(ac)SGNSANY(ph)DVGYPIYGAK_2	TRUE	1.91481	1.64655	up	No	6.97	non-essential	No domain	96.43	0.216	0.339	ordered	-1.18782	0	0	0	na	na	na	na	-2.09751798905905	0.882155388471178
16	vSRC-L308A-mut_vs_vSRC-vSRC-dead	DPM1	P14020	YPR183W	Y5	SIEYSVIVPAYHEK	(ac)SIEY(ph)SVIVPAYHEK_2	TRUE	1.29366	1.10797	up	No	172	essential	No domain	98.74	0.063	0.253	ordered	1.45372	0	0	0	na	na	na	na	-0.471422997047765	0.716426740287912
17	vSRC-L308A-mut_vs_vSRC-vSRC-dead	YPT32	P51996	YGL210W	Y10	SNEDYGYDYDYLFK	(ac)SNEDYGYDY(ph)DYLFK_2	TRUE	1.12959	0.927356	up	No	66.7	non-essential	No domain	91.44	0.165	0.438	ordered	-0.224492	0	0	0	na	na	na	na	-0.0242245766344608	0.157183499288762
18	vSRC-L308A-mut_vs_vSRC-vSRC-dead	RPC40	P07703	YPR110C	Y9	SNIVGIEYNR	(ac)SNIVGIEY(ph)NR_2	TRUE	1.75411	1.49085	up	No	236	essential	No domain	89.24	0.545	0.394	ordered	-0.00140745	0	0	0	na	na	na	na	-0.12165619254918	0.0760468222169849
19	vSRC-L308A-mut_vs_vSRC-vSRC-dead	SRB6	P32570	YBR253W	Y7	SNQALYEK	(ac)SNQALY(ph)EK_2	TRUE	0.806804	0.64928	up	No	24.5	essential	No domain	92.98	0.616	0.438	ordered	-0.959742	1	0	1	na	na	MED11	1.68838	-1.93452794204616	0.628532670133394
20	vSRC-L308A-mut_vs_vSRC-vSRC-dead	CAM1	P29547	YPL048W	Y7	SQGTLYANFR	(ac)SQGTLY(ph)ANFR_2	TRUE	2.2249	1.97779	up	No	451	non-essential	GST_N:Domain:CL0172	98.18	0.039	0.249	ordered	3.82824	0	0	0	na	na	na	na	-2.12779001200965	0.53298655163664
21	vSRC-L308A-mut_vs_vSRC-vSRC-dead	TEF4	P36008	YKL081W	Y7	SQGTLYINR	(ac)SQGTLY(ph)INR_2	TRUE	1.1354	0.980306	up	No	2717	non-essential	GST_N:Domain:CL0172	97.37	0.027	0.255	ordered	1.95879	0	0	0	na	na	na	na	-2.08981934574476	0.50926517571885
22	vSRC-L308A-mut_vs_vSRC-vSRC-dead	ERG10	P41338	YPL028W	Y6	SQNVYIVSTAR	(ac)SQNVY(ph)IVSTAR_2	TRUE	2.09749	1.69513	up	No	629	essential	Thiolase_N:Domain:CL0046	98.78	0.086	0.188	ordered	3.00612	0	0	0	na	na	na	na	-1.49352161312502	0.605395398042846
23	vSRC-L308A-mut_vs_vSRC-vSRC-dead	CPR1	P14832	YDR155C	Y5	SQVYFDVEADGQPIGR	(ac)SQVY(ph)FDVEADGQPIGR_2	TRUE	2.57254	2.19551	up	No	2772	non-essential	Pro_isomerase:Domain:CL0475	98.85	0.161	0.264	ordered	-0.256879	0	0	0	na	na	na	na	-1.18833829469577	0.619947848761408
24	vSRC-L308A-mut_vs_vSRC-vSRC-dead	CPR1	P14832	YDR155C	Y5	SQVYFDVEADGQPIGR	(ac)SQVY(ph)FDVEADGQPIGR_3	TRUE	1.09792	0.881352	up	No	2772	non-essential	Pro_isomerase:Domain:CL0475	98.85	0.161	0.264	ordered	-0.256879	0	0	0	na	na	na	na	-1.18833829469577	0.619947848761408
25	vSRC-L308A-mut_vs_vSRC-vSRC-dead	AMS1	P22855	YGL156W	Y8	SSEDIIYDPQFKPVQGIYENR	(ac)SSEDIIY(ph)DPQFKPVQGIYENR_3	TRUE	1.02743	0.796086	up	No	34	non-essential	No domain	83.17	0.639	0.603	disordered	-0.418648	0	0	0	na	na	na	na	-0.111501176874447	0.0867494471848954
26	vSRC-L308A-mut_vs_vSRC-vSRC-dead	AMS1	P22855	YGL156W	Y19	SSEDIIYDPQFKPVQGIYENR	(ac)SSEDIIYDPQFKPVQGIY(ph)ENR_3	TRUE	2.05146	1.80939	up	No	34	non-essential	No domain	93.8	0.243	0.455	ordered	-0.592037	0	0	0	na	na	na	na	-0.834516035907576	0.454304667946444
27	vSRC-L308A-mut_vs_vSRC-vSRC-dead	YPT31	P38555	YER031C	Y10	SSEDYGYDYDLLFK	(ac)SSEDYGYDY(ph)DLLFK_2	TRUE	0.971872	0.827644	up	No	148	non-essential	No domain	93.09	0.208	0.446	ordered	-0.0955934	0	0	0	na	na	na	na	-0.0874766044165465	0.278800755429651
28	vSRC-L308A-mut_vs_vSRC-vSRC-dead	CDC123	Q05791	YLR215C	Y6	SSQEYTTFIDIPVTR	(ac)SSQEY(ph)TTFIDIPVTR_2	TRUE	1.43951	1.24466	up	No	28.6	essential	No domain	70.88	0.694	0.591	disordered	-0.0630795	0	0	0	na	na	na	na	-0.660341099146089	0.294031597425395
29	vSRC-L308A-mut_vs_vSRC-vSRC-dead	RPT6	Q01939	YGL048C	Y22	TAAVTSSNIVLETHESGIKPYFEQK	(ac)TAAVTSSNIVLETHESGIKPY(ph)FEQK_3	TRUE	1.48676	1.23836	up	No	295	essential	No domain	83.44	0.514	0.598	disordered	-0.19171	0	0	0	na	na	na	na	-0.353935030348828	0.234287839345482
30	vSRC-L308A-mut_vs_vSRC-vSRC-dead	TDA3	P38758	YHR009C	Y431	CDELYHYVSK	(pc)CDELYHY(ph)VSK_2	TRUE	0.743861	0.568979	up	No	64.5	essential	DAO:Domain:CL0063	98.24	0.165	0.245	ordered	1.15584	0	0	0	na	na	na	na	-0.103069243151242	0.342209916939341
31	vSRC-L308A-mut_vs_vSRC-vSRC-dead	FAP7	Q12055	YDL166C	Y108	CDNSNLYSR	(pc)CDNSNLY(ph)SR_2	TRUE	1.26482	1.0787	up	No	84.5	essential	AAA_18:Domain:CL0023	98.54	0.42	0.305	ordered	0.0290816	5	0	1	na	na	RPS14B	-0.0987599999999986	-1.51704924999051	0.53037195611453
32	vSRC-L308A-mut_vs_vSRC-vSRC-dead	RPC40	P07703	YPR110C	Y266	CFPPGVIGIDEGSDEAYVK	(pc)CFPPGVIGIDEGSDEAY(ph)VK_2	TRUE	0.741031	0.627265	up	No	236	essential	RNA_pol_L:Domain:CL0509	95.11	0.435	0.317	ordered	0.5575	0	0	0	na	na	na	na	-0.220754370278811	0.152250765967476
33	vSRC-L308A-mut_vs_vSRC-vSRC-dead	FUM1	P08417	YPL262W	Y331	CGYHELMLPENEPGSSIMPGK	(pc)CGY(ph)HELMLPENEPGSSIMPGK_3	TRUE	1.36458	1.16278	up	No	203	non-essential	Lyase_1:Domain:No_clan	97.41	0.251	0.336	ordered	-0.677743	0	0	0	na	na	na	na	-1.49312457208499	0.52858067299396
34	vSRC-L308A-mut_vs_vSRC-vSRC-dead	FAS1	P07149	YKL182W	Y836	CIAACTGVPDDKWEQTYK	(pc)CIAACTGVPDDKWEQTY(ph)K_2	TRUE	1.56944	1.32179	up	No	1976	essential	DUF1729:Family:No_clan	95.35	0.082	0.224	ordered	2.96727	0	0	0	na	na	na	na	-3.37160986384233	0.789425051334702
35	vSRC-L308A-mut_vs_vSRC-vSRC-dead	FAS1	P07149	YKL182W	Y836	CIAACTGVPDDKWEQTYK	(pc)CIAACTGVPDDKWEQTY(ph)K_3	TRUE	1.31623	1.10229	up	No	1976	essential	DUF1729:Family:No_clan	95.35	0.082	0.224	ordered	2.96727	0	0	0	na	na	na	na	-3.37160986384233	0.789425051334702
36	vSRC-L308A-mut_vs_vSRC-vSRC-dead	UBP15	P50101	YMR304W	Y330	CINVDYESAR	(pc)CINVDY(ph)ESAR_2	TRUE	1.45721	1.22543	up	No	62.8	non-essential	UCH:Family:CL0125	87.3	0.173	0.311	ordered	1.21915	0	0	0	na	na	na	na	-3.29974406214659	0.830604601391118
37	vSRC-L308A-mut_vs_vSRC-vSRC-dead	ADH6	Q04894	YMR318C	Y113	CKNDNEPYCTK	(pc)CKNDNEPY(ph)CTK_2	TRUE	2.10827	1.7382	up	No	218	non-essential	ADH_N:Domain:CL0296	97.72	0.302	0.287	ordered	0.977428	3	2	0	P25377 / Q04894	2.418 / 0.601	na	na	-0.18507176449148	0.706097382658283
38	vSRC-L308A-mut_vs_vSRC-vSRC-dead	CCW14	O13547	YLR390W-A	Y76	CLDSICPNNDADAAYSAFK	(pc)CLDSICPNNDADAAY(ph)SAFK_2	TRUE	2.03035	1.65999	up	No	834	non-essential	CFEM:Domain:No_clan	90.13	0.114	0.384	ordered	0.178802	0	0	0	na	na	na	na	-0.851055624582294	0.507529781973477
39	vSRC-L308A-mut_vs_vSRC-vSRC-dead	CCW14	O13547	YLR390W-A	Y76	CLDSICPNNDADAAYSAFK	(pc)CLDSICPNNDADAAY(ph)SAFK_3	TRUE	1.31005	1.14727	up	No	834	non-essential	CFEM:Domain:No_clan	90.13	0.114	0.384	ordered	0.178802	0	0	0	na	na	na	na	-0.851055624582294	0.507529781973477
40	vSRC-L308A-mut_vs_vSRC-vSRC-dead	ATG22	P25568	YCL038C	Y195	CQSQGAYEPDKVDSLTTVISGR	(pc)CQSQGAY(ph)EPDKVDSLTTVISGR_3	TRUE	1.59522	1.37123	up	No	4.56	non-essential	ATG22:Family:CL0015	72.97	0.439	0.307	ordered	-0.503411	0	0	0	na	na	na	na	0	0.069159810521067
41	vSRC-L308A-mut_vs_vSRC-vSRC-dead	GAL7	P08431	YBR018C	Y55	CYLCPGNKR	(pc)CY(ph)LCPGNKR_2	TRUE	2.67763	2.26203	up	No	5.96	non-essential	GalP_UDP_transf:Domain:CL0265	96.3	0.522	0.382	ordered	-0.133588	0	0	0	na	na	na	na	-2.72810786921764	0.80802415875755
42	vSRC-L308A-mut_vs_vSRC-vSRC-dead	GAL7	P08431	YBR018C	Y55	CYLCPGNK	(pc)CY(ph)LCPGNK_2	TRUE	3.17089	2.62344	up	No	5.96	non-essential	GalP_UDP_transf:Domain:CL0265	96.3	0.522	0.382	ordered	-0.133588	0	0	0	na	na	na	na	-2.72810786921764	0.80802415875755
43	vSRC-L308A-mut_vs_vSRC-vSRC-dead	BMH1	P29311	YER177W	Y10	EDSVYLAK	(py)EDSVY(ph)LAK_2	TRUE	1.76841	1.45608	up	No	1649	non-essential	No domain	97.45	0.576	0.47	ordered	-0.200682	9	0	0	na	na	na	na	-0.672761891704995	0.415377033021193
44	vSRC-L308A-mut_vs_vSRC-vSRC-dead	HSC82	P15108	YMR186W	Y543	EKEIKEYEPLTK	(py)EKEIKEY(ph)EPLTK_3	TRUE	1.30789	1.07822	up	No	4538	non-essential	HSP90:Family:No_clan	94.83	0.055	0.338	ordered	0.88543	0	0	0	na	na	na	na	-0.65563102252462	0.360806270996641
45	vSRC-L308A-mut_vs_vSRC-vSRC-dead	GAL10	P04397	YBR019C	Y231	EKLYIFGDDYDSR	(py)EKLY(ph)IFGDDYDSR_2	TRUE	0.974849	0.767903	up	No	6.04	non-essential	GDP_Man_Dehyd:Domain:CL0063	93.97	0.341	0.256	ordered	-0.458045	3	0	0	na	na	na	na	0	NaN
46	vSRC-L308A-mut_vs_vSRC-vSRC-dead	TPS2	P31688	YDR074W	Y97	EKPQDLDDDPLYLTK	(py)EKPQDLDDDPLY(ph)LTK_2	TRUE	1.00281	0.759673	up	No	289	non-essential	Glyco_transf_20:Family:CL0113	76.54	0.2	0.424	ordered	0.692355	0	0	0	na	na	na	na	-0.184331833796238	0.220035252643948
47	vSRC-L308A-mut_vs_vSRC-vSRC-dead	TCB1	Q12466	YOR086C	Y845	ELEDMYSNR	(py)ELEDMY(ph)SNR_2	TRUE	1.29124	1.01178	up	No	618	non-essential	No domain	83.28	0.035	0.301	ordered	7.01436	0	0	0	na	na	na	na	-0.570064494825143	0.188689299908964
48	vSRC-L308A-mut_vs_vSRC-vSRC-dead	MIC19	P43594	YFR011C	Y42	ESDYVTK	(py)ESDY(ph)VTK_2	TRUE	2.18916	1.83726	up	No	96.5	non-essential	DUF1690:Family:No_clan	89.92	0.533	0.507	ordered	-0.181195	0	0	0	na	na	na	na	-1.19741232739385	0.533063006862133
49	vSRC-L308A-mut_vs_vSRC-vSRC-dead	MET6	P05694	YER091C	Y552	ESVYAQSITSKPVK	(py)ESVY(ph)AQSITSKPVK_3	TRUE	0.844578	0.699052	up	No	5820	non-essential	Meth_synt_2:Domain:CL0160	98.87	0.22	0.217	ordered	1.53334	1	0	0	na	na	na	na	-2.09868137136611	0.549927939057031
50	vSRC-L308A-mut_vs_vSRC-vSRC-dead	VMA1	P17255	YDL185W	Y331	ETMYSVVQK	(py)ETMY(ph)SVVQK_2	TRUE	0.986375	0.821773	up	No	1976	non-essential	ATP-synt_ab:Domain:CL0023	85.69	0.098	0.235	ordered	0.672798	0	0	0	na	na	na	na	-1.22427929628855	0.553976993412644
51	vSRC-L308A-mut_vs_vSRC-vSRC-dead	ILV5	P06168	YLR355C	Y257	EVNSDLYGER	(py)EVNSDLY(ph)GER_2	TRUE	2.26348	1.89047	up	Yes	4284	essential	IlvC:Family:CL0106	97.42	0.278	0.286	ordered	-0.93019	0	0	0	na	na	na	na	-4.2367401315932	0.768348776748217
52	vSRC-L308A-mut_vs_vSRC-vSRC-dead	HSC82	P15108	YMR186W	Y543	EYEPLTK	(py)EY(ph)EPLTK_2	TRUE	0.884293	0.696475	up	No	4538	non-essential	HSP90:Family:No_clan	94.83	0.055	0.338	ordered	0.88543	0	0	0	na	na	na	na	-0.65563102252462	0.360806270996641
53	vSRC-L308A-mut_vs_vSRC-vSRC-dead	RAS2	P01120	YNL098C	Y165	QAINVEEAFYTLAR	(py)QAINVEEAFY(ph)TLAR_2	TRUE	0.944702	0.798496	up	No	209	non-essential	Ras:Domain:CL0023	98.42	0.11	0.242	ordered	1.22522	0	0	0	na	na	na	na	-0.243136042762157	0.611801242236025
54	vSRC-L308A-mut_vs_vSRC-vSRC-dead	PAB1	P04147	YER165W	Y514	QALGEQLYK	(py)QALGEQLY(ph)K_2	TRUE	0.813184	0.692325	up	No	1976	essential	PABP:Family:No_clan	92.07	0.318	0.407	ordered	0.0823342	0	0	0	na	na	na	na	-2.29376355506405	0.656663322083371
55	vSRC-L308A-mut_vs_vSRC-vSRC-dead	MVP1	P40959	YMR004W	Y255	QATYDTSNEFADKK	(py)QATY(ph)DTSNEFADKK_2	TRUE	1.14776	0.942512	up	No	25.4	non-essential	No domain	91.83	0.286	0.389	ordered	-1.34883	0	0	0	na	na	na	na	-2.07586926332641	0.613424134550895
56	vSRC-L308A-mut_vs_vSRC-vSRC-dead	MVP1	P40959	YMR004W	Y255	QATYDTSNEFADK	(py)QATY(ph)DTSNEFADK_2	TRUE	1.18066	1.01091	up	No	25.4	non-essential	No domain	91.83	0.286	0.389	ordered	-1.34883	0	0	0	na	na	na	na	-2.07586926332641	0.613424134550895
57	vSRC-L308A-mut_vs_vSRC-vSRC-dead	RPL4A	P10664	YBR031W	Y50	QAYAVSEK	(py)QAY(ph)AVSEK_2	TRUE	1.19354	1.00661	up	No	1724	non-essential	Ribosomal_L4:Family:No_clan	97.59	0.478	0.391	ordered	-0.673278	0	0	0	na	na	na	na	-2.84684494503842	0.61398662401861
58	vSRC-L308A-mut_vs_vSRC-vSRC-dead	HMO1	Q03973	YDR174W	Y171	QAYNVELENYQR	(py)QAYNVELENY(ph)QR_2	TRUE	0.906011	0.724613	up	No	209	non-essential	HMG_box:Domain:CL0114	91.4	0.086	0.375	ordered	0.330782	0	0	0	na	na	na	na	-4.66547103536117	0.953335488738011
59	vSRC-L308A-mut_vs_vSRC-vSRC-dead	YGR266W	P53326	YGR266W	Y327	QDGDEYAYLK	(py)QDGDEY(ph)AYLK_2	TRUE	1.27688	1.02493	up	No	38.1	non-essential	PhoD_2:Domain:CL0163	91.74	0.655	0.247	ordered	-0.276559	0	0	0	na	na	na	na	-0.62595996609371	0.167555388659407
60	vSRC-L308A-mut_vs_vSRC-vSRC-dead	GDI1	P39958	YER136W	Y57	QDHYGGEAASVTLSQLYEK	(py)QDHYGGEAASVTLSQLY(ph)EK_2	TRUE	1.22206	1.01608	up	No	321	essential	GDI:Family:CL0063	97.94	0.016	0.301	ordered	9.48594	0	0	0	na	na	na	na	-1.22556068124045	0.353428654800117
61	vSRC-L308A-mut_vs_vSRC-vSRC-dead	GDI1	P39958	YER136W	Y57	QDHYGGEAASVTLSQLYEK	(py)QDHYGGEAASVTLSQLY(ph)EK_3	TRUE	1.49327	1.22207	up	No	321	essential	GDI:Family:CL0063	97.94	0.016	0.301	ordered	9.48594	0	0	0	na	na	na	na	-1.22556068124045	0.353428654800117
62	vSRC-L308A-mut_vs_vSRC-vSRC-dead	RHO1	P06780	YPR165W	Y162	QEGQQPVTSQEGQSVADQIGATGYYECSAK	(py)QEGQQPVTSQEGQSVADQIGATGYY(ph)ECSAK_3	TRUE	2.17943	1.86544	up	No	136	essential	Ras:Domain:CL0023	98.89	0.329	0.295	ordered	-0.246653	0	0	0	na	na	na	na	-0.476254296332987	0.544342105263158
63	vSRC-L308A-mut_vs_vSRC-vSRC-dead	YHB1	P39676	YGR234W	Y203	QENQYDALR	(py)QENQY(ph)DALR_2	TRUE	1.49415	1.24621	up	No	3996	non-essential	FAD_binding_6:Domain:CL0076	97.34	0.184	0.217	ordered	-0.917889	0	0	0	na	na	na	na	-0.839486922992045	0.471705579738821
64	vSRC-L308A-mut_vs_vSRC-vSRC-dead	CDC12	P32468	YHR107C	Y134	QEQQPYR	(py)QEQQPY(ph)R_2	TRUE	2.20385	1.783	up	No	124	essential	Septin:Domain:CL0023	80.69	0.824	0.319	ordered	-0.171916	2	0	0	na	na	na	na	-0.556028583398587	0.159229077738973
65	vSRC-L308A-mut_vs_vSRC-vSRC-dead	BNA4	P38169	YBL098W	Y97	QESQLYGLHGEAINSINR	(py)QESQLY(ph)GLHGEAINSINR_3	TRUE	1.04815	0.851937	up	No	31.3	non-essential	FAD_binding_3:Family:CL0063	88	0.063	0.296	ordered	4.34456	0	0	0	na	na	na	na	-3.14124717097706	0.89317388567832
66	vSRC-L308A-mut_vs_vSRC-vSRC-dead	ACT1	P60010	YFL039C	Y362	QEYDESGPSIVHHK	(py)QEY(ph)DESGPSIVHHK_2	TRUE	1.12903	0.918975	up	No	2040	essential	Actin:Family:CL0108	98.29	0.043	0.321	ordered	5.33924	0	0	0	na	na	na	na	-3.12330066530766	0.923963457484188
67	vSRC-L308A-mut_vs_vSRC-vSRC-dead	ACT1	P60010	YFL039C	Y362	QEYDESGPSIVHHK	(py)QEY(ph)DESGPSIVHHK_3	TRUE	1.2566	1.03299	up	No	2040	essential	Actin:Family:CL0108	98.29	0.043	0.321	ordered	5.33924	0	0	0	na	na	na	na	-3.12330066530766	0.923963457484188
68	vSRC-L308A-mut_vs_vSRC-vSRC-dead	AMS1	P22855	YGL156W	Y33	QFIDTGGDYHDLNLPK	(py)QFIDTGGDY(ph)HDLNLPK_2	TRUE	1.40898	1.06998	up	No	34	non-essential	No domain	92.5	0.451	0.336	ordered	-0.0948367	0	0	0	na	na	na	na	-1.52892626078694	0.630525113600467
69	vSRC-L308A-mut_vs_vSRC-vSRC-dead	AMS1	P22855	YGL156W	Y33	QFIDTGGDYHDLNLPK	(py)QFIDTGGDY(ph)HDLNLPK_3	TRUE	0.969129	0.80025	up	No	34	non-essential	No domain	92.5	0.451	0.336	ordered	-0.0948367	0	0	0	na	na	na	na	-1.52892626078694	0.630525113600467
70	vSRC-L308A-mut_vs_vSRC-vSRC-dead	AAC1	P04710	YMR056C	Y168	QFNGLLDVYKK	(py)QFNGLLDVY(ph)KK_2	TRUE	1.2316	0.97683	up	No	13	non-essential	Mito_carr:Family:No_clan	98.55	0.18	0.357	ordered	2.05211	1	0	0	na	na	na	na	-0.0746276994879686	0.295861011752683
71	vSRC-L308A-mut_vs_vSRC-vSRC-dead	ISC1	P40015	YER019W	Y201	QGDAAYLCHR	(py)QGDAAY(ph)LCHR_2	TRUE	1.1186	0.928986	up	No	4.13	non-essential	Exo_endo_phos:Domain:CL0530	96.72	0.02	0.181	ordered	0.249791	0	0	0	na	na	na	na	-3.61590511296628	0.792404923552465
72	vSRC-L308A-mut_vs_vSRC-vSRC-dead	BCY1	P07278	YIL033C	Y220	QGDQGDYFYVVEK	(py)QGDQGDY(ph)FYVVEK_2	TRUE	0.813947	0.664055	up	No	153	non-essential	cNMP_binding:Domain:CL0029	92.09	0.318	0.253	ordered	0.406591	4	0	0	na	na	na	na	-1.76510641776816	0.587029421069282
73	vSRC-L308A-mut_vs_vSRC-vSRC-dead	PGM2	P37012	YMR105C	Y331	QGIYGLAR	(py)QGIY(ph)GLAR_2	TRUE	3.05058	2.56394	up	No	350	non-essential	PGM_PMM_III:Domain:No_clan	98.21	0.31	0.165	ordered	0.291117	0	0	0	na	na	na	na	0	0.0876081224848513
74	vSRC-L308A-mut_vs_vSRC-vSRC-dead	LSC1	P53598	YOR142W	Y59	QGTFHASISQEYGTNVVGGTNPK	(py)QGTFHASISQEY(ph)GTNVVGGTNPK_3	TRUE	1.81257	1.5567	up	No	334	non-essential	CoA_binding:Domain:CL0063	97.75	0.129	0.275	ordered	6.7211	0	0	0	na	na	na	na	-1.03135148574739	0.587849195549508
75	vSRC-L308A-mut_vs_vSRC-vSRC-dead	SGM1	P47166	YJR134C	Y347	QHASFQYNR	(py)QHASFQY(ph)NR_2	TRUE	1.33281	1.11921	up	No	22.7	non-essential	No domain	92.37	0.596	0.521	ordered	-0.271516	0	0	0	na	na	na	na	-1.10335189804837	0.722729134855313
76	vSRC-L308A-mut_vs_vSRC-vSRC-dead	RPG1	P38249	YBR079C	Y215	QHLDAANYQQSK	(py)QHLDAANY(ph)QQSK_2	TRUE	1.42786	1.23084	up	No	1295	essential	No domain	91.22	0.643	0.316	ordered	0.45679	14	0	0	na	na	na	na	-3.01270224081403	0.714777195281783
77	vSRC-L308A-mut_vs_vSRC-vSRC-dead	ILV5	P06168	YLR355C	Y61	QINFGGTVETVYER	(py)QINFGGTVETVY(ph)ER_2	TRUE	2.06275	1.60314	up	No	4284	essential	No domain	92.5	0.122	0.371	ordered	1.01883	0	0	0	na	na	na	na	-1.6326865225056	0.341977201519899
78	vSRC-L308A-mut_vs_vSRC-vSRC-dead	CDC3	P32457	YLR314C	Y99	QINGYVGFANLPK	(py)QINGY(ph)VGFANLPK_2	TRUE	1.1756	0.97762	up	Yes	593	essential	No domain	70.03	0.6	0.628	disordered	-0.711199	0	0	0	na	na	na	na	-1.67839447678357	0.514172909495849
79	vSRC-L308A-mut_vs_vSRC-vSRC-dead	HOF1	Q05080	YMR032W	Y102	QIYTDTK	(py)QIY(ph)TDTK_2	TRUE	0.696969	0.565379	up	No	18.7	non-essential	No domain	97.78	0.122	0.269	ordered	-0.773037	0	0	0	na	na	na	na	-0.544784416880535	0.391623121480941
80	vSRC-L308A-mut_vs_vSRC-vSRC-dead	TPA1	P40032	YER049W	Y394	QKELEQECPYHSK	(py)QKELEQECPY(ph)HSK_2	TRUE	0.761644	0.649064	up	No	117	non-essential	Ofd1_CTDD:Domain:CL0029	98.19	0.322	0.235	ordered	0.991943	0	0	1	na	na	ETT1	3.330056	-0.0927072197508226	0.212746821470913
81	vSRC-L308A-mut_vs_vSRC-vSRC-dead	TPA1	P40032	YER049W	Y394	QKELEQECPYHSK	(py)QKELEQECPY(ph)HSK_3	TRUE	1.72374	1.40794	up	No	117	non-essential	Ofd1_CTDD:Domain:CL0029	98.19	0.322	0.235	ordered	0.991943	0	0	1	na	na	ETT1	3.330056	-0.0927072197508226	0.212746821470913
82	vSRC-L308A-mut_vs_vSRC-vSRC-dead	EDE1	P34216	YBL047C	Y787	QKELNDYQK	(py)QKELNDY(ph)QK_2	TRUE	0.884398	0.723551	up	No	229	non-essential	No domain	90.51	0.624	0.523	ordered	-0.238182	0	0	0	na	na	na	na	-2.56110462065466	0.836766733037219
83	vSRC-L308A-mut_vs_vSRC-vSRC-dead	PMA1	P05030	YGL008C	Y579	QLGLGTNIYNAER	(py)QLGLGTNIY(ph)NAER_2	TRUE	1.41116	1.18283	up	No	4368	essential	Hydrolase:Domain:CL0137	85.24	0.267	0.336	ordered	-0.66857	2	0	0	na	na	na	na	-1.1937043622692	0.425434321426524
84	vSRC-L308A-mut_vs_vSRC-vSRC-dead	PFK2	P16862	YMR205C	Y928	QLYDYETEVSMR	(py)QLYDY(ph)ETEVSMR_2	TRUE	0.846725	0.679953	up	No	1552	non-essential	No domain	89.47	0.196	0.278	ordered	0.701316	5	0	0	na	na	na	na	-0.119257257801758	0.142731664470795
85	vSRC-L308A-mut_vs_vSRC-vSRC-dead	YPL067C	Q02754	YPL067C	Y43	QMTDKYHEHK	(py)QMTDKY(ph)HEHK_2	TRUE	0.798783	0.670125	up	No	41.8	non-essential	DUF3605:Family:No_clan	95.43	0.098	0.406	ordered	-1.30389	0	0	0	na	na	na	na	-5.6642793294851	0.942194992008524
86	vSRC-L308A-mut_vs_vSRC-vSRC-dead	YPL067C	Q02754	YPL067C	Y43	QMTDKYHEHK	(py)QMTDKY(ph)HEHK_3	TRUE	1.99647	1.58315	up	No	41.8	non-essential	DUF3605:Family:No_clan	95.43	0.098	0.406	ordered	-1.30389	0	0	0	na	na	na	na	-5.6642793294851	0.942194992008524
87	vSRC-L308A-mut_vs_vSRC-vSRC-dead	RPS18A	P0CX55	YDR450W	Y98	QNDITDGKDYHTLANNVESK	(py)QNDITDGKDY(ph)HTLANNVESK_3	TRUE	3.14703	2.65186	up	No	1592	non-essential	Ribosomal_S13:Family:CL0303	92.71	0.31	0.353	ordered	1.77665	0	0	0	na	na	na	na	-0.322051143151207	0.110850333995306
88	vSRC-L308A-mut_vs_vSRC-vSRC-dead	DST1	P07273	YGL043W	Y254	QNLYNAQGATIER	(py)QNLY(ph)NAQGATIER_2	TRUE	1.36907	1.15329	up	No	239	non-essential	TFIIS_M:Domain:No_clan	95.9	0.651	0.556	ordered	0.116741	1	0	0	na	na	na	na	-2.29344694706137	0.552470187393526
89	vSRC-L308A-mut_vs_vSRC-vSRC-dead	IDS2	P46958	YJL146W	Y443	QNYIAAGQHR	(py)QNY(ph)IAAGQHR_2	TRUE	0.719897	0.609086	up	No	28	non-essential	No domain	83.71	0.361	0.288	ordered	-1.72156	0	0	0	na	na	na	na	-0.159169231641712	0.154798761609907
90	vSRC-L308A-mut_vs_vSRC-vSRC-dead	PRE5	P40302	YMR314W	Y94	QQCNYSSLVFNR	(py)QQCNY(ph)SSLVFNR_2	TRUE	2.03393	1.71767	up	No	229	essential	Proteasome:Domain:CL0052	98.32	0.486	0.344	ordered	-0.789182	0	0	0	na	na	na	na	-0.396505409404502	0.107761529808774
91	vSRC-L308A-mut_vs_vSRC-vSRC-dead	GCD1	P09032	YOR260W	Y123	QQFELIYK	(py)QQFELIY(ph)K_2	TRUE	0.792225	0.651268	up	No	136	essential	No domain	77.5	0.467	0.461	ordered	0.235464	0	0	0	na	na	na	na	-0.087973740172151	0.300323270955698
92	vSRC-L308A-mut_vs_vSRC-vSRC-dead	URE2	P23202	YNL229C	Y99	QQQQAFSDMSHVEYSR	(py)QQQQAFSDMSHVEY(ph)SR_2	TRUE	0.788178	0.609709	up	No	48	non-essential	No domain	92.81	0.298	0.464	ordered	-0.601218	0	0	0	na	na	na	na	-0.04455239738209	0.163332093715136
93	vSRC-L308A-mut_vs_vSRC-vSRC-dead	DUF1	Q99247	YOL087C	Y801	QQYMNTSSLK	(py)QQY(ph)MNTSSLK_2	TRUE	1.03478	0.8228	up	No	77.8	non-essential	No domain	70.01	0.082	0.394	ordered	4.28531	0	0	0	na	na	na	na	-0.732982823930631	0.490682643770345
94	vSRC-L308A-mut_vs_vSRC-vSRC-dead	CDC60	P26637	YPL160W	Y278	QSGEGVTPQEYIGVK	(py)QSGEGVTPQEY(ph)IGVK_2	TRUE	1.09887	0.896061	up	No	1181	essential	tRNA-synt_1:Family:CL0039	93.93	0.075	0.208	ordered	2.01149	0	0	0	na	na	na	na	-3.66144419390806	0.844105362273353
95	vSRC-L308A-mut_vs_vSRC-vSRC-dead	CYS3	P31373	YAL012W	Y48	QSSPANPIGTYEYSR	(py)QSSPANPIGTY(ph)EYSR_2	TRUE	1.88161	1.59074	up	No	750	essential	Cys_Met_Meta_PP:Domain:CL0061	94.89	0.176	0.345	ordered	2.17913	4	0	0	na	na	na	na	-0.985043351684629	0.459697478991597
96	vSRC-L308A-mut_vs_vSRC-vSRC-dead	CYS3	P31373	YAL012W	Y50	QSSPANPIGTYEYSR	(py)QSSPANPIGTYEY(ph)SR_2	TRUE	1.8558	1.38988	up	No	750	essential	Cys_Met_Meta_PP:Domain:CL0061	96.48	0.412	0.311	ordered	-0.882453	4	0	0	na	na	na	na	-4.53502290362909	0.946151260504202
97	vSRC-L308A-mut_vs_vSRC-vSRC-dead	IDH1	P28834	YNL037C	Y75	QTDHKEGVYEAVESLKR	(py)QTDHKEGVY(ph)EAVESLKR_3	TRUE	2.13114	1.63633	up	No	255	non-essential	Iso_dh:Domain:CL0270	89.69	0.545	0.285	ordered	-0.380158	0	0	0	na	na	na	na	-0.187099961404056	0.107041017767054
98	vSRC-L308A-mut_vs_vSRC-vSRC-dead	IDH1	P28834	YNL037C	Y75	QTDHKEGVYEAVESLKR	(py)QTDHKEGVY(ph)EAVESLKR_4	TRUE	0.69783	0.531837	up	No	255	non-essential	Iso_dh:Domain:CL0270	89.69	0.545	0.285	ordered	-0.380158	0	0	0	na	na	na	na	-0.187099961404056	0.107041017767054
99	vSRC-L308A-mut_vs_vSRC-vSRC-dead	IDH1	P28834	YNL037C	Y75	QTDHKEGVYEAVESLK	(py)QTDHKEGVY(ph)EAVESLK_2	TRUE	1.31753	1.10408	up	No	255	non-essential	Iso_dh:Domain:CL0270	89.69	0.545	0.285	ordered	-0.380158	0	0	0	na	na	na	na	-0.187099961404056	0.107041017767054
100	vSRC-L308A-mut_vs_vSRC-vSRC-dead	IDH1	P28834	YNL037C	Y75	QTDHKEGVYEAVESLK	(py)QTDHKEGVY(ph)EAVESLK_3	TRUE	1.61468	1.34661	up	No	255	non-essential	Iso_dh:Domain:CL0270	89.69	0.545	0.285	ordered	-0.380158	0	0	0	na	na	na	na	-0.187099961404056	0.107041017767054
101	vSRC-L308A-mut_vs_vSRC-vSRC-dead	OTU1	P43558	YFL044C	Y261	QTGYSFNTHK	(py)QTGY(ph)SFNTHK_2	TRUE	0.594006	0.472451	up	No	22.1	non-essential	No domain	82.95	0.369	0.271	ordered	1.82607	1	0	0	na	na	na	na	-2.244231458635	0.604809794490599
102	vSRC-L308A-mut_vs_vSRC-vSRC-dead	RHO5	P53879	YNL180C	Y143	QTSNIEGTSLYTK	(py)QTSNIEGTSLY(ph)TK_2	TRUE	2.25223	1.88845	up	No	49	non-essential	Ras:Domain:CL0023	92.46	0.29	0.252	ordered	0.378275	0	0	0	na	na	na	na	-0.217032358994207	0.322837150127226
103	vSRC-L308A-mut_vs_vSRC-vSRC-dead	THI80	P35202	YOR143C	Y123	QTTQYSTDFTK	(py)QTTQY(ph)STDFTK_2	TRUE	1.17371	1.00946	up	No	26.6	essential	TPK_catalytic:Domain:No_clan	92.98	0.871	0.217	ordered	-0.0840766	7	1	0	P35202	0.319	na	na	-1.5832472389403	0.669914134742404
104	vSRC-L308A-mut_vs_vSRC-vSRC-dead	BAT1	P38891	YHR208W	Y377	QVAQWIADIQYGR	(py)QVAQWIADIQY(ph)GR_2	TRUE	1.17833	0.929959	up	No	678	non-essential	No domain	94.32	0.075	0.258	ordered	2.54803	0	0	0	na	na	na	na	-1.14623612207861	0.474449132676981
105	vSRC-L308A-mut_vs_vSRC-vSRC-dead	FAS2	P19097	YPL231W	Y490	QVLDVDPVYKDVAKPTGPK	(py)QVLDVDPVY(ph)KDVAKPTGPK_3	TRUE	1.01462	0.791674	up	No	1917	essential	FAS_I_H:Domain:No_clan	93.35	0.059	0.247	ordered	16.1665	0	0	0	na	na	na	na	-1.63230967906404	0.509708737864078
106	vSRC-L308A-mut_vs_vSRC-vSRC-dead	TAF12	Q03761	YDR145W	Y148	QVLTPEENQEYEK	(py)QVLTPEENQEY(ph)EK_2	TRUE	1.76429	1.45395	up	No	68.5	essential	No domain	87.8	0.039	0.348	ordered	1.07397	0	0	0	na	na	na	na	-0.682703821878215	0.550970993724366
107	vSRC-L308A-mut_vs_vSRC-vSRC-dead	LYS20	P48570	YDL182W	Y195	QVYELIR	(py)QVY(ph)ELIR_2	TRUE	1.21154	0.98865	up	No	954	non-essential	HMGL-like:Domain:CL0036	97.41	0.294	0.24	ordered	2.18609	2	2	0	Q12122 / P48570	-0.515 / -1.051	na	na	-0.534881515542738	0.26708494802239
108	vSRC-L308A-mut_vs_vSRC-vSRC-dead	ADE17	P38009	YMR120C	Y381	QVYGVTLEQK	(py)QVY(ph)GVTLEQK_2	TRUE	0.67573	0.561548	up	No	1342	non-essential	AICARFT_IMPCHas:Family:CL0109	97.39	0.906	0.481	ordered	-0.319556	17	2	0	P38009 / P54113	4.524 / 3.023	na	na	-0.969450399191185	0.332918260250823
109	vSRC-L308A-mut_vs_vSRC-vSRC-dead	PUB1	P32588	YNL016W	Y94	QYFQVGGPIANIK	(py)QY(ph)FQVGGPIANIK_2	TRUE	1.5709	1.24544	up	No	340	non-essential	RRM_1:Domain:CL0221	92.71	0.349	0.323	ordered	0.819966	11	0	0	na	na	na	na	-1.64928197862366	0.707529630490356
110	vSRC-L308A-mut_vs_vSRC-vSRC-dead	HPT1	Q04178	YDR399W	Y8	QYISYNNVHQLCQVSAER	(py)QY(ph)ISYNNVHQLCQVSAER_3	TRUE	1.11957	0.94996	up	No	331	non-essential	Pribosyltran:Domain:CL0533	98.13	0.125	0.351	ordered	0.308851	0	0	0	na	na	na	na	-1.31960900966756	0.501431297709924
111	vSRC-L308A-mut_vs_vSRC-vSRC-dead	CDC25	P04821	YLR310C	Y1533	QYQLSLQVEPR	(py)QY(ph)QLSLQVEPR_2	TRUE	0.778936	0.649066	up	No	41.2	essential	No domain	87.34	0.165	0.381	ordered	-0.619387	0	0	0	na	na	na	na	-3.91505134055391	0.944849219126019
112	vSRC-L308A-mut_vs_vSRC-vSRC-dead	BRX1	Q08235	YOL077C	Y242	QYVSPNVVR	(py)QY(ph)VSPNVVR_2	TRUE	0.519752	0.41577	up	No	148	essential	No domain	95.29	0.165	0.39	ordered	-0.428821	0	0	0	na	na	na	na	-3.22319644547716	0.727371469949312
113	vSRC-L308A-mut_vs_vSRC-vSRC-dead	PAB1	P04147	YER165W	Y311	QYEAYRLEK	(py)QYEAY(ph)RLEK_2	TRUE	1.35675	1.10267	up	No	1976	essential	No domain	88.9	0.482	0.455	ordered	-0.336513	0	0	0	na	na	na	na	-0.453329734738824	0.20669524765119
114	vSRC-L308A-mut_vs_vSRC-vSRC-dead	IST2	P38250	YBR086C	Y109	QYELYNLSNLTNNPK	(py)QYELY(ph)NLSNLTNNPK_2	TRUE	1.73819	1.33839	up	No	138	non-essential	No domain	82.72	0.165	0.243	ordered	3.24135	0	0	0	na	na	na	na	-0.423286206473516	0.331032563317562
115	vSRC-L308A-mut_vs_vSRC-vSRC-dead	ATG20	Q07528	YDL113C	Y383	QYENLLDNGIYK	(py)QYENLLDNGIY(ph)K_2	TRUE	0.983912	0.809112	up	No	19.4	non-essential	No domain	92.85	0.098	0.316	ordered	1.01309	0	0	0	na	na	na	na	-2.71396509936903	0.646298278843778
116	vSRC-L308A-mut_vs_vSRC-vSRC-dead	RSP5	P39940	YER125W	Y228	QYSSFEDQYGR	(py)QYSSFEDQY(ph)GR_2	TRUE	1.59408	1.35928	up	No	59.2	essential	No domain	74.13	0.647	0.343	ordered	-0.20181	0	0	0	na	na	na	na	-0.404894627538014	0.204495917238687
117	vSRC-L308A-mut_vs_vSRC-vSRC-dead	STI1	P15705	YOR027W	Y306	AAAEYEKGEYETAISTLNDAVEQGR	AAAEY(ph)EKGEYETAISTLNDAVEQGR_3	TRUE	1.32342	1.11381	up	No	986	non-essential	No domain	98.24	0.22	0.17	ordered	0.0296166	0	0	0	na	na	na	na	-2.50315348110918	0.598784737735681
118	vSRC-L308A-mut_vs_vSRC-vSRC-dead	FMP52	P40008	YER004W	Y87	AAAGGLDKQYK	AAAGGLDKQY(ph)K_2	TRUE	0.521081	0.410361	up	No	60.7	non-essential	HIM1:Family:CL0063	96.54	0.231	0.288	ordered	2.12527	3	0	0	na	na	na	na	-1.08076736980998	0.576020059266013
119	vSRC-L308A-mut_vs_vSRC-vSRC-dead	SPN1	Q06505	YPR133C	Y368	AAAPAQTTTDYK	AAAPAQTTTDY(ph)K_2	TRUE	1.47135	1.28794	up	No	68.4	essential	No domain	80.28	0.765	0.626	disordered	-0.199589	0	0	0	na	na	na	na	-4.81964547732996	0.898766700924974
120	vSRC-L308A-mut_vs_vSRC-vSRC-dead	CTT1	P06115	YGR088W	Y252	AAELSGSHPDYNQAK	AAELSGSHPDY(ph)NQAK_2	TRUE	1.97228	1.60971	up	No	48.2	non-essential	Catalase:Domain:No_clan	98.33	0.208	0.34	ordered	-0.487075	0	0	0	na	na	na	na	-1.70347898082146	0.475619466953956
121	vSRC-L308A-mut_vs_vSRC-vSRC-dead	CTT1	P06115	YGR088W	Y252	AAELSGSHPDYNQAK	AAELSGSHPDY(ph)NQAK_3	TRUE	2.63312	2.21292	up	No	48.2	non-essential	Catalase:Domain:No_clan	98.33	0.208	0.34	ordered	-0.487075	0	0	0	na	na	na	na	-1.70347898082146	0.475619466953956
122	vSRC-L308A-mut_vs_vSRC-vSRC-dead	PIL1	P53252	YGR086C	Y201	AAFNYQFDSIIEHSEK	AAFNY(ph)QFDSIIEHSEK_3	TRUE	1.03891	0.856762	up	No	661	non-essential	Pil1:Family:No_clan	96.15	0.302	0.306	ordered	0.541261	0	0	0	na	na	na	na	-2.40298729412265	0.535250680139915
123	vSRC-L308A-mut_vs_vSRC-vSRC-dead	RPL13B	P40212	YMR142C	Y89	AAGLTAAYAR	AAGLTAAY(ph)AR_2	TRUE	1.49105	1.26698	up	No	2041	non-essential	Ribosomal_L13e:Family:No_clan	97.87	0.408	0.303	ordered	-0.559672	0	0	0	na	na	na	na	-1.25872767743417	0.316318434276646
124	vSRC-L308A-mut_vs_vSRC-vSRC-dead	RPL7A	P05737	YGL076C	Y75	AAGSYYVEAQHK	AAGSY(ph)YVEAQHK_2	TRUE	2.15821	1.88969	up	No	5053	non-essential	Ribosomal_L30_N:Domain:No_clan	94.47	0.847	0.434	ordered	-0.051852	0	0	3	na	na	RPL20B / RPL21A / RPL4A	-0.234328 / -0.451079999999999 / -0.246280000000002	-1.53763969774937	0.353753235547886
125	vSRC-L308A-mut_vs_vSRC-vSRC-dead	RPL7A	P05737	YGL076C	Y75	AAGSYYVEAQHK	AAGSY(ph)YVEAQHK_3	TRUE	1.99398	1.72894	up	No	5053	non-essential	Ribosomal_L30_N:Domain:No_clan	94.47	0.847	0.434	ordered	-0.051852	0	0	3	na	na	RPL20B / RPL21A / RPL4A	-0.234328 / -0.451079999999999 / -0.246280000000002	-1.53763969774937	0.353753235547886
126	vSRC-L308A-mut_vs_vSRC-vSRC-dead	RPL7A	P05737	YGL076C	Y76	AAGSYYVEAQHK	AAGSYY(ph)VEAQHK_2	TRUE	1.75024	1.50306	up	No	5053	non-essential	Ribosomal_L30_N:Domain:No_clan	95.84	0.376	0.421	ordered	-0.33353	0	0	2	na	na	RPL20B / RPL21A	-0.00589799999999983 / -1.14894	-1.922382609396	0.457937877480587
127	vSRC-L308A-mut_vs_vSRC-vSRC-dead	RPL7A	P05737	YGL076C	Y76	AAGSYYVEAQHK	AAGSYY(ph)VEAQHK_3	TRUE	1.87696	1.51486	up	No	5053	non-essential	Ribosomal_L30_N:Domain:No_clan	95.84	0.376	0.421	ordered	-0.33353	0	0	2	na	na	RPL20B / RPL21A	-0.00589799999999983 / -1.14894	-1.922382609396	0.457937877480587
128	vSRC-L308A-mut_vs_vSRC-vSRC-dead	VMA6	P32366	YLR447C	Y273	AALANVYEYR	AALANVY(ph)EYR_2	TRUE	1.80593	1.53752	up	No	158	non-essential	vATP-synt_AC39:Family:No_clan	77.54	0.776	0.364	ordered	-0.0782739	0	0	0	na	na	na	na	-0.608165895070731	0.123654682848637
129	vSRC-L308A-mut_vs_vSRC-vSRC-dead	BMS1	Q08965	YPL217C	Y1054	AAMNLETPSNPDSAYHK	AAMNLETPSNPDSAY(ph)HK_3	TRUE	0.521492	0.425812	up	No	64.9	essential	No domain	92.94	0.925	0.7	disordered	-0.177202	0	0	0	na	na	na	na	-4.27695423495952	0.892671962970381
130	vSRC-L308A-mut_vs_vSRC-vSRC-dead	ERG27	Q12452	YLR100W	Y280	AANAPVYVTR	AANAPVY(ph)VTR_2	TRUE	2.50814	2.08551	up	No	148	essential	No domain	95.32	0.341	0.214	ordered	-0.149798	10	0	0	na	na	na	na	-2.45692265175183	0.624981028987707
131	vSRC-L308A-mut_vs_vSRC-vSRC-dead	FAS2	P19097	YPL231W	Y1513	AAQQQWGNDFYK	AAQQQWGNDFY(ph)K_2	TRUE	1.00243	0.81868	up	No	1917	essential	Ketoacyl-synt_C:Domain:CL0046	94.75	0.145	0.212	ordered	2.44124	0	0	0	na	na	na	na	-1.51418358556848	0.48775248298181
132	vSRC-L308A-mut_vs_vSRC-vSRC-dead	DED1	P06634	YOR204W	Y260	ACVVYGGSPIGNQLR	ACVVY(ph)GGSPIGNQLR_2	TRUE	1.36837	1.1769	up	No	349	essential	DEAD:Domain:CL0023	94.39	0.118	0.201	ordered	-0.823135	0	0	0	na	na	na	na	-3.75958489207731	0.76732630110714
133	vSRC-L308A-mut_vs_vSRC-vSRC-dead	SEC63	P14906	YOR254C	Y450	ADFLVPGENQVTPSSTPYISLK	ADFLVPGENQVTPSSTPY(ph)ISLK_3	TRUE	1.74307	1.45288	up	No	182	essential	No domain	94.32	0.067	0.178	ordered	2.36756	0	0	0	na	na	na	na	-1.42230110177338	0.470074268239406
134	vSRC-L308A-mut_vs_vSRC-vSRC-dead	SCW4	P53334	YGR279C	Y374	ADGAYGVEK	ADGAY(ph)GVEK_2	TRUE	1.00049	0.850763	up	No	179	non-essential	Glyco_hydro_17:Domain:CL0058	94.29	0.169	0.196	ordered	1.71366	0	0	0	na	na	na	na	-0.986157506671073	0.485431593312862
135	vSRC-L308A-mut_vs_vSRC-vSRC-dead	LSB5	P25369	YCL034W	Y47	ADHNDYNYTVNQEEAAR	ADHNDYNY(ph)TVNQEEAAR_2	TRUE	1.76537	1.36661	up	No	23.6	non-essential	No domain	90.4	0.224	0.287	ordered	0.0454635	0	0	0	na	na	na	na	-1.61682206900049	0.482548187839548
136	vSRC-L308A-mut_vs_vSRC-vSRC-dead	LSB5	P25369	YCL034W	Y47	ADHNDYNYTVNQEEAAR	ADHNDYNY(ph)TVNQEEAAR_3	TRUE	3.25095	2.80549	up	No	23.6	non-essential	No domain	90.4	0.224	0.287	ordered	0.0454635	0	0	0	na	na	na	na	-1.61682206900049	0.482548187839548
137	vSRC-L308A-mut_vs_vSRC-vSRC-dead	VMA4	P22203	YOR332W	Y43	ADQEYEIEK	ADQEY(ph)EIEK_2	TRUE	1.69063	1.36386	up	No	756	non-essential	vATP-synt_E:Family:CL0255	96.48	0.541	0.486	ordered	0.490621	6	1	1	P48836	3.115	VMA10	3.20059999999999	-3.99047871969879	0.826799231725229
138	vSRC-L308A-mut_vs_vSRC-vSRC-dead	RPS14A	P06367	YCR031C	Y58	ADRDESSPYAAMLAAQDVAAK	ADRDESSPY(ph)AAMLAAQDVAAK_3	TRUE	1.26115	1.00804	up	No	1171	non-essential	Ribosomal_S11:Family:CL0267	96.62	0.573	0.303	ordered	-0.47694	4	0	0	na	na	na	na	-2.54200507853981	0.61195464155295
139	vSRC-L308A-mut_vs_vSRC-vSRC-dead	COP1	P53622	YDL145C	Y1144	ADSMASDAIPIDFDPYAK	ADSM(ox)ASDAIPIDFDPY(ph)AK_2	TRUE	1.8388	1.45567	up	No	677	essential	COPI_C:Family:CL0020	83.59	0.784	0.31	ordered	-0.0872229	0	0	0	na	na	na	na	-1.44539644452777	0.474069119286511
140	vSRC-L308A-mut_vs_vSRC-vSRC-dead	COP1	P53622	YDL145C	Y1144	ADSMASDAIPIDFDPYAK	ADSM(ox)ASDAIPIDFDPY(ph)AK_3	TRUE	1.41126	1.16565	up	No	677	essential	COPI_C:Family:CL0020	83.59	0.784	0.31	ordered	-0.0872229	0	0	0	na	na	na	na	-1.44539644452777	0.474069119286511
141	vSRC-L308A-mut_vs_vSRC-vSRC-dead	COP1	P53622	YDL145C	Y1144	ADSMASDAIPIDFDPYAK	ADSMASDAIPIDFDPY(ph)AK_2	TRUE	2.31046	1.97847	up	No	677	essential	COPI_C:Family:CL0020	83.59	0.784	0.31	ordered	-0.0872229	0	0	0	na	na	na	na	-1.44539644452777	0.474069119286511
142	vSRC-L308A-mut_vs_vSRC-vSRC-dead	COP1	P53622	YDL145C	Y1144	ADSMASDAIPIDFDPYAK	ADSMASDAIPIDFDPY(ph)AK_3	TRUE	1.84991	1.55516	up	No	677	essential	COPI_C:Family:CL0020	83.59	0.784	0.31	ordered	-0.0872229	0	0	0	na	na	na	na	-1.44539644452777	0.474069119286511
143	vSRC-L308A-mut_vs_vSRC-vSRC-dead	RFA1	P22336	YAR007C	Y610	AEADYLADELSK	AEADY(ph)LADELSK_2	TRUE	0.564556	0.461814	up	No	131	essential	Rep_fac-A_C:Family:CL0021	90.55	0.165	0.48	ordered	2.23112	0	0	1	na	na	RFA2	0.271260000000001	-0.698518663814266	0.266050769165572
144	vSRC-L308A-mut_vs_vSRC-vSRC-dead	SSE1	P32589	YPL106C	Y613	AEEWLYDEGFDSIK	AEEWLY(ph)DEGFDSIK_2	TRUE	1.54552	1.30222	up	No	3233	non-essential	HSP70:Family:CL0108	95.15	0.627	0.322	ordered	2.09164	5	3	0	P10591 / P32589 / P11484	0.986 / -0.045 / -0.612	na	na	-2.5710256981503	0.80899217741323
145	vSRC-L308A-mut_vs_vSRC-vSRC-dead	TSC11	P40061	YER093C	Y113	AEINNQYQELAR	AEINNQY(ph)QELAR_2	TRUE	1.31673	1.05529	up	No	7.22	essential	No domain	89.88	0.369	0.364	ordered	-0.0770822	0	0	0	na	na	na	na	-0.32113196544384	0.279172495030553
146	vSRC-L308A-mut_vs_vSRC-vSRC-dead	BZZ1	P38822	YHR114W	Y325	AENDYNSLQDK	AENDY(ph)NSLQDK_2	TRUE	1.64856	1.4092	up	No	144	non-essential	No domain	96.68	0.196	0.304	ordered	1.67766	0	0	0	na	na	na	na	-1.60350573963258	0.540016638935108
147	vSRC-L308A-mut_vs_vSRC-vSRC-dead	OSH7	P38755	YHR001W	Y391	AEPGEDLDYYIYK	AEPGEDLDYYIY(ph)K_2	TRUE	0.966506	0.773618	up	No	41	non-essential	Oxysterol_BP:Family:No_clan	96.99	0.051	0.373	ordered	2.57618	0	0	0	na	na	na	na	-1.09455919150374	0.356923447569716
148	vSRC-L308A-mut_vs_vSRC-vSRC-dead	CDC48	P25694	YDL126C	Y752	AEQEPEVDPVPYITK	AEQEPEVDPVPY(ph)ITK_2	TRUE	1.9704	1.71143	up	No	999	essential	Vps4_C:Domain:CL0671	89.86	0.42	0.468	ordered	-0.305921	0	0	0	na	na	na	na	-0.286120245237105	0.236999684840845
149	vSRC-L308A-mut_vs_vSRC-vSRC-dead	CDC48	P25694	YDL126C	Y752	AEQEPEVDPVPYITK	AEQEPEVDPVPY(ph)ITK_3	TRUE	1.53889	1.24289	up	No	999	essential	Vps4_C:Domain:CL0671	89.86	0.42	0.468	ordered	-0.305921	0	0	0	na	na	na	na	-0.286120245237105	0.236999684840845
150	vSRC-L308A-mut_vs_vSRC-vSRC-dead	EFT2	P32324	YDR385W	Y357	AEQLYEGPADDANCIAIK	AEQLY(ph)EGPADDANCIAIK_2	TRUE	2.18363	1.9117	up	No	3343	non-essential	No domain	95.04	0.008	0.199	ordered	27.1458	0	0	0	na	na	na	na	-1.39749671095534	0.665833151001782
151	vSRC-L308A-mut_vs_vSRC-vSRC-dead	EFT2	P32324	YDR385W	Y357	AEQLYEGPADDANCIAIK	AEQLY(ph)EGPADDANCIAIK_3	TRUE	1.66069	1.32388	up	No	3343	non-essential	No domain	95.04	0.008	0.199	ordered	27.1458	0	0	0	na	na	na	na	-1.39749671095534	0.665833151001782
152	vSRC-L308A-mut_vs_vSRC-vSRC-dead	VPS1	P21576	YKR001C	Y526	AEQTYINTAHPDLLK	AEQTY(ph)INTAHPDLLK_2	TRUE	1.24688	1.069	up	No	380	non-essential	Dynamin_M:Family:No_clan	93.97	0.631	0.365	ordered	-0.332682	0	0	0	na	na	na	na	-1.58323123075036	0.663476635514019
153	vSRC-L308A-mut_vs_vSRC-vSRC-dead	VPS1	P21576	YKR001C	Y526	AEQTYINTAHPDLLK	AEQTY(ph)INTAHPDLLK_3	TRUE	1.78384	1.42057	up	No	380	non-essential	Dynamin_M:Family:No_clan	93.97	0.631	0.365	ordered	-0.332682	0	0	0	na	na	na	na	-1.58323123075036	0.663476635514019
154	vSRC-L308A-mut_vs_vSRC-vSRC-dead	CPA2	P03965	YJR109C	Y1057	AESTDDVDYIMR	AESTDDVDY(ph)IMR_2	TRUE	1.09258	0.897579	up	No	1643	non-essential	MGS:Domain:No_clan	94	0.086	0.2	ordered	1.92359	0	0	0	na	na	na	na	-1.31779605562081	0.513970951719592
155	vSRC-L308A-mut_vs_vSRC-vSRC-dead	YHI9	P38765	YHR029C	Y222	AFAPVINVYEDPVCGSGSVALAR	AFAPVINVY(ph)EDPVCGSGSVALAR_3	TRUE	0.806019	0.634914	up	No	98.5	non-essential	PhzC-PhzF:Family:CL0288	97.07	0.518	0.132	ordered	-0.297024	0	0	0	na	na	na	na	-0.178734986975537	0.180662488809311
156	vSRC-L308A-mut_vs_vSRC-vSRC-dead	YPT31	P38555	YER031C	Y175	AFEELINTIYQK	AFEELINTIY(ph)QK_2	TRUE	1.19002	0.959201	up	No	148	non-essential	Ras:Domain:CL0023	97.19	0.082	0.324	ordered	1.51202	0	0	0	na	na	na	na	-0.119822617834215	0.325542965061379
157	vSRC-L308A-mut_vs_vSRC-vSRC-dead	CAR2	P07991	YLR438W	Y88	AFHNDVYAQFAK	AFHNDVY(ph)AQFAK_2	TRUE	0.755635	0.59679	up	No	244	non-essential	Aminotran_3:Domain:CL0061	97.81	0.137	0.334	ordered	-0.322582	0	0	0	na	na	na	na	-0.419730810708233	0.290473809226153
158	vSRC-L308A-mut_vs_vSRC-vSRC-dead	GCN20	P43535	YFR009W	Y436	AFLNEVATDIIYQHNER	AFLNEVATDIIY(ph)QHNER_3	TRUE	0.953457	0.760584	up	No	285	non-essential	ABC_tran_Xtn:Domain:CL0023	90.89	0.051	0.207	ordered	1.34112	0	0	0	na	na	na	na	-1.72194234815237	0.562235215853787
159	vSRC-L308A-mut_vs_vSRC-vSRC-dead	RRB1	Q04225	YMR131C	Y255	AFSTPGYQIPK	AFSTPGY(ph)QIPK_2	TRUE	1.79594	1.52423	up	No	183	essential	No domain	95.74	0.275	0.368	ordered	-0.546483	0	0	0	na	na	na	na	-0.904961470336312	0.23572459286745
160	vSRC-L308A-mut_vs_vSRC-vSRC-dead	RPS16A	P0CX51	YDL083C	Y112	AFTSYDR	AFTSY(ph)DR_2	TRUE	1.19912	1.02698	up	No	691	non-essential	Ribosomal_S9:Family:CL0329	96.78	0.459	0.38	ordered	2.1304	0	0	0	na	na	na	na	-2.61500071361264	0.689248895434462
161	vSRC-L308A-mut_vs_vSRC-vSRC-dead	TSL1	P38427	YML100W	Y1070	AGHAIVYGDATSTYAK	AGHAIVY(ph)GDATSTYAK_2	TRUE	1.81992	1.49437	up	No	208	non-essential	No domain	88.83	0.086	0.236	ordered	3.38986	0	0	0	na	na	na	na	-1.94576553626056	0.622285084144412
162	vSRC-L308A-mut_vs_vSRC-vSRC-dead	TSL1	P38427	YML100W	Y1070	AGHAIVYGDATSTYAK	AGHAIVY(ph)GDATSTYAK_3	TRUE	1.63153	1.37397	up	No	208	non-essential	No domain	88.83	0.086	0.236	ordered	3.38986	0	0	0	na	na	na	na	-1.94576553626056	0.622285084144412
163	vSRC-L308A-mut_vs_vSRC-vSRC-dead	TSL1	P38427	YML100W	Y1077	AGHAIVYGDATSTYAK	AGHAIVYGDATSTY(ph)AK_3	TRUE	1.81355	1.49612	up	No	208	non-essential	No domain	83.73	0.2	0.192	ordered	1.33138	0	0	0	na	na	na	na	-1.02189477401254	0.462051109939109
164	vSRC-L308A-mut_vs_vSRC-vSRC-dead	LYS2	P07702	YBR115C	Y1025	AGITYGTWNEK	AGITY(ph)GTWNEK_2	TRUE	0.65372	0.548829	up	No	505	non-essential	NAD_binding_4:Family:CL0063	92.08	0.067	0.266	ordered	3.15141	0	0	0	na	na	na	na	-3.192119173046	0.82225499092559
165	vSRC-L308A-mut_vs_vSRC-vSRC-dead	RPL1A	P0CX43	YGL135W	Y145	AGKFPTPVSHNDDLYGK	AGKFPTPVSHNDDLY(ph)GK_3	TRUE	0.979989	0.827197	up	No	2577	non-essential	Ribosomal_L1:Domain:No_clan	76.23	0.58	0.266	ordered	-1.24396	0	0	0	na	na	na	na	-0.130829427827113	0.0179524502668608
166	vSRC-L308A-mut_vs_vSRC-vSRC-dead	PUP1	P25043	YOR157C	Y9	AGLSFDNYQR	AGLSFDNY(ph)QR_2	TRUE	1.62508	1.33094	up	No	163	essential	No domain	77.18	0.561	0.618	disordered	0.431478	0	0	2	na	na	PUP3 / UMP1	-0.225899999999999 / -0.4091	-0.772711235890784	0.246318337704257
167	vSRC-L308A-mut_vs_vSRC-vSRC-dead	SKM1	Q12469	YOL113W	Y375	AGQGASGAVYLSK	AGQGASGAVY(ph)LSK_2	TRUE	1.03302	0.882049	up	No	14.1	non-essential	No domain	94.31	0.212	0.331	ordered	-0.20501	0	0	0	na	na	na	na	-3.23283173977594	0.746583051937611
168	vSRC-L308A-mut_vs_vSRC-vSRC-dead	URA6	P15700	YKL024C	Y62	AGSQYGELIK	AGSQY(ph)GELIK_2	TRUE	1.88185	1.61644	up	No	114	essential	ADK:Domain:CL0023	97.85	0.412	0.357	ordered	-0.583569	0	0	0	na	na	na	na	-0.472433928955529	0.412645161290323
169	vSRC-L308A-mut_vs_vSRC-vSRC-dead	RPN13	O13563	YLR421C	Y17	AGVCEYNEDSR	AGVCEY(ph)NEDSR_2	TRUE	1.00722	0.820925	up	No	85.9	non-essential	Proteasom_Rpn13:Domain:CL0266	73.9	0.275	0.359	ordered	0.0920473	0	0	1	na	na	RPN2	1.34892	-2.19463335162569	0.606562922868741
170	vSRC-L308A-mut_vs_vSRC-vSRC-dead	ARI1	P53111	YGL157W	Y29	AGYTVIGSGR	AGY(ph)TVIGSGR_2	TRUE	1.10368	0.842858	up	No	197	non-essential	Epimerase:Family:CL0063	98.25	0.067	0.189	ordered	6.40702	0	0	0	na	na	na	na	-0.784256768671069	0.749146628233331
171	vSRC-L308A-mut_vs_vSRC-vSRC-dead	SEC23	P15303	YPR181C	Y684	AGYQDDPQYADFK	AGYQDDPQY(ph)ADFK_2	TRUE	1.40627	1.21854	up	No	146	essential	Gelsolin:Domain:CL0092	94.15	0.384	0.381	ordered	-0.331335	0	0	1	na	na	GRH1	-0.0316199999999981	-3.15955064012237	0.703790007538894
172	vSRC-L308A-mut_vs_vSRC-vSRC-dead	WHI2	P12611	YOR043W	Y117	AHDDLYNHPVEK	AHDDLY(ph)NHPVEK_3	TRUE	1.42814	1.17062	up	No	44.1	non-essential	No domain	89.21	0.78	0.334	ordered	-0.063808	0	0	0	na	na	na	na	0	0.0768890363978316
173	vSRC-L308A-mut_vs_vSRC-vSRC-dead	CMP2	P14747	YML057W	Y366	AHEAQDAGYR	AHEAQDAGY(ph)R_2	TRUE	1.48405	1.23595	up	No	103	non-essential	No domain	97.7	0.235	0.182	ordered	0.429197	0	0	0	na	na	na	na	-3.49295998071705	0.797821350762527
174	vSRC-L308A-mut_vs_vSRC-vSRC-dead	RPL20A	P0CX23	#N/A	Y7	AHFKEYQVIGR	AHFKEY(ph)QVIGR_3	TRUE	0.878085	0.747522	up	No	#N/A	non-essential	Ribosomal_L18A:Domain:No_clan	97.36	0.024	0.38	ordered	0.954266	0	0	0	na	na	na	na	-3.39534674753286	0.758800122436486
175	vSRC-L308A-mut_vs_vSRC-vSRC-dead	PGM2	P37012	YMR105C	Y355	AHGLNCYEVPTGWK	AHGLNCY(ph)EVPTGWK_2	TRUE	2.19222	1.88043	up	No	350	non-essential	PGM_PMM_III:Domain:No_clan	98.15	0.188	0.212	ordered	0.498894	0	0	0	na	na	na	na	-0.542523434103922	0.611776677922198
176	vSRC-L308A-mut_vs_vSRC-vSRC-dead	PGM2	P37012	YMR105C	Y355	AHGLNCYEVPTGWK	AHGLNCY(ph)EVPTGWK_3	TRUE	2.43095	2.05118	up	No	350	non-essential	PGM_PMM_III:Domain:No_clan	98.15	0.188	0.212	ordered	0.498894	0	0	0	na	na	na	na	-0.542523434103922	0.611776677922198
177	vSRC-L308A-mut_vs_vSRC-vSRC-dead	GLC7	P32598	YER133W	Y254	AHQVVEDGYEFFSKR	AHQVVEDGY(ph)EFFSKR_3	TRUE	1.04181	0.857346	up	No	418	essential	No domain	98.64	0.263	0.199	ordered	-0.342322	0	0	0	na	na	na	na	-1.23923426924331	0.634891175974355
178	vSRC-L308A-mut_vs_vSRC-vSRC-dead	GLC7	P32598	YER133W	Y254	AHQVVEDGYEFFSK	AHQVVEDGY(ph)EFFSK_2	TRUE	1.62205	1.31291	up	No	418	essential	No domain	98.64	0.263	0.199	ordered	-0.342322	0	0	0	na	na	na	na	-1.23923426924331	0.634891175974355
179	vSRC-L308A-mut_vs_vSRC-vSRC-dead	GLC7	P32598	YER133W	Y254	AHQVVEDGYEFFSK	AHQVVEDGY(ph)EFFSK_3	TRUE	1.61651	1.38454	up	No	418	essential	No domain	98.64	0.263	0.199	ordered	-0.342322	0	0	0	na	na	na	na	-1.23923426924331	0.634891175974355
180	vSRC-L308A-mut_vs_vSRC-vSRC-dead	NCE102	Q12207	YPR149W	Y103	AHSCNNSSYVDSNK	AHSCNNSSY(ph)VDSNK_3	TRUE	0.984869	0.769809	up	No	420	non-essential	MARVEL:Domain:CL0396	84.12	0.098	0.367	ordered	0.839998	0	0	0	na	na	na	na	-2.62484771385103	0.732428723890837
181	vSRC-L308A-mut_vs_vSRC-vSRC-dead	PAB1	P04147	YER165W	Y218	AHYTNLYVK	AHY(ph)TNLYVK_2	TRUE	1.9515	1.65258	up	No	1976	essential	No domain	95.13	0.18	0.354	ordered	0.0281655	0	0	0	na	na	na	na	-2.27535046427272	0.652467390312871
182	vSRC-L308A-mut_vs_vSRC-vSRC-dead	PAB1	P04147	YER165W	Y222	AHYTNLYVK	AHYTNLY(ph)VK_2	TRUE	2.70595	2.23911	up	No	1976	essential	RRM_1:Domain:CL0221	97.34	0.173	0.344	ordered	-0.117449	0	0	0	na	na	na	na	-3.44623055118694	0.826598558788653
183	vSRC-L308A-mut_vs_vSRC-vSRC-dead	CPR3	P25719	YML078W	Y163	AIESYGTASGKPR	AIESY(ph)GTASGKPR_3	TRUE	1.3056	1.11161	up	No	166	non-essential	Pro_isomerase:Domain:CL0475	98.59	0.329	0.307	ordered	-0.427947	0	0	0	na	na	na	na	-0.186894258586048	0.211744286954006
184	vSRC-L308A-mut_vs_vSRC-vSRC-dead	STI1	P15705	YOR027W	Y43	AIEVSETPNHVLYSNR	AIEVSETPNHVLY(ph)SNR_2	TRUE	1.18395	0.981369	up	No	986	non-essential	No domain	97.85	0.161	0.27	ordered	0.415168	0	0	0	na	na	na	na	-2.45705229432285	0.590385130908766
185	vSRC-L308A-mut_vs_vSRC-vSRC-dead	STI1	P15705	YOR027W	Y43	AIEVSETPNHVLYSNR	AIEVSETPNHVLY(ph)SNR_3	TRUE	2.21512	1.87867	up	No	986	non-essential	No domain	97.85	0.161	0.27	ordered	0.415168	0	0	0	na	na	na	na	-2.45705229432285	0.590385130908766
186	vSRC-L308A-mut_vs_vSRC-vSRC-dead	PUT2	P07275	YHR037W	Y503	AIEYADEK	AIEY(ph)ADEK_2	TRUE	0.909851	0.757282	up	No	187	non-essential	Aldedh:Family:CL0099	98.77	0.259	0.248	ordered	1.44358	0	0	0	na	na	na	na	-0.259804396573009	0.149311118231336
187	vSRC-L308A-mut_vs_vSRC-vSRC-dead	VMA1	P17255	YDL185W	Y124	AIKEESQSIYIPR	AIKEESQSIY(ph)IPR_2	TRUE	0.777193	0.648812	up	No	1976	non-essential	ATP-synt_ab_Xtn:Family:No_clan	80.23	0.576	0.338	ordered	0.0155624	0	0	0	na	na	na	na	-3.51666807431413	0.762117785861764
188	vSRC-L308A-mut_vs_vSRC-vSRC-dead	VMA1	P17255	YDL185W	Y124	AIKEESQSIYIPR	AIKEESQSIY(ph)IPR_3	TRUE	1.67831	1.39505	up	No	1976	non-essential	ATP-synt_ab_Xtn:Family:No_clan	80.23	0.576	0.338	ordered	0.0155624	0	0	0	na	na	na	na	-3.51666807431413	0.762117785861764
189	vSRC-L308A-mut_vs_vSRC-vSRC-dead	SSZ1	P38788	YHR064C	Y50	AIPSALSYVGEDEYHGGQALQQLIR	AIPSALSYVGEDEY(ph)HGGQALQQLIR_3	TRUE	1.68789	1.41017	up	No	1065	non-essential	HSP70:Family:CL0108	97.82	0.267	0.221	ordered	-0.069221	0	0	0	na	na	na	na	-0.836934949741379	0.518461614709818
190	vSRC-L308A-mut_vs_vSRC-vSRC-dead	ABF2	Q02486	YMR072W	Y176	AIQEYNAR	AIQEY(ph)NAR_2	TRUE	0.968258	0.79726	up	No	309	non-essential	HMG_box:Domain:CL0114	93.93	0.106	0.486	ordered	0.990008	0	0	0	na	na	na	na	-3.39120724410436	0.894971906065408
191	vSRC-L308A-mut_vs_vSRC-vSRC-dead	ERG11	P10614	YHR007C	Y265	AISGTYMSLIK	AISGTY(ph)MSLIK_2	TRUE	1.70912	1.46792	up	No	440	essential	p450:Domain:No_clan	98.56	0.004	0.281	ordered	6.26751	0	0	0	na	na	na	na	-0.380806850266969	0.567527308838133
192	vSRC-L308A-mut_vs_vSRC-vSRC-dead	NPT1	P39683	YOR209C	Y338	AITYSHAAK	AITY(ph)SHAAK_2	TRUE	1.90668	1.42515	up	No	260	non-essential	NAPRTase:Family:CL0036	98.53	0.129	0.211	ordered	0.476198	0	0	0	na	na	na	na	-2.81485205516832	0.733611588509698
193	vSRC-L308A-mut_vs_vSRC-vSRC-dead	LCL2	Q08045	YLR104W	Y104	AIYDDPVKGPK	AIY(ph)DDPVKGPK_2	TRUE	1.00758	0.841626	up	No	16	non-essential	No domain	97.01	0.016	0.423	ordered	9.77102	0	0	0	na	na	na	na	-2.63738543893613	0.828484231943032
194	vSRC-L308A-mut_vs_vSRC-vSRC-dead	KGD1	P20967	YIL125W	Y571	AKDYVPSQR	AKDY(ph)VPSQR_2	TRUE	2.26901	1.9705	up	No	261	non-essential	E1_dh:Family:CL0254	83.82	0.251	0.275	ordered	2.15292	0	0	0	na	na	na	na	-0.461060327706156	0.354843733776347
195	vSRC-L308A-mut_vs_vSRC-vSRC-dead	STF1	P01098	YDL130W-A	Y51	AKEDYYAR	AKEDYY(ph)AR_2	TRUE	1.52436	1.27565	up	No	58.8	non-essential	IATP:Family:No_clan	97.61	0.588	0.491	ordered	-0.18497	0	0	0	na	na	na	na	-2.27756888366992	0.768899815611555
196	vSRC-L308A-mut_vs_vSRC-vSRC-dead	NSR1	P27476	YGR159C	Y332	ALDALQGEYIDNRPVR	ALDALQGEY(ph)IDNRPVR_3	TRUE	1.41215	1.17485	up	No	474	non-essential	RRM_1:Domain:CL0221	82.07	0.663	0.266	ordered	-0.0389049	0	0	0	na	na	na	na	-0.536780391816677	0.584233947870312
197	vSRC-L308A-mut_vs_vSRC-vSRC-dead	LYS20	P48570	YDL182W	Y60	ALDDFGVDYIELTSPVASEQSR	ALDDFGVDY(ph)IELTSPVASEQSR_3	TRUE	1.17685	0.829432	up	No	954	non-essential	HMGL-like:Domain:CL0036	98.9	0.055	0.192	ordered	2.57509	0	0	0	na	na	na	na	-1.54486432991098	0.530971273912776
198	vSRC-L308A-mut_vs_vSRC-vSRC-dead	ERG13	P54839	YML126C	Y262	ALDQVYK	ALDQVY(ph)K_2	TRUE	0.924978	0.800158	up	No	1245	essential	HMG_CoA_synt_C:Domain:CL0046	98.88	0.004	0.212	ordered	23.5849	0	0	0	na	na	na	na	-2.66814311546546	0.731709933490667
199	vSRC-L308A-mut_vs_vSRC-vSRC-dead	TOM70	P07213	YNL121C	Y165	ALELKPDYSK	ALELKPDY(ph)SK_2	TRUE	2.02042	1.72706	up	No	450	non-essential	No domain	94.39	0.145	0.211	ordered	1.08263	0	0	0	na	na	na	na	-3.89416270265731	0.934442311793559
200	vSRC-L308A-mut_vs_vSRC-vSRC-dead	CYS4	P32582	YGR155W	Y40	ALGIKPQIYAK	ALGIKPQIY(ph)AK_2	TRUE	1.25587	1.0357	up	No	1669	essential	PALP:Family:CL0063	98.78	0.094	0.182	ordered	0.389207	0	0	0	na	na	na	na	-2.00819829383135	0.600705980066445
201	vSRC-L308A-mut_vs_vSRC-vSRC-dead	TEF4	P36008	YKL081W	Y214	ALTYTPPK	ALTY(ph)TPPK_2	TRUE	1.30715	1.07193	up	No	2717	non-essential	No domain	83.03	0.22	0.592	disordered	-0.447944	0	0	0	na	na	na	na	-1.54172197766946	0.369456869009585
202	vSRC-L308A-mut_vs_vSRC-vSRC-dead	PDI1	P17967	YCL043C	Y494	ALYEEAQEK	ALY(ph)EEAQEK_2	TRUE	2.32785	1.87296	up	No	370	essential	No domain	95.47	0.231	0.408	ordered	1.73465	0	0	0	na	na	na	na	0	0.0497580157289776
203	vSRC-L308A-mut_vs_vSRC-vSRC-dead	STE20	Q03497	YHL007C	Y824	ALYLIATNGTPK	ALY(ph)LIATNGTPK_2	TRUE	1.03723	0.842024	up	No	66.8	non-essential	Pkinase:Domain:CL0016	90.85	0.024	0.239	ordered	3.0869	23	4	0	P27636 / P19073 / P53894 / Q03497	1.408 / 0.209 / -0.06 / -1.959	na	na	-3.16565125034523	0.849974882538932
204	vSRC-L308A-mut_vs_vSRC-vSRC-dead	SGT2	Q12118	YOR007C	Y118	AMANKDYELAINK	AM(ox)ANKDY(ph)ELAINK_2	TRUE	0.98764	0.782299	up	No	504	non-essential	No domain	98.2	0.243	0.316	ordered	-0.701544	0	0	0	na	na	na	na	-2.02585386081634	0.680115712545676
205	vSRC-L308A-mut_vs_vSRC-vSRC-dead	SGT2	Q12118	YOR007C	Y118	AMANKDYELAINK	AM(ox)ANKDY(ph)ELAINK_3	TRUE	0.576655	0.441778	up	No	504	non-essential	No domain	98.2	0.243	0.316	ordered	-0.701544	0	0	0	na	na	na	na	-2.02585386081634	0.680115712545676
206	vSRC-L308A-mut_vs_vSRC-vSRC-dead	ADH6	Q04894	YMR318C	Y207	AMGAETYVISR	AM(ox)GAETY(ph)VISR_2	TRUE	1.51975	1.23995	up	No	218	non-essential	ADH_zinc_N:Family:CL0063	98.79	0.035	0.189	ordered	2.54934	0	0	0	na	na	na	na	-0.115771109952419	0.627577131159526
207	vSRC-L308A-mut_vs_vSRC-vSRC-dead	SGT2	Q12118	YOR007C	Y118	AMANKDYELAINK	AMANKDY(ph)ELAINK_2	TRUE	1.80551	1.49044	up	No	504	non-essential	No domain	98.2	0.243	0.316	ordered	-0.701544	0	0	0	na	na	na	na	-2.02585386081634	0.680115712545676
208	vSRC-L308A-mut_vs_vSRC-vSRC-dead	SGT2	Q12118	YOR007C	Y118	AMANKDYELAINK	AMANKDY(ph)ELAINK_3	TRUE	1.29499	1.05698	up	No	504	non-essential	No domain	98.2	0.243	0.316	ordered	-0.701544	0	0	0	na	na	na	na	-2.02585386081634	0.680115712545676
209	vSRC-L308A-mut_vs_vSRC-vSRC-dead	YKR018C	P36114	YKR018C	Y41	AMDYVLDDNADEGLALLDESDAK	AMDY(ph)VLDDNADEGLALLDESDAK_3	TRUE	0.597842	0.464263	up	No	115	non-essential	DUF3808:Family:CL0020	96.7	0.153	0.115	ordered	-0.931815	0	0	0	na	na	na	na	-2.01875054111594	0.567539114967147
210	vSRC-L308A-mut_vs_vSRC-vSRC-dead	ADH6	Q04894	YMR318C	Y207	AMGAETYVISR	AMGAETY(ph)VISR_2	TRUE	1.73635	1.49698	up	No	218	non-essential	ADH_zinc_N:Family:CL0063	98.79	0.035	0.189	ordered	2.54934	0	0	0	na	na	na	na	-0.115771109952419	0.627577131159526
211	vSRC-L308A-mut_vs_vSRC-vSRC-dead	SKT5	P34226	YBL061C	Y390	ANELTAAAPYELAK	ANELTAAAPY(ph)ELAK_2	TRUE	1.16096	0.924703	up	No	29.7	non-essential	No domain	96.12	0.188	0.285	ordered	0.0229921	0	0	0	na	na	na	na	-3.442801110404	0.844669743512143
212	vSRC-L308A-mut_vs_vSRC-vSRC-dead	ILV3	P39522	YJR016C	Y409	ANGHLQILYGSLAPGGAVGK	ANGHLQILY(ph)GSLAPGGAVGK_3	TRUE	1.45773	1.22523	up	No	1371	essential	ILVD_EDD:Family:No_clan	98.46	0.286	0.167	ordered	1.19494	0	0	0	na	na	na	na	-1.08076505877709	0.325294699901017
213	vSRC-L308A-mut_vs_vSRC-vSRC-dead	PGI1	P12709	YBR196C	Y121	ANKPMYVDGVNVAPEVDSVLK	ANKPMY(ph)VDGVNVAPEVDSVLK_3	TRUE	1.49001	1.164	up	No	3703	essential	PGI:Domain:CL0067	97.77	0.459	0.273	ordered	-1.40605	0	0	0	na	na	na	na	-0.054179473789214	0.0534017483846446
214	vSRC-L308A-mut_vs_vSRC-vSRC-dead	MMF1	P40185	YIL051C	Y47	ANNFVYVSGQIPYTPDNKPVQGSISEK	ANNFVY(ph)VSGQIPYTPDNKPVQGSISEK_3	TRUE	1.70507	1.4022	up	No	1441	essential	Ribonuc_L-PSP:Domain:CL0534	98.62	0.431	0.286	ordered	-0.910941	0	0	0	na	na	na	na	-2.10373870066968	0.801002699575781
215	vSRC-L308A-mut_vs_vSRC-vSRC-dead	LEO1	P38439	YOR123C	Y170	ANVNETASHNEIFYAR	ANVNETASHNEIFY(ph)AR_3	TRUE	1.23803	1.0308	up	No	61.4	non-essential	Leo1:Family:No_clan	90.15	0.463	0.465	ordered	-0.28982	0	0	1	na	na	PAF1	2.2538	-1.73651215925	0.696287001654024
216	vSRC-L308A-mut_vs_vSRC-vSRC-dead	ACT1	P60010	YFL039C	Y279	APEALFHPSVLGLESAGIDQTTYNSIMK	APEALFHPSVLGLESAGIDQTTY(ph)NSIM(ox)K_3	TRUE	1.42738	1.14081	up	No	2040	essential	Actin:Family:CL0108	98.58	0.208	0.305	ordered	-0.423351	0	0	0	na	na	na	na	-0.266538074985682	0.182712579058327
217	vSRC-L308A-mut_vs_vSRC-vSRC-dead	ACT1	P60010	YFL039C	Y279	APEALFHPSVLGLESAGIDQTTYNSIMK	APEALFHPSVLGLESAGIDQTTY(ph)NSIMK_4	TRUE	0.851933	0.688619	up	No	2040	essential	Actin:Family:CL0108	98.58	0.208	0.305	ordered	-0.423351	0	0	0	na	na	na	na	-0.266538074985682	0.182712579058327
218	vSRC-L308A-mut_vs_vSRC-vSRC-dead	ARC40	P38328	YBR234C	Y23	APIYSHCFSQDK	APIY(ph)SHCFSQDK_2	TRUE	0.780419	0.672837	up	No	100	essential	No domain	98.21	0.369	0.238	ordered	-1.6157	1	1	1	P33204	3.452	ARC19	2.95364	-1.49611887524875	0.40696797201838
219	vSRC-L308A-mut_vs_vSRC-vSRC-dead	ARC40	P38328	YBR234C	Y23	APIYSHCFSQDK	APIY(ph)SHCFSQDK_3	TRUE	1.22192	1.0094	up	No	100	essential	No domain	98.21	0.369	0.238	ordered	-1.6157	1	1	1	P33204	3.452	ARC19	2.95364	-1.49611887524875	0.40696797201838
220	vSRC-L308A-mut_vs_vSRC-vSRC-dead	SCP160	P06105	YJL080C	Y1153	APSATYAGYVWGADTR	APSATY(ph)AGYVWGADTR_2	TRUE	1.97015	1.57645	up	No	950	non-essential	No domain	90.56	0.176	0.256	ordered	0.2005	0	0	0	na	na	na	na	-0.938030493454279	0.288193995778955
221	vSRC-L308A-mut_vs_vSRC-vSRC-dead	GVP36	P40531	YIL041W	Y282	AQAEYFETSAGLMK	AQAEY(ph)FETSAGLM(ox)K_2	TRUE	1.17453	0.973911	up	No	1154	non-essential	BAR_2:Family:CL0145	98.48	0.153	0.337	ordered	-1.71847	0	0	0	na	na	na	na	-3.52973889345699	0.813641506384354
222	vSRC-L308A-mut_vs_vSRC-vSRC-dead	GVP36	P40531	YIL041W	Y282	AQAEYFETSAGLMK	AQAEY(ph)FETSAGLMK_2	TRUE	2.07359	1.84397	up	No	1154	non-essential	BAR_2:Family:CL0145	98.48	0.153	0.337	ordered	-1.71847	0	0	0	na	na	na	na	-3.52973889345699	0.813641506384354
223	vSRC-L308A-mut_vs_vSRC-vSRC-dead	YKR018C	P36114	YKR018C	Y704	AQGYADDYELSTR	AQGYADDY(ph)ELSTR_2	TRUE	1.99552	1.66335	up	No	115	non-essential	No domain	81.51	0.063	0.228	ordered	3.23786	0	0	0	na	na	na	na	-3.77593842108635	0.825062620249029
224	vSRC-L308A-mut_vs_vSRC-vSRC-dead	RPS25B	P0C0T4	YLR333C	Y47	AQHAVILDQEKYDR	AQHAVILDQEKY(ph)DR_2	TRUE	0.583139	0.450464	up	No	899	non-essential	Ribosomal_S25:Family:CL0123	91.38	0.259	0.424	ordered	0.322505	0	0	0	na	na	na	na	-1.57792591729833	0.406829268292683
225	vSRC-L308A-mut_vs_vSRC-vSRC-dead	RPS25B	P0C0T4	YLR333C	Y47	AQHAVILDQEKYDR	AQHAVILDQEKY(ph)DR_3	TRUE	2.14256	1.78437	up	No	899	non-essential	Ribosomal_S25:Family:CL0123	91.38	0.259	0.424	ordered	0.322505	0	0	0	na	na	na	na	-1.57792591729833	0.406829268292683
226	vSRC-L308A-mut_vs_vSRC-vSRC-dead	SAM1	P10659	YLR180W	Y66	AQLDYQK	AQLDY(ph)QK_2	TRUE	1.55726	1.33249	up	No	2069	non-essential	S-AdoMet_synt_N:Domain:No_clan	98.71	0.196	0.265	ordered	0.187618	0	0	0	na	na	na	na	-1.8003249189631	0.461146321300634
227	vSRC-L308A-mut_vs_vSRC-vSRC-dead	HPA3	P39979	#N/A	Y144	AQLLYTK	AQLLY(ph)TK_2	TRUE	1.61566	1.30611	up	No	#N/A	non-essential	Acetyltransf_1:Family:CL0257	98.26	0.125	0.493	ordered	4.20938	0	0	0	na	na	na	na	-5.08688246664766	0.945319112916878
228	vSRC-L308A-mut_vs_vSRC-vSRC-dead	WRS1	Q12109	YOL097C	Y47	AQNIDYDK	AQNIDY(ph)DK_2	TRUE	1.75491	1.45399	up	No	312	essential	No domain	90.68	0.133	0.352	ordered	2.06111	0	0	0	na	na	na	na	-4.25044929108401	0.858065302144249
229	vSRC-L308A-mut_vs_vSRC-vSRC-dead	TRS33	Q99394	YOR115C	Y30	AQQQYQIFENSLPK	AQQQY(ph)QIFENSLPK_2	TRUE	1.31651	1.04569	up	No	15.8	non-essential	No domain	79.06	0.322	0.545	ordered	0.434604	0	0	0	na	na	na	na	-0.898012519439687	0.448822776081174
230	vSRC-L308A-mut_vs_vSRC-vSRC-dead	TRS33	Q99394	YOR115C	Y30	AQQQYQIFENSLPK	AQQQY(ph)QIFENSLPK_3	TRUE	1.0339	0.868522	up	No	15.8	non-essential	No domain	79.06	0.322	0.545	ordered	0.434604	0	0	0	na	na	na	na	-0.898012519439687	0.448822776081174
231	vSRC-L308A-mut_vs_vSRC-vSRC-dead	OSH2	Q12451	YDL019C	Y586	AQYGPYKEK	AQYGPY(ph)KEK_2	TRUE	1.26087	1.07423	up	No	51.3	non-essential	No domain	74.46	0.275	0.383	ordered	-0.0798568	0	0	0	na	na	na	na	-1.31988814993059	0.46315141567501
232	vSRC-L308A-mut_vs_vSRC-vSRC-dead	RFA1	P22336	YAR007C	Y586	AREDTYNDQSR	AREDTY(ph)NDQSR_3	TRUE	1.39064	1.11751	up	No	131	essential	Rep_fac-A_C:Family:CL0021	76.72	0.557	0.325	ordered	-0.560763	0	0	0	na	na	na	na	-2.87860690387496	0.768657032673645
233	vSRC-L308A-mut_vs_vSRC-vSRC-dead	SKI3	P17883	YPR189W	Y203	ASDPDYQIK	ASDPDY(ph)QIK_2	TRUE	1.34057	1.1363	up	No	111	non-essential	No domain	77.07	0.157	0.373	ordered	0.147936	0	0	0	na	na	na	na	-2.18155865710756	0.749963224477788
234	vSRC-L308A-mut_vs_vSRC-vSRC-dead	MIR1	P23641	YJR077C	Y198	ASEFYYGFAGPK	ASEFY(ph)YGFAGPK_2	TRUE	1.89778	1.63042	up	No	372	non-essential	Mito_carr:Family:No_clan	93.25	0.243	0.295	ordered	-0.275947	0	0	0	na	na	na	na	0	0.0846166864105602
235	vSRC-L308A-mut_vs_vSRC-vSRC-dead	MIR1	P23641	YJR077C	Y199	ASEFYYGFAGPK	ASEFYY(ph)GFAGPK_2	TRUE	1.47772	1.18681	up	No	372	non-essential	Mito_carr:Family:No_clan	89.57	0.004	0.32	ordered	4.58897	0	0	0	na	na	na	na	-0.274629726709562	0.588085970553393
236	vSRC-L308A-mut_vs_vSRC-vSRC-dead	GAL10	P04397	YBR019C	Y305	ASGIDLPYKVTGR	ASGIDLPY(ph)KVTGR_2	TRUE	2.89146	2.40467	up	No	6.04	non-essential	GDP_Man_Dehyd:Domain:CL0063	96.95	0.431	0.359	ordered	-0.323929	3	0	0	na	na	na	na	0	NaN
237	vSRC-L308A-mut_vs_vSRC-vSRC-dead	GAL10	P04397	YBR019C	Y305	ASGIDLPYKVTGR	ASGIDLPY(ph)KVTGR_3	TRUE	2.90082	2.36097	up	No	6.04	non-essential	GDP_Man_Dehyd:Domain:CL0063	96.95	0.431	0.359	ordered	-0.323929	3	0	0	na	na	na	na	0	NaN
238	vSRC-L308A-mut_vs_vSRC-vSRC-dead	GAL10	P04397	YBR019C	Y305	ASGIDLPYK	ASGIDLPY(ph)K_1	TRUE	1.87715	1.54927	up	No	6.04	non-essential	GDP_Man_Dehyd:Domain:CL0063	96.95	0.431	0.359	ordered	-0.323929	3	0	0	na	na	na	na	0	NaN
239	vSRC-L308A-mut_vs_vSRC-vSRC-dead	GAL10	P04397	YBR019C	Y305	ASGIDLPYK	ASGIDLPY(ph)K_2	FALSE	2.54222	1.97709	up	No	6.04	non-essential	GDP_Man_Dehyd:Domain:CL0063	96.95	0.431	0.359	ordered	-0.323929	3	0	0	na	na	na	na	0	NaN
240	vSRC-L308A-mut_vs_vSRC-vSRC-dead	RPL2A	P0CX45	YFR031C-A	Y133	ASGNYVIIIGHNPDENK	ASGNY(ph)VIIIGHNPDENK_2	TRUE	1.57096	1.21886	up	No	939	non-essential	Ribosomal_L2_C:Domain:CL0107	98.01	0.396	0.292	ordered	-0.416766	0	0	0	na	na	na	na	-2.05225544899146	0.55159552424368
241	vSRC-L308A-mut_vs_vSRC-vSRC-dead	RPL2A	P0CX45	YFR031C-A	Y133	ASGNYVIIIGHNPDENK	ASGNY(ph)VIIIGHNPDENK_3	TRUE	1.98201	1.656	up	No	939	non-essential	Ribosomal_L2_C:Domain:CL0107	98.01	0.396	0.292	ordered	-0.416766	0	0	0	na	na	na	na	-2.05225544899146	0.55159552424368
242	vSRC-L308A-mut_vs_vSRC-vSRC-dead	GUT2	P32191	YIL155C	Y216	ASLVYHDGSFNDSR	ASLVY(ph)HDGSFNDSR_2	TRUE	1.22785	1.04419	up	No	126	non-essential	DAO:Domain:CL0063	92.9	0.012	0.103	ordered	5.85411	0	0	0	na	na	na	na	-3.70823597715369	0.865785418863028
243	vSRC-L308A-mut_vs_vSRC-vSRC-dead	GUT2	P32191	YIL155C	Y216	ASLVYHDGSFNDSR	ASLVY(ph)HDGSFNDSR_3	TRUE	2.03585	1.66829	up	No	126	non-essential	DAO:Domain:CL0063	92.9	0.012	0.103	ordered	5.85411	0	0	0	na	na	na	na	-3.70823597715369	0.865785418863028
244	vSRC-L308A-mut_vs_vSRC-vSRC-dead	PTP1	P25044	YDL230W	Y292	ATEEYTR	ATEEY(ph)TR_2	TRUE	1.49951	1.22345	up	No	21.9	non-essential	Y_phosphatase:Domain:CL0031	79.51	0.149	0.418	ordered	5.02111	0	0	0	na	na	na	na	-0.0375296361283333	0.153495679497251
245	vSRC-L308A-mut_vs_vSRC-vSRC-dead	MCY1	P53206	YGR012W	Y73	ATGVNIYAK	ATGVNIY(ph)AK_2	TRUE	1.67026	1.29734	up	No	62.1	non-essential	PALP:Family:CL0063	98.89	0.216	0.18	ordered	-0.353804	0	0	0	na	na	na	na	-0.766080897355301	0.688856147870346
246	vSRC-L308A-mut_vs_vSRC-vSRC-dead	RFC3	P38629	YNL290W	Y233	ATLDNPDEDEISDDVIYECCGAPR	ATLDNPDEDEISDDVIY(ph)ECCGAPR_3	TRUE	1.34978	1.12265	up	No	66	essential	No domain	95.46	0.086	0.294	ordered	1.98979	0	0	0	na	na	na	na	-0.813013364358878	0.45486917479486
247	vSRC-L308A-mut_vs_vSRC-vSRC-dead	GLT1	Q12680	YDL171C	Y1572	ATSEYLKK	ATSEY(ph)LKK_2	TRUE	0.62718	0.541933	up	No	883	non-essential	No domain	71.53	0.561	0.605	disordered	-0.423309	0	0	0	na	na	na	na	-0.218797959101771	0.193736808521082
248	vSRC-L308A-mut_vs_vSRC-vSRC-dead	YJL068C	P40363	YJL068C	Y265	ATSWQDYVEIKK	ATSWQDY(ph)VEIKK_3	TRUE	0.660252	0.515116	up	No	57.6	non-essential	Esterase:Domain:CL0028	98.76	0.239	0.324	ordered	-0.330568	0	0	0	na	na	na	na	-0.145594668408214	0.176133861734919
249	vSRC-L308A-mut_vs_vSRC-vSRC-dead	YJL068C	P40363	YJL068C	Y265	ATSWQDYVEIK	ATSWQDY(ph)VEIK_2	TRUE	1.28259	1.04264	up	No	57.6	non-essential	Esterase:Domain:CL0028	98.76	0.239	0.324	ordered	-0.330568	0	0	0	na	na	na	na	-0.145594668408214	0.176133861734919
250	vSRC-L308A-mut_vs_vSRC-vSRC-dead	VMA5	P31412	YKL080W	Y149	ATYANYNSAK	ATY(ph)ANYNSAK_2	TRUE	2.82141	2.49278	up	No	265	non-essential	V-ATPase_C:Family:No_clan	98.2	0.231	0.291	ordered	0.180334	0	0	0	na	na	na	na	-1.18602969894514	0.388504666621903
251	vSRC-L308A-mut_vs_vSRC-vSRC-dead	APT1	P49435	YML022W	Y103	ATYEKEYGSDLFEIQK	ATY(ph)EKEYGSDLFEIQK_3	TRUE	1.06197	0.878643	up	No	225	non-essential	Pribosyltran:Domain:CL0533	85.16	0.153	0.386	ordered	2.72231	0	0	0	na	na	na	na	-3.19395338125746	0.777871621621622
252	vSRC-L308A-mut_vs_vSRC-vSRC-dead	HSP42	Q12329	YDR171W	Y328	ATYNNGLLQIK	ATY(ph)NNGLLQIK_2	TRUE	0.947026	0.802065	up	No	145	non-essential	HSP20:Family:CL0190	96.98	0.255	0.348	ordered	1.56072	1	0	0	na	na	na	na	-3.29966177653627	0.947624309392265
253	vSRC-L308A-mut_vs_vSRC-vSRC-dead	SEH1	P53011	YGL100W	Y335	ATYSNEFK	ATY(ph)SNEFK_2	TRUE	1.0205	0.900087	up	No	13.9	non-essential	No domain	83.85	0.965	0.394	ordered	-0.2194	1	1	0	P46673	1.584	na	na	0	0.147715276730508
254	vSRC-L308A-mut_vs_vSRC-vSRC-dead	RPN6	Q12377	YDL097C	Y306	AVAEAYNNR	AVAEAY(ph)NNR_2	TRUE	0.92529	0.730205	up	No	347	essential	PCI:Domain:CL0123	84.63	0.098	0.221	ordered	1.6509	0	0	0	na	na	na	na	-1.71798356224017	0.550218340611354
255	vSRC-L308A-mut_vs_vSRC-vSRC-dead	RPL25	P04456	YOL127W	Y54	AVPHYNR	AVPHY(ph)NR_2	TRUE	2.67462	2.22967	up	No	1908	essential	No domain	92.23	0.608	0.549	ordered	-0.4004	0	0	1	na	na	RPL35B	-0.54826	-0.841460584962573	0.171301446051168
256	vSRC-L308A-mut_vs_vSRC-vSRC-dead	INP53	Q12271	YOR109W	Y548	AVQLYDPVNEYVSTK	AVQLYDPVNEY(ph)VSTK_2	TRUE	2.27085	1.90517	up	No	82.6	non-essential	No domain	75.64	0.18	0.27	ordered	2.03313	0	0	0	na	na	na	na	-0.885169591773134	0.400456577570627
257	vSRC-L308A-mut_vs_vSRC-vSRC-dead	EFT2	P32324	YDR385W	Y655	AVQYLHEIK	AVQY(ph)LHEIK_2	TRUE	0.855814	0.687435	up	No	3343	non-essential	EFG_IV:Domain:CL0329	91.65	0.318	0.249	ordered	0.35749	6	0	0	na	na	na	na	-0.826316158712865	0.491232457099991
258	vSRC-L308A-mut_vs_vSRC-vSRC-dead	YGR130C	P53278	YGR130C	Y422	AVYDKINYDEK	AVY(ph)DKINYDEK_2	TRUE	0.940262	0.74513	up	No	266	non-essential	No domain	89.79	0.239	0.367	ordered	0.762331	0	0	0	na	na	na	na	-2.92639601855707	0.94600445923676
259	vSRC-L308A-mut_vs_vSRC-vSRC-dead	YGR130C	P53278	YGR130C	Y422	AVYDKINYDEK	AVY(ph)DKINYDEK_3	TRUE	0.52673	0.440932	up	No	266	non-essential	No domain	89.79	0.239	0.367	ordered	0.762331	0	0	0	na	na	na	na	-2.92639601855707	0.94600445923676
260	vSRC-L308A-mut_vs_vSRC-vSRC-dead	CSR1	Q06705	YLR380W	Y153	AVYENNETGVIK	AVY(ph)ENNETGVIK_2	TRUE	1.77461	1.51434	up	No	136	non-essential	No domain	98.12	0.227	0.211	ordered	2.75854	0	0	0	na	na	na	na	-0.522710513184847	0.217632631986575
261	vSRC-L308A-mut_vs_vSRC-vSRC-dead	PGI1	P12709	YBR196C	Y108	AVYHVALR	AVY(ph)HVALR_2	TRUE	3.10268	2.54784	up	No	3703	essential	PGI:Domain:CL0067	97.26	0.016	0.195	ordered	19.6975	0	0	0	na	na	na	na	-1.12239138148529	0.545990117825922
262	vSRC-L308A-mut_vs_vSRC-vSRC-dead	SSE2	P32590	YBR169C	Y445	AVYTHPSK	AVY(ph)THPSK_2	TRUE	1.83873	1.49953	up	No	161	non-essential	HSP70:Family:CL0108	97.98	0.078	0.284	ordered	-0.0389661	0	0	0	na	na	na	na	-2.75275059036774	0.856828193832599
263	vSRC-L308A-mut_vs_vSRC-vSRC-dead	MRPL7	P36519	YDR237W	Y107	AWSGDSPYHLNRPPK	AWSGDSPY(ph)HLNRPPK_3	TRUE	1.86008	1.50796	up	No	20.9	non-essential	No domain	95.9	0.706	0.492	ordered	-0.176945	0	0	1	na	na	MRPL10	1.976684	-3.99612723590811	0.844420407427438
264	vSRC-L308A-mut_vs_vSRC-vSRC-dead	VPS35	P34110	YJL154C	Y3	AYADSPENAIAVIK	AY(ph)ADSPENAIAVIK_2	TRUE	1.78598	1.53499	up	No	48	non-essential	No domain	83.78	0.318	0.4	ordered	-1.35	0	0	0	na	na	na	na	-1.6912213205317	0.551506872229502
265	vSRC-L308A-mut_vs_vSRC-vSRC-dead	CIT1	P00890	YNR001C	Y197	AYAQGVSK	AY(ph)AQGVSK_2	TRUE	2.24873	1.86294	up	No	292	non-essential	Citrate_synt:Domain:No_clan	98.34	0.439	0.333	ordered	-1.88543	1	0	0	na	na	na	na	-2.77778679804641	0.662015163168883
266	vSRC-L308A-mut_vs_vSRC-vSRC-dead	SUP35	P05453	YDR172W	Y332	AYFETEK	AY(ph)FETEK_2	TRUE	0.831539	0.709654	up	No	539	essential	GTP_EFTU:Domain:CL0023	90.24	0.2	0.223	ordered	2.91969	0	0	0	na	na	na	na	-1.26604964019163	0.553390970220941
267	vSRC-L308A-mut_vs_vSRC-vSRC-dead	PRB1	P09232	YEL060C	Y484	AYFSNWGK	AY(ph)FSNWGK_2	TRUE	2.17474	1.84789	up	No	94.4	non-essential	Peptidase_S8:Domain:No_clan	96.91	0.62	0.133	ordered	-0.499601	0	0	0	na	na	na	na	-0.951328523947668	0.690212660116901
268	vSRC-L308A-mut_vs_vSRC-vSRC-dead	RSP5	P39940	YER125W	Y348	AYFVDHNTR	AY(ph)FVDHNTR_2	TRUE	1.20012	0.981401	up	No	59.2	essential	WW:Domain:CL0680	78.45	0.208	0.357	ordered	-0.307303	0	0	0	na	na	na	na	-3.87053545417675	0.798659683138684
269	vSRC-L308A-mut_vs_vSRC-vSRC-dead	SAH1	P39954	YER043C	Y40	AYGDVQPLK	AY(ph)GDVQPLK_2	TRUE	1.65284	1.41111	up	No	4120	essential	AdoHcyase:Domain:CL0325	97.77	0.043	0.249	ordered	3.66102	0	0	0	na	na	na	na	-1.65893341469806	0.477725674091442
270	vSRC-L308A-mut_vs_vSRC-vSRC-dead	DPS1	P04802	YLL018C	Y297	AYLAQSPQFNK	AY(ph)LAQSPQFNK_2	TRUE	0.94991	0.794326	up	No	823	essential	tRNA-synt_2:Domain:CL0040	95.58	0.184	0.278	ordered	0.245795	0	0	0	na	na	na	na	-2.56107340860518	0.738020981003686
271	vSRC-L308A-mut_vs_vSRC-vSRC-dead	BUD5	P25300	YCR038C	Y631	AYQVSIAK	AY(ph)QVSIAK_2	TRUE	1.08002	0.870726	up	No	13.7	non-essential	No domain	90.82	0.282	0.458	ordered	-1.39784	0	0	0	na	na	na	na	-4.99799525515116	0.928131922224957
272	vSRC-L308A-mut_vs_vSRC-vSRC-dead	BEM2	P39960	YER155C	Y866	AYSTIGSQR	AY(ph)STIGSQR_2	TRUE	1.74553	1.33161	up	No	48.5	non-essential	No domain	82.24	0.012	0.318	ordered	8.85714	0	0	0	na	na	na	na	-1.90748714568386	0.73359898921178
273	vSRC-L308A-mut_vs_vSRC-vSRC-dead	ATP14	Q12349	YLR295C	Y85	AYTEQNVETAHVAK	AY(ph)TEQNVETAHVAK_3	TRUE	0.695925	0.584225	up	No	230	non-essential	ATP_sub_h:Family:No_clan	73.84	0.651	0.653	disordered	0.0792541	0	0	1	na	na	ATP7	-0.30736	-4.95444912605463	0.949318568994889
274	vSRC-L308A-mut_vs_vSRC-vSRC-dead	VIP1	Q06685	YLR410W	Y416	AYTIGENFCHAETR	AY(ph)TIGENFCHAETR_3	TRUE	1.36489	1.14927	up	No	121	non-essential	RimK:Domain:CL0179	97.98	0.051	0.205	ordered	0.24548	0	0	0	na	na	na	na	-5.66672439911607	0.913622788881231
275	vSRC-L308A-mut_vs_vSRC-vSRC-dead	FAP7	Q12055	YDL166C	Y108	CDNSNLYSR	CDNSNLY(ph)SR_2	TRUE	1.43874	1.19344	up	No	84.5	essential	AAA_18:Domain:CL0023	98.54	0.42	0.305	ordered	0.0290816	5	0	1	na	na	RPS14B	-0.0987599999999986	-1.51704924999051	0.53037195611453
276	vSRC-L308A-mut_vs_vSRC-vSRC-dead	FUM1	P08417	YPL262W	Y331	CGYHELMLPENEPGSSIMPGK	CGY(ph)HELMLPENEPGSSIMPGK_3	TRUE	0.642866	0.506024	up	No	203	non-essential	Lyase_1:Domain:No_clan	97.41	0.251	0.336	ordered	-0.677743	0	0	0	na	na	na	na	-1.49312457208499	0.52858067299396
277	vSRC-L308A-mut_vs_vSRC-vSRC-dead	GLT1	Q12680	YDL171C	Y1206	CHLNSCAVGIATQDPYLR	CHLNSCAVGIATQDPY(ph)LR_3	TRUE	0.749516	0.621151	up	No	883	non-essential	Glu_synthase:Domain:CL0036	91.78	0.361	0.172	ordered	0.646995	0	0	0	na	na	na	na	-0.22088147353297	0.194939380552692
278	vSRC-L308A-mut_vs_vSRC-vSRC-dead	FAS1	P07149	YKL182W	Y836	CIAACTGVPDDKWEQTYK	CIAACTGVPDDKWEQTY(ph)K_3	TRUE	2.44676	2.13254	up	No	1976	essential	DUF1729:Family:No_clan	95.35	0.082	0.224	ordered	2.96727	0	0	0	na	na	na	na	-3.37160986384233	0.789425051334702
279	vSRC-L308A-mut_vs_vSRC-vSRC-dead	ADH6	Q04894	YMR318C	Y113	CKNDNEPYCTK	CKNDNEPY(ph)CTK_2	TRUE	1.50793	1.23809	up	No	218	non-essential	ADH_N:Domain:CL0296	97.72	0.302	0.287	ordered	0.977428	3	2	0	P25377 / Q04894	2.418 / 0.601	na	na	-0.18507176449148	0.706097382658283
280	vSRC-L308A-mut_vs_vSRC-vSRC-dead	ADH6	Q04894	YMR318C	Y113	CKNDNEPYCTK	CKNDNEPY(ph)CTK_3	TRUE	1.84365	1.43464	up	No	218	non-essential	ADH_N:Domain:CL0296	97.72	0.302	0.287	ordered	0.977428	3	2	0	P25377 / Q04894	2.418 / 0.601	na	na	-0.18507176449148	0.706097382658283
281	vSRC-L308A-mut_vs_vSRC-vSRC-dead	CCW14	O13547	YLR390W-A	Y76	CLDSICPNNDADAAYSAFK	CLDSICPNNDADAAY(ph)SAFK_2	TRUE	2.06826	1.73974	up	No	834	non-essential	CFEM:Domain:No_clan	90.13	0.114	0.384	ordered	0.178802	0	0	0	na	na	na	na	-0.851055624582294	0.507529781973477
282	vSRC-L308A-mut_vs_vSRC-vSRC-dead	CCW14	O13547	YLR390W-A	Y76	CLDSICPNNDADAAYSAFK	CLDSICPNNDADAAY(ph)SAFK_3	TRUE	1.68487	1.40903	up	No	834	non-essential	CFEM:Domain:No_clan	90.13	0.114	0.384	ordered	0.178802	0	0	0	na	na	na	na	-0.851055624582294	0.507529781973477
283	vSRC-L308A-mut_vs_vSRC-vSRC-dead	ATG22	P25568	YCL038C	Y195	CQSQGAYEPDKVDSLTTVISGR	CQSQGAY(ph)EPDKVDSLTTVISGR_3	TRUE	1.59722	1.33268	up	No	4.56	non-essential	ATG22:Family:CL0015	72.97	0.439	0.307	ordered	-0.503411	0	0	0	na	na	na	na	0	0.069159810521067
284	vSRC-L308A-mut_vs_vSRC-vSRC-dead	GAL7	P08431	YBR018C	Y55	CYLCPGNKR	CY(ph)LCPGNKR_2	TRUE	1.95616	1.6346	up	No	5.96	non-essential	GalP_UDP_transf:Domain:CL0265	96.3	0.522	0.382	ordered	-0.133588	0	0	0	na	na	na	na	-2.72810786921764	0.80802415875755
285	vSRC-L308A-mut_vs_vSRC-vSRC-dead	GAL7	P08431	YBR018C	Y55	CYLCPGNK	CY(ph)LCPGNK_1	TRUE	1.03899	0.830632	up	No	5.96	non-essential	GalP_UDP_transf:Domain:CL0265	96.3	0.522	0.382	ordered	-0.133588	0	0	0	na	na	na	na	-2.72810786921764	0.80802415875755
286	vSRC-L308A-mut_vs_vSRC-vSRC-dead	GAL7	P08431	YBR018C	Y55	CYLCPGNK	CY(ph)LCPGNK_2	TRUE	2.63781	2.26586	up	No	5.96	non-essential	GalP_UDP_transf:Domain:CL0265	96.3	0.522	0.382	ordered	-0.133588	0	0	0	na	na	na	na	-2.72810786921764	0.80802415875755
287	vSRC-L308A-mut_vs_vSRC-vSRC-dead	ALD6	P54115	YPL061W	Y139	DAAAYADKVNGR	DAAAY(ph)ADKVNGR_2	TRUE	0.921325	0.780888	up	No	6950	non-essential	Aldedh:Family:CL0099	96.86	0.31	0.311	ordered	1.02619	0	0	0	na	na	na	na	-0.200054065194955	0.141736935388582
288	vSRC-L308A-mut_vs_vSRC-vSRC-dead	ALD6	P54115	YPL061W	Y139	DAAAYADK	DAAAY(ph)ADK_2	TRUE	0.960436	0.833883	up	No	6950	non-essential	Aldedh:Family:CL0099	96.86	0.31	0.311	ordered	1.02619	0	0	0	na	na	na	na	-0.200054065194955	0.141736935388582
289	vSRC-L308A-mut_vs_vSRC-vSRC-dead	PTC7	P38797	YHR076W	Y250	DADEYSFQLK	DADEY(ph)SFQLK_2	TRUE	1.44655	1.1292	up	No	66.9	non-essential	SpoIIE:Family:CL0238	98.67	0.169	0.291	ordered	2.31981	0	0	0	na	na	na	na	-1.81737249390995	0.632233307751343
290	vSRC-L308A-mut_vs_vSRC-vSRC-dead	TFB1	P32776	YDR311W	Y117	DADIYEEKR	DADIY(ph)EEKR_2	TRUE	0.641719	0.553439	up	No	24.3	essential	No domain	73.01	0.408	0.41	ordered	0.481917	0	0	0	na	na	na	na	-0.436238768248723	0.272518457752256
291	vSRC-L308A-mut_vs_vSRC-vSRC-dead	ALG1	P16661	YBR110W	Y419	DADLYQK	DADLY(ph)QK_2	TRUE	2.06971	1.74728	up	No	41.1	essential	Glycos_transf_1:Family:CL0113	96.7	0.055	0.306	ordered	1.73265	0	0	0	na	na	na	na	-0.649311434370609	0.651975149454929
292	vSRC-L308A-mut_vs_vSRC-vSRC-dead	SEC18	P18759	YBR080C	Y334	DAEAEYR	DAEAEY(ph)R_2	TRUE	1.30437	1.06659	up	No	121	essential	AAA:Domain:CL0023	82.53	0.192	0.258	ordered	0.411525	0	0	0	na	na	na	na	-2.05312699016847	0.61181126965941
293	vSRC-L308A-mut_vs_vSRC-vSRC-dead	PDX3	P38075	YBR035C	Y185	DAEDIPCPDYWGGLR	DAEDIPCPDY(ph)WGGLR_2	TRUE	0.974597	0.836843	up	No	181	non-essential	No domain	96.28	0.306	0.232	ordered	1.71957	0	0	0	na	na	na	na	-0.759062069436801	0.393764434180139
294	vSRC-L308A-mut_vs_vSRC-vSRC-dead	NIC96	P34077	YFR002W	Y454	DAENDPVYER	DAENDPVY(ph)ER_2	TRUE	1.46844	1.22973	up	No	156	essential	Nic96:Family:No_clan	71.76	0.694	0.314	ordered	-0.297339	3	0	0	na	na	na	na	-1.33913993079599	0.420887466264985
295	vSRC-L308A-mut_vs_vSRC-vSRC-dead	RTG2	P32608	YGL252C	Y122	DAINADEFVNAVYGSTGWK	DAINADEFVNAVY(ph)GSTGWK_2	TRUE	1.10988	0.95268	up	No	75.6	non-essential	Ppx-GppA:Family:CL0108	98.33	0.447	0.302	ordered	-0.319825	0	0	0	na	na	na	na	-0.71515501196056	0.234345606019887
296	vSRC-L308A-mut_vs_vSRC-vSRC-dead	RTG2	P32608	YGL252C	Y122	DAINADEFVNAVYGSTGWK	DAINADEFVNAVY(ph)GSTGWK_3	TRUE	0.551703	0.418019	up	No	75.6	non-essential	Ppx-GppA:Family:CL0108	98.33	0.447	0.302	ordered	-0.319825	0	0	0	na	na	na	na	-0.71515501196056	0.234345606019887
297	vSRC-L308A-mut_vs_vSRC-vSRC-dead	DYN2	Q02647	YDR424C	Y35	DALDKYQLER	DALDKY(ph)QLER_2	TRUE	0.674565	0.573852	up	No	62.8	non-essential	Dynein_light:Domain:No_clan	97.74	0.365	0.31	ordered	-0.446465	0	0	0	na	na	na	na	-0.79290760304348	0.254576659038902
298	vSRC-L308A-mut_vs_vSRC-vSRC-dead	YBR096W	P38256	YBR096W	Y188	DALEYCGLYNEK	DALEY(ph)CGLYNEK_2	TRUE	1.44686	1.243	up	No	38.5	non-essential	4HBT_2:Domain:CL0050	97.69	0.443	0.303	ordered	-0.0644891	0	0	0	na	na	na	na	-0.546707732525953	0.197273456295108
299	vSRC-L308A-mut_vs_vSRC-vSRC-dead	RPS5	P26783	YJR123W	Y61	DASLVDYVQVR	DASLVDY(ph)VQVR_2	TRUE	2.22794	1.85736	up	No	2061	essential	No domain	95.81	0.235	0.347	ordered	-1.42713	0	0	0	na	na	na	na	-3.51738104411563	0.770706598034628
300	vSRC-L308A-mut_vs_vSRC-vSRC-dead	MAP2	P38174	YBL091C	Y228	DATYTGIK	DATY(ph)TGIK_2	TRUE	1.58004	1.36437	up	No	73.9	non-essential	Peptidase_M24:Domain:No_clan	98.66	0.2	0.16	ordered	1.26068	1	0	0	na	na	na	na	-1.00756827631786	0.422836418209105
301	vSRC-L308A-mut_vs_vSRC-vSRC-dead	MET7	Q08645	YOR241W	Y82	DAVTALNSLQSNYANIMAIR	DAVTALNSLQSNY(ph)ANIMAIR_3	TRUE	0.824499	0.693274	up	No	100	non-essential	No domain	72.37	0.345	0.347	ordered	-0.62743	0	0	0	na	na	na	na	-0.171741695915932	0.440259428296901
302	vSRC-L308A-mut_vs_vSRC-vSRC-dead	HER1	Q12276	YOR227W	Y398	DAYYVAER	DAYY(ph)VAER_2	TRUE	0.568064	0.476919	up	No	25	non-essential	No domain	80.15	0.576	0.528	ordered	-0.282112	0	0	0	na	na	na	na	-0.621715966346417	0.489153714031256
303	vSRC-L308A-mut_vs_vSRC-vSRC-dead	ARO8	P53090	YGL202W	Y380	DCAIDALYK	DCAIDALY(ph)K_2	TRUE	1.09054	0.922688	up	No	871	non-essential	Aminotran_1_2:Domain:CL0061	96.8	0.243	0.21	ordered	-0.460074	0	0	0	na	na	na	na	-0.00886481277475054	0.15148963048742
304	vSRC-L308A-mut_vs_vSRC-vSRC-dead	LCL2	Q08045	YLR104W	Y128	DCGWVSDAYKNH	DCGWVSDAY(ph)KNH_3	TRUE	0.846925	0.708484	up	No	16	non-essential	No domain	93.73	0.263	0.431	ordered	1.08055	0	0	1	na	na	SCJ1	1.24578	-0.742373564120614	0.478942014242116
305	vSRC-L308A-mut_vs_vSRC-vSRC-dead	SFH5	P47008	YJL145W	Y255	DCPYEGYGGKDK	DCPY(ph)EGYGGKDK_2	TRUE	1.48193	1.19721	up	No	152	non-essential	CRAL_TRIO:Domain:CL0512	97.29	0.537	0.306	ordered	-0.129141	0	0	0	na	na	na	na	-2.51691709762794	0.640294223179046
306	vSRC-L308A-mut_vs_vSRC-vSRC-dead	SFH5	P47008	YJL145W	Y255	DCPYEGYGGKDK	DCPY(ph)EGYGGKDK_3	TRUE	0.968541	0.779039	up	No	152	non-essential	CRAL_TRIO:Domain:CL0512	97.29	0.537	0.306	ordered	-0.129141	0	0	0	na	na	na	na	-2.51691709762794	0.640294223179046
307	vSRC-L308A-mut_vs_vSRC-vSRC-dead	SFH5	P47008	YJL145W	Y255	DCPYEGYGGK	DCPY(ph)EGYGGK_2	TRUE	3.35976	2.69465	up	No	152	non-essential	CRAL_TRIO:Domain:CL0512	97.29	0.537	0.306	ordered	-0.129141	0	0	0	na	na	na	na	-2.51691709762794	0.640294223179046
308	vSRC-L308A-mut_vs_vSRC-vSRC-dead	DED81	P38707	YHR019C	Y545	DCSLYPR	DCSLY(ph)PR_2	TRUE	2.1195	1.76284	up	No	498	essential	tRNA-synt_2:Domain:CL0040	98.03	0.325	0.32	ordered	-0.323298	0	0	0	na	na	na	na	-3.63282967602397	0.800969029070872
309	vSRC-L308A-mut_vs_vSRC-vSRC-dead	RAS1	P01119	YOR101W	Y178	DDGGKYNSMNR	DDGGKY(ph)NSMNR_2	TRUE	1.24468	0.990064	up	No	24.1	non-essential	No domain	81.23	0.169	0.326	ordered	1.09596	0	0	0	na	na	na	na	0	0.147772762115663
310	vSRC-L308A-mut_vs_vSRC-vSRC-dead	EHT1	P38295	YBR177C	Y404	DDPVVGPDQPYSIVEK	DDPVVGPDQPY(ph)SIVEK_2	TRUE	2.0368	1.48504	up	No	112	non-essential	Abhydrolase_1:Domain:CL0028	75.86	0.361	0.155	ordered	-0.374061	0	0	0	na	na	na	na	-0.176821333179352	0.103782395517161
311	vSRC-L308A-mut_vs_vSRC-vSRC-dead	EHT1	P38295	YBR177C	Y404	DDPVVGPDQPYSIVEK	DDPVVGPDQPY(ph)SIVEK_3	TRUE	1.69813	1.40337	up	No	112	non-essential	Abhydrolase_1:Domain:CL0028	75.86	0.361	0.155	ordered	-0.374061	0	0	0	na	na	na	na	-0.176821333179352	0.103782395517161
312	vSRC-L308A-mut_vs_vSRC-vSRC-dead	RVS161	P25343	YCR009C	Y238	DDYANGLLDTK	DDY(ph)ANGLLDTK_2	TRUE	0.649689	0.4999	up	No	330	non-essential	No domain	85.97	0.647	0.441	ordered	0.162008	0	0	1	na	na	RVS167	-0.0396000000000015	-2.93096956598759	0.585898709036743
313	vSRC-L308A-mut_vs_vSRC-vSRC-dead	PMT4	P46971	YJR143C	Y704	DEDISGASYER	DEDISGASY(ph)ER_2	TRUE	2.37652	1.99499	up	No	43.1	non-essential	PMT_4TMC:Family:No_clan	91.92	0.145	0.414	ordered	0.208871	0	0	0	na	na	na	na	-0.0494727840792916	0.0873410724156993
314	vSRC-L308A-mut_vs_vSRC-vSRC-dead	SEC23	P15303	YPR181C	Y395	DEEGYLK	DEEGY(ph)LK_2	TRUE	0.594422	0.504151	up	No	146	essential	No domain	95.39	0.361	0.2	ordered	0.772476	1	1	0	P38968	-0.48	na	na	-0.636956006398688	0.137756151052018
315	vSRC-L308A-mut_vs_vSRC-vSRC-dead	MAE1	P36013	YKL029C	Y294	DELYMGNK	DELY(ph)MGNK_2	TRUE	0.875448	0.738816	up	No	192	non-essential	malic:Domain:CL0603	98.18	0.035	0.357	ordered	16.015	0	0	0	na	na	na	na	-6.41118178039817	0.969343984888434
316	vSRC-L308A-mut_vs_vSRC-vSRC-dead	BFR1	P38934	YOR198C	Y225	DELYSQIR	DELY(ph)SQIR_2	TRUE	2.57232	2.18733	up	No	724	non-essential	No domain	97.95	0.373	0.362	ordered	-0.173996	0	0	0	na	na	na	na	-2.48529312974669	0.685797556327766
317	vSRC-L308A-mut_vs_vSRC-vSRC-dead	ERG11	P10614	YHR007C	Y419	DEYFPNAHQFNIHR	DEY(ph)FPNAHQFNIHR_3	TRUE	1.42843	1.19185	up	No	440	essential	p450:Domain:No_clan	98.32	0.388	0.199	ordered	-0.40348	0	0	0	na	na	na	na	-0.0753881881698763	0.318272095332671
318	vSRC-L308A-mut_vs_vSRC-vSRC-dead	SEC7	P11075	YDR170C	Y1871	DFNEDYGLR	DFNEDY(ph)GLR_2	TRUE	1.20129	0.991407	up	No	308	essential	No domain	82.09	0.125	0.187	ordered	2.4549	0	0	0	na	na	na	na	-1.27775549458701	0.504572491680424
319	vSRC-L308A-mut_vs_vSRC-vSRC-dead	POR1	P04840	YNL055C	Y22	DFYHATPAAFDVQTTTANGIK	DFY(ph)HATPAAFDVQTTTANGIK_3	TRUE	2.274	1.95625	up	No	3429	non-essential	Porin_3:Family:CL0193	94.38	0.153	0.236	ordered	2.78961	0	0	0	na	na	na	na	-1.99957344008399	0.429329115101889
320	vSRC-L308A-mut_vs_vSRC-vSRC-dead	SAC6	P32599	YDR129C	Y53	DGDATYDEAR	DGDATY(ph)DEAR_2	TRUE	2.35456	1.98519	up	No	408	non-essential	No domain	90.17	0.039	0.249	ordered	4.88272	0	0	0	na	na	na	na	-1.38360589362031	0.397031692017548
321	vSRC-L308A-mut_vs_vSRC-vSRC-dead	BRE5	P53741	YNR051C	Y421	DGFYPIYIR	DGFYPIY(ph)IR_2	TRUE	1.38227	1.15637	up	No	222	non-essential	No domain	94.47	0.259	0.346	ordered	0.0329819	0	0	0	na	na	na	na	-3.22863577645633	0.918865776673911
322	vSRC-L308A-mut_vs_vSRC-vSRC-dead	GUS1	P46655	YGL245W	Y690	DGKPYVFFTIPDGK	DGKPY(ph)VFFTIPDGK_3	TRUE	0.657033	0.553443	up	No	937	essential	No domain	98.32	0.122	0.323	ordered	1.55644	0	0	0	na	na	na	na	-0.408765663994636	0.224196906603212
323	vSRC-L308A-mut_vs_vSRC-vSRC-dead	ERG10	P41338	YPL028W	Y155	DGLNDAYDGLAMGVHAEK	DGLNDAY(ph)DGLAM(ox)GVHAEK_3	TRUE	0.570173	0.41988	up	No	629	essential	Thiolase_N:Domain:CL0046	96.23	0.675	0.238	ordered	0.360353	0	0	0	na	na	na	na	-0.75323766661259	0.385083311293309
324	vSRC-L308A-mut_vs_vSRC-vSRC-dead	ERG10	P41338	YPL028W	Y155	DGLNDAYDGLAMGVHAEK	DGLNDAY(ph)DGLAMGVHAEK_3	TRUE	1.46334	1.19057	up	No	629	essential	Thiolase_N:Domain:CL0046	96.23	0.675	0.238	ordered	0.360353	0	0	0	na	na	na	na	-0.75323766661259	0.385083311293309
325	vSRC-L308A-mut_vs_vSRC-vSRC-dead	LAP3	Q01532	YNL239W	Y433	DGLYVMTQK	DGLY(ph)VM(ox)TQK_2	TRUE	1.65757	1.33883	up	No	116	non-essential	Peptidase_C1_2:Family:CL0125	98.82	0	0.172	ordered	13.4346	0	0	0	na	na	na	na	-1.75881160784722	0.489535644211903
326	vSRC-L308A-mut_vs_vSRC-vSRC-dead	LAP3	Q01532	YNL239W	Y433	DGLYVMTQK	DGLY(ph)VMTQK_2	TRUE	2.16174	1.8622	up	No	116	non-essential	Peptidase_C1_2:Family:CL0125	98.82	0	0.172	ordered	13.4346	0	0	0	na	na	na	na	-1.75881160784722	0.489535644211903
327	vSRC-L308A-mut_vs_vSRC-vSRC-dead	CUZ1	P53899	YNL155W	Y80	DGSSSNDEAYFK	DGSSSNDEAY(ph)FK_2	TRUE	1.27363	1.1062	up	No	43.3	non-essential	No domain	77.55	0.608	0.653	disordered	-0.187515	0	0	0	na	na	na	na	-0.708285272379215	0.442734878353688
328	vSRC-L308A-mut_vs_vSRC-vSRC-dead	GAL10	P04397	YBR019C	Y248	DGTPIRDYIHVVDLAK	DGTPIRDY(ph)IHVVDLAK_3	TRUE	1.69948	1.38704	up	No	6.04	non-essential	GDP_Man_Dehyd:Domain:CL0063	98.42	0.055	0.129	ordered	1.94213	0	0	0	na	na	na	na	0	NaN
329	vSRC-L308A-mut_vs_vSRC-vSRC-dead	SOF1	P33750	YLL011W	Y71	DGVYAIAK	DGVY(ph)AIAK_2	TRUE	1.26943	1.01322	up	No	104	essential	No domain	95.43	0.259	0.228	ordered	0.457873	0	0	1	na	na	FCF1	-0.898622	-1.34443798897786	0.432569152943709
330	vSRC-L308A-mut_vs_vSRC-vSRC-dead	COX8	P04039	YLR395C	Y35	DGVYENIPFK	DGVY(ph)ENIPFK_2	TRUE	2.78628	2.30768	up	No	58.1	non-essential	COX7C:Family:No_clan	93.89	0.404	0.603	disordered	-0.342139	0	0	0	na	na	na	na	-3.01310850512783	0.884865049538777
331	vSRC-L308A-mut_vs_vSRC-vSRC-dead	HFD1	Q04458	YMR110C	Y72	DHEEELIDAMYKDFHR	DHEEELIDAMY(ph)KDFHR_4	TRUE	0.880738	0.67864	up	No	41.7	non-essential	Aldedh:Family:CL0099	97.23	0.431	0.234	ordered	0.0595209	0	0	0	na	na	na	na	-0.174957801045999	0.10948754887837
332	vSRC-L308A-mut_vs_vSRC-vSRC-dead	VMA2	P16140	YBR127C	Y404	DHGDVSNQLYAK	DHGDVSNQLY(ph)AK_2	TRUE	1.47107	1.22575	up	No	1233	non-essential	No domain	94.22	0.357	0.191	ordered	0.511837	5	0	0	na	na	na	na	-2.26968261811034	0.531459987782529
333	vSRC-L308A-mut_vs_vSRC-vSRC-dead	VMA2	P16140	YBR127C	Y404	DHGDVSNQLYAK	DHGDVSNQLY(ph)AK_3	TRUE	1.20754	0.961506	up	No	1233	non-essential	No domain	94.22	0.357	0.191	ordered	0.511837	5	0	0	na	na	na	na	-2.26968261811034	0.531459987782529
334	vSRC-L308A-mut_vs_vSRC-vSRC-dead	TMA19	P35691	YKL056C	Y18	DIFSNDELLSDAYDAK	DIFSNDELLSDAY(ph)DAK_3	TRUE	0.596025	0.487544	up	No	1429	non-essential	TCTP:Domain:CL0080	96.56	0.165	0.242	ordered	-0.873899	0	0	0	na	na	na	na	-2.55877499171396	0.580390920554855
335	vSRC-L308A-mut_vs_vSRC-vSRC-dead	AYR1	P40471	YIL124W	Y251	DILSTSDPVDVYR	DILSTSDPVDVY(ph)R_2	TRUE	1.38415	1.1486	up	No	42.1	non-essential	No domain	98.09	0.098	0.298	ordered	1.18524	0	0	0	na	na	na	na	-1.81187015067005	0.742933097031458
336	vSRC-L308A-mut_vs_vSRC-vSRC-dead	LAT1	P12695	YNL071W	Y109	DIPVNKPIAVYVEDK	DIPVNKPIAVY(ph)VEDK_3	TRUE	0.73049	0.567898	up	No	372	non-essential	Biotin_lipoyl:Domain:CL0105	89.77	0.02	0.338	ordered	5.98293	0	0	0	na	na	na	na	-1.28478805183178	0.638344345546879
337	vSRC-L308A-mut_vs_vSRC-vSRC-dead	FAS1	P07149	YKL182W	Y460	DIQIPVYDTFDGSDLR	DIQIPVY(ph)DTFDGSDLR_2	TRUE	2.21343	1.79209	up	No	1976	essential	No domain	97.57	0.161	0.267	ordered	0.428238	0	0	0	na	na	na	na	-0.910939849025903	0.453413757700205
338	vSRC-L308A-mut_vs_vSRC-vSRC-dead	FAS1	P07149	YKL182W	Y460	DIQIPVYDTFDGSDLR	DIQIPVY(ph)DTFDGSDLR_3	TRUE	1.32692	1.11094	up	No	1976	essential	No domain	97.57	0.161	0.267	ordered	0.428238	0	0	0	na	na	na	na	-0.910939849025903	0.453413757700205
339	vSRC-L308A-mut_vs_vSRC-vSRC-dead	SER3	P40054	YER081W	Y453	DIYEQLNQTSAK	DIY(ph)EQLNQTSAK_2	TRUE	1.12121	0.964978	up	No	674	non-essential	No domain	92.79	0.263	0.304	ordered	-0.100361	0	0	0	na	na	na	na	-1.01841370721894	0.354842329704859
340	vSRC-L308A-mut_vs_vSRC-vSRC-dead	MRPL32	P25348	YCR003W	Y172	DKDNYLER	DKDNY(ph)LER_2	TRUE	0.606784	0.485623	up	No	49.3	non-essential	No domain	96.28	0.467	0.574	ordered	1.43179	0	0	0	na	na	na	na	-2.57197564890561	0.765769739744155
341	vSRC-L308A-mut_vs_vSRC-vSRC-dead	SPB1	P25582	YCL054W	Y470	DKDSAADADDLESELNAMYSDYK	DKDSAADADDLESELNAMY(ph)SDYK_3	TRUE	0.830071	0.640721	up	No	61.2	essential	No domain	82.42	0.204	0.456	ordered	1.66747	0	0	0	na	na	na	na	-2.43680792780409	0.662075873294103
342	vSRC-L308A-mut_vs_vSRC-vSRC-dead	RPN13	O13563	YLR421C	Y122	DKEIYNK	DKEIY(ph)NK_2	TRUE	0.970028	0.718384	up	No	85.9	non-essential	No domain	77.69	0.278	0.371	ordered	-0.0941691	0	0	0	na	na	na	na	-1.74342124623185	0.517253044654939
343	vSRC-L308A-mut_vs_vSRC-vSRC-dead	LIA1	P47120	YJR070C	Y171	DKENLQQSLYSSIDPAPPLPLEK	DKENLQQSLY(ph)SSIDPAPPLPLEK_3	TRUE	2.0506	1.68157	up	No	464	non-essential	No domain	89.35	0.224	0.317	ordered	2.62198	0	0	0	na	na	na	na	-1.88393224775687	0.644424649769212
344	vSRC-L308A-mut_vs_vSRC-vSRC-dead	PTK2	P47116	YJR059W	Y524	DKGCHKPGPGSEYSLAR	DKGCHKPGPGSEY(ph)SLAR_4	TRUE	0.601309	0.493865	up	No	67.2	non-essential	Pkinase:Domain:CL0016	95.46	0.102	0.307	ordered	1.11086	0	0	0	na	na	na	na	-3.3274754101921	0.916324639216205
345	vSRC-L308A-mut_vs_vSRC-vSRC-dead	TAE1	P38340	YBR261C	Y119	DKGQIGQIYEVGMQDWTPDAGK	DKGQIGQIY(ph)EVGMQDWTPDAGK_3	TRUE	0.957428	0.767972	up	No	53	non-essential	Methyltransf_PK:Family:CL0063	98.83	0.137	0.337	ordered	0.867427	0	0	0	na	na	na	na	-1.64284143511149	0.43606631841926
346	vSRC-L308A-mut_vs_vSRC-vSRC-dead	HLJ1	P48353	YMR161W	Y23	DKHEFYEILK	DKHEFY(ph)EILK_3	TRUE	0.789364	0.643396	up	No	21.8	non-essential	DnaJ:Domain:CL0392	94.46	0.031	0.323	ordered	9.20951	0	0	0	na	na	na	na	-4.91523041898838	0.93609022556391
347	vSRC-L308A-mut_vs_vSRC-vSRC-dead	PHO91	P27514	YNR013C	Y38	DKLYSNNK	DKLY(ph)SNNK_2	TRUE	2.37552	1.78016	up	No	54.3	non-essential	SPX:Domain:No_clan	73.15	0.553	0.504	ordered	-0.0407767	0	0	0	na	na	na	na	-0.40639524593732	0.246318765461185
348	vSRC-L308A-mut_vs_vSRC-vSRC-dead	FAA1	P30624	YOR317W	Y697	DKVDAVYSSS	DKVDAVY(ph)SSS_2	TRUE	2.04822	1.76835	up	No	502	non-essential	No domain	91.92	0.047	0.376	ordered	10.6893	0	0	0	na	na	na	na	-1.92450312135724	0.67952477629897
349	vSRC-L308A-mut_vs_vSRC-vSRC-dead	TOM70	P07213	YNL121C	Y98	DKYALALK	DKY(ph)ALALK_2	TRUE	1.0232	0.848825	up	No	450	non-essential	No domain	96.81	0.118	0.341	ordered	2.37491	1	0	0	na	na	na	na	-0.623547102607631	0.401876732778844
350	vSRC-L308A-mut_vs_vSRC-vSRC-dead	TSL1	P38427	YML100W	Y405	DKYDSYPVLTDDDTFK	DKY(ph)DSYPVLTDDDTFK_3	TRUE	1.71312	1.48987	up	No	208	non-essential	Glyco_transf_20:Family:CL0113	92.22	0.29	0.23	ordered	-1.67103	0	0	0	na	na	na	na	-0.831642678201976	0.417078199165748
351	vSRC-L308A-mut_vs_vSRC-vSRC-dead	LYS9	P38999	YNR050C	Y436	DKYGIYLK	DKY(ph)GIYLK_2	TRUE	1.54433	1.23103	up	No	1248	non-essential	Sacchrp_dh_C:Domain:CL0139	97.16	0.231	0.361	ordered	1.34347	0	0	0	na	na	na	na	-0.481946341484718	0.37746545411598
352	vSRC-L308A-mut_vs_vSRC-vSRC-dead	LYS12	P40495	YIL094C	Y232	DKYGQIK	DKY(ph)GQIK_2	TRUE	2.26255	1.96421	up	No	368	non-essential	Iso_dh:Domain:CL0270	98.25	0.02	0.306	ordered	0.843279	0	0	0	na	na	na	na	-1.36504215802972	0.566016317843207
353	vSRC-L308A-mut_vs_vSRC-vSRC-dead	GPM2	Q12008	YDL021W	Y149	DKYMFIR	DKY(ph)MFIR_2	TRUE	1.10383	0.97248	up	No	26.3	non-essential	No domain	95.23	0	0.275	ordered	9.97938	0	0	0	na	na	na	na	-0.141720416645228	0.529157850190436
354	vSRC-L308A-mut_vs_vSRC-vSRC-dead	LYS9	P38999	YNR050C	Y439	DKYGIYLK	DKYGIY(ph)LK_2	TRUE	1.63195	1.3421	up	No	1248	non-essential	No domain	98.42	0.333	0.395	ordered	-0.414138	0	0	0	na	na	na	na	-0.0843231917351351	0.074406519428369
355	vSRC-L308A-mut_vs_vSRC-vSRC-dead	QRI1	P43123	YDL103C	Y350	DLDQWCENMPYHIAK	DLDQWCENMPY(ph)HIAK_3	TRUE	1.29681	1.08869	up	No	185	essential	UDPGP:Family:CL0110	94.42	0.082	0.263	ordered	3.94694	0	0	0	na	na	na	na	-1.9504647397632	0.623433964346818
356	vSRC-L308A-mut_vs_vSRC-vSRC-dead	BEM2	P39960	YER155C	Y1115	DLENYYYHQR	DLENYYY(ph)HQR_3	TRUE	0.573217	0.491057	up	No	48.5	non-essential	No domain	71.52	0.533	0.469	ordered	-0.482661	0	0	0	na	na	na	na	-0.137974720173303	0.209860044707941
357	vSRC-L308A-mut_vs_vSRC-vSRC-dead	SBA1	P28707	YKL117W	Y103	DLESEYWPR	DLESEY(ph)WPR_2	TRUE	1.16516	0.963367	up	No	353	non-essential	No domain	88.17	0.118	0.341	ordered	2.89359	7	0	0	na	na	na	na	-3.13883019107631	0.774524158125915
358	vSRC-L308A-mut_vs_vSRC-vSRC-dead	RPS26B	P39939	YER131W	Y62	DLSEASVYPEYALPK	DLSEASVYPEY(ph)ALPK_2	TRUE	1.3904	1.19984	up	No	1677	non-essential	Ribosomal_S26e:Family:No_clan	84.53	0.478	0.48	ordered	-0.780099	0	0	2	na	na	MBF1 / RPS14B	-0.115039999999999 / 0.764679999999998	-2.37835034048069	0.640088593576966
359	vSRC-L308A-mut_vs_vSRC-vSRC-dead	DUG2	P38149	YBR281C	Y694	DLTEEEYQR	DLTEEEY(ph)QR_2	TRUE	1.76086	1.50137	up	No	41.5	non-essential	Peptidase_M20:Family:CL0035	94.35	0.369	0.362	ordered	-0.731521	0	0	0	na	na	na	na	-0.05162059798566	0.11083788160499
360	vSRC-L308A-mut_vs_vSRC-vSRC-dead	PYP1	P53981	YNL010W	Y204	DLVTYCKK	DLVTY(ph)CKK_2	TRUE	1.15153	1.0137	up	No	377	non-essential	No domain	91.82	0.22	0.249	ordered	0.646348	2	0	0	na	na	na	na	-1.92222046781235	0.565398075240595
361	vSRC-L308A-mut_vs_vSRC-vSRC-dead	PYP1	P53981	YNL010W	Y204	DLVTYCK	DLVTY(ph)CK_2	TRUE	1.31116	1.07595	up	No	377	non-essential	No domain	91.82	0.22	0.249	ordered	0.646348	2	0	0	na	na	na	na	-1.92222046781235	0.565398075240595
362	vSRC-L308A-mut_vs_vSRC-vSRC-dead	LAP3	Q01532	YNL239W	Y192	DLYGDLPYSTTASR	DLY(ph)GDLPYSTTASR_2	TRUE	2.08938	1.67751	up	No	116	non-essential	Peptidase_C1_2:Family:CL0125	98.74	0.082	0.243	ordered	20.8187	0	0	0	na	na	na	na	-3.79941474844896	0.805646391977327
363	vSRC-L308A-mut_vs_vSRC-vSRC-dead	YER134C	P40081	YER134C	Y126	DLYNTSDLK	DLY(ph)NTSDLK_2	TRUE	1.11293	0.965568	up	No	143	non-essential	Acid_PPase:Family:CL0137	97.48	0.294	0.253	ordered	1.65729	0	0	0	na	na	na	na	-2.49406641354122	0.591232227488152
364	vSRC-L308A-mut_vs_vSRC-vSRC-dead	POM152	P39685	YMR129W	Y296	DLYTNSVELR	DLY(ph)TNSVELR_2	TRUE	0.773721	0.644611	up	No	115	non-essential	No domain	88.84	0.404	0.29	ordered	0.0786018	0	0	0	na	na	na	na	-0.894620368754198	0.374379579295675
365	vSRC-L308A-mut_vs_vSRC-vSRC-dead	LAP3	Q01532	YNL239W	Y197	DLYGDLPYSTTASR	DLYGDLPY(ph)STTASR_2	TRUE	2.79037	2.38831	up	No	116	non-essential	Peptidase_C1_2:Family:CL0125	98.64	0.667	0.241	ordered	-0.783562	1	0	0	na	na	na	na	-1.27483896026571	0.360911270983213
366	vSRC-L308A-mut_vs_vSRC-vSRC-dead	LAP3	Q01532	YNL239W	Y197	DLYGDLPYSTTASR	DLYGDLPY(ph)STTASR_3	TRUE	1.58106	1.33639	up	No	116	non-essential	Peptidase_C1_2:Family:CL0125	98.64	0.667	0.241	ordered	-0.783562	1	0	0	na	na	na	na	-1.27483896026571	0.360911270983213
367	vSRC-L308A-mut_vs_vSRC-vSRC-dead	LYS20	P48570	YDL182W	Y131	DMNYIAK	DM(ox)NY(ph)IAK_2	TRUE	0.654859	0.509629	up	No	954	non-essential	HMGL-like:Domain:CL0036	79.71	0.427	0.32	ordered	-0.174416	1	1	0	Q12122	1.115	na	na	-0.993236593113879	0.383465584056099
368	vSRC-L308A-mut_vs_vSRC-vSRC-dead	LYS20	P48570	YDL182W	Y131	DMNYIAK	DMNY(ph)IAK_2	TRUE	1.31021	1.07947	up	No	954	non-essential	HMGL-like:Domain:CL0036	79.71	0.427	0.32	ordered	-0.174416	1	1	0	Q12122	1.115	na	na	-0.993236593113879	0.383465584056099
369	vSRC-L308A-mut_vs_vSRC-vSRC-dead	RIM4	P38741	YHL024W	Y137	DNANRPYAFVQYNNDHDAK	DNANRPY(ph)AFVQYNNDHDAK_3	TRUE	1.13372	0.958097	up	No	4.7	non-essential	RRM_1:Domain:CL0221	98.41	0.208	0.304	ordered	-0.94596	0	0	0	na	na	na	na	-3.21322684979513	0.942728542604377
370	vSRC-L308A-mut_vs_vSRC-vSRC-dead	EMG1	Q06287	YLR186W	Y220	DNFADEYVDEK	DNFADEY(ph)VDEK_2	TRUE	0.576978	0.492648	up	No	252	essential	EMG1:Family:CL0098	91.47	0.224	0.335	ordered	-0.0490571	0	0	0	na	na	na	na	-1.33417427498837	0.43306510607169
371	vSRC-L308A-mut_vs_vSRC-vSRC-dead	REB1	P21538	YBR049C	Y450	DNFWNNIYK	DNFWNNIY(ph)K_2	TRUE	1.15799	1.02414	up	No	123	essential	No domain	93.67	0.243	0.302	ordered	-0.836786	0	0	0	na	na	na	na	-1.48822856934013	0.746424624041263
372	vSRC-L308A-mut_vs_vSRC-vSRC-dead	THI20	Q08224	YOL055C	Y295	DNGPINHVYAVEIPLEK	DNGPINHVY(ph)AVEIPLEK_3	TRUE	1.44155	1.16244	up	No	4.92	non-essential	No domain	94.27	0.294	0.391	ordered	0.120325	1	1	0	Q08224	2.156	na	na	-1.02751635671761	0.548174345249474
373	vSRC-L308A-mut_vs_vSRC-vSRC-dead	BZZ1	P38822	YHR114W	Y147	DNIYHELEK	DNIY(ph)HELEK_2	TRUE	1.62043	1.40322	up	No	144	non-essential	No domain	97	0.282	0.346	ordered	0.419951	0	0	0	na	na	na	na	-2.93218575250026	0.774708818635607
374	vSRC-L308A-mut_vs_vSRC-vSRC-dead	GDI1	P39958	YER136W	Y410	DNIYLSR	DNIY(ph)LSR_2	TRUE	1.90505	1.58401	up	No	321	essential	GDI:Family:CL0063	98.66	0.071	0.187	ordered	3.51301	0	0	0	na	na	na	na	-1.57450202183607	0.437000291800409
375	vSRC-L308A-mut_vs_vSRC-vSRC-dead	AYR1	P40471	YIL124W	Y233	DNKPMPADAYAK	DNKPM(ox)PADAY(ph)AK_2	TRUE	0.690772	0.567436	up	No	42.1	non-essential	No domain	98.68	0	0.323	ordered	10.5395	0	0	0	na	na	na	na	-2.05386893067484	0.781214000886132
376	vSRC-L308A-mut_vs_vSRC-vSRC-dead	AYR1	P40471	YIL124W	Y233	DNKPMPADAYAK	DNKPM(ox)PADAY(ph)AK_3	TRUE	0.764932	0.617168	up	No	42.1	non-essential	No domain	98.68	0	0.323	ordered	10.5395	0	0	0	na	na	na	na	-2.05386893067484	0.781214000886132
377	vSRC-L308A-mut_vs_vSRC-vSRC-dead	AYR1	P40471	YIL124W	Y233	DNKPMPADAYAK	DNKPMPADAY(ph)AK_2	TRUE	1.64765	1.38945	up	No	42.1	non-essential	No domain	98.68	0	0.323	ordered	10.5395	0	0	0	na	na	na	na	-2.05386893067484	0.781214000886132
378	vSRC-L308A-mut_vs_vSRC-vSRC-dead	AYR1	P40471	YIL124W	Y233	DNKPMPADAYAK	DNKPMPADAY(ph)AK_3	TRUE	1.17948	0.97312	up	No	42.1	non-essential	No domain	98.68	0	0.323	ordered	10.5395	0	0	0	na	na	na	na	-2.05386893067484	0.781214000886132
379	vSRC-L308A-mut_vs_vSRC-vSRC-dead	SRM1	P21827	YGL097W	Y374	DNLPEYTYKDVHGK	DNLPEYTY(ph)KDVHGK_3	TRUE	1.55022	1.23851	up	No	213	essential	No domain	94.86	0.353	0.324	ordered	1.3787	0	0	1	na	na	GSP2	-0.457100000000001	-0.0149857162293188	0.348020748020748
380	vSRC-L308A-mut_vs_vSRC-vSRC-dead	EGD2	P38879	YHR193C	Y48	DNQIYAIEKPEVFR	DNQIY(ph)AIEKPEVFR_2	TRUE	2.1151	1.73582	up	No	1283	non-essential	NAC:Family:No_clan	89.76	0.306	0.415	ordered	0.0665248	0	0	1	na	na	EGD1	0.26968	-3.71254970872411	0.72903421132304
381	vSRC-L308A-mut_vs_vSRC-vSRC-dead	EGD2	P38879	YHR193C	Y48	DNQIYAIEKPEVFR	DNQIY(ph)AIEKPEVFR_3	TRUE	2.29759	1.87331	up	No	1283	non-essential	NAC:Family:No_clan	89.76	0.306	0.415	ordered	0.0665248	0	0	1	na	na	EGD1	0.26968	-3.71254970872411	0.72903421132304
382	vSRC-L308A-mut_vs_vSRC-vSRC-dead	APD1	P38281	YBR151W	Y243	DNSDYRAEGVK	DNSDY(ph)RAEGVK_2	TRUE	2.03222	1.70993	up	No	69.6	non-essential	Suc_Fer-like:Family:No_clan	85	0.682	0.255	ordered	-0.168492	0	0	0	na	na	na	na	-1.00564246267458	0.323183448736131
383	vSRC-L308A-mut_vs_vSRC-vSRC-dead	DPS1	P04802	YLL018C	Y75	DNYGKLPLIQSR	DNY(ph)GKLPLIQSR_2	TRUE	1.75327	1.48448	up	No	823	essential	No domain	98.48	0.153	0.484	ordered	4.22526	0	0	0	na	na	na	na	-1.91058448968814	0.61875059068141
384	vSRC-L308A-mut_vs_vSRC-vSRC-dead	DPS1	P04802	YLL018C	Y75	DNYGKLPLIQSR	DNY(ph)GKLPLIQSR_3	TRUE	1.93895	1.59799	up	No	823	essential	No domain	98.48	0.153	0.484	ordered	4.22526	0	0	0	na	na	na	na	-1.91058448968814	0.61875059068141
385	vSRC-L308A-mut_vs_vSRC-vSRC-dead	FOX2	Q02207	YKR009C	Y798	DQAALYR	DQAALY(ph)R_2	TRUE	0.484631	0.411388	up	No	46.5	non-essential	MaoC_dehydratas:Domain:CL0050	97.16	0.004	0.292	ordered	8.26554	0	0	0	na	na	na	na	-3.99562982347006	0.849884391371792
386	vSRC-L308A-mut_vs_vSRC-vSRC-dead	THS1	P04801	YIL078W	Y592	DQDSESYERPVMIHR	DQDSESY(ph)ERPVMIHR_3	TRUE	1.95872	1.66975	up	No	820	essential	tRNA-synt_2b:Domain:CL0040	91.2	0.439	0.268	ordered	0.714034	0	0	0	na	na	na	na	-0.0751254473833956	0.0966180109744289
387	vSRC-L308A-mut_vs_vSRC-vSRC-dead	YEH2	Q07950	YLR020C	Y92	DQENNIEYDR	DQENNIEY(ph)DR_2	TRUE	1.40446	1.21941	up	No	23.1	non-essential	No domain	94.95	0.118	0.309	ordered	2.02991	0	0	0	na	na	na	na	-0.783493455634132	0.545703660207477
388	vSRC-L308A-mut_vs_vSRC-vSRC-dead	UBX4	P54730	YMR067C	Y230	DQIEDEEDYELTVEQAK	DQIEDEEDY(ph)ELTVEQAK_2	TRUE	1.28371	1.08624	up	No	28.5	non-essential	No domain	84.69	0.659	0.602	disordered	1.4153	0	0	0	na	na	na	na	-2.60321955565028	0.904152950113953
389	vSRC-L308A-mut_vs_vSRC-vSRC-dead	MGS1	P40151	YNL218W	Y122	DQLHNDYESR	DQLHNDY(ph)ESR_2	TRUE	1.24498	1.06774	up	No	17.4	non-essential	No domain	85.45	0.659	0.436	ordered	-0.343963	0	0	0	na	na	na	na	-0.100626078359809	0.141806440039465
390	vSRC-L308A-mut_vs_vSRC-vSRC-dead	MGS1	P40151	YNL218W	Y122	DQLHNDYESR	DQLHNDY(ph)ESR_3	TRUE	0.796524	0.640237	up	No	17.4	non-essential	No domain	85.45	0.659	0.436	ordered	-0.343963	0	0	0	na	na	na	na	-0.100626078359809	0.141806440039465
391	vSRC-L308A-mut_vs_vSRC-vSRC-dead	YPL199C	Q08954	YPL199C	Y51	DQLSHESQTAYQQGDKK	DQLSHESQTAY(ph)QQGDKK_2	TRUE	1.35022	1.14502	up	No	57.5	non-essential	DUF1771:Domain:No_clan	96.42	0.459	0.333	ordered	0.0401569	0	0	0	na	na	na	na	-2.9393656035904	0.734900065890622
392	vSRC-L308A-mut_vs_vSRC-vSRC-dead	YPL199C	Q08954	YPL199C	Y51	DQLSHESQTAYQQGDKK	DQLSHESQTAY(ph)QQGDKK_3	TRUE	2.7291	2.26036	up	No	57.5	non-essential	DUF1771:Domain:No_clan	96.42	0.459	0.333	ordered	0.0401569	0	0	0	na	na	na	na	-2.9393656035904	0.734900065890622
393	vSRC-L308A-mut_vs_vSRC-vSRC-dead	YPL199C	Q08954	YPL199C	Y51	DQLSHESQTAYQQGDKK	DQLSHESQTAY(ph)QQGDKK_4	TRUE	1.62346	1.40353	up	No	57.5	non-essential	DUF1771:Domain:No_clan	96.42	0.459	0.333	ordered	0.0401569	0	0	0	na	na	na	na	-2.9393656035904	0.734900065890622
394	vSRC-L308A-mut_vs_vSRC-vSRC-dead	YPL199C	Q08954	YPL199C	Y51	DQLSHESQTAYQQGDK	DQLSHESQTAY(ph)QQGDK_2	TRUE	0.991554	0.864559	up	No	57.5	non-essential	DUF1771:Domain:No_clan	96.42	0.459	0.333	ordered	0.0401569	0	0	0	na	na	na	na	-2.9393656035904	0.734900065890622
395	vSRC-L308A-mut_vs_vSRC-vSRC-dead	YPL199C	Q08954	YPL199C	Y51	DQLSHESQTAYQQGDK	DQLSHESQTAY(ph)QQGDK_3	TRUE	2.15532	1.74278	up	No	57.5	non-essential	DUF1771:Domain:No_clan	96.42	0.459	0.333	ordered	0.0401569	0	0	0	na	na	na	na	-2.9393656035904	0.734900065890622
396	vSRC-L308A-mut_vs_vSRC-vSRC-dead	CPR7	P47103	YJR032W	Y54	DQQYLSYK	DQQY(ph)LSYK_2	TRUE	1.3206	1.11616	up	No	42.9	non-essential	Pro_isomerase:Domain:CL0475	94.93	0.522	0.284	ordered	0.0551445	0	0	0	na	na	na	na	-0.315056383844633	0.094064049309929
397	vSRC-L308A-mut_vs_vSRC-vSRC-dead	RPS17A	P02407	YML024W	Y84	DQYVPEVSALDLSR	DQY(ph)VPEVSALDLSR_2	TRUE	1.34662	1.13359	up	No	2186	non-essential	Ribosomal_S17e:Family:No_clan	90.51	0.702	0.543	ordered	0.218257	0	0	0	na	na	na	na	-2.24676543378633	0.607198142414861
398	vSRC-L308A-mut_vs_vSRC-vSRC-dead	PTC7	P38797	YHR076W	Y77	DRDDLIYQK	DRDDLIY(ph)QK_2	TRUE	1.53923	1.33386	up	No	66.9	non-essential	No domain	80.63	0.098	0.336	ordered	2.57616	0	0	0	na	na	na	na	-1.28378125589381	0.534151957022256
399	vSRC-L308A-mut_vs_vSRC-vSRC-dead	NEO1	P40527	YIL048W	Y256	DRESNNELYHVITR	DRESNNELY(ph)HVITR_3	TRUE	0.90632	0.742995	up	No	27	essential	E1-E2_ATPase:Family:No_clan	92.17	0.039	0.314	ordered	5.86525	0	0	0	na	na	na	na	-1.07873075753603	0.664639443961772
400	vSRC-L308A-mut_vs_vSRC-vSRC-dead	CYC1	P00044	YJR048W	Y103	DRNDLITYLKK	DRNDLITY(ph)LKK_3	TRUE	0.795038	0.586143	up	No	121	non-essential	Cytochrom_C:Domain:CL0318	98.83	0.18	0.293	ordered	0.539101	1	0	0	na	na	na	na	-3.09730708737828	0.816427511133102
401	vSRC-L308A-mut_vs_vSRC-vSRC-dead	CYC7	P00045	YEL039C	Y107	DRNDLITYMTK	DRNDLITY(ph)MTK_3	TRUE	1.21253	1.04491	up	No	31.9	non-essential	Cytochrom_C:Domain:CL0318	98.73	0.176	0.271	ordered	-0.349656	0	0	0	na	na	na	na	-3.03830103272382	0.804959465903672
402	vSRC-L308A-mut_vs_vSRC-vSRC-dead	ERG11	P10614	YHR007C	Y447	DSASSYSVGEEVDYGFGAISK	DSASSYSVGEEVDY(ph)GFGAISK_2	TRUE	1.78987	1.44201	up	No	440	essential	p450:Domain:No_clan	97.27	0.212	0.325	ordered	0.107223	71	0	0	na	na	na	na	-0.727908329641705	0.687288977159881
403	vSRC-L308A-mut_vs_vSRC-vSRC-dead	ERG11	P10614	YHR007C	Y447	DSASSYSVGEEVDYGFGAISK	DSASSYSVGEEVDY(ph)GFGAISK_3	TRUE	1.40432	1.20832	up	No	440	essential	p450:Domain:No_clan	97.27	0.212	0.325	ordered	0.107223	71	0	0	na	na	na	na	-0.727908329641705	0.687288977159881
404	vSRC-L308A-mut_vs_vSRC-vSRC-dead	XRN1	P22147	YGL173C	Y884	DSDGGYIK	DSDGGY(ph)IK_2	TRUE	1.54769	1.23563	up	No	372	non-essential	XRN1_D1:Domain:No_clan	87.8	0.102	0.265	ordered	2.58073	0	0	0	na	na	na	na	-0.83061731577854	0.48633842125211
405	vSRC-L308A-mut_vs_vSRC-vSRC-dead	RAS1	P01119	YOR101W	Y115	DSDYIPVVVVGNK	DSDY(ph)IPVVVVGNK_2	TRUE	0.65676	0.521036	up	No	24.1	non-essential	Ras:Domain:CL0023	90.1	0.165	0.233	ordered	1.04989	3	0	0	na	na	na	na	-0.0282115530457528	0.339494080572353
406	vSRC-L308A-mut_vs_vSRC-vSRC-dead	LAP3	Q01532	YNL239W	Y433	DSGKDGLYVMTQK	DSGKDGLY(ph)VM(ox)TQK_2	TRUE	0.96726	0.767798	up	No	116	non-essential	Peptidase_C1_2:Family:CL0125	98.82	0	0.172	ordered	13.4346	0	0	0	na	na	na	na	-1.75881160784722	0.489535644211903
407	vSRC-L308A-mut_vs_vSRC-vSRC-dead	LAP3	Q01532	YNL239W	Y433	DSGKDGLYVMTQK	DSGKDGLY(ph)VM(ox)TQK_3	TRUE	1.37842	1.12825	up	No	116	non-essential	Peptidase_C1_2:Family:CL0125	98.82	0	0.172	ordered	13.4346	0	0	0	na	na	na	na	-1.75881160784722	0.489535644211903
408	vSRC-L308A-mut_vs_vSRC-vSRC-dead	LAP3	Q01532	YNL239W	Y433	DSGKDGLYVMTQK	DSGKDGLY(ph)VMTQK_2	TRUE	1.70353	1.49475	up	No	116	non-essential	Peptidase_C1_2:Family:CL0125	98.82	0	0.172	ordered	13.4346	0	0	0	na	na	na	na	-1.75881160784722	0.489535644211903
409	vSRC-L308A-mut_vs_vSRC-vSRC-dead	LAP3	Q01532	YNL239W	Y433	DSGKDGLYVMTQK	DSGKDGLY(ph)VMTQK_3	TRUE	1.93401	1.64669	up	No	116	non-essential	Peptidase_C1_2:Family:CL0125	98.82	0	0.172	ordered	13.4346	0	0	0	na	na	na	na	-1.75881160784722	0.489535644211903
410	vSRC-L308A-mut_vs_vSRC-vSRC-dead	HOM2	P13663	YDR158W	Y320	DSGYGVSVGR	DSGY(ph)GVSVGR_2	TRUE	2.65179	2.2346	up	Yes	1674	non-essential	Semialdhyde_dhC:Domain:CL0139	98.57	0.039	0.271	ordered	3.95688	0	0	0	na	na	na	na	-1.55938979374738	0.552694222029864
411	vSRC-L308A-mut_vs_vSRC-vSRC-dead	CLU1	Q03690	YMR012W	Y1149	DSLAYGYTESR	DSLAYGY(ph)TESR_2	TRUE	1.04073	0.881895	up	No	597	non-essential	No domain	93.21	0.349	0.202	ordered	-1.16313	0	0	0	na	na	na	na	-1.07187219922668	0.423015054650443
412	vSRC-L308A-mut_vs_vSRC-vSRC-dead	UBP6	P43593	YFR010W	Y205	DSQGGFYK	DSQGGFY(ph)K_2	TRUE	1.92502	1.61374	up	No	180	non-essential	UCH:Family:CL0125	81.72	0.247	0.302	ordered	-2.13249	0	0	0	na	na	na	na	-2.26437557244215	0.586981749129655
413	vSRC-L308A-mut_vs_vSRC-vSRC-dead	HHF2	P02309	YBR009C	Y73	DSVTYTEHAK	DSVTY(ph)TEHAK_2	TRUE	1.74335	1.45989	up	No	1247	non-essential	CENP-T_C:Domain:CL0012	96.83	0.302	0.422	ordered	0.681628	2	3	0	P02293 / P02309 / P32447	5.707 / 2.365 / 0.755	na	na	-1.68473606854974	0.738052645029389
414	vSRC-L308A-mut_vs_vSRC-vSRC-dead	TUP1	P16649	YCR084C	Y580	DSVYSVVFTR	DSVY(ph)SVVFTR_2	TRUE	1.40012	1.14811	up	No	137	non-essential	No domain	98.69	0.345	0.255	ordered	-0.0200024	9	0	0	na	na	na	na	-2.64424418052103	0.749759952729153
415	vSRC-L308A-mut_vs_vSRC-vSRC-dead	ACT1	P60010	YFL039C	Y53	DSYVGDEAQSK	DSY(ph)VGDEAQSK_2	TRUE	2.09328	1.73128	up	Yes	2040	essential	Actin:Family:CL0108	96.16	0.012	0.385	ordered	2.2241	0	0	0	na	na	na	na	-0.628705101990357	0.409838369641602
416	vSRC-L308A-mut_vs_vSRC-vSRC-dead	APE1	P14904	YKL103C	Y152	DTAEGYGR	DTAEGY(ph)GR_2	TRUE	1.84327	1.47365	up	No	89.9	non-essential	Peptidase_M18:Family:CL0035	98.41	0.49	0.294	ordered	-0.441264	20	1	0	P38821	14.901	na	na	-1.85557720069538	0.579462227912932
417	vSRC-L308A-mut_vs_vSRC-vSRC-dead	ALO1	P54783	YML086C	Y470	DTDYDDFEMR	DTDY(ph)DDFEMR_2	TRUE	1.06309	0.919977	up	No	224	non-essential	ALO:Family:CL0277	95.76	0.098	0.297	ordered	1.65954	0	0	0	na	na	na	na	0	0.0490014515241003
418	vSRC-L308A-mut_vs_vSRC-vSRC-dead	RAS2	P01120	YNL098C	Y115	DTDYVPIVVVGNK	DTDY(ph)VPIVVVGNK_2	TRUE	1.58325	1.37511	up	No	209	non-essential	Ras:Domain:CL0023	92	0.125	0.231	ordered	2.88134	5	0	0	na	na	na	na	-0.12434194255501	0.506374632232756
419	vSRC-L308A-mut_vs_vSRC-vSRC-dead	LAP2	Q10740	YNL045W	Y233	DTNIYRFEQK	DTNIY(ph)RFEQK_2	TRUE	0.60804	0.497937	up	No	96.5	non-essential	Peptidase_M1_N:Domain:CL0672	96.82	0.09	0.315	ordered	-0.0153687	0	0	0	na	na	na	na	-2.07916708154092	0.669856834673465
420	vSRC-L308A-mut_vs_vSRC-vSRC-dead	LAP2	Q10740	YNL045W	Y233	DTNIYRFEQK	DTNIY(ph)RFEQK_3	TRUE	0.747782	0.617027	up	No	96.5	non-essential	Peptidase_M1_N:Domain:CL0672	96.82	0.09	0.315	ordered	-0.0153687	0	0	0	na	na	na	na	-2.07916708154092	0.669856834673465
421	vSRC-L308A-mut_vs_vSRC-vSRC-dead	NUP133	P36161	YKR082W	Y119	DTPYITVPFR	DTPY(ph)ITVPFR_2	TRUE	1.54038	1.26945	up	No	62.5	non-essential	Nucleoporin_N:Domain:CL0186	75.84	0.259	0.369	ordered	2.02255	0	0	0	na	na	na	na	-0.910040103108703	0.489506987754359
422	vSRC-L308A-mut_vs_vSRC-vSRC-dead	SHS1	Q07657	YDL225W	Y329	DTTQNLLYENYR	DTTQNLLY(ph)ENYR_2	TRUE	1.03809	0.839292	up	No	126	non-essential	Septin:Domain:CL0023	94.21	0.004	0.293	ordered	6.98321	0	0	0	na	na	na	na	-5.67532578723612	0.955753058103975
423	vSRC-L308A-mut_vs_vSRC-vSRC-dead	RIO2	P40160	YNL207W	Y95	DTVYSVGNTIGVGK	DTVY(ph)SVGNTIGVGK_2	TRUE	2.24719	1.93588	up	No	69.3	essential	No domain	90.48	0.616	0.313	ordered	0.0508436	0	0	0	na	na	na	na	-1.11854502229551	0.368469975831939
424	vSRC-L308A-mut_vs_vSRC-vSRC-dead	ACC1	Q00955	YNR016C	Y1841	DTWDRPVDFTPTNDETYDVR	DTWDRPVDFTPTNDETY(ph)DVR_3	TRUE	2.6051	2.26847	up	No	1237	essential	Carboxyl_trans:Family:CL0127	87.51	0.043	0.302	ordered	4.36803	0	0	0	na	na	na	na	-1.82271051209854	0.612706270627063
425	vSRC-L308A-mut_vs_vSRC-vSRC-dead	ARI1	P53111	YGL157W	Y169	DTWDSCQANAVAAYCGSK	DTWDSCQANAVAAY(ph)CGSK_2	TRUE	1.48062	1.28872	up	No	197	non-essential	Epimerase:Family:CL0063	94.18	0.192	0.204	ordered	-0.168321	0	0	0	na	na	na	na	-3.58825069593016	0.97200940605325
426	vSRC-L308A-mut_vs_vSRC-vSRC-dead	ARI1	P53111	YGL157W	Y169	DTWDSCQANAVAAYCGSK	DTWDSCQANAVAAY(ph)CGSK_3	TRUE	1.44438	1.22155	up	No	197	non-essential	Epimerase:Family:CL0063	94.18	0.192	0.204	ordered	-0.168321	0	0	0	na	na	na	na	-3.58825069593016	0.97200940605325
427	vSRC-L308A-mut_vs_vSRC-vSRC-dead	SEC62	P21825	YPL094C	Y243	DTYSYKK	DTY(ph)SYKK_2	TRUE	1.39899	1.19377	up	No	128	essential	Sec62:Family:No_clan	83.79	0.227	0.443	ordered	2.00331	0	0	0	na	na	na	na	-1.38503415345412	0.444294785453146
428	vSRC-L308A-mut_vs_vSRC-vSRC-dead	DPH5	P32469	YLR172C	Y284	DVANDQEYFKPAAWVPPTEDDSDE	DVANDQEY(ph)FKPAAWVPPTEDDSDE_3	TRUE	1.16305	0.942806	up	No	66.8	non-essential	No domain	89.37	0.31	0.464	ordered	0.0803629	0	0	0	na	na	na	na	0	0.0357142857142857
429	vSRC-L308A-mut_vs_vSRC-vSRC-dead	CSE2	P33308	YNR010W	Y144	DVLDDLYR	DVLDDLY(ph)R_2	TRUE	0.727935	0.562931	up	No	17	non-essential	Med9:Family:No_clan	96.08	0.561	0.575	ordered	-0.176389	0	0	1	na	na	MED4	0.376899999999992	-0.299747321864516	0.310030395136778
430	vSRC-L308A-mut_vs_vSRC-vSRC-dead	CDC5	P32562	YMR001C	Y290	DVNTIYER	DVNTIY(ph)ER_2	TRUE	1.13825	0.977226	up	No	12.7	essential	Pkinase:Domain:CL0016	89.86	0.196	0.355	ordered	-0.188174	1	1	0	P22216	1.034	na	na	-4.88148250623497	0.90991933074395
431	vSRC-L308A-mut_vs_vSRC-vSRC-dead	ILS1	P09436	YBL076C	Y370	DVPDFEGVYVK	DVPDFEGVY(ph)VK_2	TRUE	1.20713	0.988922	up	No	1085	essential	tRNA-synt_1:Family:CL0039	94.28	0.192	0.282	ordered	1.17208	0	0	0	na	na	na	na	-0.272193046060184	0.317998821681068
432	vSRC-L308A-mut_vs_vSRC-vSRC-dead	RPS7A	P26786	YOR096W	Y164	DVQQIDYKLESFQAVYNK	DVQQIDY(ph)KLESFQAVYNK_3	TRUE	1.1009	0.91007	up	No	4895	non-essential	Ribosomal_S7e:Family:CL0652	89.17	0.427	0.272	ordered	2.65953	0	0	0	na	na	na	na	-1.3054238049717	0.310932520437855
433	vSRC-L308A-mut_vs_vSRC-vSRC-dead	RPS7A	P26786	YOR096W	Y164	DVQQIDYK	DVQQIDY(ph)K_2	TRUE	1.44549	1.24576	up	No	4895	non-essential	Ribosomal_S7e:Family:CL0652	89.17	0.427	0.272	ordered	2.65953	0	0	0	na	na	na	na	-1.3054238049717	0.310932520437855
434	vSRC-L308A-mut_vs_vSRC-vSRC-dead	OYE2	Q03558	YHR179W	Y57	DWAVEYYAQR	DWAVEY(ph)YAQR_2	TRUE	1.49097	1.29177	up	No	454	non-essential	Oxidored_FMN:Domain:CL0036	98.93	0.012	0.175	ordered	1.68909	0	0	0	na	na	na	na	-1.91435170073638	0.837873404395315
435	vSRC-L308A-mut_vs_vSRC-vSRC-dead	ERG4	P25340	YGL012W	Y460	DWDEYCK	DWDEY(ph)CK_2	TRUE	0.965966	0.787917	up	No	58.9	non-essential	ERG4_ERG24:Family:CL0115	96.57	0.055	0.313	ordered	0.550913	0	0	0	na	na	na	na	-5.06876823888863	0.925268488119748
436	vSRC-L308A-mut_vs_vSRC-vSRC-dead	ARO8	P53090	YGL202W	Y86	DYADKSANPSNDIPLSR	DY(ph)ADKSANPSNDIPLSR_3	TRUE	0.697928	0.594906	up	No	871	non-essential	No domain	85.03	0.169	0.36	ordered	3.71836	0	0	0	na	na	na	na	-0.0481716512466256	0.277818717759764
437	vSRC-L308A-mut_vs_vSRC-vSRC-dead	IDH1	P28834	YNL037C	Y277	DYAVFEPGSR	DY(ph)AVFEPGSR_2	TRUE	3.12104	2.68067	up	No	255	non-essential	Iso_dh:Domain:CL0270	96.09	0.157	0.139	ordered	1.04408	0	0	0	na	na	na	na	-0.223248388911262	0.118593258755575
438	vSRC-L308A-mut_vs_vSRC-vSRC-dead	URA2	P07259	YJL130C	Y721	DYCIIEVNAR	DY(ph)CIIEVNAR_2	TRUE	0.751557	0.626723	up	No	1099	non-essential	CPSase_L_D2:Domain:CL0179	94.14	0.098	0.121	ordered	3.77576	0	0	0	na	na	na	na	-3.36627546756621	0.672983415562028
439	vSRC-L308A-mut_vs_vSRC-vSRC-dead	ARP5	P53946	YNL059C	Y250	DYCYVSR	DY(ph)CYVSR_2	TRUE	0.864671	0.746094	up	No	57.1	essential	Actin:Family:CL0108	95.88	0.165	0.243	ordered	1.16685	0	0	0	na	na	na	na	-0.698028708992833	0.546551363414464
440	vSRC-L308A-mut_vs_vSRC-vSRC-dead	NTE1	Q04958	YML059C	Y1419	DYDLVPIYGR	DY(ph)DLVPIYGR_2	TRUE	0.980515	0.788235	up	No	37	non-essential	Patatin:Family:CL0323	83.93	0.016	0.135	ordered	4.84063	0	0	0	na	na	na	na	-1.96847041854185	0.61522530438057
441	vSRC-L308A-mut_vs_vSRC-vSRC-dead	COX13	P32799	YGL191W	Y96	DYEFMNIR	DY(ph)EFMNIR_2	TRUE	0.681758	0.532506	up	No	21.2	non-essential	COX6A:Family:No_clan	93.61	0.643	0.507	ordered	-0.204787	0	0	1	na	na	COX3	-0.421820000000001	-4.79917988231194	0.898184044072638
442	vSRC-L308A-mut_vs_vSRC-vSRC-dead	CKA1	P15790	YIL035C	Y40	DYEIENK	DY(ph)EIENK_2	TRUE	1.57102	1.35684	up	No	96.1	non-essential	No domain	94.42	0.125	0.43	ordered	7.43776	0	0	0	na	na	na	na	-2.10748402126718	0.930239139663223
443	vSRC-L308A-mut_vs_vSRC-vSRC-dead	SGT2	Q12118	YOR007C	Y118	DYELAINK	DY(ph)ELAINK_1	TRUE	0.969477	0.831802	up	No	504	non-essential	No domain	98.2	0.243	0.316	ordered	-0.701544	0	0	0	na	na	na	na	-2.02585386081634	0.680115712545676
444	vSRC-L308A-mut_vs_vSRC-vSRC-dead	SGT2	Q12118	YOR007C	Y118	DYELAINK	DY(ph)ELAINK_2	TRUE	2.13577	1.6723	up	No	504	non-essential	No domain	98.2	0.243	0.316	ordered	-0.701544	0	0	0	na	na	na	na	-2.02585386081634	0.680115712545676
445	vSRC-L308A-mut_vs_vSRC-vSRC-dead	TCB2	P48231	YNL087W	Y1057	DYESTNSNR	DY(ph)ESTNSNR_2	TRUE	0.703585	0.54455	up	No	110	non-essential	C2:Domain:CL0154	90.2	0.388	0.243	ordered	-0.787178	0	0	0	na	na	na	na	-3.17306162297641	0.830953498245849
446	vSRC-L308A-mut_vs_vSRC-vSRC-dead	GND1	P38720	YHR183W	Y448	DYFGAHTFR	DY(ph)FGAHTFR_2	TRUE	0.950248	0.804553	up	No	3600	non-essential	6PGD:Domain:CL0106	95.2	0.494	0.396	ordered	0.098121	7	0	0	na	na	na	na	-1.91807350149682	0.593358092469993
447	vSRC-L308A-mut_vs_vSRC-vSRC-dead	GSY2	P27472	YLR258W	Y549	DYGIYIVDRR	DY(ph)GIYIVDRR_2	TRUE	1.40421	1.14148	up	No	131	non-essential	Glycogen_syn:Family:CL0113	93.22	0.051	0.232	ordered	1.46156	5	0	0	na	na	na	na	-1.43916855714014	0.434912457535372
448	vSRC-L308A-mut_vs_vSRC-vSRC-dead	GSY2	P27472	YLR258W	Y549	DYGIYIVDRR	DY(ph)GIYIVDRR_3	TRUE	0.981323	0.797956	up	No	131	non-essential	Glycogen_syn:Family:CL0113	93.22	0.051	0.232	ordered	1.46156	5	0	0	na	na	na	na	-1.43916855714014	0.434912457535372
449	vSRC-L308A-mut_vs_vSRC-vSRC-dead	GSY2	P27472	YLR258W	Y549	DYGIYIVDR	DY(ph)GIYIVDR_2	TRUE	2.75761	2.14139	up	No	131	non-essential	Glycogen_syn:Family:CL0113	93.22	0.051	0.232	ordered	1.46156	5	0	0	na	na	na	na	-1.43916855714014	0.434912457535372
450	vSRC-L308A-mut_vs_vSRC-vSRC-dead	SEC14	P24280	YMR079W	Y86	DYGTDTILQDFHYDEKPLIAK	DY(ph)GTDTILQDFHYDEKPLIAK_3	TRUE	0.738733	0.617848	up	No	506	essential	No domain	97.31	0.247	0.275	ordered	2.23829	0	0	0	na	na	na	na	-0.183158472320293	0.383483379501385
451	vSRC-L308A-mut_vs_vSRC-vSRC-dead	MDV1	P47025	YJL112W	Y453	DYGTLVTGGR	DY(ph)GTLVTGGR_2	TRUE	2.06477	1.80694	up	No	30.6	non-essential	No domain	70.38	0.071	0.131	ordered	1.67386	0	0	0	na	na	na	na	-0.906677309243816	0.494144593446378
452	vSRC-L308A-mut_vs_vSRC-vSRC-dead	RPS18A	P0CX55	YDR450W	Y98	DYHTLANNVESK	DY(ph)HTLANNVESK_2	TRUE	1.53642	1.29868	up	No	1592	non-essential	Ribosomal_S13:Family:CL0303	92.71	0.31	0.353	ordered	1.77665	0	0	0	na	na	na	na	-0.322051143151207	0.110850333995306
453	vSRC-L308A-mut_vs_vSRC-vSRC-dead	RPS18A	P0CX55	YDR450W	Y98	DYHTLANNVESK	DY(ph)HTLANNVESK_3	TRUE	1.59897	1.35619	up	No	1592	non-essential	Ribosomal_S13:Family:CL0303	92.71	0.31	0.353	ordered	1.77665	0	0	0	na	na	na	na	-0.322051143151207	0.110850333995306
454	vSRC-L308A-mut_vs_vSRC-vSRC-dead	GAL10	P04397	YBR019C	Y248	DYIHVVDLAK	DY(ph)IHVVDLAK_2	TRUE	0.750992	0.640686	up	No	6.04	non-essential	GDP_Man_Dehyd:Domain:CL0063	98.42	0.055	0.129	ordered	1.94213	0	0	0	na	na	na	na	0	NaN
455	vSRC-L308A-mut_vs_vSRC-vSRC-dead	FBA1	P14540	YKL060C	Y310	DYIMSPVGNPEGPEKPNKK	DY(ph)IM(ox)SPVGNPEGPEKPNKK_3	FALSE	1.79531	1.3249	up	Yes	18406	essential	F_bP_aldolase:Domain:CL0036	97.98	0.153	0.381	ordered	0.207002	0	0	0	na	na	na	na	-1.22915224982013	0.463377080431117
456	vSRC-L308A-mut_vs_vSRC-vSRC-dead	FBA1	P14540	YKL060C	Y310	DYIMSPVGNPEGPEKPNKK	DY(ph)IM(ox)SPVGNPEGPEKPNKK_4	TRUE	1.03567	0.808547	up	Yes	18406	essential	F_bP_aldolase:Domain:CL0036	97.98	0.153	0.381	ordered	0.207002	0	0	0	na	na	na	na	-1.22915224982013	0.463377080431117
457	vSRC-L308A-mut_vs_vSRC-vSRC-dead	FBA1	P14540	YKL060C	Y310	DYIMSPVGNPEGPEKPNK	DY(ph)IM(ox)SPVGNPEGPEKPNK_2	TRUE	1.03809	0.841552	up	Yes	18406	essential	F_bP_aldolase:Domain:CL0036	97.98	0.153	0.381	ordered	0.207002	0	0	0	na	na	na	na	-1.22915224982013	0.463377080431117
458	vSRC-L308A-mut_vs_vSRC-vSRC-dead	FBA1	P14540	YKL060C	Y310	DYIMSPVGNPEGPEKPNK	DY(ph)IM(ox)SPVGNPEGPEKPNK_3	TRUE	1.98155	1.59818	up	Yes	18406	essential	F_bP_aldolase:Domain:CL0036	97.98	0.153	0.381	ordered	0.207002	0	0	0	na	na	na	na	-1.22915224982013	0.463377080431117
459	vSRC-L308A-mut_vs_vSRC-vSRC-dead	FBA1	P14540	YKL060C	Y310	DYIMSPVGNPEGPEKPNKK	DY(ph)IMSPVGNPEGPEKPNKK_2	TRUE	1.87531	1.65215	up	Yes	18406	essential	F_bP_aldolase:Domain:CL0036	97.98	0.153	0.381	ordered	0.207002	0	0	0	na	na	na	na	-1.22915224982013	0.463377080431117
460	vSRC-L308A-mut_vs_vSRC-vSRC-dead	FBA1	P14540	YKL060C	Y310	DYIMSPVGNPEGPEKPNKK	DY(ph)IMSPVGNPEGPEKPNKK_3	FALSE	2.7424	2.38039	up	Yes	18406	essential	F_bP_aldolase:Domain:CL0036	97.98	0.153	0.381	ordered	0.207002	0	0	0	na	na	na	na	-1.22915224982013	0.463377080431117
461	vSRC-L308A-mut_vs_vSRC-vSRC-dead	FBA1	P14540	YKL060C	Y310	DYIMSPVGNPEGPEKPNK	DY(ph)IMSPVGNPEGPEKPNK_2	TRUE	1.03469	0.862519	up	Yes	18406	essential	F_bP_aldolase:Domain:CL0036	97.98	0.153	0.381	ordered	0.207002	0	0	0	na	na	na	na	-1.22915224982013	0.463377080431117
462	vSRC-L308A-mut_vs_vSRC-vSRC-dead	FBA1	P14540	YKL060C	Y310	DYIMSPVGNPEGPEKPNK	DY(ph)IMSPVGNPEGPEKPNK_3	TRUE	2.59545	2.30543	up	Yes	18406	essential	F_bP_aldolase:Domain:CL0036	97.98	0.153	0.381	ordered	0.207002	0	0	0	na	na	na	na	-1.22915224982013	0.463377080431117
463	vSRC-L308A-mut_vs_vSRC-vSRC-dead	FBA1	P14540	YKL060C	Y310	DYIMSPVGNPEGPEK	DY(ph)IMSPVGNPEGPEK_2	TRUE	1.12348	0.940078	up	Yes	18406	essential	F_bP_aldolase:Domain:CL0036	97.98	0.153	0.381	ordered	0.207002	0	0	0	na	na	na	na	-1.22915224982013	0.463377080431117
464	vSRC-L308A-mut_vs_vSRC-vSRC-dead	STE23	Q06010	YLR389C	Y455	DYIPVSR	DY(ph)IPVSR_2	TRUE	0.597741	0.505854	up	No	61.2	non-essential	Peptidase_M16_M:Family:CL0094	92.73	0.275	0.164	ordered	3.26891	0	0	0	na	na	na	na	-1.29223817559019	0.547677010993517
465	vSRC-L308A-mut_vs_vSRC-vSRC-dead	HSP12	P22943	YFL014W	Y81	DYMGAAK	DY(ph)MGAAK_1	TRUE	1.09075	0.879375	up	No	702	non-essential	No domain	78.89	0.706	0.558	ordered	-0.270671	0	0	0	na	na	na	na	-3.08729851266507	0.698319941563185
466	vSRC-L308A-mut_vs_vSRC-vSRC-dead	GUK1	P15454	YDR454C	Y51	DYNFVSVDEFK	DY(ph)NFVSVDEFK_2	TRUE	1.1141	0.970602	up	No	763	essential	Guanylate_kin:Domain:CL0023	97.06	0.286	0.407	ordered	-0.726376	0	0	0	na	na	na	na	-3.11323127720353	0.889954853273138
467	vSRC-L308A-mut_vs_vSRC-vSRC-dead	GAL10	P04397	YBR019C	Y446	DYQLTVNNGVNANHSSIGSFHR	DY(ph)QLTVNNGVNANHSSIGSFHR_3	TRUE	2.44301	2.10715	up	No	6.04	non-essential	Aldose_epim:Family:CL0103	98.71	0.188	0.31	ordered	1.62757	0	0	0	na	na	na	na	0	NaN
468	vSRC-L308A-mut_vs_vSRC-vSRC-dead	ACO1	P19414	YLR304C	Y647	DYRDQGIK	DY(ph)RDQGIK_2	TRUE	0.735044	0.636925	up	No	1309	non-essential	Aconitase_C:Domain:CL0364	98.45	0	0.201	ordered	15.3295	0	0	0	na	na	na	na	-2.12383420106708	0.542520803734524
469	vSRC-L308A-mut_vs_vSRC-vSRC-dead	RPS3	P05750	YNL178W	Y225	DYRPAEETEAQAEPVEA	DY(ph)RPAEETEAQAEPVEA_2	TRUE	1.19969	1.03448	up	No	1963	essential	No domain	80.34	0.792	0.777	disordered	-0.253478	0	0	1	na	na	ASC1	3.94284	-0.347150986177768	0.1471813994297
470	vSRC-L308A-mut_vs_vSRC-vSRC-dead	NQM1	P53228	YGR043C	Y207	DYTAETDPGVLSVK	DY(ph)TAETDPGVLSVK_2	TRUE	0.707784	0.56683	up	No	37	non-essential	TAL_FSA:Domain:CL0036	96.2	0.251	0.315	ordered	-0.277768	0	0	0	na	na	na	na	-0.958994330905183	0.442459690167562
471	vSRC-L308A-mut_vs_vSRC-vSRC-dead	PHB2	P50085	YGR231C	Y265	DYVELKR	DY(ph)VELKR_2	TRUE	1.24656	0.963442	up	No	85	non-essential	No domain	78.92	0.31	0.47	ordered	-0.575667	0	0	0	na	na	na	na	-1.22170619582872	0.500551829527125
472	vSRC-L308A-mut_vs_vSRC-vSRC-dead	FBA1	P14540	YKL060C	Y303	DYVLNKK	DY(ph)VLNKK_2	TRUE	1.4861	1.26259	up	No	18406	essential	F_bP_aldolase:Domain:CL0036	98.67	0.106	0.346	ordered	3.15185	0	0	0	na	na	na	na	-0.960429315739114	0.390791113718015
473	vSRC-L308A-mut_vs_vSRC-vSRC-dead	YMR196W	Q04336	YMR196W	Y909	DYVPFFEYFDGDTGR	DY(ph)VPFFEYFDGDTGR_2	TRUE	0.721298	0.55854	up	No	82.3	non-essential	No domain	96.06	0.149	0.159	ordered	-0.682192	0	0	0	na	na	na	na	-1.12856121029757	0.455214130171788
474	vSRC-L308A-mut_vs_vSRC-vSRC-dead	KGD1	P20967	YIL125W	Y571	DYVPSQR	DY(ph)VPSQR_2	TRUE	1.52767	1.31198	up	No	261	non-essential	E1_dh:Family:CL0254	83.82	0.251	0.275	ordered	2.15292	0	0	0	na	na	na	na	-0.461060327706156	0.354843733776347
475	vSRC-L308A-mut_vs_vSRC-vSRC-dead	NTE1	Q04958	YML059C	Y1425	DYDLVPIYGR	DYDLVPIY(ph)GR_2	TRUE	1.46438	1.13269	up	No	37	non-essential	Patatin:Family:CL0323	92.73	0.224	0.202	ordered	0.626394	0	0	0	na	na	na	na	-1.68094955854436	0.589337266223171
476	vSRC-L308A-mut_vs_vSRC-vSRC-dead	ARP3	P47117	YJR065C	Y435	DYEEYGPEIVR	DYEEY(ph)GPEIVR_2	TRUE	1.21879	0.982553	up	No	91.5	essential	Actin:Family:CL0108	94.82	0.498	0.337	ordered	1.23959	2	1	0	P32381	-0.139	na	na	-0.159282634692603	0.216425347323993
477	vSRC-L308A-mut_vs_vSRC-vSRC-dead	GSY2	P27472	YLR258W	Y552	DYGIYIVDRR	DYGIY(ph)IVDRR_2	TRUE	0.571534	0.461758	up	No	131	non-essential	Glycogen_syn:Family:CL0113	97.57	0	0.244	ordered	5.62223	0	0	0	na	na	na	na	-1.91174641821613	0.526300070929929
478	vSRC-L308A-mut_vs_vSRC-vSRC-dead	GSY2	P27472	YLR258W	Y552	DYGIYIVDRR	DYGIY(ph)IVDRR_3	TRUE	1.13361	0.884068	up	No	131	non-essential	Glycogen_syn:Family:CL0113	97.57	0	0.244	ordered	5.62223	0	0	0	na	na	na	na	-1.91174641821613	0.526300070929929
479	vSRC-L308A-mut_vs_vSRC-vSRC-dead	GSY2	P27472	YLR258W	Y552	DYGIYIVDR	DYGIY(ph)IVDR_2	TRUE	1.52699	1.29469	up	No	131	non-essential	Glycogen_syn:Family:CL0113	97.57	0	0.244	ordered	5.62223	0	0	0	na	na	na	na	-1.91174641821613	0.526300070929929
480	vSRC-L308A-mut_vs_vSRC-vSRC-dead	YPL199C	Q08954	YPL199C	Y26	DYNHSTDEEYQR	DYNHSTDEEY(ph)QR_2	TRUE	2.37388	2.03982	up	No	57.5	non-essential	DUF1771:Domain:No_clan	93.71	0.086	0.335	ordered	0.96067	0	0	0	na	na	na	na	-3.55616084431823	0.795299802328135
481	vSRC-L308A-mut_vs_vSRC-vSRC-dead	YPL199C	Q08954	YPL199C	Y26	DYNHSTDEEYQR	DYNHSTDEEY(ph)QR_3	TRUE	2.30631	1.93617	up	No	57.5	non-essential	DUF1771:Domain:No_clan	93.71	0.086	0.335	ordered	0.96067	0	0	0	na	na	na	na	-3.55616084431823	0.795299802328135
482	vSRC-L308A-mut_vs_vSRC-vSRC-dead	PIM1	P36775	YBL022C	Y915	DYVGPPVYTTDR	DYVGPPVY(ph)TTDR_2	TRUE	1.91905	1.50397	up	No	254	non-essential	Lon_C:Domain:CL0329	77.7	0.306	0.381	ordered	-0.628188	0	0	0	na	na	na	na	-1.17191423002898	0.68782675372354
483	vSRC-L308A-mut_vs_vSRC-vSRC-dead	OLA1	P38219	YBR025C	Y386	DYVVEDGDIIYFR	DYVVEDGDIIY(ph)FR_2	TRUE	2.59154	2.20394	up	No	1660	non-essential	YchF-GTPase_C:Domain:CL0072	95.41	0.588	0.456	ordered	0.350594	0	0	0	na	na	na	na	-0.363201978900183	0.203980764092973
484	vSRC-L308A-mut_vs_vSRC-vSRC-dead	OLA1	P38219	YBR025C	Y386	DYVVEDGDIIYFR	DYVVEDGDIIY(ph)FR_3	TRUE	1.8959	1.60698	up	No	1660	non-essential	YchF-GTPase_C:Domain:CL0072	95.41	0.588	0.456	ordered	0.350594	0	0	0	na	na	na	na	-0.363201978900183	0.203980764092973
485	vSRC-L308A-mut_vs_vSRC-vSRC-dead	RPS6A	P0CX37	YBR181C	Y208	EAAAEYAQLLAK	EAAAEY(ph)AQLLAK_2	TRUE	0.782293	0.649164	up	No	1368	non-essential	No domain	96.84	0.604	0.528	ordered	-0.202939	0	0	0	na	na	na	na	-3.11204678962422	0.748326639892905
486	vSRC-L308A-mut_vs_vSRC-vSRC-dead	GND1	P38720	YHR183W	Y348	EAAATYGWK	EAAATY(ph)GWK_2	TRUE	0.652321	0.541506	up	No	3600	non-essential	6PGD:Domain:CL0106	95.8	0.282	0.184	ordered	0.463904	0	0	0	na	na	na	na	-0.965193407389968	0.417245276925561
487	vSRC-L308A-mut_vs_vSRC-vSRC-dead	PSR1	Q07800	YLL010C	Y355	EACYNYEGNYIK	EACYNYEGNY(ph)IK_2	TRUE	1.60622	1.25182	up	No	29.9	non-essential	NIF:Family:CL0137	96.71	0.247	0.187	ordered	-0.701538	0	0	0	na	na	na	na	-1.42858146327483	0.661013802067215
488	vSRC-L308A-mut_vs_vSRC-vSRC-dead	BDP1	P46678	YNL039W	Y247	EADENENYVISK	EADENENY(ph)VISK_2	TRUE	1.215	1.04554	up	No	19.9	essential	No domain	73.11	0.463	0.564	ordered	1.94207	0	0	0	na	na	na	na	-1.98427704114544	0.746532156368222
489	vSRC-L308A-mut_vs_vSRC-vSRC-dead	UIP3	P39547	YAR027W	Y224	EAEFEYWR	EAEFEY(ph)WR_2	TRUE	1.20265	1.06276	up	No	15.3	non-essential	No domain	89.84	0.247	0.462	ordered	1.3113	0	0	0	na	na	na	na	-3.1712515969521	0.954443447037702
490	vSRC-L308A-mut_vs_vSRC-vSRC-dead	USE1	P53146	YGL098W	Y60	EAFEYLQTK	EAFEY(ph)LQTK_2	TRUE	0.693509	0.604706	up	No	17.9	essential	Use1:Family:No_clan	93.08	0.231	0.388	ordered	0.600209	0	0	0	na	na	na	na	-0.0512477846291014	0.123526230394808
491	vSRC-L308A-mut_vs_vSRC-vSRC-dead	PAB1	P04147	YER165W	Y197	EAIDALNGMLLNGQEIYVAPHLSR	EAIDALNGM(ox)LLNGQEIY(ph)VAPHLSR_3	TRUE	1.40368	1.07	up	No	1976	essential	RRM_1:Domain:CL0221	96.6	0.486	0.399	ordered	-0.532268	9	0	0	na	na	na	na	-1.76298152642094	0.566085925385387
492	vSRC-L308A-mut_vs_vSRC-vSRC-dead	TKL1	P23254	YPR074C	Y407	EALDFQPPSSGSGNYSGR	EALDFQPPSSGSGNY(ph)SGR_2	TRUE	3.0337	2.57944	up	No	1595	non-essential	Transket_pyr:Domain:CL0254	98.77	0.188	0.248	ordered	6.11365	0	0	0	na	na	na	na	-0.379183372299615	0.278061619445735
493	vSRC-L308A-mut_vs_vSRC-vSRC-dead	BNA6	P43619	YFR047C	Y46	EANLYCK	EANLY(ph)CK_2	TRUE	1.35295	1.12226	up	No	46.4	non-essential	QRPTase_N:Domain:CL0105	98.53	0.145	0.257	ordered	-0.521112	0	0	0	na	na	na	na	-0.34668791432337	0.2298153269694
494	vSRC-L308A-mut_vs_vSRC-vSRC-dead	LPD1	P09624	YFL018C	Y493	EANMAAYDK	EANM(ox)AAY(ph)DK_2	TRUE	1.52113	1.16682	up	No	795	non-essential	No domain	91.75	0.188	0.329	ordered	1.64182	0	0	0	na	na	na	na	-0.101299861780024	0.0988448757845878
495	vSRC-L308A-mut_vs_vSRC-vSRC-dead	LPD1	P09624	YFL018C	Y493	EANMAAYDK	EANMAAY(ph)DK_1	TRUE	0.676028	0.512586	up	No	795	non-essential	No domain	91.75	0.188	0.329	ordered	1.64182	0	0	0	na	na	na	na	-0.101299861780024	0.0988448757845878
496	vSRC-L308A-mut_vs_vSRC-vSRC-dead	LPD1	P09624	YFL018C	Y493	EANMAAYDK	EANMAAY(ph)DK_2	TRUE	2.42195	2.10893	up	No	795	non-essential	No domain	91.75	0.188	0.329	ordered	1.64182	0	0	0	na	na	na	na	-0.101299861780024	0.0988448757845878
497	vSRC-L308A-mut_vs_vSRC-vSRC-dead	PYC2	P32327	YBR218C	Y890	EANYLLGDIVK	EANY(ph)LLGDIVK_2	TRUE	0.549319	0.425649	up	No	498	non-essential	PYC_OADA:Domain:CL0597	94.97	0.373	0.153	ordered	0.247472	0	0	0	na	na	na	na	-0.0832210501003659	0.0383242616222004
498	vSRC-L308A-mut_vs_vSRC-vSRC-dead	YAR028W	P39548	YAR028W	Y223	EAQSEYWR	EAQSEY(ph)WR_2	TRUE	2.0328	1.74247	up	No	18.4	non-essential	No domain	91.69	0.306	0.475	ordered	-1.05467	0	0	0	na	na	na	na	-3.29328050883888	0.953121478476448
499	vSRC-L308A-mut_vs_vSRC-vSRC-dead	YDJ1	P25491	YNL064C	Y54	EASAAYEILSDPEKR	EASAAY(ph)EILSDPEKR_2	TRUE	1.23754	0.992365	up	No	1297	non-essential	DnaJ:Domain:CL0392	91.62	0.208	0.3	ordered	-0.523634	0	0	0	na	na	na	na	-3.49066541799001	0.866941191609831
500	vSRC-L308A-mut_vs_vSRC-vSRC-dead	YDJ1	P25491	YNL064C	Y54	EASAAYEILSDPEKR	EASAAY(ph)EILSDPEKR_3	TRUE	2.13249	1.74698	up	No	1297	non-essential	DnaJ:Domain:CL0392	91.62	0.208	0.3	ordered	-0.523634	0	0	0	na	na	na	na	-3.49066541799001	0.866941191609831
501	vSRC-L308A-mut_vs_vSRC-vSRC-dead	PAB1	P04147	YER165W	Y563	EASAAYESFKK	EASAAY(ph)ESFKK_2	TRUE	2.01713	1.70261	up	No	1976	essential	PABP:Family:No_clan	90.47	0.067	0.4	ordered	0.900063	0	0	0	na	na	na	na	-2.02357474587914	0.612970902125331
502	vSRC-L308A-mut_vs_vSRC-vSRC-dead	PAB1	P04147	YER165W	Y563	EASAAYESFK	EASAAY(ph)ESFK_2	TRUE	1.96236	1.61075	up	No	1976	essential	PABP:Family:No_clan	90.47	0.067	0.4	ordered	0.900063	0	0	0	na	na	na	na	-2.02357474587914	0.612970902125331
503	vSRC-L308A-mut_vs_vSRC-vSRC-dead	TDH1	P00360	YJL052W	Y253	EATYDQIKK	EATY(ph)DQIKK_2	TRUE	1.82336	1.54901	up	No	2275	non-essential	Gp_dh_C:Domain:CL0139	98.84	0.137	0.264	ordered	2.48953	0	0	0	na	na	na	na	-0.674707427310692	0.287299825590614
504	vSRC-L308A-mut_vs_vSRC-vSRC-dead	TDH1	P00360	YJL052W	Y253	EATYDQIK	EATY(ph)DQIK_2	TRUE	1.60505	1.39266	up	No	2275	non-essential	Gp_dh_C:Domain:CL0139	98.84	0.137	0.264	ordered	2.48953	0	0	0	na	na	na	na	-0.674707427310692	0.287299825590614
505	vSRC-L308A-mut_vs_vSRC-vSRC-dead	LEU4	P06208	YNL104C	Y477	EAYNYNDEQYQAISLVNYNVEK	EAYNYNDEQY(ph)QAISLVNYNVEK_3	TRUE	1.6785	1.35496	up	No	321	non-essential	LeuA_dimer:Domain:No_clan	88.3	0.243	0.266	ordered	2.12585	0	0	0	na	na	na	na	-0.0541284796251253	0.0634785568413887
506	vSRC-L308A-mut_vs_vSRC-vSRC-dead	ATP1	P07251	YBL099W	Y337	EAYPGDVFYLHSR	EAYPGDVFY(ph)LHSR_3	TRUE	0.83151	0.696223	up	No	802	non-essential	ATP-synt_ab:Domain:CL0023	97.56	0.51	0.228	ordered	-0.17932	4	0	0	na	na	na	na	-2.76117266838045	0.696122458834323
507	vSRC-L308A-mut_vs_vSRC-vSRC-dead	OM14	P38325	YBR230C	Y33	ECAIEYLK	ECAIEY(ph)LK_2	TRUE	1.018	0.901588	up	No	42.6	non-essential	No domain	74.62	0.529	0.54	ordered	-0.232442	0	0	0	na	na	na	na	0	0.126808681672026
508	vSRC-L308A-mut_vs_vSRC-vSRC-dead	TUB1	P09733	YML085C	Y104	EDAANNYAR	EDAANNY(ph)AR_2	TRUE	1.05155	0.893668	up	No	240	essential	Tubulin:Domain:CL0566	97.48	0.004	0.218	ordered	5.08559	0	0	0	na	na	na	na	-3.26775087618249	0.913811374072766
509	vSRC-L308A-mut_vs_vSRC-vSRC-dead	CDC48	P25694	YDL126C	Y213	EDEENNMNEVGYDDIGGCR	EDEENNM(ox)NEVGY(ph)DDIGGCR_3	TRUE	1.73254	1.41448	up	No	999	essential	No domain	85.1	0.133	0.29	ordered	5.06811	0	0	0	na	na	na	na	-4.05062990941722	0.917869524109675
510	vSRC-L308A-mut_vs_vSRC-vSRC-dead	CDC48	P25694	YDL126C	Y213	EDEENNMNEVGYDDIGGCRK	EDEENNMNEVGY(ph)DDIGGCRK_3	TRUE	0.832139	0.663464	up	No	999	essential	No domain	85.1	0.133	0.29	ordered	5.06811	0	0	0	na	na	na	na	-4.05062990941722	0.917869524109675
511	vSRC-L308A-mut_vs_vSRC-vSRC-dead	CDC48	P25694	YDL126C	Y213	EDEENNMNEVGYDDIGGCR	EDEENNMNEVGY(ph)DDIGGCR_2	TRUE	1.97303	1.68379	up	No	999	essential	No domain	85.1	0.133	0.29	ordered	5.06811	0	0	0	na	na	na	na	-4.05062990941722	0.917869524109675
512	vSRC-L308A-mut_vs_vSRC-vSRC-dead	CDC48	P25694	YDL126C	Y213	EDEENNMNEVGYDDIGGCR	EDEENNMNEVGY(ph)DDIGGCR_3	TRUE	1.98552	1.71386	up	No	999	essential	No domain	85.1	0.133	0.29	ordered	5.06811	0	0	0	na	na	na	na	-4.05062990941722	0.917869524109675
513	vSRC-L308A-mut_vs_vSRC-vSRC-dead	GDI1	P39958	YER136W	Y410	EDGSKDNIYLSR	EDGSKDNIY(ph)LSR_2	TRUE	1.57979	1.32862	up	No	321	essential	GDI:Family:CL0063	98.66	0.071	0.187	ordered	3.51301	0	0	0	na	na	na	na	-1.57450202183607	0.437000291800409
514	vSRC-L308A-mut_vs_vSRC-vSRC-dead	GDI1	P39958	YER136W	Y410	EDGSKDNIYLSR	EDGSKDNIY(ph)LSR_3	TRUE	1.82519	1.38474	up	No	321	essential	GDI:Family:CL0063	98.66	0.071	0.187	ordered	3.51301	0	0	0	na	na	na	na	-1.57450202183607	0.437000291800409
515	vSRC-L308A-mut_vs_vSRC-vSRC-dead	GYP5	Q12344	YPL249C	Y741	EDHYESLR	EDHY(ph)ESLR_2	TRUE	0.879025	0.749609	up	No	27.9	non-essential	No domain	93.5	0.427	0.462	ordered	0.712227	0	0	0	na	na	na	na	-1.52654652377454	0.710744288872513
516	vSRC-L308A-mut_vs_vSRC-vSRC-dead	OPY1	P38271	YBR129C	Y205	EDKEFYR	EDKEFY(ph)R_2	TRUE	1.20924	1.03032	up	No	18.8	non-essential	No domain	85.13	0.227	0.433	ordered	1.79667	0	0	0	na	na	na	na	-1.48453804195092	0.711215635390479
517	vSRC-L308A-mut_vs_vSRC-vSRC-dead	RBA50	Q04418	YDR527W	Y105	EDLYNSLDPK	EDLY(ph)NSLDPK_2	TRUE	1.37717	1.1827	up	No	41.7	essential	RPAP1_N:Family:No_clan	79.9	0.404	0.494	ordered	-0.434371	0	0	0	na	na	na	na	-1.06591741897219	0.547014701470147
518	vSRC-L308A-mut_vs_vSRC-vSRC-dead	EFT2	P32324	YDR385W	Y175	EDLYQTFAR	EDLY(ph)QTFAR_2	TRUE	1.25196	1.0687	up	No	3343	non-essential	GTP_EFTU:Domain:CL0023	97.23	0.035	0.245	ordered	2.12781	0	0	0	na	na	na	na	-1.73680878110326	0.738474041196512
519	vSRC-L308A-mut_vs_vSRC-vSRC-dead	FBA1	P14540	YKL060C	Y197	EDLYTKPEQVYNVYK	EDLY(ph)TKPEQVYNVYK_3	TRUE	1.03733	0.891721	up	No	18406	essential	F_bP_aldolase:Domain:CL0036	90.61	0.133	0.315	ordered	2.72343	0	0	0	na	na	na	na	-3.00148697171542	0.795806144145465
520	vSRC-L308A-mut_vs_vSRC-vSRC-dead	FBA1	P14540	YKL060C	Y204	EDLYTKPEQVYNVYK	EDLYTKPEQVY(ph)NVYK_2	TRUE	1.18194	0.993792	up	No	18406	essential	F_bP_aldolase:Domain:CL0036	98.43	0.149	0.285	ordered	0.359239	0	0	0	na	na	na	na	-0.375649696173034	0.1918029181025
521	vSRC-L308A-mut_vs_vSRC-vSRC-dead	FBA1	P14540	YKL060C	Y204	EDLYTKPEQVYNVYK	EDLYTKPEQVY(ph)NVYK_3	TRUE	1.37516	1.12622	up	No	18406	essential	F_bP_aldolase:Domain:CL0036	98.43	0.149	0.285	ordered	0.359239	0	0	0	na	na	na	na	-0.375649696173034	0.1918029181025
522	vSRC-L308A-mut_vs_vSRC-vSRC-dead	FBA1	P14540	YKL060C	Y207	EDLYTKPEQVYNVYK	EDLYTKPEQVYNVY(ph)K_3	TRUE	0.664427	0.557316	up	No	18406	essential	F_bP_aldolase:Domain:CL0036	98.64	0.086	0.209	ordered	1.46455	0	0	0	na	na	na	na	-1.78837626438118	0.589925947650121
523	vSRC-L308A-mut_vs_vSRC-vSRC-dead	RNR1	P21524	YER070W	Y232	EDSIEGIYDTLK	EDSIEGIY(ph)DTLK_2	TRUE	2.10154	1.64565	up	No	2603	essential	Ribonuc_red_lgC:Family:CL0339	97.82	0.51	0.227	ordered	-0.593323	4	1	0	P21524	13.542	na	na	-1.69962527490554	0.626303935514462
524	vSRC-L308A-mut_vs_vSRC-vSRC-dead	BMH1	P29311	YER177W	Y10	EDSVYLAK	EDSVY(ph)LAK_1	TRUE	0.987987	0.781906	up	No	1649	non-essential	No domain	97.45	0.576	0.47	ordered	-0.200682	9	0	0	na	na	na	na	-0.672761891704995	0.415377033021193
525	vSRC-L308A-mut_vs_vSRC-vSRC-dead	BMH1	P29311	YER177W	Y10	EDSVYLAK	EDSVY(ph)LAK_2	TRUE	2.79492	2.35294	up	No	1649	non-essential	No domain	97.45	0.576	0.47	ordered	-0.200682	9	0	0	na	na	na	na	-0.672761891704995	0.415377033021193
526	vSRC-L308A-mut_vs_vSRC-vSRC-dead	RFA1	P22336	YAR007C	Y586	EDTYNDQSR	EDTY(ph)NDQSR_2	TRUE	0.980261	0.805564	up	No	131	essential	Rep_fac-A_C:Family:CL0021	76.72	0.557	0.325	ordered	-0.560763	0	0	0	na	na	na	na	-2.87860690387496	0.768657032673645
527	vSRC-L308A-mut_vs_vSRC-vSRC-dead	STP22	P25604	YCL008C	Y242	EDVDYVADK	EDVDY(ph)VADK_2	TRUE	1.16114	0.959825	up	No	2.43	non-essential	No domain	89.12	0.592	0.515	ordered	0.062925	0	0	1	na	na	MVB12	-0.758039999999998	-1.10967619773152	0.153183341311632
528	vSRC-L308A-mut_vs_vSRC-vSRC-dead	PRE1	P22141	YER012W	Y73	EDYELSPQAVSSFVR	EDY(ph)ELSPQAVSSFVR_2	TRUE	1.92851	1.60602	up	No	107	essential	Proteasome:Domain:CL0052	94.53	0.341	0.302	ordered	-0.247726	0	0	0	na	na	na	na	-1.06308441897975	0.231945737465088
529	vSRC-L308A-mut_vs_vSRC-vSRC-dead	PRE1	P22141	YER012W	Y73	EDYELSPQAVSSFVR	EDY(ph)ELSPQAVSSFVR_3	TRUE	1.12669	0.954687	up	No	107	essential	Proteasome:Domain:CL0052	94.53	0.341	0.302	ordered	-0.247726	0	0	0	na	na	na	na	-1.06308441897975	0.231945737465088
530	vSRC-L308A-mut_vs_vSRC-vSRC-dead	CDC60	P26637	YPL160W	Y488	EDYYTGTMIYGPYK	EDY(ph)YTGTMIYGPYK_2	TRUE	1.07501	0.924243	up	No	1181	essential	tRNA-synt_1:Family:CL0039	90.55	0.129	0.27	ordered	1.24214	0	0	0	na	na	na	na	-2.82774635537512	0.750766556411309
531	vSRC-L308A-mut_vs_vSRC-vSRC-dead	CDC60	P26637	YPL160W	Y489	EDYYTGTMIYGPYK	EDYY(ph)TGTMIYGPYK_2	TRUE	1.43186	1.2568	up	No	1181	essential	tRNA-synt_1:Family:CL0039	87.75	0.447	0.278	ordered	0.496652	1	0	0	na	na	na	na	-2.43783140010909	0.696153939013496
532	vSRC-L308A-mut_vs_vSRC-vSRC-dead	TUP1	P16649	YCR084C	Y288	EEDATPASLHQDHYLVPYNQR	EEDATPASLHQDHYLVPY(ph)NQR_3	TRUE	1.58584	1.34607	up	No	137	non-essential	No domain	94.31	0.655	0.448	ordered	-0.912996	27	0	0	na	na	na	na	-0.343859708284018	0.422852500184652
533	vSRC-L308A-mut_vs_vSRC-vSRC-dead	TUP1	P16649	YCR084C	Y288	EEDATPASLHQDHYLVPYNQR	EEDATPASLHQDHYLVPY(ph)NQR_4	TRUE	0.994995	0.846532	up	No	137	non-essential	No domain	94.31	0.655	0.448	ordered	-0.912996	27	0	0	na	na	na	na	-0.343859708284018	0.422852500184652
534	vSRC-L308A-mut_vs_vSRC-vSRC-dead	ZWF1	P11412	YNL241C	Y183	EEELYRIDHYLGK	EEELY(ph)RIDHYLGK_3	TRUE	0.708142	0.554152	up	No	369	essential	G6PD_N:Domain:CL0063	97.46	0.004	0.187	ordered	9.92416	0	0	0	na	na	na	na	-3.26093277045844	0.781067556296914
535	vSRC-L308A-mut_vs_vSRC-vSRC-dead	MRT4	P33201	YKL009W	Y90	EEEYKENLYQLSK	EEEYKENLY(ph)QLSK_3	TRUE	0.628215	0.514712	up	No	446	non-essential	Ribosomal_L10:Family:No_clan	95.75	0.176	0.262	ordered	0.000834417	0	0	0	na	na	na	na	-0.810348278183544	0.204111600587372
536	vSRC-L308A-mut_vs_vSRC-vSRC-dead	YMR099C	Q03161	YMR099C	Y293	EELKYQAIQ	EELKY(ph)QAIQ_2	TRUE	1.08781	0.901155	up	No	256	non-essential	No domain	81.32	0.502	0.45	ordered	0.175269	0	0	0	na	na	na	na	0	0.0094832934503235
537	vSRC-L308A-mut_vs_vSRC-vSRC-dead	CCT8	P47079	YJL008C	Y518	EENIYDMLATK	EENIY(ph)DM(ox)LATK_2	TRUE	0.75369	0.583603	up	No	204	essential	Cpn60_TCP1:Family:No_clan	90.53	0.118	0.225	ordered	-0.716276	0	0	0	na	na	na	na	-1.50643371421194	0.440140845070423
538	vSRC-L308A-mut_vs_vSRC-vSRC-dead	CCT8	P47079	YJL008C	Y518	EENIYDMLATK	EENIY(ph)DMLATK_2	TRUE	1.58714	1.34904	up	No	204	essential	Cpn60_TCP1:Family:No_clan	90.53	0.118	0.225	ordered	-0.716276	0	0	0	na	na	na	na	-1.50643371421194	0.440140845070423
539	vSRC-L308A-mut_vs_vSRC-vSRC-dead	SHE9	Q04172	YDR393W	Y274	EEQLNDDLYR	EEQLNDDLY(ph)R_2	TRUE	0.538769	0.460185	up	No	6.65	non-essential	She9_MDM33:Family:No_clan	97.48	0.573	0.369	ordered	-0.373324	0	0	0	na	na	na	na	-2.48831015646119	0.786776859504132
540	vSRC-L308A-mut_vs_vSRC-vSRC-dead	VMA1	P17255	YDL185W	Y124	EESQSIYIPR	EESQSIY(ph)IPR_2	TRUE	2.2962	1.90833	up	No	1976	non-essential	ATP-synt_ab_Xtn:Family:No_clan	80.23	0.576	0.338	ordered	0.0155624	0	0	0	na	na	na	na	-3.51666807431413	0.762117785861764
541	vSRC-L308A-mut_vs_vSRC-vSRC-dead	PFK1	P16861	YGR240C	Y343	EEVAPYK	EEVAPY(ph)K_2	TRUE	1.09263	0.886487	up	No	1371	non-essential	PFK:Domain:CL0240	92.99	0.145	0.283	ordered	1.76929	0	0	0	na	na	na	na	-0.947810838483989	0.442020482184766
542	vSRC-L308A-mut_vs_vSRC-vSRC-dead	URA2	P07259	YJL130C	Y2185	EEVDYDHR	EEVDY(ph)DHR_2	TRUE	1.43043	1.1746	up	No	1099	non-essential	OTCace:Domain:CL0399	72.35	0.447	0.239	ordered	-0.0725394	0	0	0	na	na	na	na	-0.725288398111435	0.310218153718124
543	vSRC-L308A-mut_vs_vSRC-vSRC-dead	TDA3	P38758	YHR009C	Y125	EEVIENYER	EEVIENY(ph)ER_2	TRUE	1.35134	1.16847	up	No	64.5	essential	DAO:Domain:CL0063	87.4	0.133	0.367	ordered	-1.24306	0	0	0	na	na	na	na	0	0.11860055373773
544	vSRC-L308A-mut_vs_vSRC-vSRC-dead	GET1	P53192	YGL020C	Y65	EFNNSISAQDNYAK	EFNNSISAQDNY(ph)AK_2	TRUE	2.24016	1.78011	up	No	78.7	non-essential	CHD5:Family:No_clan	92.13	0.592	0.433	ordered	-0.488109	3	1	0	Q12154	11.019	na	na	-4.24598187030997	0.97554347826087
545	vSRC-L308A-mut_vs_vSRC-vSRC-dead	GET1	P53192	YGL020C	Y65	EFNNSISAQDNYAK	EFNNSISAQDNY(ph)AK_3	TRUE	0.881069	0.725868	up	No	78.7	non-essential	CHD5:Family:No_clan	92.13	0.592	0.433	ordered	-0.488109	3	1	0	Q12154	11.019	na	na	-4.24598187030997	0.97554347826087
546	vSRC-L308A-mut_vs_vSRC-vSRC-dead	RPL10	P41805	YLR075W	Y216	EFPEYFAAQA	EFPEY(ph)FAAQA_2	TRUE	1.3077	1.14324	up	No	2391	essential	No domain	90.31	0.094	0.498	ordered	2.24114	0	0	0	na	na	na	na	-0.319052689113802	0.118123362705406
547	vSRC-L308A-mut_vs_vSRC-vSRC-dead	AIM9	P40053	YER080W	Y294	EFVKEDIYDGETNPDLQNR	EFVKEDIY(ph)DGETNPDLQNR_3	TRUE	1.97825	1.63533	up	No	141	non-essential	APH:Family:CL0016	96.88	0.035	0.379	ordered	6.36147	0	0	0	na	na	na	na	-1.86172575098061	0.713439979846328
548	vSRC-L308A-mut_vs_vSRC-vSRC-dead	SHR3	Q02774	YDL212W	Y172	EFYAQEER	EFY(ph)AQEER_2	TRUE	1.39373	1.13329	up	No	82.1	essential	SHR3_chaperone:Domain:No_clan	92.21	0.49	0.459	ordered	-0.17666	0	0	0	na	na	na	na	-0.427658717850723	0.25715720743345
549	vSRC-L308A-mut_vs_vSRC-vSRC-dead	ALO1	P54783	YML086C	Y350	EFYVHVPMEVR	EFY(ph)VHVPMEVR_3	TRUE	0.675893	0.528811	up	No	224	non-essential	ALO:Family:CL0277	97.31	0.094	0.169	ordered	7.3376	0	0	0	na	na	na	na	-0.665590076648859	0.475299064017218
550	vSRC-L308A-mut_vs_vSRC-vSRC-dead	GRX1	P25373	YCL035C	Y67	EGADIQAALYEINGQR	EGADIQAALY(ph)EINGQR_2	TRUE	2.19478	1.87792	up	No	152	non-essential	Glutaredoxin:Domain:CL0172	98.49	0.443	0.289	ordered	-0.141887	0	0	0	na	na	na	na	-0.213172029671356	0.20622009569378
551	vSRC-L308A-mut_vs_vSRC-vSRC-dead	GRX1	P25373	YCL035C	Y67	EGADIQAALYEINGQR	EGADIQAALY(ph)EINGQR_3	TRUE	2.09335	1.7539	up	No	152	non-essential	Glutaredoxin:Domain:CL0172	98.49	0.443	0.289	ordered	-0.141887	0	0	0	na	na	na	na	-0.213172029671356	0.20622009569378
552	vSRC-L308A-mut_vs_vSRC-vSRC-dead	BCY1	P07278	YIL033C	Y344	EGDQGENFYLIEYGAVDVSK	EGDQGENFYLIEY(ph)GAVDVSK_3	TRUE	1.2544	1.04245	up	No	153	non-essential	cNMP_binding:Domain:CL0029	93.16	0.322	0.289	ordered	0.748232	4	0	0	na	na	na	na	-0.714637763518174	0.328756722556153
553	vSRC-L308A-mut_vs_vSRC-vSRC-dead	BNA5	Q05979	YLR231C	Y173	EGETYIR	EGETY(ph)IR_2	TRUE	1.42924	1.20907	up	No	39.9	non-essential	Aminotran_5:Domain:CL0061	95.04	0.22	0.276	ordered	1.6493	0	0	0	na	na	na	na	-0.0206583513680672	0.163198884110194
554	vSRC-L308A-mut_vs_vSRC-vSRC-dead	NOT5	Q12514	YPR072W	Y28	EGIEDFDDIYEK	EGIEDFDDIY(ph)EK_2	TRUE	1.48888	1.28093	up	No	110	non-essential	Not3:Family:No_clan	96.2	0.157	0.366	ordered	1.79374	0	0	0	na	na	na	na	-2.02993475842571	0.607615192733092
555	vSRC-L308A-mut_vs_vSRC-vSRC-dead	YSC84	P32793	YHR016C	Y464	EGIFPANYVR	EGIFPANY(ph)VR_2	TRUE	0.695612	0.586175	up	No	7.74	non-essential	No domain	92.26	0.318	0.351	ordered	-0.242489	3	2	0	P32790 / P53112	2.067 / 1.586	na	na	-3.28910537275945	0.738988396980962
556	vSRC-L308A-mut_vs_vSRC-vSRC-dead	ATP2	P00830	YJR121W	Y231	EGNDLYR	EGNDLY(ph)R_1	TRUE	0.966026	0.772873	up	No	984	non-essential	ATP-synt_ab:Domain:CL0023	88.2	0.153	0.281	ordered	2.25505	0	0	0	na	na	na	na	-1.25675027455798	0.497090178709378
557	vSRC-L308A-mut_vs_vSRC-vSRC-dead	ATP2	P00830	YJR121W	Y231	EGNDLYR	EGNDLY(ph)R_2	TRUE	3.01245	2.55179	up	No	984	non-essential	ATP-synt_ab:Domain:CL0023	88.2	0.153	0.281	ordered	2.25505	0	0	0	na	na	na	na	-1.25675027455798	0.497090178709378
558	vSRC-L308A-mut_vs_vSRC-vSRC-dead	SNU114	P36048	YKL173W	Y814	EGPLAEEPIYGVQYK	EGPLAEEPIY(ph)GVQYK_2	TRUE	1.11157	0.943097	up	No	28.2	essential	EFG_IV:Domain:CL0329	96.8	0.098	0.123	ordered	1.1812	0	0	0	na	na	na	na	-1.53058824670028	0.452886347614945
559	vSRC-L308A-mut_vs_vSRC-vSRC-dead	MRPL9	P31334	YGR220C	Y165	EGQYVDVR	EGQY(ph)VDVR_2	FALSE	0.522791	0.444619	up	No	31.2	non-essential	Ribosomal_L3:Family:CL0575	98.28	0.239	0.289	ordered	-0.347534	0	0	0	na	na	na	na	-0.988302633209217	0.298197492163009
560	vSRC-L308A-mut_vs_vSRC-vSRC-dead	UGA2	P38067	YBR006W	Y477	EGSLYGIEDYTVLK	EGSLY(ph)GIEDYTVLK_2	TRUE	1.18655	0.975358	up	No	23.5	non-essential	Aldedh:Family:CL0099	96.83	0.49	0.24	ordered	-0.338154	1	0	0	na	na	na	na	-0.335979389854439	0.239653409396696
561	vSRC-L308A-mut_vs_vSRC-vSRC-dead	PET10	P36139	YKR046C	Y102	EGVDGLLYNWK	EGVDGLLY(ph)NWK_2	TRUE	0.95874	0.809778	up	No	161	non-essential	Perilipin_2:Family:No_clan	84	0.678	0.38	ordered	0.420526	0	0	0	na	na	na	na	-0.0555531502535735	0.140463189606477
562	vSRC-L308A-mut_vs_vSRC-vSRC-dead	IDH1	P28834	YNL037C	Y75	EGVYEAVESLKR	EGVY(ph)EAVESLKR_2	TRUE	2.10558	1.73516	up	No	255	non-essential	Iso_dh:Domain:CL0270	89.69	0.545	0.285	ordered	-0.380158	0	0	0	na	na	na	na	-0.187099961404056	0.107041017767054
563	vSRC-L308A-mut_vs_vSRC-vSRC-dead	IDH1	P28834	YNL037C	Y75	EGVYEAVESLKR	EGVY(ph)EAVESLKR_3	TRUE	2.24028	1.88284	up	No	255	non-essential	Iso_dh:Domain:CL0270	89.69	0.545	0.285	ordered	-0.380158	0	0	0	na	na	na	na	-0.187099961404056	0.107041017767054
564	vSRC-L308A-mut_vs_vSRC-vSRC-dead	IDH1	P28834	YNL037C	Y75	EGVYEAVESLK	EGVY(ph)EAVESLK_2	TRUE	2.49833	2.09361	up	No	255	non-essential	Iso_dh:Domain:CL0270	89.69	0.545	0.285	ordered	-0.380158	0	0	0	na	na	na	na	-0.187099961404056	0.107041017767054
565	vSRC-L308A-mut_vs_vSRC-vSRC-dead	CYC2	P38909	YOR037W	Y363	EGWNSDNVYK	EGWNSDNVY(ph)K_2	TRUE	0.60701	0.504411	up	No	14.4	non-essential	No domain	97.84	0.275	0.317	ordered	-0.962822	0	0	0	na	na	na	na	-2.01504046417358	0.681196950079125
566	vSRC-L308A-mut_vs_vSRC-vSRC-dead	GLN1	P32288	YPR035W	Y327	EGYGYFEDR	EGY(ph)GYFEDR_2	TRUE	2.55238	2.06017	up	No	2524	essential	No domain	98.78	0.333	0.175	ordered	-0.180956	0	0	0	na	na	na	na	-0.279373008652055	0.24128610044103
567	vSRC-L308A-mut_vs_vSRC-vSRC-dead	FAS2	P19097	YPL231W	Y1715	EHAPYTDELEEDVYLDPLAR	EHAPYTDELEEDVY(ph)LDPLAR_3	TRUE	0.749515	0.550971	up	No	1917	essential	No domain	94.82	0.341	0.392	ordered	1.57094	0	0	0	na	na	na	na	-2.87641502899421	0.692026559535766
568	vSRC-L308A-mut_vs_vSRC-vSRC-dead	CYT2	Q00873	YKL087C	Y54	EHGNEAHPGATAPGNQLECSANPQDNDKTPEYHTTVDLSQSR	EHGNEAHPGATAPGNQLECSANPQDNDKTPEY(ph)HTTVDLSQSR_5	TRUE	1.64317	1.40792	up	No	7.24	non-essential	Cyto_heme_lyase:Family:No_clan	92.14	0.224	0.449	ordered	2.1219	0	0	0	na	na	na	na	-0.143687821127944	0.106500528976137
569	vSRC-L308A-mut_vs_vSRC-vSRC-dead	ECM25	P32525	YJL201W	Y180	EHINVPEEYYNR	EHINVPEEYY(ph)NR_3	TRUE	1.49677	1.26507	up	No	27.1	non-essential	No domain	75.66	0.298	0.393	ordered	0.570606	0	0	0	na	na	na	na	-0.488179299034656	0.386406823103098
570	vSRC-L308A-mut_vs_vSRC-vSRC-dead	YER156C	P40093	YER156C	Y248	EHLYELER	EHLY(ph)ELER_2	TRUE	1.4432	1.19214	up	No	154	non-essential	UPF0160:Family:No_clan	96.43	0.063	0.274	ordered	6.37525	0	0	0	na	na	na	na	-1.87354964077358	0.531722525331255
571	vSRC-L308A-mut_vs_vSRC-vSRC-dead	GAL7	P08431	YBR018C	Y217	EHNTDLFADYVK	EHNTDLFADY(ph)VK_2	TRUE	1.83108	1.48695	up	No	5.96	non-essential	GalP_UDP_tr_C:Domain:CL0265	98.68	0.075	0.297	ordered	5.40525	0	0	0	na	na	na	na	-1.70473775133259	0.662064998561979
572	vSRC-L308A-mut_vs_vSRC-vSRC-dead	GAL7	P08431	YBR018C	Y217	EHNTDLFADYVK	EHNTDLFADY(ph)VK_3	TRUE	1.74067	1.51145	up	No	5.96	non-essential	GalP_UDP_tr_C:Domain:CL0265	98.68	0.075	0.297	ordered	5.40525	0	0	0	na	na	na	na	-1.70473775133259	0.662064998561979
573	vSRC-L308A-mut_vs_vSRC-vSRC-dead	RPL36B	O14455	YPL249C-A	Y53	EIAGLSPYER	EIAGLSPY(ph)ER_2	TRUE	1.11558	0.924448	up	No	1760	non-essential	Ribosomal_L36e:Family:No_clan	96.6	0.224	0.4	ordered	0.222013	0	0	1	na	na	RPL15B	-0.869462	-3.84572283898033	0.85435870424019
574	vSRC-L308A-mut_vs_vSRC-vSRC-dead	ABP1	P15891	YCR088W	Y19	EIDAEYLK	EIDAEY(ph)LK_2	TRUE	0.702168	0.583084	up	No	236	non-essential	Cofilin_ADF:Domain:CL0092	98.05	0.137	0.332	ordered	1.26415	0	0	0	na	na	na	na	-2.5297369361365	0.736456938866577
575	vSRC-L308A-mut_vs_vSRC-vSRC-dead	STI1	P15705	YOR027W	Y510	EIDQLYYK	EIDQLY(ph)YK_2	TRUE	1.60734	1.32695	up	No	986	non-essential	No domain	93.15	0.11	0.354	ordered	3.68726	0	0	0	na	na	na	na	-1.27299302766226	0.355374854794031
576	vSRC-L308A-mut_vs_vSRC-vSRC-dead	CBF1	P17106	YJR060W	Y315	EIEYMKR	EIEY(ph)MKR_2	TRUE	1.11362	0.928168	up	No	207	non-essential	No domain	92.22	0.522	0.508	ordered	-0.095838	0	0	0	na	na	na	na	-0.71908320472255	0.588262764632628
577	vSRC-L308A-mut_vs_vSRC-vSRC-dead	GDH1	P07262	YOR375C	Y165	EIGYLFGAYR	EIGYLFGAY(ph)R_2	TRUE	1.18306	0.973586	up	No	2272	non-essential	ELFV_dehydrog_N:Domain:CL0603	98.62	0.012	0.221	ordered	6.88446	0	0	0	na	na	na	na	-2.90213126801712	0.738270602563359
578	vSRC-L308A-mut_vs_vSRC-vSRC-dead	HSC82	P15108	YMR186W	Y543	EIKEYEPLTK	EIKEY(ph)EPLTK_2	TRUE	1.38296	1.18608	up	No	4538	non-essential	HSP90:Family:No_clan	94.83	0.055	0.338	ordered	0.88543	0	0	0	na	na	na	na	-0.65563102252462	0.360806270996641
579	vSRC-L308A-mut_vs_vSRC-vSRC-dead	GAL80	P04387	YML051W	Y353	EIMEVYHLR	EIMEVY(ph)HLR_2	TRUE	1.20198	1.02443	up	No	11.8	non-essential	No domain	91.21	0.259	0.43	ordered	-1.06401	24	1	0	P13045	0.131	na	na	-0.514850898260918	0.286977053944421
580	vSRC-L308A-mut_vs_vSRC-vSRC-dead	DYS1	P38791	YHR068W	Y241	EINDESSVLYWAHK	EINDESSVLY(ph)WAHK_3	TRUE	0.65687	0.532839	up	No	440	essential	DS:Domain:CL0085	98.86	0.067	0.186	ordered	1.16775	0	0	0	na	na	na	na	-2.82247925289118	0.707531124566297
581	vSRC-L308A-mut_vs_vSRC-vSRC-dead	SCP160	P06105	YJL080C	Y207	EISDAYEVK	EISDAY(ph)EVK_2	TRUE	1.55908	1.26544	up	No	950	non-essential	KH_1:Domain:CL0007	87.33	0.216	0.399	ordered	0.261982	0	0	0	na	na	na	na	-2.13947670856155	0.622948701382608
582	vSRC-L308A-mut_vs_vSRC-vSRC-dead	MGE1	P38523	YOR232W	Y150	EISDLYTGVR	EISDLY(ph)TGVR_2	TRUE	2.50326	2.0971	up	No	154	essential	GrpE:Family:No_clan	93.31	0.259	0.407	ordered	-0.220593	0	0	0	na	na	na	na	-0.906119617006094	0.439875245466097
583	vSRC-L308A-mut_vs_vSRC-vSRC-dead	NKP1	Q12493	YDR383C	Y67	EIYDNESELR	EIY(ph)DNESELR_2	TRUE	0.713298	0.61336	up	No	3.29	non-essential	No domain	82.55	0.184	0.377	ordered	1.20639	0	0	0	na	na	na	na	-1.85894977188711	0.85293456262649
584	vSRC-L308A-mut_vs_vSRC-vSRC-dead	GFA1	P14742	YKL104C	Y361	EIYEQPESTFNTMR	EIY(ph)EQPESTFNTM(ox)R_2	TRUE	1.56801	1.31899	up	No	211	essential	No domain	97.15	0.227	0.25	ordered	0.393029	0	0	0	na	na	na	na	-0.597167380596258	0.425314782864065
585	vSRC-L308A-mut_vs_vSRC-vSRC-dead	GFA1	P14742	YKL104C	Y361	EIYEQPESTFNTMR	EIY(ph)EQPESTFNTMR_2	TRUE	1.88457	1.51261	up	No	211	essential	No domain	97.15	0.227	0.25	ordered	0.393029	0	0	0	na	na	na	na	-0.597167380596258	0.425314782864065
586	vSRC-L308A-mut_vs_vSRC-vSRC-dead	GFA1	P14742	YKL104C	Y361	EIYEQPESTFNTMR	EIY(ph)EQPESTFNTMR_3	TRUE	0.89973	0.763253	up	No	211	essential	No domain	97.15	0.227	0.25	ordered	0.393029	0	0	0	na	na	na	na	-0.597167380596258	0.425314782864065
587	vSRC-L308A-mut_vs_vSRC-vSRC-dead	VPS16	Q03308	YPL045W	Y777	EIYNIIPPNEPELK	EIY(ph)NIIPPNEPELK_2	TRUE	1.5769	1.27551	up	No	26.3	essential	Vps16_C:Family:No_clan	82.65	0.275	0.397	ordered	-1.50412	0	0	0	na	na	na	na	-1.60959911312544	0.402243113969982
588	vSRC-L308A-mut_vs_vSRC-vSRC-dead	SIS1	P25294	YNL007C	Y67	EIYDQYGLEAAR	EIYDQY(ph)GLEAAR_2	TRUE	1.59698	1.40339	up	No	719	essential	No domain	83.74	0.318	0.356	ordered	0.665202	10	0	0	na	na	na	na	-0.772642515758861	0.622607655502392
589	vSRC-L308A-mut_vs_vSRC-vSRC-dead	NIC96	P34077	YFR002W	Y454	EKDAENDPVYER	EKDAENDPVY(ph)ER_2	TRUE	1.41476	1.25069	up	No	156	essential	Nic96:Family:No_clan	71.76	0.694	0.314	ordered	-0.297339	3	0	0	na	na	na	na	-1.33913993079599	0.420887466264985
590	vSRC-L308A-mut_vs_vSRC-vSRC-dead	NIC96	P34077	YFR002W	Y454	EKDAENDPVYER	EKDAENDPVY(ph)ER_3	TRUE	1.36573	1.12939	up	No	156	essential	Nic96:Family:No_clan	71.76	0.694	0.314	ordered	-0.297339	3	0	0	na	na	na	na	-1.33913993079599	0.420887466264985
591	vSRC-L308A-mut_vs_vSRC-vSRC-dead	YTM1	Q12024	YOR272W	Y29	EKDELLHVQDTPMYAPISLK	EKDELLHVQDTPMY(ph)APISLK_3	TRUE	1.25214	1.04668	up	No	136	essential	NLE:Domain:CL0072	90.27	0.608	0.38	ordered	0.111038	0	0	0	na	na	na	na	-1.85393170439682	0.485812356979405
592	vSRC-L308A-mut_vs_vSRC-vSRC-dead	TOP1	P04786	YOL006C	Y270	EKFEEDYKFCELDGR	EKFEEDY(ph)KFCELDGR_3	TRUE	0.701679	0.564637	up	No	104	non-essential	Topoisom_I_N:Family:No_clan	97.19	0.235	0.324	ordered	0.37627	0	0	0	na	na	na	na	-3.37872563232602	0.71796802793277
593	vSRC-L308A-mut_vs_vSRC-vSRC-dead	COX9	P07255	YDL067C	Y48	EKFYAELAER	EKFY(ph)AELAER_2	TRUE	1.97696	1.68008	up	No	102	non-essential	No domain	98.01	0.529	0.544	ordered	-0.34883	1	0	0	na	na	na	na	-5.37056652978866	0.940700808625337
594	vSRC-L308A-mut_vs_vSRC-vSRC-dead	GAL10	P04397	YBR019C	Y231	EKLYIFGDDYDSR	EKLY(ph)IFGDDYDSR_2	TRUE	2.89699	2.44638	up	No	6.04	non-essential	GDP_Man_Dehyd:Domain:CL0063	93.97	0.341	0.256	ordered	-0.458045	3	0	0	na	na	na	na	0	NaN
595	vSRC-L308A-mut_vs_vSRC-vSRC-dead	GAL10	P04397	YBR019C	Y231	EKLYIFGDDYDSR	EKLY(ph)IFGDDYDSR_3	TRUE	2.66055	2.22771	up	No	6.04	non-essential	GDP_Man_Dehyd:Domain:CL0063	93.97	0.341	0.256	ordered	-0.458045	3	0	0	na	na	na	na	0	NaN
596	vSRC-L308A-mut_vs_vSRC-vSRC-dead	SSZ1	P38788	YHR064C	Y492	EKLYTLGTK	EKLY(ph)TLGTK_2	TRUE	0.865263	0.723121	up	No	1065	non-essential	No domain	91.42	0.271	0.396	ordered	0.377415	0	0	0	na	na	na	na	-0.247831552161249	0.216930168013084
597	vSRC-L308A-mut_vs_vSRC-vSRC-dead	TPS2	P31688	YDR074W	Y97	EKPQDLDDDPLYLTK	EKPQDLDDDPLY(ph)LTK_2	TRUE	2.63939	2.08629	up	No	289	non-essential	Glyco_transf_20:Family:CL0113	76.54	0.2	0.424	ordered	0.692355	0	0	0	na	na	na	na	-0.184331833796238	0.220035252643948
598	vSRC-L308A-mut_vs_vSRC-vSRC-dead	TPS2	P31688	YDR074W	Y97	EKPQDLDDDPLYLTK	EKPQDLDDDPLY(ph)LTK_3	TRUE	2.90054	2.27912	up	No	289	non-essential	Glyco_transf_20:Family:CL0113	76.54	0.2	0.424	ordered	0.692355	0	0	0	na	na	na	na	-0.184331833796238	0.220035252643948
599	vSRC-L308A-mut_vs_vSRC-vSRC-dead	TPS2	P31688	YDR074W	Y97	EKPQDLDDDPLYLTK	EKPQDLDDDPLY(ph)LTK_4	TRUE	0.663736	0.541189	up	No	289	non-essential	Glyco_transf_20:Family:CL0113	76.54	0.2	0.424	ordered	0.692355	0	0	0	na	na	na	na	-0.184331833796238	0.220035252643948
600	vSRC-L308A-mut_vs_vSRC-vSRC-dead	SSD1	P24276	YDR293C	Y688	EKPSFQPLPLTAESLEYR	EKPSFQPLPLTAESLEY(ph)R_2	TRUE	1.20277	0.980303	up	Yes	91.5	non-essential	No domain	91.32	0.451	0.368	ordered	2.90441	0	0	0	na	na	na	na	-0.159892854731554	0.155203638967275
601	vSRC-L308A-mut_vs_vSRC-vSRC-dead	SSD1	P24276	YDR293C	Y688	EKPSFQPLPLTAESLEYR	EKPSFQPLPLTAESLEY(ph)R_3	FALSE	2.06126	1.70441	up	Yes	91.5	non-essential	No domain	91.32	0.451	0.368	ordered	2.90441	0	0	0	na	na	na	na	-0.159892854731554	0.155203638967275
602	vSRC-L308A-mut_vs_vSRC-vSRC-dead	SOP4	P39543	YJL192C	Y228	EKYAAVASK	EKY(ph)AAVASK_2	TRUE	1.74962	1.51465	up	No	69	non-essential	No domain	77.82	0.686	0.618	disordered	0.0156075	0	0	0	na	na	na	na	-1.30299046965035	0.568118628359592
603	vSRC-L308A-mut_vs_vSRC-vSRC-dead	PET10	P36139	YKR046C	Y202	EKYDAIVKPTTDK	EKY(ph)DAIVKPTTDK_3	TRUE	1.14836	0.99871	up	No	161	non-essential	Perilipin_2:Family:No_clan	80.48	0.486	0.487	ordered	-0.467807	0	0	0	na	na	na	na	-2.19196662313447	0.881566559969874
604	vSRC-L308A-mut_vs_vSRC-vSRC-dead	TCB1	Q12466	YOR086C	Y845	ELEDMYSNR	ELEDM(ox)Y(ph)SNR_2	TRUE	1.42568	1.16333	up	No	618	non-essential	No domain	83.28	0.035	0.301	ordered	7.01436	0	0	0	na	na	na	na	-0.570064494825143	0.188689299908964
605	vSRC-L308A-mut_vs_vSRC-vSRC-dead	TCB1	Q12466	YOR086C	Y845	ELEDMYSNR	ELEDMY(ph)SNR_2	TRUE	2.0999	1.7117	up	No	618	non-essential	No domain	83.28	0.035	0.301	ordered	7.01436	0	0	0	na	na	na	na	-0.570064494825143	0.188689299908964
606	vSRC-L308A-mut_vs_vSRC-vSRC-dead	CKB1	P43639	YGL019W	Y224	ELEEYVERK	ELEEY(ph)VERK_2	TRUE	0.7093	0.561509	up	No	81	non-essential	CK_II_beta:Domain:No_clan	92.38	0.282	0.374	ordered	1.06725	0	0	0	na	na	na	na	-0.67937538639287	0.255113636363636
607	vSRC-L308A-mut_vs_vSRC-vSRC-dead	CKB1	P43639	YGL019W	Y224	ELEEYVER	ELEEY(ph)VER_2	TRUE	1.89297	1.63467	up	No	81	non-essential	CK_II_beta:Domain:No_clan	92.38	0.282	0.374	ordered	1.06725	0	0	0	na	na	na	na	-0.67937538639287	0.255113636363636
608	vSRC-L308A-mut_vs_vSRC-vSRC-dead	TPA1	P40032	YER049W	Y394	ELEQECPYHSK	ELEQECPY(ph)HSK_2	TRUE	1.72631	1.48212	up	No	117	non-essential	Ofd1_CTDD:Domain:CL0029	98.19	0.322	0.235	ordered	0.991943	0	0	1	na	na	ETT1	3.330056	-0.0927072197508226	0.212746821470913
609	vSRC-L308A-mut_vs_vSRC-vSRC-dead	TPA1	P40032	YER049W	Y394	ELEQECPYHSK	ELEQECPY(ph)HSK_3	TRUE	1.69477	1.44528	up	No	117	non-essential	Ofd1_CTDD:Domain:CL0029	98.19	0.322	0.235	ordered	0.991943	0	0	1	na	na	ETT1	3.330056	-0.0927072197508226	0.212746821470913
610	vSRC-L308A-mut_vs_vSRC-vSRC-dead	BUD2	P33314	YKL092C	Y933	ELEQESCLLYNR	ELEQESCLLY(ph)NR_2	TRUE	0.946843	0.766022	up	No	26.6	non-essential	No domain	90.13	0.192	0.187	ordered	-0.504125	0	0	0	na	na	na	na	-0.506549211001872	0.443490291493726
611	vSRC-L308A-mut_vs_vSRC-vSRC-dead	PAA1	Q12447	YDR071C	Y189	ELIKEEYDN	ELIKEEY(ph)DN_2	TRUE	1.45477	1.19287	up	No	176	non-essential	No domain	70.3	0.698	0.486	ordered	0.534967	0	0	0	na	na	na	na	-1.04503756881125	0.230164205878294
612	vSRC-L308A-mut_vs_vSRC-vSRC-dead	EDE1	P34216	YBL047C	Y787	ELNDYQK	ELNDY(ph)QK_2	TRUE	1.18895	0.945324	up	No	229	non-essential	No domain	90.51	0.624	0.523	ordered	-0.238182	0	0	0	na	na	na	na	-2.56110462065466	0.836766733037219
613	vSRC-L308A-mut_vs_vSRC-vSRC-dead	VTC2	P43585	YFL004W	Y160	ELPSHSEEYSPLLYR	ELPSHSEEY(ph)SPLLYR_3	TRUE	1.44029	1.2198	up	No	476	non-essential	No domain	73.31	0.024	0.251	ordered	8.69553	0	0	0	na	na	na	na	-2.99183069876663	0.697380134808597
614	vSRC-L308A-mut_vs_vSRC-vSRC-dead	MRX5	P47007	YJL147C	Y125	ELQGSSSEDLYDR	ELQGSSSEDLY(ph)DR_2	TRUE	0.775365	0.685357	up	No	14.6	non-essential	No domain	83.66	0.067	0.275	ordered	2.87315	0	0	0	na	na	na	na	-2.23401640549461	0.814644351464435
615	vSRC-L308A-mut_vs_vSRC-vSRC-dead	GUT2	P32191	YIL155C	Y401	ELQHYIEFPVKR	ELQHY(ph)IEFPVKR_3	TRUE	1.10413	0.927172	up	No	126	non-essential	DAO:Domain:CL0063	89.11	0.145	0.24	ordered	2.82749	0	0	0	na	na	na	na	-1.85550778939251	0.624929040629308
616	vSRC-L308A-mut_vs_vSRC-vSRC-dead	GUT2	P32191	YIL155C	Y401	ELQHYIEFPVK	ELQHY(ph)IEFPVK_2	TRUE	0.796269	0.615825	up	No	126	non-essential	DAO:Domain:CL0063	89.11	0.145	0.24	ordered	2.82749	0	0	0	na	na	na	na	-1.85550778939251	0.624929040629308
617	vSRC-L308A-mut_vs_vSRC-vSRC-dead	VPS33	P20795	YLR396C	Y352	ELQTQYDTR	ELQTQY(ph)DTR_2	TRUE	1.41256	1.23	up	No	19.8	non-essential	Sec1:Family:No_clan	89.06	0.173	0.416	ordered	1.72584	0	0	0	na	na	na	na	-3.51731413606783	0.908294281251191
618	vSRC-L308A-mut_vs_vSRC-vSRC-dead	CIN2	P46670	YPL241C	Y20	ELSETSDYK	ELSETSDY(ph)K_2	TRUE	0.643892	0.536694	up	No	38.2	non-essential	No domain	83.39	0.188	0.377	ordered	0.423688	0	0	0	na	na	na	na	-0.108413968826515	0.233934442562519
619	vSRC-L308A-mut_vs_vSRC-vSRC-dead	SES1	P07284	YDR023W	Y376	ELVSCSNCTDYQSR	ELVSCSNCTDY(ph)QSR_2	TRUE	1.62501	1.35805	up	No	1316	essential	tRNA-synt_2b:Domain:CL0040	97.64	0.039	0.119	ordered	6.91634	0	0	0	na	na	na	na	-3.681396843387	0.845649820523047
620	vSRC-L308A-mut_vs_vSRC-vSRC-dead	SLA1	P32790	YBL007C	Y599	ELYELKK	ELY(ph)ELKK_2	TRUE	1.7769	1.54016	up	No	185	non-essential	No domain	86.53	0.616	0.522	ordered	0.0850474	0	0	0	na	na	na	na	-0.0288097686146222	0.26530612244898
621	vSRC-L308A-mut_vs_vSRC-vSRC-dead	ACT1	P60010	YFL039C	Y294	ELYGNIVMSGGTTMFPGIAER	ELY(ph)GNIVM(ox)SGGTTMFPGIAER_3	TRUE	0.850068	0.673332	up	No	2040	essential	Actin:Family:CL0108	98.5	0	0.219	ordered	5.81031	0	0	0	na	na	na	na	-0.831362924404207	0.508222066057625
622	vSRC-L308A-mut_vs_vSRC-vSRC-dead	ACT1	P60010	YFL039C	Y294	ELYGNIVMSGGTTMFPGIAER	ELY(ph)GNIVMSGGTTM(ox)FPGIAER_3	TRUE	1.09622	0.867665	up	No	2040	essential	Actin:Family:CL0108	98.5	0	0.219	ordered	5.81031	0	0	0	na	na	na	na	-0.831362924404207	0.508222066057625
623	vSRC-L308A-mut_vs_vSRC-vSRC-dead	PMU1	P36069	YKL128C	Y41	ELYHAIPR	ELY(ph)HAIPR_2	TRUE	0.677801	0.524148	up	No	48.3	non-essential	No domain	98.27	0.118	0.359	ordered	0.795324	0	0	0	na	na	na	na	-0.714034853821573	0.273376159885796
624	vSRC-L308A-mut_vs_vSRC-vSRC-dead	RPC40	P07703	YPR110C	Y157	ELYNNAHVYAR	ELY(ph)NNAHVYAR_3	TRUE	0.760785	0.633446	up	No	236	essential	RNA_pol_A_bac:Domain:No_clan	94.05	0.196	0.356	ordered	-0.557853	0	0	0	na	na	na	na	-1.25603526795624	0.576793149501139
625	vSRC-L308A-mut_vs_vSRC-vSRC-dead	RPC40	P07703	YPR110C	Y163	ELYNNAHVYAR	ELYNNAHVY(ph)AR_3	TRUE	1.09929	0.924823	up	No	236	essential	RNA_pol_A_bac:Domain:No_clan	97.86	0.165	0.315	ordered	0.559317	0	0	0	na	na	na	na	-1.47974660098518	0.621729908083903
626	vSRC-L308A-mut_vs_vSRC-vSRC-dead	ALD6	P54115	YPL061W	Y487	EMGEEVYHAYTEVK	EMGEEVY(ph)HAYTEVK_2	TRUE	1.69806	1.46266	up	No	6950	non-essential	Aldedh:Family:CL0099	97.73	0.035	0.277	ordered	10.1249	0	0	0	na	na	na	na	-1.18078381949098	0.652612922283689
627	vSRC-L308A-mut_vs_vSRC-vSRC-dead	ALD6	P54115	YPL061W	Y487	EMGEEVYHAYTEVK	EMGEEVY(ph)HAYTEVK_3	TRUE	1.90735	1.64358	up	No	6950	non-essential	Aldedh:Family:CL0099	97.73	0.035	0.277	ordered	10.1249	0	0	0	na	na	na	na	-1.18078381949098	0.652612922283689
628	vSRC-L308A-mut_vs_vSRC-vSRC-dead	ALD6	P54115	YPL061W	Y490	EMGEEVYHAYTEVK	EMGEEVYHAY(ph)TEVK_2	TRUE	1.7948	1.52308	up	No	6950	non-essential	Aldedh:Family:CL0099	98.46	0	0.361	ordered	7.04577	0	0	0	na	na	na	na	-1.61210291872328	0.744562006552446
629	vSRC-L308A-mut_vs_vSRC-vSRC-dead	GCV1	P48015	YDR019C	Y126	ENDDNEFYIVTNAGCAER	ENDDNEFY(ph)IVTNAGCAER_3	TRUE	1.22475	1.04563	up	No	222	non-essential	GCV_T:Domain:CL0289	98.64	0.059	0.206	ordered	4.58634	0	0	0	na	na	na	na	-0.739415522938611	0.561784445321753
630	vSRC-L308A-mut_vs_vSRC-vSRC-dead	TMA17	Q12513	YDL110C	Y96	ENEIVLNNYNER	ENEIVLNNY(ph)NER_2	TRUE	1.19494	1.00803	up	No	73.9	non-essential	No domain	96.85	0.227	0.321	ordered	-0.716379	0	0	0	na	na	na	na	-0.895124786325913	0.63907225691347
631	vSRC-L308A-mut_vs_vSRC-vSRC-dead	YHR045W	P38775	YHR045W	Y57	ENETAYYR	ENETAY(ph)YR_2	TRUE	1.19413	0.9669	up	No	39.2	non-essential	No domain	94.16	0.22	0.34	ordered	-0.343722	0	0	0	na	na	na	na	-1.28395080003074	0.727460847481541
632	vSRC-L308A-mut_vs_vSRC-vSRC-dead	PUT2	P07275	YHR037W	Y563	ENFYELTDFKYPSNYE	ENFY(ph)ELTDFKYPSNYE_2	TRUE	1.34851	1.09421	up	No	187	non-essential	No domain	91.87	0.592	0.544	ordered	-0.121347	1	0	0	na	na	na	na	-0.0439945871319613	0.0441250514944843
633	vSRC-L308A-mut_vs_vSRC-vSRC-dead	PUT2	P07275	YHR037W	Y563	ENFYELTDFK	ENFY(ph)ELTDFK_2	TRUE	1.97027	1.63593	up	No	187	non-essential	No domain	91.87	0.592	0.544	ordered	-0.121347	1	0	0	na	na	na	na	-0.0439945871319613	0.0441250514944843
634	vSRC-L308A-mut_vs_vSRC-vSRC-dead	ALA1	P40825	YOR335C	Y689	ENLQVFYK	ENLQVFY(ph)K_2	TRUE	1.32437	1.13103	up	No	1356	essential	No domain	94.65	0.4	0.306	ordered	-0.0309057	0	0	0	na	na	na	na	-0.0957093634785075	0.205312198779051
635	vSRC-L308A-mut_vs_vSRC-vSRC-dead	MAM33	P40513	YIL070C	Y254	ENNEYISWLEK	ENNEY(ph)ISWLEK_2	TRUE	0.922142	0.759664	up	No	122	non-essential	MAM33:Domain:No_clan	94.35	0.275	0.287	ordered	1.79121	1	0	0	na	na	na	na	-4.83166287647178	0.936738936738937
636	vSRC-L308A-mut_vs_vSRC-vSRC-dead	NUP192	P47054	YJL039C	Y728	ENNSEYMVFGK	ENNSEY(ph)MVFGK_2	TRUE	1.11169	0.931372	up	No	81	essential	Nup192:Family:CL0585	92.89	0.071	0.214	ordered	1.34098	0	0	0	na	na	na	na	-0.759160594344484	0.437083607018861
637	vSRC-L308A-mut_vs_vSRC-vSRC-dead	NNR1	P40165	YNL200C	Y216	ENQTTHYVGGR	ENQTTHY(ph)VGGR_2	TRUE	1.378	1.11516	up	No	20.9	non-essential	No domain	98.42	0.035	0.282	ordered	3.96504	0	0	0	na	na	na	na	-0.577960930630483	0.597046864968971
638	vSRC-L308A-mut_vs_vSRC-vSRC-dead	DDP1	Q99321	YOR163W	Y25	ENQVYSPVTGAR	ENQVY(ph)SPVTGAR_2	TRUE	2.39238	2.08885	up	No	49.5	non-essential	No domain	90.54	0.122	0.294	ordered	1.39416	0	0	0	na	na	na	na	-3.20846098595519	0.763814866760168
639	vSRC-L308A-mut_vs_vSRC-vSRC-dead	LYS12	P40495	YIL094C	Y150	ENTEDLYIKIEK	ENTEDLY(ph)IKIEK_2	TRUE	1.20836	0.936817	up	No	368	non-essential	Iso_dh:Domain:CL0270	92.98	0.341	0.32	ordered	1.35537	0	0	0	na	na	na	na	-3.50676518807335	0.871372827243703
640	vSRC-L308A-mut_vs_vSRC-vSRC-dead	LYS12	P40495	YIL094C	Y150	ENTEDLYIKIEK	ENTEDLY(ph)IKIEK_3	TRUE	1.13616	0.923969	up	No	368	non-essential	Iso_dh:Domain:CL0270	92.98	0.341	0.32	ordered	1.35537	0	0	0	na	na	na	na	-3.50676518807335	0.871372827243703
641	vSRC-L308A-mut_vs_vSRC-vSRC-dead	LYS12	P40495	YIL094C	Y150	ENTEDLYIK	ENTEDLY(ph)IK_2	TRUE	2.07189	1.81063	up	No	368	non-essential	Iso_dh:Domain:CL0270	92.98	0.341	0.32	ordered	1.35537	0	0	0	na	na	na	na	-3.50676518807335	0.871372827243703
642	vSRC-L308A-mut_vs_vSRC-vSRC-dead	IDH2	P28241	YOR136W	Y157	ENTEGEYSGIEHIVCPGVVQSIK	ENTEGEY(ph)SGIEHIVCPGVVQSIK_3	TRUE	3.07238	2.66329	up	No	420	non-essential	Iso_dh:Domain:CL0270	89.99	0.275	0.287	ordered	1.3833	3	0	0	na	na	na	na	-3.56018249247424	0.889079106926314
643	vSRC-L308A-mut_vs_vSRC-vSRC-dead	PRS1	P32895	YKL181W	Y162	ENVEDYEDAVVVSK	ENVEDY(ph)EDAVVVSK_2	TRUE	0.558922	0.47468	up	No	226	non-essential	No domain	95.68	0.243	0.221	ordered	0.653434	0	0	0	na	na	na	na	-0.144168501652671	0.292301054059052
644	vSRC-L308A-mut_vs_vSRC-vSRC-dead	PRT1	P06103	YOR361C	Y235	ENWSTNYVR	ENWSTNY(ph)VR_2	TRUE	2.01546	1.65768	up	No	588	essential	No domain	92.18	0.224	0.215	ordered	2.9259	1	0	0	na	na	na	na	-1.84803425321295	0.480988199572148
645	vSRC-L308A-mut_vs_vSRC-vSRC-dead	CHO2	P05374	YGR157W	Y342	ENYDYSR	ENY(ph)DYSR_2	TRUE	1.09207	0.906559	up	No	114	non-essential	No domain	80.05	0.855	0.321	ordered	0.100001	0	0	0	na	na	na	na	-0.262348022202731	0.252183406113537
646	vSRC-L308A-mut_vs_vSRC-vSRC-dead	TIM44	Q01852	YIL022W	Y338	EQDVYADGR	EQDVY(ph)ADGR_2	TRUE	2.23001	1.85249	up	No	128	essential	Tim44:Domain:CL0051	90.26	0.384	0.323	ordered	0.620543	0	0	0	na	na	na	na	-1.75594118221071	0.370669110907424
647	vSRC-L308A-mut_vs_vSRC-vSRC-dead	VFA1	P40080	YER128W	Y184	EQENYSNTDPEELLR	EQENY(ph)SNTDPEELLR_2	TRUE	0.704776	0.606367	up	No	34.5	non-essential	Vfa1:Family:No_clan	71.77	0.78	0.547	ordered	0.470499	1	1	0	P52917	0.734	na	na	-2.49683705576276	0.805049453409682
648	vSRC-L308A-mut_vs_vSRC-vSRC-dead	TRM9	P49957	YML014W	Y13	EQEYVHK	EQEY(ph)VHK_2	TRUE	1.14112	0.917693	up	No	19	non-essential	No domain	98.13	0.286	0.304	ordered	-0.16507	0	0	0	na	na	na	na	-0.758534211906101	0.577249575551783
649	vSRC-L308A-mut_vs_vSRC-vSRC-dead	AIM9	P40053	YER080W	Y384	EQITTYENLAK	EQITTY(ph)ENLAK_2	TRUE	1.72864	1.47335	up	No	141	non-essential	APH:Family:CL0016	98.73	0.02	0.196	ordered	4.66101	0	0	0	na	na	na	na	-1.53702311763466	0.655666120838057
650	vSRC-L308A-mut_vs_vSRC-vSRC-dead	MIC27	P50945	YNL100W	Y228	EQLYEKLEQA	EQLY(ph)EKLEQA_2	TRUE	0.793243	0.66626	up	No	62.5	non-essential	No domain	88.64	0.62	0.625	disordered	0.459176	0	0	0	na	na	na	na	-0.346340032811139	0.226162063870894
651	vSRC-L308A-mut_vs_vSRC-vSRC-dead	ERG10	P41338	YPL028W	Y186	EQQDNFAIESYQK	EQQDNFAIESY(ph)QK_2	TRUE	1.23546	0.992013	up	No	629	essential	Thiolase_N:Domain:CL0046	98.68	0.043	0.243	ordered	6.86494	0	0	0	na	na	na	na	-1.76007339495391	0.661465220841047
652	vSRC-L308A-mut_vs_vSRC-vSRC-dead	SWH1	P35845	YAR042W	Y284	EQSVIDVTNNNLHEAPTYK	EQSVIDVTNNNLHEAPTY(ph)K_3	TRUE	1.4108	1.19492	up	No	49.1	non-essential	PH:Domain:CL0266	87.72	0.204	0.436	ordered	2.31212	0	0	0	na	na	na	na	-1.84446431718682	0.577480391722426
653	vSRC-L308A-mut_vs_vSRC-vSRC-dead	RPA190	P10964	YOR341W	Y697	EQYQQYIYGCIRPEDGHTTR	EQYQQYIY(ph)GCIRPEDGHTTR_3	TRUE	0.974474	0.792724	up	No	657	essential	RNA_pol_Rpb1_3:Domain:No_clan	90.04	0.655	0.29	ordered	0.123124	5	0	0	na	na	na	na	-0.983752647729628	0.61207769201569
654	vSRC-L308A-mut_vs_vSRC-vSRC-dead	RPA190	P10964	YOR341W	Y697	EQYQQYIYGCIRPEDGHTTR	EQYQQYIY(ph)GCIRPEDGHTTR_4	TRUE	0.806555	0.670309	up	No	657	essential	RNA_pol_Rpb1_3:Domain:No_clan	90.04	0.655	0.29	ordered	0.123124	5	0	0	na	na	na	na	-0.983752647729628	0.61207769201569
655	vSRC-L308A-mut_vs_vSRC-vSRC-dead	SLA1	P32790	YBL007C	Y599	ERELYELKK	ERELY(ph)ELKK_2	TRUE	0.542728	0.440225	up	No	185	non-essential	No domain	86.53	0.616	0.522	ordered	0.0850474	0	0	0	na	na	na	na	-0.0288097686146222	0.26530612244898
656	vSRC-L308A-mut_vs_vSRC-vSRC-dead	RIO2	P40160	YNL207W	Y110	ESDIYKVSDK	ESDIY(ph)KVSDK_2	TRUE	0.726425	0.583278	up	No	69.3	essential	RIO1:Family:CL0016	92.61	0.031	0.319	ordered	4.17864	0	0	0	na	na	na	na	-3.18526188055409	0.696288033711347
657	vSRC-L308A-mut_vs_vSRC-vSRC-dead	MIC19	P43594	YFR011C	Y42	ESDYVTK	ESDY(ph)VTK_1	TRUE	1.02098	0.880902	up	No	96.5	non-essential	DUF1690:Family:No_clan	89.92	0.533	0.507	ordered	-0.181195	0	0	0	na	na	na	na	-1.19741232739385	0.533063006862133
658	vSRC-L308A-mut_vs_vSRC-vSRC-dead	THR1	P17423	YHR025W	Y63	ESEGYSTVPLR	ESEGY(ph)STVPLR_2	TRUE	2.40466	2.08181	up	No	405	non-essential	No domain	92.74	0.416	0.288	ordered	0.00606393	0	0	0	na	na	na	na	-1.13646039012439	0.540005904930617
659	vSRC-L308A-mut_vs_vSRC-vSRC-dead	ALD3	P54114	YMR169C	Y492	ESGDTGVDNYLQIK	ESGDTGVDNY(ph)LQIK_2	TRUE	2.13014	1.82552	up	No	282	non-essential	Aldedh:Family:CL0099	98.16	0.004	0.32	ordered	14.3974	0	0	0	na	na	na	na	-1.50844361215351	0.75210652241756
660	vSRC-L308A-mut_vs_vSRC-vSRC-dead	NTH1	P32356	YDR001C	Y481	ESGHDTTYR	ESGHDTTY(ph)R_2	TRUE	1.68127	1.26652	up	No	83.7	non-essential	Trehalase:Domain:CL0059	96.85	0.067	0.08	ordered	6.11933	0	0	0	na	na	na	na	-2.75047825650248	0.647920903162471
661	vSRC-L308A-mut_vs_vSRC-vSRC-dead	EUG1	P32474	YDR518W	Y496	ESGTHHIDGQAIYDK	ESGTHHIDGQAIY(ph)DK_2	TRUE	0.655254	0.525609	up	No	14.4	non-essential	No domain	95.8	0.192	0.363	ordered	-0.383374	0	0	0	na	na	na	na	-0.0970368760381564	0.24874000916357
662	vSRC-L308A-mut_vs_vSRC-vSRC-dead	EUG1	P32474	YDR518W	Y496	ESGTHHIDGQAIYDK	ESGTHHIDGQAIY(ph)DK_3	TRUE	2.04768	1.7864	up	No	14.4	non-essential	No domain	95.8	0.192	0.363	ordered	-0.383374	0	0	0	na	na	na	na	-0.0970368760381564	0.24874000916357
663	vSRC-L308A-mut_vs_vSRC-vSRC-dead	ASK10	P48361	YGR097W	Y688	ESNNYVTWTFK	ESNNY(ph)VTWTFK_2	TRUE	1.09132	0.923907	up	No	47.6	non-essential	No domain	80.12	0.518	0.329	ordered	0.189477	0	0	0	na	na	na	na	-0.252985264850101	0.244971889628567
664	vSRC-L308A-mut_vs_vSRC-vSRC-dead	MET6	P05694	YER091C	Y552	ESVYAQSITSKPVK	ESVY(ph)AQSITSKPVK_2	TRUE	1.76942	1.57374	up	No	5820	non-essential	Meth_synt_2:Domain:CL0160	98.87	0.22	0.217	ordered	1.53334	1	0	0	na	na	na	na	-2.09868137136611	0.549927939057031
665	vSRC-L308A-mut_vs_vSRC-vSRC-dead	MET6	P05694	YER091C	Y552	ESVYAQSITSKPVK	ESVY(ph)AQSITSKPVK_3	TRUE	1.91208	1.67527	up	No	5820	non-essential	Meth_synt_2:Domain:CL0160	98.87	0.22	0.217	ordered	1.53334	1	0	0	na	na	na	na	-2.09868137136611	0.549927939057031
666	vSRC-L308A-mut_vs_vSRC-vSRC-dead	MET6	P05694	YER091C	Y552	ESVYAQSITSK	ESVY(ph)AQSITSK_2	TRUE	2.09745	1.85165	up	No	5820	non-essential	Meth_synt_2:Domain:CL0160	98.87	0.22	0.217	ordered	1.53334	1	0	0	na	na	na	na	-2.09868137136611	0.549927939057031
667	vSRC-L308A-mut_vs_vSRC-vSRC-dead	SSC1	P0CS90	YJR045C	Y158	ETAEAYLGKPVK	ETAEAY(ph)LGKPVK_2	TRUE	0.740285	0.592238	up	No	890	essential	HSP70:Family:CL0108	95.93	0.369	0.199	ordered	1.89593	1	0	0	na	na	na	na	-0.472152920746689	0.420057145156747
668	vSRC-L308A-mut_vs_vSRC-vSRC-dead	SSA1	P10591	YAL005C	Y132	ETAESYLGAK	ETAESY(ph)LGAK_2	TRUE	1.5072	1.28702	up	No	4624	non-essential	HSP70:Family:CL0108	96.2	0.478	0.202	ordered	2.084	1	1	0	P32589	0.751	na	na	-0.702488840218379	0.548368585013937
669	vSRC-L308A-mut_vs_vSRC-vSRC-dead	RPL28	P02406	YGL103W	Y109	ETAPVIDTLAAGYGK	ETAPVIDTLAAGY(ph)GK_2	TRUE	2.18018	1.8421	up	Yes	3577	essential	Ribosomal_L27A:Family:CL0588	96.86	0.298	0.325	ordered	-0.307308	0	0	0	na	na	na	na	-2.17882879192444	0.601060070671378
670	vSRC-L308A-mut_vs_vSRC-vSRC-dead	ACC1	Q00955	YNR016C	Y1858	ETESGFEYGLFDK	ETESGFEY(ph)GLFDK_2	TRUE	2.15904	1.84257	up	No	1237	essential	Carboxyl_trans:Family:CL0127	94.51	0.318	0.239	ordered	0.0798323	0	0	0	na	na	na	na	-0.272633692580237	0.255162659123055
671	vSRC-L308A-mut_vs_vSRC-vSRC-dead	REE1	P40893	YJL217W	Y44	ETFYGFTR	ETFY(ph)GFTR_2	TRUE	2.15848	1.77406	up	No	63.1	non-essential	DUF1349:Domain:CL0004	93.8	0.31	0.237	ordered	0.313398	0	0	0	na	na	na	na	-3.02826636310094	0.727127659574468
672	vSRC-L308A-mut_vs_vSRC-vSRC-dead	VMA1	P17255	YDL185W	Y331	ETMYSVVQK	ETM(ox)Y(ph)SVVQK_2	TRUE	1.2397	0.961537	up	No	1976	non-essential	ATP-synt_ab:Domain:CL0023	85.69	0.098	0.235	ordered	0.672798	0	0	0	na	na	na	na	-1.22427929628855	0.553976993412644
673	vSRC-L308A-mut_vs_vSRC-vSRC-dead	VMA1	P17255	YDL185W	Y331	ETMYSVVQK	ETMY(ph)SVVQK_2	TRUE	1.725	1.47969	up	No	1976	non-essential	ATP-synt_ab:Domain:CL0023	85.69	0.098	0.235	ordered	0.672798	0	0	0	na	na	na	na	-1.22427929628855	0.553976993412644
674	vSRC-L308A-mut_vs_vSRC-vSRC-dead	RXT3	Q07458	YDL076C	Y20	ETQSQIYK	ETQSQIY(ph)K_2	TRUE	0.934802	0.760559	up	No	25	non-essential	No domain	84.06	0.529	0.512	ordered	-0.157022	0	0	0	na	na	na	na	-2.62753355631185	0.750541907514451
675	vSRC-L308A-mut_vs_vSRC-vSRC-dead	TDH3	P00359	YGR192C	Y253	ETTYDEIKK	ETTY(ph)DEIKK_2	TRUE	2.72154	1.81145	up	No	16371	non-essential	Gp_dh_C:Domain:CL0139	98.77	0.129	0.268	ordered	1.71438	0	0	0	na	na	na	na	-0.726636313964764	0.300959327677793
676	vSRC-L308A-mut_vs_vSRC-vSRC-dead	TDH3	P00359	YGR192C	Y253	ETTYDEIK	ETTY(ph)DEIK_2	TRUE	1.90881	1.56931	up	No	16371	non-essential	Gp_dh_C:Domain:CL0139	98.77	0.129	0.268	ordered	1.71438	0	0	0	na	na	na	na	-0.726636313964764	0.300959327677793
677	vSRC-L308A-mut_vs_vSRC-vSRC-dead	CDC48	P25694	YDL126C	Y513	ETVEYPVLHPDQYTK	ETVEYPVLHPDQY(ph)TK_3	TRUE	2.36256	2.05911	up	No	999	essential	No domain	80.33	0.227	0.31	ordered	1.11201	1	0	0	na	na	na	na	-1.26071878547765	0.456665616136149
678	vSRC-L308A-mut_vs_vSRC-vSRC-dead	PYC2	P32327	YBR218C	Y1018	ETYGDLSVLPTK	ETY(ph)GDLSVLPTK_2	TRUE	1.38056	1.18615	up	No	498	non-essential	PYC_OADA:Domain:CL0597	93.24	0.094	0.178	ordered	2.59878	0	0	0	na	na	na	na	-1.70574675821042	0.43142678682966
679	vSRC-L308A-mut_vs_vSRC-vSRC-dead	PYC1	P11154	YGL062W	Y1017	ETYGDLSVLPTR	ETY(ph)GDLSVLPTR_2	TRUE	1.52857	1.26827	up	No	230	non-essential	PYC_OADA:Domain:CL0597	92.92	0.067	0.171	ordered	1.95758	0	0	0	na	na	na	na	-2.31923790644204	0.498246084411377
680	vSRC-L308A-mut_vs_vSRC-vSRC-dead	HTB2	P02294	YBL002W	Y46	ETYSSYIYK	ETYSSYIY(ph)K_2	TRUE	1.8119	1.51904	up	No	1695	non-essential	Histone:Domain:CL0012	97.41	0.431	0.533	ordered	-0.893719	2	0	0	na	na	na	na	-2.03366321722754	0.699879469666533
681	vSRC-L308A-mut_vs_vSRC-vSRC-dead	ERG3	P32353	YLR056W	Y355	EVEGDDNDRIYENDPNTKK	EVEGDDNDRIY(ph)ENDPNTKK_3	TRUE	2.62765	2.24362	up	No	179	non-essential	No domain	92.44	0.063	0.459	ordered	-0.319075	0	0	0	na	na	na	na	-2.58697199565969	0.64608727010458
682	vSRC-L308A-mut_vs_vSRC-vSRC-dead	ERG3	P32353	YLR056W	Y355	EVEGDDNDRIYENDPNTKK	EVEGDDNDRIY(ph)ENDPNTKK_4	TRUE	1.64871	1.40587	up	No	179	non-essential	No domain	92.44	0.063	0.459	ordered	-0.319075	0	0	0	na	na	na	na	-2.58697199565969	0.64608727010458
683	vSRC-L308A-mut_vs_vSRC-vSRC-dead	ERG3	P32353	YLR056W	Y355	EVEGDDNDRIYENDPNTK	EVEGDDNDRIY(ph)ENDPNTK_2	TRUE	2.00696	1.65256	up	No	179	non-essential	No domain	92.44	0.063	0.459	ordered	-0.319075	0	0	0	na	na	na	na	-2.58697199565969	0.64608727010458
684	vSRC-L308A-mut_vs_vSRC-vSRC-dead	ERG3	P32353	YLR056W	Y355	EVEGDDNDRIYENDPNTK	EVEGDDNDRIY(ph)ENDPNTK_3	TRUE	2.74418	2.31383	up	No	179	non-essential	No domain	92.44	0.063	0.459	ordered	-0.319075	0	0	0	na	na	na	na	-2.58697199565969	0.64608727010458
685	vSRC-L308A-mut_vs_vSRC-vSRC-dead	YMR315W	Q04869	YMR315W	Y236	EVIGSFTYGSAFGATEK	EVIGSFTY(ph)GSAFGATEK_2	TRUE	0.979023	0.806775	up	No	255	non-essential	GFO_IDH_MocA_C:Domain:CL0139	98.66	0.051	0.307	ordered	1.60367	0	0	0	na	na	na	na	-0.0340260049386225	0.214797496040425
686	vSRC-L308A-mut_vs_vSRC-vSRC-dead	YLR225C	Q05948	YLR225C	Y27	EVLSEKDHANYTK	EVLSEKDHANY(ph)TK_2	TRUE	0.687648	0.572992	up	No	45.8	non-essential	No domain	97.63	0.184	0.315	ordered	-0.454427	0	0	0	na	na	na	na	-2.22714494048743	0.700284826514759
687	vSRC-L308A-mut_vs_vSRC-vSRC-dead	YLR225C	Q05948	YLR225C	Y27	EVLSEKDHANYTK	EVLSEKDHANY(ph)TK_3	TRUE	2.06136	1.74177	up	No	45.8	non-essential	No domain	97.63	0.184	0.315	ordered	-0.454427	0	0	0	na	na	na	na	-2.22714494048743	0.700284826514759
688	vSRC-L308A-mut_vs_vSRC-vSRC-dead	ILV5	P06168	YLR355C	Y257	EVNSDLYGER	EVNSDLY(ph)GER_2	FALSE	2.25725	1.64651	up	Yes	4284	essential	IlvC:Family:CL0106	97.42	0.278	0.286	ordered	-0.93019	0	0	0	na	na	na	na	-4.2367401315932	0.768348776748217
689	vSRC-L308A-mut_vs_vSRC-vSRC-dead	ACO1	P19414	YLR304C	Y147	EVYDFLASATAK	EVY(ph)DFLASATAK_2	TRUE	1.92469	1.63209	up	No	1309	non-essential	Aconitase:Family:No_clan	97.86	0.047	0.196	ordered	5.14071	0	0	0	na	na	na	na	-2.835294614148	0.6573303565388
690	vSRC-L308A-mut_vs_vSRC-vSRC-dead	FAS1	P07149	YKL182W	Y1298	EVYDFTHAVGNNCEDFVSRPDR	EVY(ph)DFTHAVGNNCEDFVSRPDR_3	TRUE	2.10726	1.80895	up	No	1976	essential	MaoC_dehydrat_N:Domain:CL0050	95.15	0.478	0.309	ordered	0.800239	0	0	0	na	na	na	na	-0.286903103156587	0.227335728952772
691	vSRC-L308A-mut_vs_vSRC-vSRC-dead	FAS1	P07149	YKL182W	Y1298	EVYDFTHAVGNNCEDFVSRPDR	EVY(ph)DFTHAVGNNCEDFVSRPDR_4	TRUE	1.71398	1.4694	up	No	1976	essential	MaoC_dehydrat_N:Domain:CL0050	95.15	0.478	0.309	ordered	0.800239	0	0	0	na	na	na	na	-0.286903103156587	0.227335728952772
692	vSRC-L308A-mut_vs_vSRC-vSRC-dead	YNR040W	P53736	YNR040W	Y72	EVYGNATEEEK	EVY(ph)GNATEEEK_2	TRUE	0.606206	0.487297	up	No	28.8	non-essential	No domain	94.31	0.29	0.452	ordered	-0.485211	0	0	0	na	na	na	na	-1.92678704843899	0.794775339602926
693	vSRC-L308A-mut_vs_vSRC-vSRC-dead	YBR137W	P38276	YBR137W	Y125	EYAFHGGAVLIQSER	EY(ph)AFHGGAVLIQSER_3	TRUE	1.14406	0.924617	up	No	23.4	non-essential	Haem_degrading:Family:CL0161	98.77	0.094	0.227	ordered	1.37529	0	0	0	na	na	na	na	-4.24954623794516	0.854952830188679
694	vSRC-L308A-mut_vs_vSRC-vSRC-dead	STI1	P15705	YOR027W	Y480	EYASALETLDAAR	EY(ph)ASALETLDAAR_2	TRUE	1.33898	1.12264	up	No	986	non-essential	No domain	92.78	0.129	0.201	ordered	3.59775	0	0	0	na	na	na	na	-2.37053152068579	0.575283710124207
695	vSRC-L308A-mut_vs_vSRC-vSRC-dead	RPT3	P33298	YDR394W	Y58	EYELLTLQEDYIKDEQR	EY(ph)ELLTLQEDYIKDEQR_3	TRUE	1.66784	1.41891	up	No	66.4	essential	No domain	91.75	0.612	0.512	ordered	-0.0503321	0	0	0	na	na	na	na	-0.61276572337564	0.216565209370965
696	vSRC-L308A-mut_vs_vSRC-vSRC-dead	HSC82	P15108	YMR186W	Y543	EYEPLTK	EY(ph)EPLTK_2	TRUE	1.82605	1.56558	up	No	4538	non-essential	HSP90:Family:No_clan	94.83	0.055	0.338	ordered	0.88543	0	0	0	na	na	na	na	-0.65563102252462	0.360806270996641
697	vSRC-L308A-mut_vs_vSRC-vSRC-dead	RPL7A	P05737	YGL076C	Y55	EYETAER	EY(ph)ETAER_2	TRUE	1.69844	1.39681	up	No	5053	non-essential	Ribosomal_L30_N:Domain:No_clan	95.09	0.141	0.412	ordered	2.50248	0	0	0	na	na	na	na	-2.7335720489491	0.643226919758412
698	vSRC-L308A-mut_vs_vSRC-vSRC-dead	HDA3	Q06623	YPR179C	Y467	EYETVLR	EY(ph)ETVLR_2	FALSE	0.719373	0.580385	up	No	19	non-essential	No domain	87.77	0.608	0.512	ordered	-0.288511	0	0	0	na	na	na	na	-0.306676331178292	0.298390989541432
699	vSRC-L308A-mut_vs_vSRC-vSRC-dead	TSA1	P34760	YML028W	Y190	EYFEAANK	EY(ph)FEAANK_2	TRUE	1.05355	0.889496	up	No	2939	non-essential	1-cysPrx_C:Domain:No_clan	97.3	0.2	0.517	ordered	0.00420552	0	0	0	na	na	na	na	-0.368872333652032	0.365296803652968
700	vSRC-L308A-mut_vs_vSRC-vSRC-dead	GUA1	P38625	YMR217W	Y111	EYGPATLK	EY(ph)GPATLK_2	TRUE	1.7261	1.41822	up	No	928	non-essential	GATase:Domain:CL0014	75.65	0.565	0.364	ordered	0.0107907	0	0	0	na	na	na	na	-2.56200422965592	0.656771799628942
701	vSRC-L308A-mut_vs_vSRC-vSRC-dead	LOA1	Q06508	YPR139C	Y291	EYISDQR	EY(ph)ISDQR_2	TRUE	1.38725	1.19383	up	No	27.3	non-essential	No domain	94.26	0.176	0.386	ordered	-0.455676	0	0	0	na	na	na	na	-1.38512387693974	0.552257157913227
702	vSRC-L308A-mut_vs_vSRC-vSRC-dead	PRD1	P25375	YCL057W	Y205	EYITFTK	EY(ph)ITFTK_2	TRUE	1.99261	1.69339	up	No	164	non-essential	No domain	95.13	0.435	0.265	ordered	-0.222646	0	0	0	na	na	na	na	-0.406414953769122	0.30610585452395
703	vSRC-L308A-mut_vs_vSRC-vSRC-dead	XRN1	P22147	YGL173C	Y710	EYITIPLDSSEIR	EY(ph)ITIPLDSSEIR_2	TRUE	1.19143	1.00006	up	No	372	non-essential	No domain	92.12	0.161	0.372	ordered	-0.38989	0	0	0	na	na	na	na	-1.04735148792817	0.538469489715054
704	vSRC-L308A-mut_vs_vSRC-vSRC-dead	ACS2	P52910	YLR153C	Y62	EYLHWDAPYTK	EY(ph)LHWDAPYTK_2	TRUE	1.05547	0.878645	up	No	1085	essential	ACAS_N:Family:CL0378	98.37	0.059	0.279	ordered	0.64525	0	0	0	na	na	na	na	-0.148953346062597	0.210311344019729
705	vSRC-L308A-mut_vs_vSRC-vSRC-dead	ACS2	P52910	YLR153C	Y62	EYLHWDAPYTK	EY(ph)LHWDAPYTK_3	TRUE	1.575	1.30242	up	No	1085	essential	ACAS_N:Family:CL0378	98.37	0.059	0.279	ordered	0.64525	0	0	0	na	na	na	na	-0.148953346062597	0.210311344019729
706	vSRC-L308A-mut_vs_vSRC-vSRC-dead	RPS10A	Q08745	YOR293W	Y79	EYLNLPEHIVPGTYIQER	EY(ph)LNLPEHIVPGTYIQER_2	TRUE	1.12425	0.923362	up	No	527	essential	S10_plectin:Domain:CL0123	92.89	0.294	0.375	ordered	0.0688635	0	0	0	na	na	na	na	-1.50691030672804	0.451418528747175
707	vSRC-L308A-mut_vs_vSRC-vSRC-dead	RPS10A	Q08745	YOR293W	Y79	EYLNLPEHIVPGTYIQER	EY(ph)LNLPEHIVPGTYIQER_3	TRUE	2.87434	2.36206	up	No	527	essential	S10_plectin:Domain:CL0123	92.89	0.294	0.375	ordered	0.0688635	0	0	0	na	na	na	na	-1.50691030672804	0.451418528747175
708	vSRC-L308A-mut_vs_vSRC-vSRC-dead	RSM7	P47150	YJR113C	Y62	EYLPETSLAPPGQSK	EY(ph)LPETSLAPPGQSK_2	TRUE	0.68684	0.558964	up	No	51.7	non-essential	No domain	73.7	0.592	0.556	ordered	-0.469361	0	0	1	na	na	MRP4	0.103899999999999	-1.12539183693334	0.432773558669376
709	vSRC-L308A-mut_vs_vSRC-vSRC-dead	SLG1	P54867	YOR008C	Y303	EYQEAIKPVEYPDK	EY(ph)QEAIKPVEYPDK_3	TRUE	1.28458	1.05179	up	No	38.2	non-essential	No domain	88.3	0.608	0.608	disordered	0.252602	0	0	0	na	na	na	na	-2.77716113817005	0.874529485570891
710	vSRC-L308A-mut_vs_vSRC-vSRC-dead	RPL20A	P0CX23	#N/A	Y7	EYQVIGR	EY(ph)QVIGR_2	TRUE	2.65479	2.18462	up	No	#N/A	non-essential	Ribosomal_L18A:Domain:No_clan	97.36	0.024	0.38	ordered	0.954266	0	0	0	na	na	na	na	-3.39534674753286	0.758800122436486
711	vSRC-L308A-mut_vs_vSRC-vSRC-dead	CBF5	P33322	YLR175W	Y123	EYVCIVR	EY(ph)VCIVR_2	TRUE	1.2087	1.05053	up	No	335	essential	TruB_N:Family:CL0649	98.51	0.086	0.272	ordered	-1.24164	0	0	0	na	na	na	na	-6.5491610857587	0.97078700675823
712	vSRC-L308A-mut_vs_vSRC-vSRC-dead	TRP5	P00931	YGL026C	Y257	EYVQGILNGAK	EY(ph)VQGILNGAK_2	TRUE	0.896851	0.770432	up	No	920	non-essential	Trp_syntA:Domain:CL0036	97.53	0.129	0.339	ordered	5.13512	0	0	0	na	na	na	na	-1.25607710502884	0.367264874525281
713	vSRC-L308A-mut_vs_vSRC-vSRC-dead	RNR4	P49723	YGR180C	Y257	EYYSNSLPVEK	EY(ph)YSNSLPVEK_2	TRUE	0.813443	0.654901	up	No	1508	non-essential	Ribonuc_red_sm:Domain:CL0044	89.99	0.027	0.181	ordered	6.34459	0	0	0	na	na	na	na	-3.57692448608801	0.822020309994655
714	vSRC-L308A-mut_vs_vSRC-vSRC-dead	FKS1	P38631	YLR342W	Y1275	EYYYLGTQLPVDR	EY(ph)YYLGTQLPVDR_2	TRUE	1.01663	0.881653	up	No	218	non-essential	Glucan_synthase:Family:CL0111	92.45	0	0.046	ordered	12.6426	0	0	0	na	na	na	na	-2.78951983289786	0.712022785627096
715	vSRC-L308A-mut_vs_vSRC-vSRC-dead	YER152C	P10356	YER152C	Y43	EYDNDPYNRHPLTYGSDEGALWVR	EYDNDPY(ph)NRHPLTYGSDEGALWVR_3	TRUE	1.51572	1.17516	up	No	21.4	non-essential	Aminotran_1_2:Domain:CL0061	93.13	0.549	0.368	ordered	0.000677128	0	0	0	na	na	na	na	-0.0292668901184281	0.251663498098859
716	vSRC-L308A-mut_vs_vSRC-vSRC-dead	YER152C	P10356	YER152C	Y43	EYDNDPYNR	EYDNDPY(ph)NR_2	TRUE	1.8593	1.52915	up	No	21.4	non-essential	Aminotran_1_2:Domain:CL0061	93.13	0.549	0.368	ordered	0.000677128	0	0	0	na	na	na	na	-0.0292668901184281	0.251663498098859
717	vSRC-L308A-mut_vs_vSRC-vSRC-dead	GCN20	P43535	YFR009W	Y474	EYDNQMVYR	EYDNQM(ox)VY(ph)R_2	TRUE	1.3876	1.16029	up	No	285	non-essential	ABC_tran_Xtn:Domain:CL0023	88.49	0.404	0.372	ordered	-0.252033	0	0	0	na	na	na	na	-2.05765166143614	0.626308602639964
718	vSRC-L308A-mut_vs_vSRC-vSRC-dead	GCN20	P43535	YFR009W	Y474	EYDNQMVYR	EYDNQMVY(ph)R_2	TRUE	2.43535	2.00159	up	No	285	non-essential	ABC_tran_Xtn:Domain:CL0023	88.49	0.404	0.372	ordered	-0.252033	0	0	0	na	na	na	na	-2.05765166143614	0.626308602639964
719	vSRC-L308A-mut_vs_vSRC-vSRC-dead	YKL091C	P33324	YKL091C	Y159	EYELFATYR	EYELFATY(ph)R_2	TRUE	1.15138	0.991553	up	No	30.1	non-essential	CRAL_TRIO:Domain:CL0512	98.77	0.09	0.137	ordered	1.6321	0	0	0	na	na	na	na	-0.0518744668928617	0.209677419354839
720	vSRC-L308A-mut_vs_vSRC-vSRC-dead	RPT3	P33298	YDR394W	Y67	EYELLTLQEDYIKDEQR	EYELLTLQEDY(ph)IKDEQR_3	TRUE	0.963891	0.806378	up	No	66.4	essential	No domain	95.67	0.612	0.525	ordered	0.0369656	3	0	0	na	na	na	na	-1.04933953704913	0.324048453544856
721	vSRC-L308A-mut_vs_vSRC-vSRC-dead	FAS1	P07149	YKL182W	Y2030	EYFQDVYDLTGSEPIK	EYFQDVY(ph)DLTGSEPIK_2	TRUE	1.55863	1.31571	up	No	1976	essential	Acyl_transf_1:Domain:CL0323	92.85	0.267	0.346	ordered	0.0620392	0	0	0	na	na	na	na	-1.20769522892945	0.521971252566735
722	vSRC-L308A-mut_vs_vSRC-vSRC-dead	FAS1	P07149	YKL182W	Y2030	EYFQDVYDLTGSEPIK	EYFQDVY(ph)DLTGSEPIK_3	TRUE	0.985774	0.80247	up	No	1976	essential	Acyl_transf_1:Domain:CL0323	92.85	0.267	0.346	ordered	0.0620392	0	0	0	na	na	na	na	-1.20769522892945	0.521971252566735
723	vSRC-L308A-mut_vs_vSRC-vSRC-dead	CAP2	P13517	YIL034C	Y65	EYLCCDYNR	EYLCCDY(ph)NR_2	TRUE	1.67143	1.37724	up	No	77.1	non-essential	F_actin_cap_B:Family:No_clan	91.9	0.298	0.256	ordered	1.79485	17	0	1	na	na	TWF1	-0.30446	-3.51465462089882	0.738763529627591
724	vSRC-L308A-mut_vs_vSRC-vSRC-dead	HOM2	P13663	YDR158W	Y287	EYVCDAYK	EYVCDAY(ph)K_2	TRUE	2.02616	1.66536	up	No	1674	non-essential	Semialdhyde_dhC:Domain:CL0139	98.42	0.435	0.249	ordered	0.097774	0	0	0	na	na	na	na	-0.412267365660416	0.196205727476015
725	vSRC-L308A-mut_vs_vSRC-vSRC-dead	BNI1	P41832	YNL271C	Y1387	FADDLYEK	FADDLY(ph)EK_2	TRUE	1.08984	0.90355	up	No	26.6	non-essential	FH2:Family:No_clan	89.23	0.553	0.426	ordered	-0.147595	23	0	0	na	na	na	na	-1.04050467124878	0.52516240329928
726	vSRC-L308A-mut_vs_vSRC-vSRC-dead	TRX2	P22803	YGR209C	Y54	FAEQYSDAAFYKLDVDEVSDVAQK	FAEQYSDAAFY(ph)KLDVDEVSDVAQK_3	TRUE	1.16036	0.982793	up	No	878	non-essential	Thioredoxin:Domain:CL0172	98.67	0.165	0.286	ordered	-0.17835	0	0	0	na	na	na	na	-0.66032299766303	0.455938697318008
727	vSRC-L308A-mut_vs_vSRC-vSRC-dead	MEU1	Q07938	YLR017W	Y178	FAEYIYQFK	FAEYIY(ph)QFK_2	TRUE	1.1421	0.908599	up	No	137	non-essential	PNP_UDP_1:Domain:CL0408	98.39	0.267	0.314	ordered	-0.00877523	0	0	0	na	na	na	na	-0.0733329050181527	0.167174439496914
728	vSRC-L308A-mut_vs_vSRC-vSRC-dead	GPP1	P41277	YIL053W	Y74	FAPDFADEEYVNKLEGEIPEK	FAPDFADEEY(ph)VNKLEGEIPEK_3	TRUE	1.32735	1.06895	up	No	4739	non-essential	Hydrolase:Domain:CL0137	97.37	0.298	0.303	ordered	-0.964262	0	0	0	na	na	na	na	-0.0492655048427729	0.425894736842105
729	vSRC-L308A-mut_vs_vSRC-vSRC-dead	GPP2	P40106	YER062C	Y74	FAPDFANEEYVNKLEAEIPVK	FAPDFANEEY(ph)VNKLEAEIPVK_3	TRUE	0.653829	0.524937	up	No	289	non-essential	HAD_2:Family:CL0137	98.47	0.322	0.313	ordered	-1.38414	0	0	0	na	na	na	na	-0.23234837147843	0.595578947368421
730	vSRC-L308A-mut_vs_vSRC-vSRC-dead	OYE2	Q03558	YHR179W	Y314	FAYSIWK	FAY(ph)SIWK_2	TRUE	1.37241	1.11715	up	No	454	non-essential	Oxidored_FMN:Domain:CL0036	98.68	0.11	0.238	ordered	4.15346	0	0	0	na	na	na	na	-0.31631773207022	0.389524937491775
731	vSRC-L308A-mut_vs_vSRC-vSRC-dead	SPT5	P27692	YML010W	Y356	FCNGVPDIYISQK	FCNGVPDIY(ph)ISQK_2	TRUE	1.50757	1.21555	up	No	163	essential	Spt5-NGN:Family:CL0439	91.06	0.447	0.33	ordered	-0.46818	5	0	0	na	na	na	na	-2.83828162305091	0.734670629024269
732	vSRC-L308A-mut_vs_vSRC-vSRC-dead	RVS161	P25343	YCR009C	Y220	FCTDGYTR	FCTDGY(ph)TR_2	TRUE	1.29184	1.05729	up	No	330	non-essential	BAR:Domain:CL0145	92.51	0.694	0.355	ordered	-0.0824846	11	0	1	na	na	RVS167	-1.363	-2.89714174186901	0.57914597815293
733	vSRC-L308A-mut_vs_vSRC-vSRC-dead	CWP1	P28319	YKL096W	Y74	FDDDKYAVVNEDGSFK	FDDDKY(ph)AVVNEDGSFK_3	TRUE	0.969768	0.782901	up	No	114	non-essential	No domain	98.38	0.082	0.227	ordered	3.26179	0	0	0	na	na	na	na	-2.29094601758766	0.882469680264609
734	vSRC-L308A-mut_vs_vSRC-vSRC-dead	YPL225W	Q08971	YPL225W	Y52	FDDEIYENFMER	FDDEIY(ph)ENFMER_2	TRUE	1.79172	1.41106	up	No	383	non-essential	Polysacc_synt_4:Family:No_clan	94.69	0.204	0.318	ordered	-0.46357	0	0	0	na	na	na	na	-3.36180294269623	0.752478817378763
735	vSRC-L308A-mut_vs_vSRC-vSRC-dead	YNR014W	P53719	YNR014W	Y207	FDKPLYER	FDKPLY(ph)ER_2	TRUE	1.03675	0.869051	up	No	26.7	non-essential	DUF4667:Family:No_clan	80.84	0.773	0.823	disordered	-0.285904	0	0	0	na	na	na	na	na	na
736	vSRC-L308A-mut_vs_vSRC-vSRC-dead	SAH1	P39954	YER043C	Y196	FDNLYGCR	FDNLY(ph)GCR_2	FALSE	2.41382	1.90838	up	No	4120	essential	AdoHcyase_NAD:Domain:CL0063	98.38	0.349	0.161	ordered	-0.482408	1	0	0	na	na	na	na	-3.39725861861853	0.756858147713951
737	vSRC-L308A-mut_vs_vSRC-vSRC-dead	RPN7	Q06103	YPR108W	Y99	FDQELYNELCK	FDQELY(ph)NELCK_2	TRUE	1.07217	0.892641	up	No	310	essential	RPN7:Family:CL0020	82.48	0.204	0.392	ordered	0.0737867	0	0	0	na	na	na	na	-1.83458353648663	0.551055473735886
738	vSRC-L308A-mut_vs_vSRC-vSRC-dead	CDC3	P32457	YLR314C	Y233	FDQYLDAENK	FDQY(ph)LDAENK_2	TRUE	0.612707	0.487945	up	No	593	essential	Septin:Domain:CL0023	94.07	0.176	0.333	ordered	-1.66036	0	0	0	na	na	na	na	-3.35466090392671	0.773942093541203
739	vSRC-L308A-mut_vs_vSRC-vSRC-dead	SNL1	P40548	YIL016W	Y105	FDVEDEKDIYER	FDVEDEKDIY(ph)ER_2	TRUE	1.66568	1.36397	up	No	67.8	non-essential	BAG:Family:No_clan	97.57	0.62	0.342	ordered	-0.116722	0	0	0	na	na	na	na	-3.37902165465635	0.92397061336067
740	vSRC-L308A-mut_vs_vSRC-vSRC-dead	SNL1	P40548	YIL016W	Y105	FDVEDEKDIYER	FDVEDEKDIY(ph)ER_3	TRUE	1.92721	1.60091	up	No	67.8	non-essential	BAG:Family:No_clan	97.57	0.62	0.342	ordered	-0.116722	0	0	0	na	na	na	na	-3.37902165465635	0.92397061336067
741	vSRC-L308A-mut_vs_vSRC-vSRC-dead	INO1	P11986	YJL153C	Y54	FDVTPTVQDYVFK	FDVTPTVQDY(ph)VFK_2	TRUE	1.76817	1.38039	up	No	195	non-essential	No domain	95.59	0.22	0.355	ordered	-0.937784	10	0	0	na	na	na	na	-1.64944244404474	0.439034026371673
742	vSRC-L308A-mut_vs_vSRC-vSRC-dead	MYO3	P36006	YKL129C	Y1129	FEAAYDFPGSGSSSELPLKK	FEAAY(ph)DFPGSGSSSELPLKK_3	TRUE	0.579745	0.457879	up	No	59.1	non-essential	SH3_1:Domain:CL0010	87.01	0.557	0.471	ordered	-0.16973	54	5	0	Q04439 / P32793 / P39743 / P47068 / P38822	3.381 / 1.616 / 0.454 / 0.037 / 0.028	na	na	-2.2194199336997	0.675700837902141
743	vSRC-L308A-mut_vs_vSRC-vSRC-dead	SSE1	P32589	YPL106C	Y400	FEDIHPYSVSYSWDK	FEDIHPY(ph)SVSYSWDK_3	TRUE	1.42504	1.15886	up	No	3233	non-essential	HSP70:Family:CL0108	94.66	0.314	0.301	ordered	-0.259818	0	0	0	na	na	na	na	-2.00863949861241	0.713678134730766
744	vSRC-L308A-mut_vs_vSRC-vSRC-dead	KRI1	P42846	YNL308C	Y261	FENAYNFR	FENAY(ph)NFR_2	TRUE	1.01575	0.861622	up	No	302	essential	No domain	83.9	0.639	0.547	ordered	0.598235	0	0	1	na	na	KRR1	-0.453900000000004	-4.3614510288948	0.896213808463252
745	vSRC-L308A-mut_vs_vSRC-vSRC-dead	FAS2	P19097	YPL231W	Y1694	FFHNGMIYNK	FFHNGMIY(ph)NK_2	TRUE	1.01871	0.867819	up	No	1917	essential	No domain	93.67	0.51	0.298	ordered	-1.05734	0	0	0	na	na	na	na	-0.37582133461671	0.186474723803147
746	vSRC-L308A-mut_vs_vSRC-vSRC-dead	FAS2	P19097	YPL231W	Y1694	FFHNGMIYNK	FFHNGMIY(ph)NK_3	TRUE	0.781383	0.636633	up	No	1917	essential	No domain	93.67	0.51	0.298	ordered	-1.05734	0	0	0	na	na	na	na	-0.37582133461671	0.186474723803147
747	vSRC-L308A-mut_vs_vSRC-vSRC-dead	GET4	Q12125	YOR164C	Y135	FGDPYLHNTIGSK	FGDPY(ph)LHNTIGSK_3	TRUE	0.799027	0.665668	up	No	76.7	non-essential	DUF410:Family:No_clan	98.01	0.482	0.217	ordered	-0.578218	2	0	1	na	na	MDY2	-0.322260000000003	-0.944833728305154	0.252572971148979
748	vSRC-L308A-mut_vs_vSRC-vSRC-dead	GSF2	Q04697	YML048W	Y362	FGIYEPDEK	FGIY(ph)EPDEK_2	TRUE	0.862905	0.740149	up	No	109	non-essential	Gsf2:Family:No_clan	92.8	0.059	0.246	ordered	5.15181	0	0	0	na	na	na	na	-1.23427740091003	0.582211665347057
749	vSRC-L308A-mut_vs_vSRC-vSRC-dead	PRX1	P34227	YBL064C	Y254	FGQFNEIKPYLR	FGQFNEIKPY(ph)LR_2	TRUE	1.47522	1.20097	up	No	94.6	non-essential	No domain	96.56	0.596	0.403	ordered	-0.479643	1	0	0	na	na	na	na	-2.43018919229131	0.901311806256307
750	vSRC-L308A-mut_vs_vSRC-vSRC-dead	PRX1	P34227	YBL064C	Y254	FGQFNEIKPYLR	FGQFNEIKPY(ph)LR_3	TRUE	2.26247	1.85552	up	No	94.6	non-essential	No domain	96.56	0.596	0.403	ordered	-0.479643	1	0	0	na	na	na	na	-2.43018919229131	0.901311806256307
751	vSRC-L308A-mut_vs_vSRC-vSRC-dead	TCB1	Q12466	YOR086C	Y682	FGTIDPYCK	FGTIDPY(ph)CK_2	TRUE	2.2759	1.87135	up	No	618	non-essential	C2:Domain:CL0154	95.31	0.004	0.19	ordered	4.62575	0	0	0	na	na	na	na	-4.53520340513862	0.916624109065879
752	vSRC-L308A-mut_vs_vSRC-vSRC-dead	PWP1	P21304	YLR196W	Y122	FHEGEKGEDPYISLPNQEDSQEEK	FHEGEKGEDPY(ph)ISLPNQEDSQEEK_3	TRUE	2.1563	1.77772	up	No	309	essential	No domain	74.68	0.71	0.516	ordered	-0.173894	0	0	1	na	na	RPL15B	0.0134599999999992	-2.21934278381873	0.689945155393053
753	vSRC-L308A-mut_vs_vSRC-vSRC-dead	PWP1	P21304	YLR196W	Y122	FHEGEKGEDPYISLPNQEDSQEEK	FHEGEKGEDPY(ph)ISLPNQEDSQEEK_4	TRUE	1.51132	1.24422	up	No	309	essential	No domain	74.68	0.71	0.516	ordered	-0.173894	0	0	1	na	na	RPL15B	0.0134599999999992	-2.21934278381873	0.689945155393053
754	vSRC-L308A-mut_vs_vSRC-vSRC-dead	ATP19	P81451	YOL077W-A	Y58	FIENYLKK	FIENY(ph)LKK_2	TRUE	0.519913	0.427505	up	No	55.9	non-essential	ATP19:Family:No_clan	77.28	0.475	0.628	disordered	-0.581886	0	0	0	na	na	na	na	-2.7071079933563	0.791893998441153
755	vSRC-L308A-mut_vs_vSRC-vSRC-dead	UGA1	P17649	YGR019W	Y346	FIPNKPYR	FIPNKPY(ph)R_2	TRUE	1.76818	1.49095	up	No	85.5	non-essential	Aminotran_3:Domain:CL0061	95.93	0.584	0.252	ordered	-0.462485	0	0	0	na	na	na	na	-0.446053095504752	0.621067337245041
756	vSRC-L308A-mut_vs_vSRC-vSRC-dead	PDX3	P38075	YBR035C	Y185	FKDAEDIPCPDYWGGLR	FKDAEDIPCPDY(ph)WGGLR_3	TRUE	0.894268	0.69847	up	No	181	non-essential	No domain	96.28	0.306	0.232	ordered	1.71957	0	0	0	na	na	na	na	-0.759062069436801	0.393764434180139
757	vSRC-L308A-mut_vs_vSRC-vSRC-dead	SAS10	Q12136	YDL153C	Y442	FKGDDDIPYKER	FKGDDDIPY(ph)KER_3	TRUE	1.40805	1.19176	up	No	32.1	essential	No domain	77.37	0.898	0.648	disordered	0.152136	0	0	0	na	na	na	na	-2.74540103333252	0.768712768712769
758	vSRC-L308A-mut_vs_vSRC-vSRC-dead	FRS2	P15625	YFL022C	Y213	FKPYNFNSQGVQISSGALHPLNK	FKPY(ph)NFNSQGVQISSGALHPLNK_3	TRUE	1.86961	1.42679	up	No	309	essential	tRNA-synt_2d:Domain:CL0040	79.28	0.694	0.619	disordered	-0.127067	0	0	0	na	na	na	na	-4.04557009124234	0.79118463068628
759	vSRC-L308A-mut_vs_vSRC-vSRC-dead	FRS2	P15625	YFL022C	Y213	FKPYNFNSQGVQISSGALHPLNK	FKPY(ph)NFNSQGVQISSGALHPLNK_4	TRUE	1.51518	1.27168	up	No	309	essential	tRNA-synt_2d:Domain:CL0040	79.28	0.694	0.619	disordered	-0.127067	0	0	0	na	na	na	na	-4.04557009124234	0.79118463068628
760	vSRC-L308A-mut_vs_vSRC-vSRC-dead	FMC1	P40491	YIL098C	Y123	FLDNQREYEELVDR	FLDNQREY(ph)EELVDR_3	TRUE	1.1873	0.965141	up	No	22.8	non-essential	Complex1_LYR_2:Family:CL0491	92.95	0.557	0.399	ordered	-0.00184819	0	0	1	na	na	ATP12	0.95714	-3.6948445368735	0.938860103626943
761	vSRC-L308A-mut_vs_vSRC-vSRC-dead	ILV1	P00927	YER086W	Y570	FLEDLGYTYHDETDNTVYQK	FLEDLGYTYHDETDNTVY(ph)QK_3	TRUE	1.18989	1.01007	up	No	192	non-essential	Thr_dehydrat_C:Domain:CL0070	91.22	0.035	0.453	ordered	5.75549	0	0	0	na	na	na	na	-1.76928690327236	0.540278729723555
762	vSRC-L308A-mut_vs_vSRC-vSRC-dead	YMR196W	Q04336	YMR196W	Y905	FLSSDPYFR	FLSSDPY(ph)FR_2	TRUE	1.9283	1.61692	up	No	82.3	non-essential	No domain	95.16	0.267	0.216	ordered	-0.402642	0	0	0	na	na	na	na	-0.417568268649996	0.304863295427051
763	vSRC-L308A-mut_vs_vSRC-vSRC-dead	TGL3	P40308	YMR313C	Y415	FLTPENANNPSITESPYTR	FLTPENANNPSITESPY(ph)TR_3	TRUE	1.59064	1.34856	up	No	29	non-essential	No domain	86.43	0	0.265	ordered	5.98652	0	0	0	na	na	na	na	-2.90562908948647	0.748820222413722
764	vSRC-L308A-mut_vs_vSRC-vSRC-dead	TSL1	P38427	YML100W	Y636	FLVENPEYVEK	FLVENPEY(ph)VEK_2	TRUE	0.544811	0.457626	up	No	208	non-essential	Glyco_transf_20:Family:CL0113	95.85	0.114	0.181	ordered	1.23569	0	0	0	na	na	na	na	-2.98933773653993	0.761998369851848
765	vSRC-L308A-mut_vs_vSRC-vSRC-dead	FAS2	P19097	YPL231W	Y453	FMEYHISNTDETKGENYQLVK	FMEY(ph)HISNTDETKGENYQLVK_3	TRUE	0.781017	0.635893	up	No	1917	essential	FAS_I_H:Domain:No_clan	94.58	0.149	0.271	ordered	4.90869	0	0	0	na	na	na	na	-2.03069524256987	0.578311572369155
766	vSRC-L308A-mut_vs_vSRC-vSRC-dead	FAS2	P19097	YPL231W	Y453	FMEYHISNTDETK	FMEY(ph)HISNTDETK_3	TRUE	0.868792	0.72283	up	No	1917	essential	FAS_I_H:Domain:No_clan	94.58	0.149	0.271	ordered	4.90869	0	0	0	na	na	na	na	-2.03069524256987	0.578311572369155
767	vSRC-L308A-mut_vs_vSRC-vSRC-dead	GPH1	P06738	YPR160W	Y321	FNNGDYKNSVAQQQR	FNNGDY(ph)KNSVAQQQR_3	TRUE	1.02198	0.779505	up	No	134	non-essential	Phosphorylase:Family:CL0113	91.3	0.565	0.397	ordered	-0.100981	9	1	0	P06738	0.039	na	na	-3.12862883778691	0.740152885569236
768	vSRC-L308A-mut_vs_vSRC-vSRC-dead	GPH1	P06738	YPR160W	Y321	FNNGDYK	FNNGDY(ph)K_2	TRUE	1.49492	1.2635	up	No	134	non-essential	Phosphorylase:Family:CL0113	91.3	0.565	0.397	ordered	-0.100981	9	1	0	P06738	0.039	na	na	-3.12862883778691	0.740152885569236
769	vSRC-L308A-mut_vs_vSRC-vSRC-dead	NPL6	P32832	YMR091C	Y336	FNSDLFYDR	FNSDLFY(ph)DR_2	TRUE	1.37031	1.15272	up	No	55.3	essential	No domain	83.76	0.596	0.379	ordered	-0.340087	0	0	0	na	na	na	na	-1.70531759886836	0.591797112000971
770	vSRC-L308A-mut_vs_vSRC-vSRC-dead	URA2	P07259	YJL130C	Y2146	FNSPEEYAR	FNSPEEY(ph)AR_2	TRUE	1.95499	1.71087	up	No	1099	non-essential	OTCace:Domain:CL0399	86.16	0.102	0.324	ordered	0.540709	0	0	0	na	na	na	na	-2.04519561129055	0.499340189026927
771	vSRC-L308A-mut_vs_vSRC-vSRC-dead	YEF3	P16521	YLR249W	Y655	FPEPGYLEGVK	FPEPGY(ph)LEGVK_2	TRUE	0.508719	0.408554	up	No	6832	essential	No domain	79.34	0.486	0.303	ordered	1.13191	3	1	0	P16521	2.005	na	na	-1.94371972565036	0.47466070248564
772	vSRC-L308A-mut_vs_vSRC-vSRC-dead	DET1	Q99288	YDR051C	Y243	FPHGESAADVYDR	FPHGESAADVY(ph)DR_2	TRUE	2.03534	1.70375	up	No	67.4	non-essential	His_Phos_1:Domain:CL0071	98.35	0.255	0.234	ordered	0.69321	0	0	0	na	na	na	na	-0.432399838650898	0.735025220680958
773	vSRC-L308A-mut_vs_vSRC-vSRC-dead	DET1	Q99288	YDR051C	Y243	FPHGESAADVYDR	FPHGESAADVY(ph)DR_3	TRUE	1.70369	1.46779	up	No	67.4	non-essential	His_Phos_1:Domain:CL0071	98.35	0.255	0.234	ordered	0.69321	0	0	0	na	na	na	na	-0.432399838650898	0.735025220680958
774	vSRC-L308A-mut_vs_vSRC-vSRC-dead	GAL10	P04397	YBR019C	Y163	FPNMIPIPEECPLGPTNPYGHTK	FPNM(ox)IPIPEECPLGPTNPY(ph)GHTK_3	TRUE	2.75027	2.19829	up	No	6.04	non-essential	GDP_Man_Dehyd:Domain:CL0063	96.66	0.102	0.174	ordered	0.0780508	0	0	0	na	na	na	na	0	NaN
775	vSRC-L308A-mut_vs_vSRC-vSRC-dead	RPL1A	P0CX43	YGL135W	Y145	FPTPVSHNDDLYGKVTDVR	FPTPVSHNDDLY(ph)GKVTDVR_3	TRUE	1.99059	1.51175	up	No	2577	non-essential	Ribosomal_L1:Domain:No_clan	76.23	0.58	0.266	ordered	-1.24396	0	0	0	na	na	na	na	-0.130829427827113	0.0179524502668608
776	vSRC-L308A-mut_vs_vSRC-vSRC-dead	RPL1A	P0CX43	YGL135W	Y145	FPTPVSHNDDLYGK	FPTPVSHNDDLY(ph)GK_2	TRUE	3.24018	2.67225	up	No	2577	non-essential	Ribosomal_L1:Domain:No_clan	76.23	0.58	0.266	ordered	-1.24396	0	0	0	na	na	na	na	-0.130829427827113	0.0179524502668608
777	vSRC-L308A-mut_vs_vSRC-vSRC-dead	RPL1A	P0CX43	YGL135W	Y145	FPTPVSHNDDLYGK	FPTPVSHNDDLY(ph)GK_3	FALSE	2.47114	1.97284	up	No	2577	non-essential	Ribosomal_L1:Domain:No_clan	76.23	0.58	0.266	ordered	-1.24396	0	0	0	na	na	na	na	-0.130829427827113	0.0179524502668608
778	vSRC-L308A-mut_vs_vSRC-vSRC-dead	CAJ1	P39101	YER048C	Y55	FQAVGEAYQVLSDPGLR	FQAVGEAY(ph)QVLSDPGLR_3	TRUE	0.995068	0.780642	up	No	116	non-essential	DnaJ:Domain:CL0392	87.15	0.035	0.255	ordered	4.29115	0	0	0	na	na	na	na	-5.78754196810351	0.931348110220306
779	vSRC-L308A-mut_vs_vSRC-vSRC-dead	NUP116	Q02630	YMR047C	Y161	FQDYQAGR	FQDY(ph)QAGR_2	TRUE	0.838686	0.72441	up	No	68.5	essential	Nucleoporin_FG:Family:CL0647	91.89	0.463	0.479	ordered	-0.185988	0	0	0	na	na	na	na	-3.70661026217133	0.979626243677724
780	vSRC-L308A-mut_vs_vSRC-vSRC-dead	RPN2	P32565	YIL075C	Y776	FQMNCYAK	FQMNCY(ph)AK_2	TRUE	1.10228	0.949332	up	No	560	essential	RPN2_C:Domain:No_clan	89.95	0.188	0.272	ordered	0.290647	1	0	0	na	na	na	na	-0.567598506647725	0.247381323824381
781	vSRC-L308A-mut_vs_vSRC-vSRC-dead	AHP1	P38013	YLR109W	Y18	FQYIAISQSDADSESCK	FQY(ph)IAISQSDADSESCK_2	TRUE	2.2629	1.85818	up	No	4995	non-essential	Redoxin:Domain:CL0172	98.71	0.094	0.394	ordered	0.159115	0	0	0	na	na	na	na	-1.12525048720436	0.342215568862275
782	vSRC-L308A-mut_vs_vSRC-vSRC-dead	AHP1	P38013	YLR109W	Y18	FQYIAISQSDADSESCK	FQY(ph)IAISQSDADSESCK_3	TRUE	1.74628	1.49935	up	No	4995	non-essential	Redoxin:Domain:CL0172	98.71	0.094	0.394	ordered	0.159115	0	0	0	na	na	na	na	-1.12525048720436	0.342215568862275
783	vSRC-L308A-mut_vs_vSRC-vSRC-dead	GLR1	P41921	YPL091W	Y369	FRNDKLDYENVPSVIFSHPEAGSIGISEK	FRNDKLDY(ph)ENVPSVIFSHPEAGSIGISEK_4	TRUE	1.09865	0.887454	up	No	229	non-essential	No domain	94.11	0.227	0.273	ordered	0.534639	0	0	0	na	na	na	na	-0.865166941537108	0.54902508520029
784	vSRC-L308A-mut_vs_vSRC-vSRC-dead	ERJ5	P43613	YFR041C	Y203	FSDVYVVEPDGSETLISPDTLDKPSVK	FSDVY(ph)VVEPDGSETLISPDTLDKPSVK_3	TRUE	0.748087	0.585903	up	No	29	non-essential	No domain	89.35	0.212	0.356	ordered	-0.569654	0	0	0	na	na	na	na	-1.83910317916699	0.429413867047891
785	vSRC-L308A-mut_vs_vSRC-vSRC-dead	TRX1	P22217	YLR043C	Y53	FSEQYPQADFYKLDVDELGDVAQK	FSEQYPQADFY(ph)KLDVDELGDVAQK_3	TRUE	1.63397	1.38773	up	No	610	non-essential	Thioredoxin:Domain:CL0172	98.74	0.137	0.281	ordered	0.941041	0	0	0	na	na	na	na	-0.755638879004751	0.489811710085117
786	vSRC-L308A-mut_vs_vSRC-vSRC-dead	HEM2	P05373	YGL040C	Y216	FSGNLYGPFR	FSGNLY(ph)GPFR_2	TRUE	0.782451	0.660488	up	No	172	essential	ALAD:Domain:CL0036	93.99	0.039	0.164	ordered	7.20275	0	0	0	na	na	na	na	-5.37982703911301	0.912772345831088
787	vSRC-L308A-mut_vs_vSRC-vSRC-dead	OSH7	P38755	YHR001W	Y429	FSIPAYK	FSIPAY(ph)K_2	TRUE	0.618058	0.473945	up	No	41	non-essential	No domain	92.8	0.463	0.462	ordered	-0.0710796	0	0	0	na	na	na	na	-0.333297642278663	0.158405107510691
788	vSRC-L308A-mut_vs_vSRC-vSRC-dead	TUP1	P16649	YCR084C	Y358	FSNDGEYLATGCNK	FSNDGEY(ph)LATGCNK_2	TRUE	1.2135	0.978869	up	No	137	non-essential	No domain	98.68	0.278	0.132	ordered	0.605061	7	0	0	na	na	na	na	-1.26806798859672	0.585272176674791
789	vSRC-L308A-mut_vs_vSRC-vSRC-dead	ERG6	P25087	YML008C	Y153	FTGCNVIGLNNNDYQIAK	FTGCNVIGLNNNDY(ph)QIAK_2	TRUE	2.29712	1.94854	up	No	874	non-essential	Methyltransf_11:Domain:CL0063	90.25	0.012	0.151	ordered	12.6612	0	0	0	na	na	na	na	-2.2208949607798	0.623883468462278
790	vSRC-L308A-mut_vs_vSRC-vSRC-dead	ERG6	P25087	YML008C	Y153	FTGCNVIGLNNNDYQIAK	FTGCNVIGLNNNDY(ph)QIAK_3	TRUE	1.53865	1.26177	up	No	874	non-essential	Methyltransf_11:Domain:CL0063	90.25	0.012	0.151	ordered	12.6612	0	0	0	na	na	na	na	-2.2208949607798	0.623883468462278
791	vSRC-L308A-mut_vs_vSRC-vSRC-dead	RPS0A	P32905	YGR214W	Y110	FTPGSFTNYITR	FTPGSFTNY(ph)ITR_2	TRUE	2.54366	2.11613	up	No	420	non-essential	Ribosomal_S2:Family:CL0067	92.33	0.71	0.311	ordered	-0.379191	1	0	1	na	na	RPS2	0.25841	-2.54595600525452	0.650997597409381
792	vSRC-L308A-mut_vs_vSRC-vSRC-dead	PET10	P36139	YKR046C	Y236	FTTVYENNLSK	FTTVY(ph)ENNLSK_2	TRUE	1.7699	1.446	up	No	161	non-essential	Perilipin_2:Family:No_clan	87.91	0.196	0.45	ordered	-0.666625	0	0	0	na	na	na	na	-2.73935396829434	0.926002636038411
793	vSRC-L308A-mut_vs_vSRC-vSRC-dead	TIF2	P10081	YJL138C	Y291	FTVSAIYSDLPQQER	FTVSAIY(ph)SDLPQQER_2	TRUE	2.0747	1.72405	up	No	962	non-essential	Helicase_C:Family:CL0023	90.58	0.114	0.305	ordered	1.05473	0	0	0	na	na	na	na	-0.544060266287256	0.633213381314141
794	vSRC-L308A-mut_vs_vSRC-vSRC-dead	TIF2	P10081	YJL138C	Y291	FTVSAIYSDLPQQER	FTVSAIY(ph)SDLPQQER_3	TRUE	1.99282	1.6328	up	No	962	non-essential	Helicase_C:Family:CL0023	90.58	0.114	0.305	ordered	1.05473	0	0	0	na	na	na	na	-0.544060266287256	0.633213381314141
795	vSRC-L308A-mut_vs_vSRC-vSRC-dead	ADH6	Q04894	YMR318C	Y138	FVTTYSQPYEDGYVSQGGYANYVR	FVTTYSQPYEDGYVSQGGYANY(ph)VR_3	TRUE	1.57455	1.35067	up	No	218	non-essential	ADH_N:Domain:CL0296	98.35	0.094	0.143	ordered	2.40299	0	0	0	na	na	na	na	-0.882656856323744	0.905541745869279
796	vSRC-L308A-mut_vs_vSRC-vSRC-dead	WTM1	Q12363	YOR230W	Y103	FVYQGETVSK	FVY(ph)QGETVSK_2	TRUE	1.30018	1.09957	up	No	490	non-essential	No domain	93.23	0.035	0.283	ordered	7.76515	0	0	0	na	na	na	na	-1.53273156070889	0.64138180939727
797	vSRC-L308A-mut_vs_vSRC-vSRC-dead	COX9	P07255	YDL067C	Y48	FYAELAER	FY(ph)AELAER_2	TRUE	1.78535	1.46191	up	No	102	non-essential	No domain	98.01	0.529	0.544	ordered	-0.34883	1	0	0	na	na	na	na	-5.37056652978866	0.940700808625337
798	vSRC-L308A-mut_vs_vSRC-vSRC-dead	SEC24	P40482	YIL109C	Y572	FYGHFFNR	FY(ph)GHFFNR_2	TRUE	0.604369	0.498943	up	No	117	essential	Sec23_BS:Domain:No_clan	98.27	0.098	0.193	ordered	4.40059	0	0	0	na	na	na	na	-2.60229183635613	0.651527639619156
799	vSRC-L308A-mut_vs_vSRC-vSRC-dead	BDH1	P39714	YAL060W	Y115	FYNSKPCDACQR	FY(ph)NSKPCDACQR_3	TRUE	0.624658	0.507322	up	No	189	non-essential	ADH_N:Domain:CL0296	93.38	0.365	0.347	ordered	-0.200535	0	0	0	na	na	na	na	0	0
800	vSRC-L308A-mut_vs_vSRC-vSRC-dead	HSP82	P02829	YPL240C	Y418	FYSAFSK	FY(ph)SAFSK_2	TRUE	2.0087	1.60197	up	No	2526	essential	HSP90:Family:No_clan	97.19	0.051	0.256	ordered	5.33725	0	0	0	na	na	na	na	-2.39212843082443	0.743179540477339
801	vSRC-L308A-mut_vs_vSRC-vSRC-dead	FBA1	P14540	YKL060C	Y93	GAIAAAHYIR	GAIAAAHY(ph)IR_2	TRUE	1.75589	1.52789	up	Yes	18406	essential	F_bP_aldolase:Domain:CL0036	98.82	0.29	0.198	ordered	0.958274	0	0	0	na	na	na	na	-1.4456337611796	0.515287044504729
802	vSRC-L308A-mut_vs_vSRC-vSRC-dead	PRE9	P23638	YGR135W	Y226	GANDGEVYQK	GANDGEVY(ph)QK_2	TRUE	2.57212	2.10144	up	No	226	non-essential	No domain	93.36	0.576	0.328	ordered	1.33004	0	0	0	na	na	na	na	-0.224328278701753	0.115486635380535
803	vSRC-L308A-mut_vs_vSRC-vSRC-dead	TCP1	P12612	YDR212W	Y393	GANDYSLDEMER	GANDY(ph)SLDEM(ox)ER_2	TRUE	0.581094	0.476268	up	No	185	essential	Cpn60_TCP1:Family:No_clan	84.28	0.435	0.171	ordered	1.59646	8	1	0	P39077	1.387	na	na	-0.780770730780011	0.305932203389831
804	vSRC-L308A-mut_vs_vSRC-vSRC-dead	RPL5	P26321	YPL131W	Y172	GASDGGLYVPHSENR	GASDGGLY(ph)VPHSENR_2	TRUE	2.62482	2.13135	up	Yes	1843	essential	Ribosomal_L5e:Family:CL0267	97.35	0.247	0.115	ordered	-0.663484	0	0	0	na	na	na	na	-0.661299341236845	0.200478596118054
805	vSRC-L308A-mut_vs_vSRC-vSRC-dead	RPL5	P26321	YPL131W	Y172	GASDGGLYVPHSENR	GASDGGLY(ph)VPHSENR_3	TRUE	2.73032	2.30003	up	Yes	1843	essential	Ribosomal_L5e:Family:CL0267	97.35	0.247	0.115	ordered	-0.663484	0	0	0	na	na	na	na	-0.661299341236845	0.200478596118054
806	vSRC-L308A-mut_vs_vSRC-vSRC-dead	NUP170	P38181	YBL079W	Y983	GASIEYTATALQER	GASIEY(ph)TATALQER_2	TRUE	1.33906	1.08888	up	No	66.1	non-essential	Nucleoporin_C:Family:No_clan	75.7	0.686	0.281	ordered	0.0230317	0	0	0	na	na	na	na	-2.11816898894353	0.678875608986716
807	vSRC-L308A-mut_vs_vSRC-vSRC-dead	RPL15A	P05748	YLR029C	Y81	GATYGKPTNQGVNELK	GATY(ph)GKPTNQGVNELK_2	TRUE	1.66271	1.36181	up	No	1614	essential	Ribosomal_L15e:Family:CL0652	93.14	0.749	0.534	ordered	-0.279179	0	0	0	na	na	na	na	-1.32061259610985	0.317595459236326
808	vSRC-L308A-mut_vs_vSRC-vSRC-dead	RPL15A	P05748	YLR029C	Y81	GATYGKPTNQGVNELK	GATY(ph)GKPTNQGVNELK_3	TRUE	2.06764	1.72653	up	No	1614	essential	Ribosomal_L15e:Family:CL0652	93.14	0.749	0.534	ordered	-0.279179	0	0	0	na	na	na	na	-1.32061259610985	0.317595459236326
809	vSRC-L308A-mut_vs_vSRC-vSRC-dead	PRE7	P23724	YBL041W	Y142	GAVYSFDPVGSYER	GAVY(ph)SFDPVGSYER_2	TRUE	1.5248	1.29585	up	No	20.7	essential	Proteasome:Domain:CL0052	98.82	0.086	0.228	ordered	1.12355	0	0	0	na	na	na	na	-2.76692421975454	0.746477334789732
810	vSRC-L308A-mut_vs_vSRC-vSRC-dead	DYS1	P38791	YHR068W	Y97	GCFDEEGYQK	GCFDEEGY(ph)QK_2	TRUE	1.18244	1.02966	up	No	440	essential	DS:Domain:CL0085	96.39	0.184	0.241	ordered	0.272674	0	0	0	na	na	na	na	-0.0152694213049519	0.0502074971086468
811	vSRC-L308A-mut_vs_vSRC-vSRC-dead	QRI1	P43123	YDL103C	Y126	GCYDIGLPSKK	GCY(ph)DIGLPSKK_2	TRUE	0.79372	0.613731	up	No	185	essential	UDPGP:Family:CL0110	96.25	0.133	0.231	ordered	1.31632	0	0	0	na	na	na	na	-2.98890831637982	0.759865334731497
812	vSRC-L308A-mut_vs_vSRC-vSRC-dead	QRI1	P43123	YDL103C	Y126	GCYDIGLPSK	GCY(ph)DIGLPSK_2	TRUE	1.976	1.59949	up	No	185	essential	UDPGP:Family:CL0110	96.25	0.133	0.231	ordered	1.31632	0	0	0	na	na	na	na	-2.98890831637982	0.759865334731497
813	vSRC-L308A-mut_vs_vSRC-vSRC-dead	ARG1	P22768	YOL058W	Y285	GCYEQAPLTVLR	GCY(ph)EQAPLTVLR_2	TRUE	0.926775	0.746554	up	No	1582	non-essential	Arginosuc_synth:Family:CL0039	98.68	0.024	0.169	ordered	6.01419	0	0	0	na	na	na	na	-4.32514548560089	0.864288848492447
814	vSRC-L308A-mut_vs_vSRC-vSRC-dead	AIM17	P23180	YHL021C	Y444	GCYFDSDTFK	GCY(ph)FDSDTFK_2	TRUE	0.788762	0.676803	up	No	154	non-essential	TauD:Domain:CL0029	96.87	0.012	0.243	ordered	9.12236	0	0	0	na	na	na	na	-5.11213398228147	0.956630053221606
815	vSRC-L308A-mut_vs_vSRC-vSRC-dead	BZZ1	P38822	YHR114W	Y617	GDDGSGWTYGECDGLK	GDDGSGWTY(ph)GECDGLK_2	TRUE	2.24383	1.86907	up	No	144	non-essential	SH3_9:Domain:CL0010	92.66	0.329	0.34	ordered	-0.586963	23	3	0	P47068 / Q04439 / P36006	4.232 / 0.368 / 0.23	na	na	-1.27184613912454	0.465474209650582
816	vSRC-L308A-mut_vs_vSRC-vSRC-dead	CHS1	P08004	YNL192W	Y249	GDDYQINSYLGR	GDDY(ph)QINSYLGR_2	TRUE	0.920988	0.758073	up	No	27.4	non-essential	No domain	83.5	0.027	0.423	ordered	11.1724	0	0	0	na	na	na	na	0	0.168730506028583
817	vSRC-L308A-mut_vs_vSRC-vSRC-dead	PRO2	P54885	YOR323C	Y435	GDGQVASDYLGAGGNK	GDGQVASDY(ph)LGAGGNK_2	TRUE	1.19804	0.931044	up	No	301	non-essential	No domain	97.03	0.024	0.489	ordered	7.82342	5	0	0	na	na	na	na	-1.70158547307755	0.529238584540784
818	vSRC-L308A-mut_vs_vSRC-vSRC-dead	SKY1	Q03656	YMR216C	Y195	GDKVYTEAAEDEIK	GDKVY(ph)TEAAEDEIK_2	TRUE	0.640877	0.545717	up	No	44.9	non-essential	Pkinase:Domain:CL0016	89.86	0.133	0.161	ordered	-0.0998087	0	0	0	na	na	na	na	-1.54532950035164	0.788848295676232
819	vSRC-L308A-mut_vs_vSRC-vSRC-dead	SKY1	Q03656	YMR216C	Y195	GDKVYTEAAEDEIK	GDKVY(ph)TEAAEDEIK_3	TRUE	1.02072	0.808961	up	No	44.9	non-essential	Pkinase:Domain:CL0016	89.86	0.133	0.161	ordered	-0.0998087	0	0	0	na	na	na	na	-1.54532950035164	0.788848295676232
820	vSRC-L308A-mut_vs_vSRC-vSRC-dead	TCB3	Q03640	YML072C	Y822	GDLSGVGDVDPYYTVSLNR	GDLSGVGDVDPY(ph)YTVSLNR_3	TRUE	1.58522	1.29335	up	No	290	non-essential	C2:Domain:CL0154	93.04	0.043	0.321	ordered	6.26565	0	0	0	na	na	na	na	-4.85463595078808	0.9504872895795
821	vSRC-L308A-mut_vs_vSRC-vSRC-dead	MGS1	P40151	YNL218W	Y398	GDNHYDTISAFHK	GDNHY(ph)DTISAFHK_3	TRUE	1.73868	1.51487	up	No	17.4	non-essential	AAA_assoc_2:Family:CL0671	82.96	0.439	0.273	ordered	-0.62328	0	0	0	na	na	na	na	-3.67901715395376	0.834693694501749
822	vSRC-L308A-mut_vs_vSRC-vSRC-dead	SEC11	P15367	YIR022W	Y113	GDNNAGNDISLYANKK	GDNNAGNDISLY(ph)ANKK_3	TRUE	1.37838	1.17202	up	No	44.6	essential	Peptidase_S24:Domain:CL0299	92.33	0.047	0.352	ordered	29.2564	0	0	0	na	na	na	na	-1.05454793817499	0.654780687914168
823	vSRC-L308A-mut_vs_vSRC-vSRC-dead	CRH1	P53301	YGR189C	Y160	GDTTTYDRGEFHGVDTPTDK	GDTTTY(ph)DRGEFHGVDTPTDK_3	TRUE	0.726667	0.599873	up	No	72.8	non-essential	Glyco_hydro_16:Domain:CL0004	81.05	0.475	0.251	ordered	1.78129	0	0	0	na	na	na	na	-3.23418296774721	0.822368075610396
824	vSRC-L308A-mut_vs_vSRC-vSRC-dead	BEM1	P29366	YBR200W	Y500	GDTTYKELR	GDTTY(ph)KELR_2	TRUE	1.14677	0.980566	up	No	46.3	essential	No domain	87.63	0.212	0.356	ordered	0.732112	0	0	0	na	na	na	na	-1.66694164460219	0.508604206500956
825	vSRC-L308A-mut_vs_vSRC-vSRC-dead	CDC19	P00549	YAL038W	Y479	GDTYVSIQGFK	GDTY(ph)VSIQGFK_2	TRUE	1.95242	1.68857	up	No	16568	essential	PK_C:Domain:No_clan	98.57	0.082	0.326	ordered	3.36368	0	0	0	na	na	na	na	-1.49279715117734	0.600105263157895
826	vSRC-L308A-mut_vs_vSRC-vSRC-dead	TPS1	Q00764	YBR126C	Y337	GDVEEYQYLR	GDVEEY(ph)QYLR_2	TRUE	2.2259	1.93407	up	No	270	non-essential	Glyco_transf_20:Family:CL0113	93.71	0.031	0.284	ordered	8.56818	0	0	0	na	na	na	na	-3.07778236534726	0.779455550829434
827	vSRC-L308A-mut_vs_vSRC-vSRC-dead	TPS1	Q00764	YBR126C	Y337	GDVEEYQYLR	GDVEEY(ph)QYLR_3	TRUE	0.922774	0.760142	up	No	270	non-essential	Glyco_transf_20:Family:CL0113	93.71	0.031	0.284	ordered	8.56818	0	0	0	na	na	na	na	-3.07778236534726	0.779455550829434
828	vSRC-L308A-mut_vs_vSRC-vSRC-dead	PRI2	P20457	YKL045W	Y431	GDYHGCPFR	GDY(ph)HGCPFR_2	TRUE	0.560665	0.466366	up	No	11.2	essential	DNA_primase_lrg:Family:CL0242	96.05	0.173	0.297	ordered	0.212061	0	0	0	na	na	na	na	-0.929697623326599	0.398883405612881
829	vSRC-L308A-mut_vs_vSRC-vSRC-dead	PWP1	P21304	YLR196W	Y122	GEDPYISLPNQEDSQEEKQELQVYPSDNLVLAAR	GEDPY(ph)ISLPNQEDSQEEKQELQVYPSDNLVLAAR_4	TRUE	1.73849	1.48051	up	No	309	essential	No domain	74.68	0.71	0.516	ordered	-0.173894	0	0	1	na	na	RPL15B	0.0134599999999992	-2.21934278381873	0.689945155393053
830	vSRC-L308A-mut_vs_vSRC-vSRC-dead	PWP1	P21304	YLR196W	Y122	GEDPYISLPNQEDSQEEK	GEDPY(ph)ISLPNQEDSQEEK_2	TRUE	2.35853	2.03806	up	No	309	essential	No domain	74.68	0.71	0.516	ordered	-0.173894	0	0	1	na	na	RPL15B	0.0134599999999992	-2.21934278381873	0.689945155393053
831	vSRC-L308A-mut_vs_vSRC-vSRC-dead	PWP1	P21304	YLR196W	Y122	GEDPYISLPNQEDSQEEK	GEDPY(ph)ISLPNQEDSQEEK_3	TRUE	1.96094	1.67517	up	No	309	essential	No domain	74.68	0.71	0.516	ordered	-0.173894	0	0	1	na	na	RPL15B	0.0134599999999992	-2.21934278381873	0.689945155393053
832	vSRC-L308A-mut_vs_vSRC-vSRC-dead	ABZ1	P37254	YNR033W	Y277	GEDTTYVK	GEDTTY(ph)VK_2	TRUE	1.2622	1.05014	up	No	30.9	non-essential	No domain	93.5	0.271	0.344	ordered	2.34662	0	0	0	na	na	na	na	-0.142626493780256	0.192775919732441
833	vSRC-L308A-mut_vs_vSRC-vSRC-dead	CMK2	P22517	YOL016C	Y207	GEEDLIYK	GEEDLIY(ph)K_2	TRUE	2.00832	1.68444	up	No	114	non-essential	Pkinase:Domain:CL0016	89.53	0.588	0.283	ordered	-0.103687	0	0	0	na	na	na	na	-0.27922486613178	0.267744345581743
834	vSRC-L308A-mut_vs_vSRC-vSRC-dead	MGM101	P32787	YJR144W	Y195	GEQDYFNEAGIPTATEGCK	GEQDY(ph)FNEAGIPTATEGCK_2	TRUE	0.69827	0.599108	up	No	88	non-essential	Mgm101p:Family:No_clan	95.88	0.082	0.319	ordered	2.79178	0	0	0	na	na	na	na	-3.68202775752314	0.723300019596316
835	vSRC-L308A-mut_vs_vSRC-vSRC-dead	SCW4	P53334	YGR279C	Y333	GETYGVAVPSK	GETY(ph)GVAVPSK_2	TRUE	1.72506	1.4271	up	No	179	non-essential	Glyco_hydro_17:Domain:CL0058	96.43	0.216	0.212	ordered	1.04881	0	0	0	na	na	na	na	-1.78799739336806	0.663118389628113
836	vSRC-L308A-mut_vs_vSRC-vSRC-dead	MRPS18	P42847	YNL306W	Y141	GEYEAAFQTSGR	GEY(ph)EAAFQTSGR_2	TRUE	0.572125	0.479835	up	No	23.7	essential	No domain	98.45	0.4	0.319	ordered	-0.548244	0	0	0	na	na	na	na	-4.63808783570231	0.86960748572123
837	vSRC-L308A-mut_vs_vSRC-vSRC-dead	HAM1	P47119	YJR069C	Y131	GEYHFFQGITR	GEY(ph)HFFQGITR_2	TRUE	0.742446	0.606342	up	No	128	non-essential	Ham1p_like:Domain:CL0269	97.82	0.29	0.171	ordered	1.2369	0	0	0	na	na	na	na	-0.44489212493727	0.361861460283498
838	vSRC-L308A-mut_vs_vSRC-vSRC-dead	HAM1	P47119	YJR069C	Y131	GEYHFFQGITR	GEY(ph)HFFQGITR_3	TRUE	0.989779	0.827707	up	No	128	non-essential	Ham1p_like:Domain:CL0269	97.82	0.29	0.171	ordered	1.2369	0	0	0	na	na	na	na	-0.44489212493727	0.361861460283498
839	vSRC-L308A-mut_vs_vSRC-vSRC-dead	UBP15	P50101	YMR304W	Y517	GEYQNYIIQR	GEY(ph)QNYIIQR_2	TRUE	1.88481	1.65154	up	No	62.8	non-essential	UCH:Family:CL0125	84.51	0.431	0.375	ordered	-0.855005	0	0	0	na	na	na	na	-0.741407084712429	0.43338683788122
840	vSRC-L308A-mut_vs_vSRC-vSRC-dead	SUR2	P38992	YDR297W	Y305	GFEEYQK	GFEEY(ph)QK_2	TRUE	1.06026	0.892118	up	No	163	non-essential	No domain	91.96	0.11	0.388	ordered	4.69474	0	0	0	na	na	na	na	-1.73875813364184	0.602173256866888
841	vSRC-L308A-mut_vs_vSRC-vSRC-dead	NSR1	P27476	YGR159C	Y312	GFGYVQFSNMEDAK	GFGY(ph)VQFSNMEDAK_2	TRUE	1.07955	0.862754	up	No	474	non-essential	RRM_1:Domain:CL0221	90.81	0.169	0.339	ordered	-0.480644	0	0	0	na	na	na	na	-3.38267466265823	0.949523204068659
842	vSRC-L308A-mut_vs_vSRC-vSRC-dead	YOR385W	Q08909	YOR385W	Y15	GFSGQPLSDDDNYRIEK	GFSGQPLSDDDNY(ph)RIEK_3	TRUE	2.05895	1.63012	up	No	11.5	non-essential	No domain	83.05	0.129	0.537	ordered	1.45216	0	0	0	na	na	na	na	-0.453240823141551	0.366115251772405
843	vSRC-L308A-mut_vs_vSRC-vSRC-dead	YOR385W	Q08909	YOR385W	Y15	GFSGQPLSDDDNYR	GFSGQPLSDDDNY(ph)R_2	TRUE	1.66374	1.41314	up	No	11.5	non-essential	No domain	83.05	0.129	0.537	ordered	1.45216	0	0	0	na	na	na	na	-0.453240823141551	0.366115251772405
844	vSRC-L308A-mut_vs_vSRC-vSRC-dead	PDX3	P38075	YBR035C	Y88	GFTIYSNWGTSR	GFTIY(ph)SNWGTSR_2	TRUE	1.45022	1.16415	up	No	181	non-essential	Putative_PNPOx:Domain:CL0336	98.33	0.086	0.172	ordered	5.8792	0	0	0	na	na	na	na	-2.53955034165138	0.748729792147806
845	vSRC-L308A-mut_vs_vSRC-vSRC-dead	MPM1	P40364	YJL066C	Y4	GFYEGDDNDANTK	GFY(ph)EGDDNDANTK_2	TRUE	1.15994	0.986654	up	No	35.7	non-essential	No domain	77.2	0.059	0.383	ordered	4.88076	0	0	0	na	na	na	na	0	0.153116675546084
846	vSRC-L308A-mut_vs_vSRC-vSRC-dead	TUF1	P02992	YOR187W	Y83	GGANFLDYAAIDKAPEER	GGANFLDY(ph)AAIDKAPEER_3	TRUE	1.22471	1.01148	up	No	270	non-essential	GTP_EFTU:Domain:CL0023	75.92	0.306	0.361	ordered	1.00537	0	0	0	na	na	na	na	-0.824598425720837	0.487713803902674
847	vSRC-L308A-mut_vs_vSRC-vSRC-dead	TUF1	P02992	YOR187W	Y83	GGANFLDYAAIDK	GGANFLDY(ph)AAIDK_2	TRUE	1.30365	1.0683	up	No	270	non-essential	GTP_EFTU:Domain:CL0023	75.92	0.306	0.361	ordered	1.00537	0	0	0	na	na	na	na	-0.824598425720837	0.487713803902674
848	vSRC-L308A-mut_vs_vSRC-vSRC-dead	PRD1	P25375	YCL057W	Y685	GGLYDINDNLK	GGLY(ph)DINDNLK_2	TRUE	1.4851	1.23989	up	No	164	non-essential	Peptidase_M3:Family:CL0126	95.69	0.369	0.197	ordered	-0.466723	0	0	0	na	na	na	na	-0.285912245316229	0.22346244825547
849	vSRC-L308A-mut_vs_vSRC-vSRC-dead	SEC14	P24280	YMR079W	Y278	GGLYLSDIGPWR	GGLY(ph)LSDIGPWR_2	TRUE	0.895967	0.738156	up	No	506	essential	No domain	92.56	0.29	0.319	ordered	1.15495	0	0	0	na	na	na	na	-0.00617942082995688	0.140408587257618
850	vSRC-L308A-mut_vs_vSRC-vSRC-dead	PAM16	P42949	YJL104W	Y96	GGSFYLQSK	GGSFY(ph)LQSK_2	TRUE	1.41448	1.23659	up	No	124	essential	Pam16:Family:CL0392	95.31	0.576	0.325	ordered	0.0399275	4	0	1	na	na	PAM18	3.58266	-5.90460587845985	0.933922261484099
851	vSRC-L308A-mut_vs_vSRC-vSRC-dead	PFK2	P16862	YMR205C	Y491	GGTAVAYDR	GGTAVAY(ph)DR_2	TRUE	1.31204	1.07184	up	No	1552	non-essential	PFK:Domain:CL0240	98.24	0.141	0.138	ordered	1.53171	0	0	0	na	na	na	na	-2.23604760155644	0.589262187088274
852	vSRC-L308A-mut_vs_vSRC-vSRC-dead	DMA1	P38823	YHR115C	Y284	GGTEEIYR	GGTEEIY(ph)R_2	TRUE	1.77524	1.43681	up	No	20.6	non-essential	No domain	91.55	0.224	0.286	ordered	-0.598043	0	0	0	na	na	na	na	-4.99443310963065	0.856708668397391
853	vSRC-L308A-mut_vs_vSRC-vSRC-dead	DDP1	Q99321	YOR163W	Y73	GGVEKDEPNYETTAQR	GGVEKDEPNY(ph)ETTAQR_2	TRUE	1.19134	0.997615	up	No	49.5	non-essential	NUDIX:Domain:CL0261	97.65	0.314	0.16	ordered	-0.681642	0	0	0	na	na	na	na	-0.540231673610134	0.324544179523142
854	vSRC-L308A-mut_vs_vSRC-vSRC-dead	DDP1	Q99321	YOR163W	Y73	GGVEKDEPNYETTAQR	GGVEKDEPNY(ph)ETTAQR_3	TRUE	1.54216	1.36163	up	No	49.5	non-essential	NUDIX:Domain:CL0261	97.65	0.314	0.16	ordered	-0.681642	0	0	0	na	na	na	na	-0.540231673610134	0.324544179523142
855	vSRC-L308A-mut_vs_vSRC-vSRC-dead	ZWF1	P11412	YNL241C	Y235	GGYFDSIGIIR	GGY(ph)FDSIGIIR_2	TRUE	1.29611	1.06782	up	No	369	essential	G6PD_C:Domain:CL0139	90.17	0.569	0.223	ordered	-0.484429	1	0	0	na	na	na	na	-4.49470578125544	0.8831317764804
856	vSRC-L308A-mut_vs_vSRC-vSRC-dead	GLN1	P32288	YPR035W	Y151	GGYPAPQGPYYCGVGAGK	GGY(ph)PAPQGPYYCGVGAGK_2	TRUE	1.544	1.23669	up	No	2524	essential	Gln-synt_C:Domain:CL0286	97.41	0.635	0.426	ordered	-0.083247	1	0	0	na	na	na	na	-0.556555129004281	0.370892018779343
857	vSRC-L308A-mut_vs_vSRC-vSRC-dead	IMP2'	P32351	YIL154C	Y191	GHENEDVSLEQLDGGYVR	GHENEDVSLEQLDGGY(ph)VR_3	TRUE	0.841594	0.688033	up	No	17.3	non-essential	No domain	88.35	0.153	0.372	ordered	0.130462	0	0	0	na	na	na	na	-1.91149944064044	0.689190236342503
858	vSRC-L308A-mut_vs_vSRC-vSRC-dead	SNX3	Q08826	YOR357C	Y29	GHGEPSYSEIYAEPENFLEIEVHNPK	GHGEPSYSEIY(ph)AEPENFLEIEVHNPK_3	TRUE	0.977223	0.772787	up	No	23.7	non-essential	No domain	85.07	0.714	0.534	ordered	-0.394363	0	0	0	na	na	na	na	-3.85301907977445	0.785238172654853
859	vSRC-L308A-mut_vs_vSRC-vSRC-dead	LYS1	P38998	YIR034C	Y119	GHGTLYDLEFLENDQGR	GHGTLY(ph)DLEFLENDQGR_3	TRUE	1.91521	1.5364	up	No	352	non-essential	AlaDh_PNT_N:Domain:CL0325	98.46	0.043	0.231	ordered	3.7324	0	0	0	na	na	na	na	-2.88824106004155	0.690775533267411
860	vSRC-L308A-mut_vs_vSRC-vSRC-dead	GAL10	P04397	YBR019C	Y264	GHIAALQYLEAYNENEGLCR	GHIAALQY(ph)LEAYNENEGLCR_3	TRUE	0.798241	0.613322	up	No	6.04	non-essential	GDP_Man_Dehyd:Domain:CL0063	98.63	0.192	0.22	ordered	0.00887623	0	0	0	na	na	na	na	0	NaN
861	vSRC-L308A-mut_vs_vSRC-vSRC-dead	YIL108W	P40483	YIL108W	Y446	GHIEYLPVSLGGQGPQR	GHIEY(ph)LPVSLGGQGPQR_3	TRUE	0.784745	0.63187	up	No	31.4	non-essential	No domain	96.84	0.078	0.259	ordered	0.166843	0	0	0	na	na	na	na	-1.44590067003609	0.529596429517001
862	vSRC-L308A-mut_vs_vSRC-vSRC-dead	URA8	P38627	YJR103W	Y540	GHPYYVGTQYHPEYTSK	GHPYYVGTQYHPEY(ph)TSK_3	TRUE	2.06297	1.77666	up	No	64.1	non-essential	GATase:Domain:CL0014	97.54	0.039	0.093	ordered	8.1566	0	0	0	na	na	na	na	-3.22915749209762	0.642190133466952
863	vSRC-L308A-mut_vs_vSRC-vSRC-dead	ASC1	P38011	YMR116C	Y79	GHSHIVQDCTLTADGAYALSASWDK	GHSHIVQDCTLTADGAY(ph)ALSASWDK_3	TRUE	1.71443	1.39263	up	No	4303	non-essential	No domain	95.23	0.329	0.133	ordered	-0.286598	0	0	0	na	na	na	na	-0.0693437233050532	0.20576309205418
864	vSRC-L308A-mut_vs_vSRC-vSRC-dead	ASC1	P38011	YMR116C	Y79	GHSHIVQDCTLTADGAYALSASWDK	GHSHIVQDCTLTADGAY(ph)ALSASWDK_4	TRUE	0.950951	0.771411	up	No	4303	non-essential	No domain	95.23	0.329	0.133	ordered	-0.286598	0	0	0	na	na	na	na	-0.0693437233050532	0.20576309205418
865	vSRC-L308A-mut_vs_vSRC-vSRC-dead	HPC2	Q01448	YBR215W	Y607	GHYASLER	GHY(ph)ASLER_2	TRUE	1.63898	1.3923	up	No	15.1	non-essential	No domain	72.33	0.82	0.65	disordered	0.245979	0	0	0	na	na	na	na	-2.08344419420075	0.891245563630218
866	vSRC-L308A-mut_vs_vSRC-vSRC-dead	TYW1	Q08960	YPL207W	Y517	GHYSMIK	GHY(ph)SMIK_2	TRUE	1.249	1.03879	up	No	83.7	non-essential	Radical_SAM:Domain:CL0036	93.33	0.235	0.166	ordered	0.693911	0	0	0	na	na	na	na	-2.3811421397093	0.629587491467022
867	vSRC-L308A-mut_vs_vSRC-vSRC-dead	IPP1	P00817	YBR011C	Y254	GIDLTNVTLPDTPTYSK	GIDLTNVTLPDTPTY(ph)SK_3	TRUE	1.863	1.41568	up	No	1525	essential	No domain	98.8	0.31	0.349	ordered	-0.453982	0	0	0	na	na	na	na	-0.211881816849819	0.0946615299944964
868	vSRC-L308A-mut_vs_vSRC-vSRC-dead	CCT5	P40413	YJR064W	Y467	GIDQYAFR	GIDQY(ph)AFR_2	TRUE	1.39814	1.20815	up	No	248	essential	Cpn60_TCP1:Family:No_clan	93.62	0.431	0.258	ordered	-0.614127	0	0	0	na	na	na	na	-1.41506743240674	0.552589678748712
869	vSRC-L308A-mut_vs_vSRC-vSRC-dead	ADE12	P80210	YNL220W	Y142	GIGPTYSTK	GIGPTY(ph)STK_2	TRUE	2.37073	1.63491	up	No	536	non-essential	Adenylsucc_synt:Domain:CL0023	98.57	0.078	0.225	ordered	3.43881	0	0	0	na	na	na	na	-2.62471219877991	0.740168966145992
870	vSRC-L308A-mut_vs_vSRC-vSRC-dead	TSL1	P38427	YML100W	Y967	GIHAYVYK	GIHAYVY(ph)K_2	TRUE	1.70926	1.44561	up	No	208	non-essential	Trehalose_PPase:Family:CL0137	80.37	0.231	0.237	ordered	1.14983	0	0	0	na	na	na	na	-0.627844825768788	0.366927170734046
871	vSRC-L308A-mut_vs_vSRC-vSRC-dead	ILV5	P06168	YLR355C	Y217	GINSSYAVWNDVTGK	GINSSY(ph)AVWNDVTGK_2	TRUE	1.87561	1.56524	up	No	4284	essential	IlvN:Family:CL0063	98.4	0.008	0.283	ordered	0.942852	0	0	0	na	na	na	na	-3.18600100328755	0.622891807212852
872	vSRC-L308A-mut_vs_vSRC-vSRC-dead	TY1B-DR4	Q07793	#N/A	Y859	GIPGYALHPSR	GIPGY(ph)ALHPSR_2	TRUE	0.649842	0.546489	up	No	#N/A	non-essential	No domain	92.51	0.027	0.291	ordered	5.704	0	0	0	na	na	na	na	-0.793441829868282	0.74332217628142
873	vSRC-L308A-mut_vs_vSRC-vSRC-dead	ARG4	P04076	YHR018C	Y323	GIPSTYDK	GIPSTY(ph)DK_2	TRUE	1.88393	1.42755	up	No	481	non-essential	No domain	98.22	0.247	0.307	ordered	0.516461	1	0	0	na	na	na	na	-2.94265987013499	0.852643547470153
874	vSRC-L308A-mut_vs_vSRC-vSRC-dead	ATP2	P00830	YJR121W	Y378	GISELGIYPAVDPLDSK	GISELGIY(ph)PAVDPLDSK_2	TRUE	0.654773	0.540309	up	No	984	non-essential	ATP-synt_ab:Domain:CL0023	91.64	0.4	0.233	ordered	0.422066	4	0	0	na	na	na	na	-2.52696433804519	0.731523922336097
875	vSRC-L308A-mut_vs_vSRC-vSRC-dead	TUF1	P02992	YOR187W	Y106	GITISTAHVEYETAK	GITISTAHVEY(ph)ETAK_3	TRUE	1.29951	1.15291	up	No	270	non-essential	GTP_EFTU:Domain:CL0023	94.03	0.016	0.184	ordered	8.73127	0	0	0	na	na	na	na	-1.96156461418884	0.792459648277523
876	vSRC-L308A-mut_vs_vSRC-vSRC-dead	ZTA1	P38230	YBR046C	Y65	GIYPCEKPYVLGR	GIYPCEKPY(ph)VLGR_3	TRUE	0.703842	0.545531	up	No	78.8	non-essential	ADH_N:Domain:CL0296	98.07	0.102	0.193	ordered	1.88018	0	0	0	na	na	na	na	0	0
877	vSRC-L308A-mut_vs_vSRC-vSRC-dead	EMG1	Q06287	YLR186W	Y220	GKDNFADEYVDEK	GKDNFADEY(ph)VDEK_2	TRUE	0.845844	0.683387	up	No	252	essential	EMG1:Family:CL0098	91.47	0.224	0.335	ordered	-0.0490571	0	0	0	na	na	na	na	-1.33417427498837	0.43306510607169
878	vSRC-L308A-mut_vs_vSRC-vSRC-dead	OLA1	P38219	YBR025C	Y377	GKDYVVEDGDIIYFR	GKDY(ph)VVEDGDIIYFR_3	TRUE	1.16603	0.945438	up	No	1660	non-essential	YchF-GTPase_C:Domain:CL0072	97.17	0.106	0.337	ordered	6.25199	0	0	0	na	na	na	na	-3.41838949024144	0.861074004808977
879	vSRC-L308A-mut_vs_vSRC-vSRC-dead	OLA1	P38219	YBR025C	Y386	GKDYVVEDGDIIYFR	GKDYVVEDGDIIY(ph)FR_2	TRUE	2.39792	1.99403	up	No	1660	non-essential	YchF-GTPase_C:Domain:CL0072	95.41	0.588	0.456	ordered	0.350594	0	0	0	na	na	na	na	-0.363201978900183	0.203980764092973
880	vSRC-L308A-mut_vs_vSRC-vSRC-dead	OLA1	P38219	YBR025C	Y386	GKDYVVEDGDIIYFR	GKDYVVEDGDIIY(ph)FR_3	FALSE	1.72629	1.27927	up	No	1660	non-essential	YchF-GTPase_C:Domain:CL0072	95.41	0.588	0.456	ordered	0.350594	0	0	0	na	na	na	na	-0.363201978900183	0.203980764092973
881	vSRC-L308A-mut_vs_vSRC-vSRC-dead	SHM1	P37292	YBR263W	Y293	GKEIPYELEK	GKEIPY(ph)ELEK_2	TRUE	1.05864	0.863885	up	No	336	non-essential	SHMT:Domain:CL0061	97.63	0.137	0.388	ordered	4.55204	0	0	0	na	na	na	na	-0.864651098974168	0.370951281087178
882	vSRC-L308A-mut_vs_vSRC-vSRC-dead	SSE1	P32589	YPL106C	Y589	GKLEEEYAPFASDAEK	GKLEEEY(ph)APFASDAEK_2	TRUE	1.10944	0.823575	up	No	3233	non-essential	HSP70:Family:CL0108	96.43	0.031	0.317	ordered	3.57612	0	0	0	na	na	na	na	-1.62515852083229	0.622313359155464
883	vSRC-L308A-mut_vs_vSRC-vSRC-dead	SSE1	P32589	YPL106C	Y589	GKLEEEYAPFASDAEK	GKLEEEY(ph)APFASDAEK_3	TRUE	1.99843	1.64587	up	No	3233	non-essential	HSP70:Family:CL0108	96.43	0.031	0.317	ordered	3.57612	0	0	0	na	na	na	na	-1.62515852083229	0.622313359155464
884	vSRC-L308A-mut_vs_vSRC-vSRC-dead	MVP1	P40959	YMR004W	Y432	GKPDVSGAEYDRIK	GKPDVSGAEY(ph)DRIK_3	TRUE	1.54173	1.24926	up	No	25.4	non-essential	No domain	88.57	0.282	0.453	ordered	1.17296	0	0	0	na	na	na	na	-2.01158197194404	0.600113501521952
885	vSRC-L308A-mut_vs_vSRC-vSRC-dead	MVP1	P40959	YMR004W	Y432	GKPDVSGAEYDR	GKPDVSGAEY(ph)DR_2	TRUE	3.07145	2.61462	up	No	25.4	non-essential	No domain	88.57	0.282	0.453	ordered	1.17296	0	0	0	na	na	na	na	-2.01158197194404	0.600113501521952
886	vSRC-L308A-mut_vs_vSRC-vSRC-dead	MVP1	P40959	YMR004W	Y432	GKPDVSGAEYDR	GKPDVSGAEY(ph)DR_3	TRUE	2.33735	2.08767	up	No	25.4	non-essential	No domain	88.57	0.282	0.453	ordered	1.17296	0	0	0	na	na	na	na	-2.01158197194404	0.600113501521952
887	vSRC-L308A-mut_vs_vSRC-vSRC-dead	CKA2	P19454	YOR061W	Y61	GKYSEVFSGR	GKY(ph)SEVFSGR_2	TRUE	0.887068	0.727392	up	No	132	non-essential	Pkinase:Domain:CL0016	86.22	0.345	0.355	ordered	-0.79335	4	2	0	P38930 / P43639	0.998 / 0.238	na	na	-0.323931527579655	0.767893184288154
888	vSRC-L308A-mut_vs_vSRC-vSRC-dead	YDR109C	Q04585	YDR109C	Y328	GLAETENYKK	GLAETENY(ph)KK_2	TRUE	0.738729	0.610642	up	No	7.81	non-essential	No domain	78.61	0.412	0.305	ordered	0.928902	0	0	0	na	na	na	na	-0.275614376831767	0.215121843480822
889	vSRC-L308A-mut_vs_vSRC-vSRC-dead	DED1	P06634	YOR204W	Y483	GLDIPNVTHVINYDLPSDVDDYVHR	GLDIPNVTHVINYDLPSDVDDY(ph)VHR_4	TRUE	0.914121	0.722417	up	No	349	essential	Helicase_C:Family:CL0023	88.94	0.004	0.107	ordered	6.10234	0	0	0	na	na	na	na	-4.47470955181137	0.864702292738209
890	vSRC-L308A-mut_vs_vSRC-vSRC-dead	RIB4	P50861	YOL143C	Y13	GLGKPDQVYDGSK	GLGKPDQVY(ph)DGSK_2	TRUE	1.8175	1.56406	up	No	94.3	non-essential	No domain	92.47	0.035	0.406	ordered	3.31638	1	0	0	na	na	na	na	-0.33795262335623	0.248830682881197
891	vSRC-L308A-mut_vs_vSRC-vSRC-dead	RIB4	P50861	YOL143C	Y13	GLGKPDQVYDGSK	GLGKPDQVY(ph)DGSK_3	TRUE	1.20376	1.00368	up	No	94.3	non-essential	No domain	92.47	0.035	0.406	ordered	3.31638	1	0	0	na	na	na	na	-0.33795262335623	0.248830682881197
892	vSRC-L308A-mut_vs_vSRC-vSRC-dead	QCR2	P07257	YPR191W	Y161	GLGNPLLYDGVER	GLGNPLLY(ph)DGVER_2	TRUE	1.47889	1.19716	up	No	373	non-essential	Peptidase_M16:Family:CL0094	98.1	0.059	0.265	ordered	0.550169	0	0	0	na	na	na	na	-2.63236432929474	0.67906976744186
893	vSRC-L308A-mut_vs_vSRC-vSRC-dead	SEC18	P18759	YBR080C	Y280	GLLLYGPPGTGK	GLLLY(ph)GPPGTGK_2	TRUE	0.773073	0.684658	up	No	121	essential	AAA:Domain:CL0023	91.57	0.141	0.233	ordered	1.33536	0	0	0	na	na	na	na	-1.9623089161586	0.597993264590494
894	vSRC-L308A-mut_vs_vSRC-vSRC-dead	DET1	Q99288	YDR051C	Y175	GLNNTGGVYENNEDNICEGKPGK	GLNNTGGVY(ph)ENNEDNICEGKPGK_3	TRUE	1.61727	1.36808	up	No	67.4	non-essential	No domain	80.88	0.071	0.497	ordered	11.4766	0	0	0	na	na	na	na	0	0.247162673392182
895	vSRC-L308A-mut_vs_vSRC-vSRC-dead	OYE2	Q03558	YHR179W	Y370	GLPLNKYDR	GLPLNKY(ph)DR_2	TRUE	1.01826	0.877617	up	No	454	non-essential	No domain	98.21	0.098	0.227	ordered	3.88035	0	0	0	na	na	na	na	-0.836536169057254	0.625213843926832
896	vSRC-L308A-mut_vs_vSRC-vSRC-dead	ECM16	Q04217	YMR128W	Y165	GNEQTNEILYEEYEPK	GNEQTNEILY(ph)EEYEPK_2	TRUE	0.674275	0.570555	up	No	66.7	essential	No domain	74.35	0.51	0.627	disordered	0.983319	0	0	0	na	na	na	na	-1.65426862310803	0.617692899150059
897	vSRC-L308A-mut_vs_vSRC-vSRC-dead	YMR124W	P39523	YMR124W	Y229	GNMSNTEYR	GNMSNTEY(ph)R_2	TRUE	1.14782	0.971641	up	No	28	non-essential	No domain	85.14	0.498	0.508	ordered	-0.974401	0	0	0	na	na	na	na	-3.37878323313502	0.977285537143501
898	vSRC-L308A-mut_vs_vSRC-vSRC-dead	GAL2	P13181	YLR081W	Y556	GNNYDLEDLQHDDKPWYK	GNNY(ph)DLEDLQHDDKPWYK_3	TRUE	1.97537	1.64155	up	No	5.28	non-essential	No domain	80.14	0.2	0.432	ordered	4.94636	0	0	0	na	na	na	na	0	0
899	vSRC-L308A-mut_vs_vSRC-vSRC-dead	GAL2	P13181	YLR081W	Y556	GNNYDLEDLQHDDKPWYK	GNNY(ph)DLEDLQHDDKPWYK_4	TRUE	1.02679	0.85866	up	No	5.28	non-essential	No domain	80.14	0.2	0.432	ordered	4.94636	0	0	0	na	na	na	na	0	0
900	vSRC-L308A-mut_vs_vSRC-vSRC-dead	FAS1	P07149	YKL182W	Y1416	GNYTDFENTFQK	GNY(ph)TDFENTFQK_2	TRUE	1.31627	1.09134	up	No	1976	essential	No domain	90.81	0.133	0.241	ordered	2.81251	0	0	0	na	na	na	na	-1.67214548964337	0.603182751540041
901	vSRC-L308A-mut_vs_vSRC-vSRC-dead	PDA1	P16387	YER178W	Y304	GPLVLEYETYR	GPLVLEY(ph)ETYR_2	TRUE	1.64385	1.37889	up	No	484	non-essential	E1_dh:Family:CL0254	98.83	0	0.156	ordered	13.53	0	0	0	na	na	na	na	-1.24527106776035	0.574938882968721
902	vSRC-L308A-mut_vs_vSRC-vSRC-dead	PDB1	P32473	YBR221C	Y172	GPNGAAVGVGAQHSQDFSPWYGSIPGLK	GPNGAAVGVGAQHSQDFSPWY(ph)GSIPGLK_3	TRUE	1.49629	1.21406	up	No	195	non-essential	Transket_pyr:Domain:CL0254	98.82	0.004	0.196	ordered	12.6688	0	0	0	na	na	na	na	-1.27946348067988	0.735941320293399
903	vSRC-L308A-mut_vs_vSRC-vSRC-dead	VID30	P53076	YGL227W	Y846	GQELSNEFIYDTK	GQELSNEFIY(ph)DTK_2	TRUE	1.51869	1.26965	up	No	21.2	non-essential	CLTH:Domain:No_clan	78.14	0.639	0.348	ordered	-0.0924588	0	0	0	na	na	na	na	-1.22831596725894	0.577181582396743
904	vSRC-L308A-mut_vs_vSRC-vSRC-dead	ILV3	P39522	YJR016C	Y44	GQGASQAMLYATGFK	GQGASQAMLY(ph)ATGFK_2	TRUE	1.35974	1.17296	up	No	1371	essential	No domain	98.45	0.447	0.435	ordered	1.48791	0	0	0	na	na	na	na	-1.2627343234508	0.372896607576712
905	vSRC-L308A-mut_vs_vSRC-vSRC-dead	TAE1	P38340	YBR261C	Y119	GQIGQIYEVGMQDWTPDAGK	GQIGQIY(ph)EVGMQDWTPDAGK_3	TRUE	0.701527	0.574443	up	No	53	non-essential	Methyltransf_PK:Family:CL0063	98.83	0.137	0.337	ordered	0.867427	0	0	0	na	na	na	na	-1.64284143511149	0.43606631841926
906	vSRC-L308A-mut_vs_vSRC-vSRC-dead	SUP45	P12385	YBR143C	Y45	GQIPLYQK	GQIPLY(ph)QK_2	TRUE	1.83313	1.57814	up	No	717	essential	eRF1_1:Domain:CL0267	92.55	0.094	0.301	ordered	0.644701	0	0	0	na	na	na	na	-0.863904704920622	0.269710293320484
907	vSRC-L308A-mut_vs_vSRC-vSRC-dead	HTS1	P07263	YPR033C	Y269	GQSEETADKIGEYVK	GQSEETADKIGEY(ph)VK_3	TRUE	0.64924	0.542489	up	No	377	essential	tRNA-synt_His:Domain:CL0040	96.79	0.047	0.288	ordered	4.5059	0	0	0	na	na	na	na	-0.402747225624743	0.571235716696398
908	vSRC-L308A-mut_vs_vSRC-vSRC-dead	SRX1	P36077	YKL086W	Y78	GQTLYYAFGGCHR	GQTLY(ph)YAFGGCHR_3	TRUE	1.05501	0.901408	up	No	20.8	non-essential	ParBc:Family:CL0248	96.57	0.188	0.235	ordered	0.140384	0	0	0	na	na	na	na	-3.73425027315717	0.723607647547797
909	vSRC-L308A-mut_vs_vSRC-vSRC-dead	SSC1	P0CS90	YJR045C	Y138	GQTYSPAQIGGFVLNK	GQTY(ph)SPAQIGGFVLNK_2	TRUE	2.38516	2.11315	up	No	890	essential	HSP70:Family:CL0108	96.64	0.086	0.127	ordered	1.16752	0	0	0	na	na	na	na	-1.01458309856201	0.61813352650006
910	vSRC-L308A-mut_vs_vSRC-vSRC-dead	SSC1	P0CS90	YJR045C	Y138	GQTYSPAQIGGFVLNK	GQTY(ph)SPAQIGGFVLNK_3	TRUE	1.56592	1.30969	up	No	890	essential	HSP70:Family:CL0108	96.64	0.086	0.127	ordered	1.16752	0	0	0	na	na	na	na	-1.01458309856201	0.61813352650006
911	vSRC-L308A-mut_vs_vSRC-vSRC-dead	TRR2	P38816	YHR106W	Y291	GQVDEEETGYIK	GQVDEEETGY(ph)IK_2	TRUE	1.44935	1.22656	up	No	41.6	non-essential	Pyr_redox_2:Domain:CL0063	98.28	0.031	0.346	ordered	3.9267	0	0	0	na	na	na	na	-0.0657425786172673	0.281779008925823
912	vSRC-L308A-mut_vs_vSRC-vSRC-dead	VMA1	P17255	YDL185W	Y331	GRETMYSVVQK	GRETMY(ph)SVVQK_2	TRUE	1.46231	1.17008	up	No	1976	non-essential	ATP-synt_ab:Domain:CL0023	85.69	0.098	0.235	ordered	0.672798	0	0	0	na	na	na	na	-1.22427929628855	0.553976993412644
913	vSRC-L308A-mut_vs_vSRC-vSRC-dead	VMA1	P17255	YDL185W	Y331	GRETMYSVVQK	GRETMY(ph)SVVQK_3	TRUE	1.64895	1.37956	up	No	1976	non-essential	ATP-synt_ab:Domain:CL0023	85.69	0.098	0.235	ordered	0.672798	0	0	0	na	na	na	na	-1.22427929628855	0.553976993412644
914	vSRC-L308A-mut_vs_vSRC-vSRC-dead	PFK2	P16862	YMR205C	Y919	GSHVVYNSIR	GSHVVY(ph)NSIR_2	TRUE	2.46839	2.15284	up	No	1552	non-essential	No domain	96.63	0.322	0.17	ordered	1.38252	0	0	0	na	na	na	na	-1.57782979959502	0.504446640316206
915	vSRC-L308A-mut_vs_vSRC-vSRC-dead	HSP60	P19882	YLR259C	Y382	GSIDITTTNSYEKEK	GSIDITTTNSY(ph)EKEK_3	TRUE	1.33497	1.17343	up	No	1022	essential	Cpn60_TCP1:Family:No_clan	80.2	0.455	0.357	ordered	-0.507367	1	0	0	na	na	na	na	-0.952308983371509	0.499884946385015
916	vSRC-L308A-mut_vs_vSRC-vSRC-dead	HSP60	P19882	YLR259C	Y382	GSIDITTTNSYEK	GSIDITTTNSY(ph)EK_2	TRUE	1.43157	1.13464	up	No	1022	essential	Cpn60_TCP1:Family:No_clan	80.2	0.455	0.357	ordered	-0.507367	1	0	0	na	na	na	na	-0.952308983371509	0.499884946385015
917	vSRC-L308A-mut_vs_vSRC-vSRC-dead	DLD3	P39976	YEL071W	Y292	GSIECTIEYLK	GSIECTIEY(ph)LK_2	TRUE	1.15656	0.942613	up	No	782	non-essential	FAD-oxidase_C:Domain:CL0277	97.38	0.408	0.258	ordered	-1.77481	0	0	0	na	na	na	na	-0.110729672043381	0.158026001591934
918	vSRC-L308A-mut_vs_vSRC-vSRC-dead	PIN3	Q06449	YPR154W	Y31	GSNVISNDVYDQINK	GSNVISNDVY(ph)DQINK_2	TRUE	2.45578	1.92726	up	No	46.6	non-essential	No domain	93.57	0.149	0.46	ordered	1.37034	0	0	0	na	na	na	na	-1.28045345624589	0.467124631992149
919	vSRC-L308A-mut_vs_vSRC-vSRC-dead	RPL38	P49167	YLR325C	Y52	GSSSLYTLVINDAGK	GSSSLY(ph)TLVINDAGK_2	TRUE	1.53972	1.3646	up	Yes	912	non-essential	Ribosomal_L38e:Family:No_clan	97.22	0.09	0.275	ordered	0.042222	0	0	0	na	na	na	na	-4.91937299233353	0.856755841517101
920	vSRC-L308A-mut_vs_vSRC-vSRC-dead	SPN1	Q06505	YPR133C	Y348	GSSVQTLYEQAAAR	GSSVQTLY(ph)EQAAAR_2	TRUE	1.00667	0.744576	up	No	68.4	essential	No domain	81.75	0.541	0.613	disordered	0.181254	0	0	0	na	na	na	na	-1.7218771716705	0.594424460431655
921	vSRC-L308A-mut_vs_vSRC-vSRC-dead	GAL10	P04397	YBR019C	Y292	GSTVFEVYHAFCK	GSTVFEVY(ph)HAFCK_2	TRUE	2.12003	1.63449	up	No	6.04	non-essential	GDP_Man_Dehyd:Domain:CL0063	97.82	0.059	0.236	ordered	0.549855	0	0	0	na	na	na	na	0	NaN
922	vSRC-L308A-mut_vs_vSRC-vSRC-dead	GAL10	P04397	YBR019C	Y292	GSTVFEVYHAFCK	GSTVFEVY(ph)HAFCK_3	TRUE	1.97306	1.68506	up	No	6.04	non-essential	GDP_Man_Dehyd:Domain:CL0063	97.82	0.059	0.236	ordered	0.549855	0	0	0	na	na	na	na	0	NaN
923	vSRC-L308A-mut_vs_vSRC-vSRC-dead	YMR027W	Q04371	YMR027W	Y18	GTFGEYTASTR	GTFGEY(ph)TASTR_2	TRUE	2.74376	2.24702	up	No	177	non-essential	No domain	97.15	0.306	0.217	ordered	-1.08179	0	0	0	na	na	na	na	-0.776328497929273	0.278991596638655
924	vSRC-L308A-mut_vs_vSRC-vSRC-dead	ELP3	Q02908	YPL086C	Y338	GTGLYELWK	GTGLY(ph)ELWK_2	TRUE	0.928211	0.789382	up	No	51.4	non-essential	Radical_SAM_C:Family:No_clan	97.05	0.184	0.27	ordered	-0.335875	0	0	0	na	na	na	na	-2.46460992440956	0.586039037761709
925	vSRC-L308A-mut_vs_vSRC-vSRC-dead	CDC60	P26637	YPL160W	Y420	GTGVVTCVPSNSPDDYITTK	GTGVVTCVPSNSPDDY(ph)ITTK_2	TRUE	2.57627	2.24895	up	No	1181	essential	tRNA-synt_1:Family:CL0039	95.32	0.106	0.182	ordered	1.03743	0	0	0	na	na	na	na	-2.00901806459956	0.631352760810256
926	vSRC-L308A-mut_vs_vSRC-vSRC-dead	CDC60	P26637	YPL160W	Y420	GTGVVTCVPSNSPDDYITTK	GTGVVTCVPSNSPDDY(ph)ITTK_3	TRUE	2.42615	2.08929	up	No	1181	essential	tRNA-synt_1:Family:CL0039	95.32	0.106	0.182	ordered	1.03743	0	0	0	na	na	na	na	-2.00901806459956	0.631352760810256
927	vSRC-L308A-mut_vs_vSRC-vSRC-dead	MET6	P05694	YER091C	Y470	GTISAEEYEK	GTISAEEY(ph)EK_2	TRUE	0.827068	0.688047	up	No	5820	non-essential	Meth_synt_2:Domain:CL0160	98.4	0.098	0.357	ordered	1.39915	0	0	0	na	na	na	na	-4.63192287170091	0.854093747855329
928	vSRC-L308A-mut_vs_vSRC-vSRC-dead	SPC2	Q04969	YML055W	Y111	GTKEEIYVK	GTKEEIY(ph)VK_2	TRUE	1.68873	1.40461	up	No	72.1	non-essential	SPC25:Family:No_clan	89.86	0.173	0.319	ordered	1.47914	0	0	0	na	na	na	na	-0.439443239549598	0.106074074074074
929	vSRC-L308A-mut_vs_vSRC-vSRC-dead	HDA2	Q06629	YDR295C	Y444	GTVPLYEKR	GTVPLY(ph)EKR_2	TRUE	0.757937	0.637627	up	No	27.8	non-essential	No domain	93.94	0.529	0.444	ordered	-0.188302	0	0	0	na	na	na	na	-0.130304826358435	0.180014063598719
930	vSRC-L308A-mut_vs_vSRC-vSRC-dead	HDA2	Q06629	YDR295C	Y444	GTVPLYEK	GTVPLY(ph)EK_2	TRUE	0.994345	0.788308	up	No	27.8	non-essential	No domain	93.94	0.529	0.444	ordered	-0.188302	0	0	0	na	na	na	na	-0.130304826358435	0.180014063598719
931	vSRC-L308A-mut_vs_vSRC-vSRC-dead	AMS1	P22855	YGL156W	Y571	GTYTSQAQTK	GTY(ph)TSQAQTK_2	TRUE	1.30375	1.0672	up	No	34	non-essential	Alpha-mann_mid:Domain:CL0599	98.21	0.012	0.079	ordered	2.07991	0	0	0	na	na	na	na	-3.16762912702999	0.856802663232328
932	vSRC-L308A-mut_vs_vSRC-vSRC-dead	YIM1	P28625	YMR152W	Y339	GTYKPPIDSVYEFDQYK	GTYKPPIDSVY(ph)EFDQYK_3	TRUE	1.68345	1.39668	up	No	48.8	non-essential	ADH_zinc_N_2:Domain:CL0063	98.67	0.188	0.263	ordered	-0.648518	0	0	0	na	na	na	na	-0.336916391641459	0.68099221228728
933	vSRC-L308A-mut_vs_vSRC-vSRC-dead	RPT6	Q01939	YGL048C	Y368	GVCTEAGMYALR	GVCTEAGMY(ph)ALR_2	TRUE	1.15832	0.934721	up	No	295	essential	AAA_lid_3:Domain:CL0671	90.89	0.176	0.328	ordered	-0.0931849	14	0	0	na	na	na	na	-0.844854578166907	0.345555968761621
934	vSRC-L308A-mut_vs_vSRC-vSRC-dead	TIF2	P10081	YJL138C	Y40	GVFGYGFEEPSAIQQR	GVFGY(ph)GFEEPSAIQQR_2	TRUE	1.57843	1.27511	up	No	962	non-essential	No domain	92.88	0.388	0.278	ordered	0.102238	0	0	0	na	na	na	na	-0.276092170880317	0.503531920565107
935	vSRC-L308A-mut_vs_vSRC-vSRC-dead	ADH1	P00330	YOL086C	Y13	GVIFYESHGK	GVIFY(ph)ESHGK_2	TRUE	3.09922	2.62344	up	No	9801	non-essential	No domain	98.12	0.435	0.364	ordered	0.502339	0	0	0	na	na	na	na	0	0.0477234911511117
936	vSRC-L308A-mut_vs_vSRC-vSRC-dead	ERG11	P10614	YHR007C	Y140	GVIYDCPNSR	GVIY(ph)DCPNSR_2	TRUE	2.30006	1.941	up	No	440	essential	p450:Domain:No_clan	98.27	0.192	0.168	ordered	-1.64124	43	0	0	na	na	na	na	-1.68975817016686	0.887884806355511
937	vSRC-L308A-mut_vs_vSRC-vSRC-dead	RPT4	P53549	YOR259C	Y221	GVLLYGPPGTGK	GVLLY(ph)GPPGTGK_2	TRUE	0.90984	0.718816	up	No	199	essential	AAA:Domain:CL0023	93.35	0.09	0.245	ordered	4.88467	0	0	0	na	na	na	na	-2.79883196110613	0.692039022040226
938	vSRC-L308A-mut_vs_vSRC-vSRC-dead	PUF2	Q12221	YPR042C	Y530	GVSDTNYFGPLPEHNSK	GVSDTNY(ph)FGPLPEHNSK_3	TRUE	1.15002	0.932828	up	No	27.1	non-essential	No domain	93.12	0.439	0.438	ordered	-0.862644	0	0	0	na	na	na	na	-0.531583940531947	0.452626852267625
939	vSRC-L308A-mut_vs_vSRC-vSRC-dead	ERG11	P10614	YHR007C	Y460	GVSSPYLPFGGGR	GVSSPY(ph)LPFGGGR_2	TRUE	2.71329	2.24567	up	No	440	essential	p450:Domain:No_clan	98.62	0.059	0.189	ordered	4.17799	0	0	0	na	na	na	na	-1.39499443499184	0.842502482621649
940	vSRC-L308A-mut_vs_vSRC-vSRC-dead	MDH2	P22133	YOL126C	Y337	GVSYVDYDIVNR	GVSYVDY(ph)DIVNR_2	TRUE	0.650573	0.528267	up	No	121	non-essential	Ldh_1_C:Domain:CL0341	98.42	0.239	0.235	ordered	-0.496503	0	0	0	na	na	na	na	-0.445244253815194	0.322161709258483
941	vSRC-L308A-mut_vs_vSRC-vSRC-dead	YJU3	P28321	YKL094W	Y93	GVTDEYHVFNDLEHFVEK	GVTDEY(ph)HVFNDLEHFVEK_3	TRUE	1.19179	0.957401	up	No	61.7	non-essential	Hydrolase_4:Family:CL0028	98.5	0.576	0.23	ordered	0.115042	3	0	0	na	na	na	na	-0.109733522024603	0.440780619111709
942	vSRC-L308A-mut_vs_vSRC-vSRC-dead	NMA111	P53920	YNL123W	Y899	GVYCTFR	GVY(ph)CTFR_2	TRUE	0.810946	0.691713	up	No	105	non-essential	PDZ_1:Domain:CL0466	97.7	0	0.178	ordered	7.05602	0	0	0	na	na	na	na	-3.88045142129973	0.810942120828052
943	vSRC-L308A-mut_vs_vSRC-vSRC-dead	PEP4	P07267	YPL154C	Y324	GWTGQYTLDCNTR	GWTGQY(ph)TLDCNTR_2	TRUE	1.47918	1.24781	up	No	170	non-essential	Asp:Family:CL0129	94.06	0.118	0.394	ordered	0.240857	0	0	0	na	na	na	na	-1.75642268154053	0.690798024434624
944	vSRC-L308A-mut_vs_vSRC-vSRC-dead	STT4	P37297	YLR305C	Y1888	GYDEFQR	GY(ph)DEFQR_2	TRUE	1.17477	0.956813	up	No	5.47	essential	No domain	84.18	0.035	0.315	ordered	10.6206	0	0	0	na	na	na	na	-4.97508650522657	0.913390408112376
945	vSRC-L308A-mut_vs_vSRC-vSRC-dead	NSR1	P27476	YGR159C	Y211	GYGYVDFENK	GY(ph)GYVDFENK_2	TRUE	1.61941	1.384	up	No	474	non-essential	RRM_1:Domain:CL0221	91.39	0.227	0.307	ordered	-1.43611	1	0	0	na	na	na	na	-2.25249491474735	0.891926255562619
946	vSRC-L308A-mut_vs_vSRC-vSRC-dead	PDC1	P06169	YLR044C	Y344	GYKPVAVPAR	GY(ph)KPVAVPAR_2	TRUE	0.841484	0.732461	up	Yes	14380	non-essential	No domain	98.59	0.118	0.415	ordered	6.67731	0	0	0	na	na	na	na	0	0.0680160807778609
947	vSRC-L308A-mut_vs_vSRC-vSRC-dead	GRS1	P38088	YBR121C	Y247	GYLRPETAQGQFLNFNK	GY(ph)LRPETAQGQFLNFNK_3	TRUE	1.04722	0.850511	up	No	1441	essential	No domain	97.86	0.043	0.274	ordered	0.818708	0	0	0	na	na	na	na	-3.71283058797626	0.843835825450107
948	vSRC-L308A-mut_vs_vSRC-vSRC-dead	ACT1	P60010	YFL039C	Y198	GYSFSTTAER	GY(ph)SFSTTAER_2	TRUE	2.36322	2.05535	up	Yes	2040	essential	Actin:Family:CL0108	96.09	0.235	0.273	ordered	-0.399338	0	0	0	na	na	na	na	-0.318689705869609	0.218552354181307
949	vSRC-L308A-mut_vs_vSRC-vSRC-dead	ENT2	Q05785	YLR206W	Y16	GYSSTQVLVR	GY(ph)SSTQVLVR_2	TRUE	1.59682	1.31619	up	No	40.9	non-essential	ENTH:Domain:CL0009	84.08	0.22	0.328	ordered	-1.74413	0	0	0	na	na	na	na	-4.81047075318537	0.894162152867337
950	vSRC-L308A-mut_vs_vSRC-vSRC-dead	IML1	P47170	YJR138W	Y394	GYSVANGR	GY(ph)SVANGR_2	TRUE	0.613185	0.501117	up	No	13.4	non-essential	IML1:Family:No_clan	73.62	0.522	0.385	ordered	-0.105126	0	0	0	na	na	na	na	-0.124545366410404	0.107420024927295
951	vSRC-L308A-mut_vs_vSRC-vSRC-dead	URA1	P28272	YKL216W	Y301	GYTSIDQFR	GY(ph)TSIDQFR_2	TRUE	2.67296	2.32788	up	No	1071	non-essential	No domain	98.45	0.271	0.339	ordered	-0.198754	0	0	0	na	na	na	na	-1.30423202963038	0.585848423876593
952	vSRC-L308A-mut_vs_vSRC-vSRC-dead	YIL108W	P40483	YIL108W	Y338	GYTTLNR	GY(ph)TTLNR_2	TRUE	1.11053	0.914788	up	No	31.4	non-essential	Metallopep:Family:CL0126	96.3	0.086	0.147	ordered	1.06265	0	0	0	na	na	na	na	-3.82523124563995	0.861984190022316
953	vSRC-L308A-mut_vs_vSRC-vSRC-dead	ACO1	P19414	YLR304C	Y541	GYDAGENTYQAPPADR	GYDAGENTY(ph)QAPPADR_2	TRUE	3.06981	2.68341	up	No	1309	non-essential	No domain	98.33	0.098	0.409	ordered	2.11398	0	0	0	na	na	na	na	-2.12423279168329	0.542588458155741
954	vSRC-L308A-mut_vs_vSRC-vSRC-dead	HSP78	P33416	YDR258C	Y752	GYDQLYGARPLNR	GYDQLY(ph)GARPLNR_3	TRUE	0.929503	0.708468	up	No	355	non-essential	ClpB_D2-small:Domain:CL0671	79.39	0.494	0.303	ordered	-0.105109	5	0	0	na	na	na	na	-0.862948440997367	0.566783489096573
955	vSRC-L308A-mut_vs_vSRC-vSRC-dead	HSP78	P33416	YDR258C	Y752	GYDQLYGAR	GYDQLY(ph)GAR_2	TRUE	1.57378	1.33628	up	No	355	non-essential	ClpB_D2-small:Domain:CL0671	79.39	0.494	0.303	ordered	-0.105109	5	0	0	na	na	na	na	-0.862948440997367	0.566783489096573
956	vSRC-L308A-mut_vs_vSRC-vSRC-dead	NSR1	P27476	YGR159C	Y213	GYGYVDFENK	GYGY(ph)VDFENK_2	TRUE	1.61824	1.25488	up	No	474	non-essential	RRM_1:Domain:CL0221	92.64	0.18	0.318	ordered	-1.82494	0	0	0	na	na	na	na	-1.90509115934451	0.854418308963763
957	vSRC-L308A-mut_vs_vSRC-vSRC-dead	ACS2	P52910	YLR153C	Y112	HAFANPDKPALIYEADDESDNK	HAFANPDKPALIY(ph)EADDESDNK_3	TRUE	1.8319	1.55299	up	No	1085	essential	AMP-binding:Family:CL0378	98.72	0.024	0.263	ordered	14.9642	0	0	0	na	na	na	na	-0.986735989320026	0.540382244143033
958	vSRC-L308A-mut_vs_vSRC-vSRC-dead	IDP2	P41939	YLR174W	Y139	HAFGDQYK	HAFGDQY(ph)K_2	TRUE	1.3992	1.18386	up	No	57.8	non-essential	Iso_dh:Domain:CL0270	89.12	0.345	0.284	ordered	0.911021	1	0	0	na	na	na	na	-4.51439710882641	0.737413749041656
959	vSRC-L308A-mut_vs_vSRC-vSRC-dead	NOP1	P15646	YDL014W	Y97	HAGVYIAR	HAGVY(ph)IAR_2	TRUE	2.46933	2.05915	up	No	440	essential	Fibrillarin:Domain:CL0063	93.92	0.231	0.334	ordered	0.461848	0	0	1	na	na	FCF2	5.7238	-1.738352052618	0.59264030920364
960	vSRC-L308A-mut_vs_vSRC-vSRC-dead	ILV6	P25605	YCL009C	Y65	HATRPPLPTLDTPSWNANSAVSSIIYETPAPSR	HATRPPLPTLDTPSWNANSAVSSIIY(ph)ETPAPSR_4	TRUE	1.84175	1.55233	up	No	292	non-essential	No domain	95.65	0.745	0.607	disordered	-0.0677615	0	0	0	na	na	na	na	-2.5599829150246	0.619315278487481
961	vSRC-L308A-mut_vs_vSRC-vSRC-dead	KGD1	P20967	YIL125W	Y694	HAVLHDQQSEAIYTPLSTLNNEK	HAVLHDQQSEAIY(ph)TPLSTLNNEK_3	TRUE	2.42164	2.0338	up	No	261	non-essential	Transket_pyr:Domain:CL0254	96.41	0.153	0.348	ordered	0.391008	0	0	0	na	na	na	na	-1.127220938423	0.549060326030526
962	vSRC-L308A-mut_vs_vSRC-vSRC-dead	KGD1	P20967	YIL125W	Y694	HAVLHDQQSEAIYTPLSTLNNEK	HAVLHDQQSEAIY(ph)TPLSTLNNEK_4	TRUE	1.82879	1.49902	up	No	261	non-essential	Transket_pyr:Domain:CL0254	96.41	0.153	0.348	ordered	0.391008	0	0	0	na	na	na	na	-1.127220938423	0.549060326030526
963	vSRC-L308A-mut_vs_vSRC-vSRC-dead	GSC2	P40989	YGR032W	Y1260	HCEYYQCGK	HCEY(ph)YQCGK_2	TRUE	1.42842	1.16286	up	No	162	non-essential	Glucan_synthase:Family:CL0111	88.61	0.02	0.069	ordered	11.6187	0	0	0	na	na	na	na	-5.38813206777818	0.920482797894357
964	vSRC-L308A-mut_vs_vSRC-vSRC-dead	THI7	Q05998	YLR237W	Y515	HDDKDYYGAFTDEEAR	HDDKDY(ph)YGAFTDEEAR_3	TRUE	1.08434	0.866409	up	No	26.4	non-essential	No domain	90.47	0.031	0.31	ordered	1.83605	0	0	0	na	na	na	na	-2.16528153797896	0.637404244078542
965	vSRC-L308A-mut_vs_vSRC-vSRC-dead	THI7	Q05998	YLR237W	Y516	HDDKDYYGAFTDEEAR	HDDKDYY(ph)GAFTDEEAR_3	TRUE	1.36765	1.15238	up	No	26.4	non-essential	No domain	90.74	0.039	0.31	ordered	5.83182	0	0	0	na	na	na	na	-1.62121614453019	0.506295676675178
966	vSRC-L308A-mut_vs_vSRC-vSRC-dead	MET18	P40469	YIL128W	Y236	HDPYKISNQDLK	HDPY(ph)KISNQDLK_2	TRUE	1.58182	1.34808	up	No	59.4	non-essential	MMS19_N:Domain:No_clan	76.49	0.533	0.374	ordered	-0.617074	0	0	0	na	na	na	na	-3.18916672918354	0.859803071271874
967	vSRC-L308A-mut_vs_vSRC-vSRC-dead	MET18	P40469	YIL128W	Y236	HDPYKISNQDLK	HDPY(ph)KISNQDLK_3	TRUE	2.26687	1.89654	up	No	59.4	non-essential	MMS19_N:Domain:No_clan	76.49	0.533	0.374	ordered	-0.617074	0	0	0	na	na	na	na	-3.18916672918354	0.859803071271874
968	vSRC-L308A-mut_vs_vSRC-vSRC-dead	ERG6	P25087	YML008C	Y110	HEHYLAYK	HEHY(ph)LAYK_2	TRUE	1.54519	1.23882	up	No	874	non-essential	No domain	98.52	0.286	0.25	ordered	-0.367001	0	0	0	na	na	na	na	-1.71253072815402	0.535248041775457
969	vSRC-L308A-mut_vs_vSRC-vSRC-dead	YDJ1	P25491	YNL064C	Y128	HEISASLEELYKGR	HEISASLEELY(ph)KGR_3	TRUE	1.11647	0.960457	up	No	1297	non-essential	DnaJ_C:Domain:No_clan	94.94	0.125	0.304	ordered	-0.660189	0	0	0	na	na	na	na	-2.80305273472379	0.789345000643418
970	vSRC-L308A-mut_vs_vSRC-vSRC-dead	PGK1	P00560	YCR012W	Y159	HELSSLADVYINDAFGTAHR	HELSSLADVY(ph)INDAFGTAHR_3	TRUE	1.26087	0.952957	up	No	18044	essential	PGK:Domain:No_clan	98.87	0	0.145	ordered	14.413	0	0	0	na	na	na	na	-3.06930616017881	0.817013735046522
971	vSRC-L308A-mut_vs_vSRC-vSRC-dead	YOR022C	Q12204	YOR022C	Y709	HENASEIYVKR	HENASEIY(ph)VKR_3	TRUE	0.863253	0.722823	up	No	7.07	non-essential	No domain	90.34	0.471	0.467	ordered	0.707023	0	0	0	na	na	na	na	-0.0247534135358288	0.0176020032405362
972	vSRC-L308A-mut_vs_vSRC-vSRC-dead	YOR022C	Q12204	YOR022C	Y709	HENASEIYVK	HENASEIY(ph)VK_2	TRUE	0.884621	0.779961	up	No	7.07	non-essential	No domain	90.34	0.471	0.467	ordered	0.707023	0	0	0	na	na	na	na	-0.0247534135358288	0.0176020032405362
973	vSRC-L308A-mut_vs_vSRC-vSRC-dead	LIA1	P47120	YJR070C	Y83	HEVAYVLGQTK	HEVAY(ph)VLGQTK_2	TRUE	1.08685	0.915628	up	No	464	non-essential	No domain	98.16	0.161	0.179	ordered	1.39119	0	0	0	na	na	na	na	-3.04443587345683	0.781601749129484
974	vSRC-L308A-mut_vs_vSRC-vSRC-dead	PDI1	P17967	YCL043C	Y188	HFNDYDFVSAENADDDFK	HFNDY(ph)DFVSAENADDDFK_2	TRUE	1.11085	0.916748	up	No	370	essential	Thioredoxin_6:Domain:CL0172	93.84	0.09	0.277	ordered	2.58507	0	0	0	na	na	na	na	-0.507359483877355	0.630369026013309
975	vSRC-L308A-mut_vs_vSRC-vSRC-dead	PDI1	P17967	YCL043C	Y188	HFNDYDFVSAENADDDFK	HFNDY(ph)DFVSAENADDDFK_3	TRUE	1.57259	1.25472	up	No	370	essential	Thioredoxin_6:Domain:CL0172	93.84	0.09	0.277	ordered	2.58507	0	0	0	na	na	na	na	-0.507359483877355	0.630369026013309
976	vSRC-L308A-mut_vs_vSRC-vSRC-dead	CIT1	P00890	YNR001C	Y382	HFPDYELFK	HFPDY(ph)ELFK_2	TRUE	1.49888	1.19954	up	No	292	non-essential	Citrate_synt:Domain:No_clan	96.55	0.208	0.194	ordered	0.253688	0	0	0	na	na	na	na	-1.09978621380589	0.363696297110208
977	vSRC-L308A-mut_vs_vSRC-vSRC-dead	PSE1	P32337	YMR308C	Y819	HGDGDEYNENIDEEEDFTDEDLLDEINK	HGDGDEY(ph)NENIDEEEDFTDEDLLDEINK_3	TRUE	1.07332	0.903684	up	No	125	essential	No domain	91	0.055	0.394	ordered	3.94494	0	0	0	na	na	na	na	-1.80808738415238	0.607027209898023
978	vSRC-L308A-mut_vs_vSRC-vSRC-dead	FBP26	P32604	YJL155C	Y237	HGESIYNVEK	HGESIY(ph)NVEK_2	TRUE	1.96802	1.65712	up	No	31.7	non-essential	His_Phos_1:Domain:CL0071	97.8	0.247	0.154	ordered	-0.274774	0	0	0	na	na	na	na	-1.41360590861581	0.46491585628603
979	vSRC-L308A-mut_vs_vSRC-vSRC-dead	EFT2	P32324	YDR385W	Y839	HGMKEEVPGWQEYYDKL	HGM(ox)KEEVPGWQEYY(ph)DKL_3	TRUE	1.46016	1.17874	up	No	3343	non-essential	No domain	91.31	0.204	0.428	ordered	1.68766	0	0	0	na	na	na	na	-0.094041005526532	0.064326571437502
980	vSRC-L308A-mut_vs_vSRC-vSRC-dead	EFT2	P32324	YDR385W	Y839	HGMKEEVPGWQEYYDKL	HGMKEEVPGWQEYY(ph)DKL_3	TRUE	1.7143	1.46508	up	No	3343	non-essential	No domain	91.31	0.204	0.428	ordered	1.68766	0	0	0	na	na	na	na	-0.094041005526532	0.064326571437502
981	vSRC-L308A-mut_vs_vSRC-vSRC-dead	PMU1	P36069	YKL128C	Y65	HGQGYHNAAILR	HGQGY(ph)HNAAILR_3	TRUE	0.570399	0.489831	up	No	48.3	non-essential	His_Phos_1:Domain:CL0071	98.15	0.31	0.19	ordered	-0.339483	0	0	0	na	na	na	na	-1.66063955287557	0.560492505353319
982	vSRC-L308A-mut_vs_vSRC-vSRC-dead	ABZ1	P37254	YNR033W	Y138	HGQVYEMHLNDAAR	HGQVY(ph)EMHLNDAAR_3	TRUE	0.946106	0.768191	up	No	30.9	non-essential	GATase:Domain:CL0014	96.8	0.188	0.251	ordered	1.65546	0	0	0	na	na	na	na	-1.37268045795325	0.594782608695652
983	vSRC-L308A-mut_vs_vSRC-vSRC-dead	GAL10	P04397	YBR019C	Y66	HHIPFYEVDLCDRK	HHIPFY(ph)EVDLCDRK_3	TRUE	0.631441	0.496979	up	No	6.04	non-essential	GDP_Man_Dehyd:Domain:CL0063	98.77	0.125	0.199	ordered	2.85479	0	0	0	na	na	na	na	0	NaN
984	vSRC-L308A-mut_vs_vSRC-vSRC-dead	GAL10	P04397	YBR019C	Y66	HHIPFYEVDLCDRK	HHIPFY(ph)EVDLCDRK_4	TRUE	1.08719	0.867642	up	No	6.04	non-essential	GDP_Man_Dehyd:Domain:CL0063	98.77	0.125	0.199	ordered	2.85479	0	0	0	na	na	na	na	0	NaN
985	vSRC-L308A-mut_vs_vSRC-vSRC-dead	GAL10	P04397	YBR019C	Y66	HHIPFYEVDLCDR	HHIPFY(ph)EVDLCDR_3	TRUE	1.32089	1.08631	up	No	6.04	non-essential	GDP_Man_Dehyd:Domain:CL0063	98.77	0.125	0.199	ordered	2.85479	0	0	0	na	na	na	na	0	NaN
986	vSRC-L308A-mut_vs_vSRC-vSRC-dead	YOR289W	Q12012	YOR289W	Y90	HHTIDTNEENYILR	HHTIDTNEENY(ph)ILR_3	TRUE	1.75113	1.44117	up	No	58.8	non-essential	AMMECR1:Family:No_clan	91.48	0.176	0.447	ordered	0.841684	0	0	0	na	na	na	na	-0.780692996728081	0.449574981635009
987	vSRC-L308A-mut_vs_vSRC-vSRC-dead	CLC1	P17891	YGR167W	Y158	HIDDFYDSYNK	HIDDFY(ph)DSYNK_2	TRUE	1.25223	1.0859	up	No	179	non-essential	Clathrin_lg_ch:Family:No_clan	95.98	0.518	0.512	ordered	-0.335238	0	0	0	na	na	na	na	-5.0104387618558	0.978728219054085
988	vSRC-L308A-mut_vs_vSRC-vSRC-dead	GCY1	P14065	YOR120W	Y56	HIDTAAIYRNEDQVGQAIK	HIDTAAIY(ph)RNEDQVGQAIK_2	TRUE	0.849004	0.697119	up	No	80.4	non-essential	Aldo_ket_red:Domain:No_clan	97.62	0.145	0.177	ordered	2.84423	0	0	0	na	na	na	na	-3.10894476447538	0.948211875843455
989	vSRC-L308A-mut_vs_vSRC-vSRC-dead	GCY1	P14065	YOR120W	Y56	HIDTAAIYRNEDQVGQAIK	HIDTAAIY(ph)RNEDQVGQAIK_3	TRUE	2.92505	2.44464	up	No	80.4	non-essential	Aldo_ket_red:Domain:No_clan	97.62	0.145	0.177	ordered	2.84423	0	0	0	na	na	na	na	-3.10894476447538	0.948211875843455
990	vSRC-L308A-mut_vs_vSRC-vSRC-dead	GCY1	P14065	YOR120W	Y56	HIDTAAIYRNEDQVGQAIK	HIDTAAIY(ph)RNEDQVGQAIK_4	TRUE	0.520683	0.444514	up	No	80.4	non-essential	Aldo_ket_red:Domain:No_clan	97.62	0.145	0.177	ordered	2.84423	0	0	0	na	na	na	na	-3.10894476447538	0.948211875843455
991	vSRC-L308A-mut_vs_vSRC-vSRC-dead	GCY1	P14065	YOR120W	Y56	HIDTAAIYR	HIDTAAIY(ph)R_2	TRUE	2.06031	1.78682	up	No	80.4	non-essential	Aldo_ket_red:Domain:No_clan	97.62	0.145	0.177	ordered	2.84423	0	0	0	na	na	na	na	-3.10894476447538	0.948211875843455
992	vSRC-L308A-mut_vs_vSRC-vSRC-dead	ZWF1	P11412	YNL241C	Y467	HIERPDGPTPEIYPYGSR	HIERPDGPTPEIYPY(ph)GSR_3	TRUE	3.2579	2.60846	up	No	369	essential	G6PD_C:Domain:CL0139	98.41	0.098	0.321	ordered	3.37254	0	0	0	na	na	na	na	-1.29752602754529	0.519078398665555
993	vSRC-L308A-mut_vs_vSRC-vSRC-dead	PRE10	P21242	YOR362C	Y78	HIGCVYSGLIPDGR	HIGCVY(ph)SGLIPDGR_2	TRUE	1.57526	1.29627	up	No	301	essential	Proteasome:Domain:CL0052	98.78	0.012	0.172	ordered	3.91404	0	0	0	na	na	na	na	-1.50403349140094	0.467556205446902
994	vSRC-L308A-mut_vs_vSRC-vSRC-dead	PRE10	P21242	YOR362C	Y78	HIGCVYSGLIPDGR	HIGCVY(ph)SGLIPDGR_3	TRUE	1.80735	1.51906	up	No	301	essential	Proteasome:Domain:CL0052	98.78	0.012	0.172	ordered	3.91404	0	0	0	na	na	na	na	-1.50403349140094	0.467556205446902
995	vSRC-L308A-mut_vs_vSRC-vSRC-dead	RMD5	Q12508	YDR255C	Y59	HIQESKPEVYNK	HIQESKPEVY(ph)NK_2	TRUE	0.728707	0.623249	up	No	6.95	non-essential	No domain	77.78	0.224	0.455	ordered	0.0855655	0	0	0	na	na	na	na	-0.026303936442595	0.032145090681676
996	vSRC-L308A-mut_vs_vSRC-vSRC-dead	RMD5	Q12508	YDR255C	Y59	HIQESKPEVYNK	HIQESKPEVY(ph)NK_3	TRUE	2.13504	1.78575	up	No	6.95	non-essential	No domain	77.78	0.224	0.455	ordered	0.0855655	0	0	0	na	na	na	na	-0.026303936442595	0.032145090681676
997	vSRC-L308A-mut_vs_vSRC-vSRC-dead	ALD4	P46367	YOR374W	Y277	HIYQSAAAGLK	HIY(ph)QSAAAGLK_2	TRUE	2.03752	1.68248	up	No	900	non-essential	Aldedh:Family:CL0099	97.82	0.49	0.282	ordered	-0.225762	1	0	0	na	na	na	na	-0.465326434365038	0.391157002912364
998	vSRC-L308A-mut_vs_vSRC-vSRC-dead	BIM1	P40013	YER016W	Y115	HKDESVYDPDAR	HKDESVY(ph)DPDAR_3	TRUE	1.69212	1.4245	up	No	25.8	non-essential	No domain	92.2	0.169	0.432	ordered	6.6752	0	0	0	na	na	na	na	-4.614727448992	0.886967169204867
999	vSRC-L308A-mut_vs_vSRC-vSRC-dead	CCT5	P40413	YJR064W	Y295	HKLDISSVEEYQK	HKLDISSVEEY(ph)QK_2	TRUE	1.05844	0.878946	up	No	248	essential	Cpn60_TCP1:Family:No_clan	88.84	0.533	0.49	ordered	0.269001	0	0	0	na	na	na	na	-1.6425820402982	0.615528706565515
1000	vSRC-L308A-mut_vs_vSRC-vSRC-dead	CCT5	P40413	YJR064W	Y295	HKLDISSVEEYQK	HKLDISSVEEY(ph)QK_3	TRUE	1.94029	1.62161	up	No	248	essential	Cpn60_TCP1:Family:No_clan	88.84	0.533	0.49	ordered	0.269001	0	0	0	na	na	na	na	-1.6425820402982	0.615528706565515
1001	vSRC-L308A-mut_vs_vSRC-vSRC-dead	MRPL23	Q12487	YOR150W	Y56	HKPVYHPSQDCGDYVVVTNCQK	HKPVYHPSQDCGDY(ph)VVVTNCQK_4	TRUE	1.32869	1.11209	up	No	108	non-essential	Ribosomal_L13:Family:No_clan	97.77	0.22	0.248	ordered	-1.92076	0	0	1	na	na	MRPL3	0.335936	-1.87429587025998	0.594795539033457
1002	vSRC-L308A-mut_vs_vSRC-vSRC-dead	VIP1	Q06685	YLR410W	Y1082	HLDMDYVQQK	HLDMDY(ph)VQQK_2	TRUE	0.892319	0.724531	up	No	121	non-essential	No domain	96.92	0.325	0.269	ordered	-1.13672	0	0	0	na	na	na	na	-0.621210205072652	0.32258212726855
1003	vSRC-L308A-mut_vs_vSRC-vSRC-dead	PSD1	P39006	YNL169C	Y438	HLEPHTCYQAVYENASK	HLEPHTCYQAVY(ph)ENASK_3	TRUE	1.18293	0.996451	up	No	25.5	non-essential	PS_Dcarbxylase:Family:No_clan	83.92	0	0.246	ordered	12.9948	0	0	0	na	na	na	na	-2.96755688244761	0.73813911852983
1004	vSRC-L308A-mut_vs_vSRC-vSRC-dead	GCN20	P43535	YFR009W	Y485	HLQEFIDKYR	HLQEFIDKY(ph)R_3	TRUE	1.28635	1.12874	up	No	285	non-essential	ABC_tran_Xtn:Domain:CL0023	83.56	0.247	0.432	ordered	-0.330652	0	0	0	na	na	na	na	-2.6800503054609	0.728755995938517
1005	vSRC-L308A-mut_vs_vSRC-vSRC-dead	CUB1	Q08977	YPL260W	Y276	HLVSQEYVHEK	HLVSQEY(ph)VHEK_3	TRUE	1.71375	1.4633	up	No	252	non-essential	DUF2408:Family:No_clan	78.93	0.427	0.472	ordered	-0.24328	0	0	0	na	na	na	na	-0.330533167660987	0.267367415193502
1006	vSRC-L308A-mut_vs_vSRC-vSRC-dead	ARO2	P28777	YGL148W	Y276	HNDPFYFEK	HNDPFY(ph)FEK_2	TRUE	1.22363	0.993363	up	No	413	non-essential	Chorismate_synt:Family:No_clan	97.89	0.302	0.463	ordered	2.01754	0	0	0	na	na	na	na	-0.274082363152055	0.142817138056567
1007	vSRC-L308A-mut_vs_vSRC-vSRC-dead	SPP382	Q06411	YLR424W	Y476	HNDPIYELEDWKEK	HNDPIY(ph)ELEDWKEK_3	TRUE	0.76453	0.635849	up	No	11.6	essential	No domain	85.95	0.278	0.402	ordered	1.13661	0	0	0	na	na	na	na	-0.215462979864477	0.217362195938407
1008	vSRC-L308A-mut_vs_vSRC-vSRC-dead	ACM1	Q08981	YPL267W	Y82	HNEIYNNNNSVSNENNPSQVK	HNEIY(ph)NNNNSVSNENNPSQVK_3	TRUE	1.12308	0.913381	up	No	6.53	non-essential	No domain	92.97	0.651	0.549	ordered	-0.13645	4	0	0	na	na	na	na	-0.18527166681752	0.157043272392477
1009	vSRC-L308A-mut_vs_vSRC-vSRC-dead	PAI3	P01094	YMR174C	Y57	HNYQEQYNK	HNYQEQY(ph)NK_2	TRUE	1.48931	1.2355	up	No	24.2	non-essential	Inhibitor_I34:Family:No_clan	71.57	0.529	0.697	disordered	-0.461956	0	0	0	na	na	na	na	na	na
1010	vSRC-L308A-mut_vs_vSRC-vSRC-dead	ZWF1	P11412	YNL241C	Y492	HPYAWPVTKPEDTKDN	HPY(ph)AWPVTKPEDTKDN_3	TRUE	1.75616	1.42998	up	No	369	essential	G6PD_C:Domain:CL0139	77.48	0.169	0.456	ordered	1.80404	0	0	0	na	na	na	na	-0.896011423368486	0.415554628857381
1011	vSRC-L308A-mut_vs_vSRC-vSRC-dead	MCM5	P29496	YLR274W	Y771	HQGQNIYR	HQGQNIY(ph)R_2	TRUE	1.43564	1.17682	up	No	52.4	essential	No domain	81.57	0.239	0.353	ordered	-0.515442	0	0	0	na	na	na	na	-0.0809021975328199	0.15186090736213
1012	vSRC-L308A-mut_vs_vSRC-vSRC-dead	SEC1	P30619	YDR164C	Y324	HQHIMDANEYIQGR	HQHIMDANEY(ph)IQGR_3	TRUE	1.33863	1.13818	up	No	19.6	essential	Sec1:Family:No_clan	93.11	0.169	0.216	ordered	2.23528	0	0	0	na	na	na	na	-1.00633190908264	0.438086235730386
1013	vSRC-L308A-mut_vs_vSRC-vSRC-dead	HEM1	P09950	YDR232W	Y444	HQIYVQAINFPTVAR	HQIY(ph)VQAINFPTVAR_3	TRUE	1.73028	1.4742	up	No	156	essential	Aminotran_1_2:Domain:CL0061	98.8	0.114	0.235	ordered	1.9057	0	0	0	na	na	na	na	-2.36004852316021	0.710628692185774
1014	vSRC-L308A-mut_vs_vSRC-vSRC-dead	YIL108W	P40483	YIL108W	Y414	HSVYPLGNGSCR	HSVY(ph)PLGNGSCR_2	TRUE	0.73557	0.627046	up	No	31.4	non-essential	Metallopep:Family:CL0126	83.72	0.008	0.203	ordered	8.74577	0	0	0	na	na	na	na	-1.44907881043481	0.530201596126934
1015	vSRC-L308A-mut_vs_vSRC-vSRC-dead	RPB3	P16370	YIL021W	Y191	HTDYWYEQDSAK	HTDY(ph)WYEQDSAK_2	TRUE	1.18212	1.04024	up	No	97.9	essential	RNA_pol_L:Domain:CL0509	96.42	0.278	0.423	ordered	1.38658	8	0	0	na	na	na	na	-1.09258184230049	0.5839887407898
1016	vSRC-L308A-mut_vs_vSRC-vSRC-dead	RPB3	P16370	YIL021W	Y191	HTDYWYEQDSAK	HTDY(ph)WYEQDSAK_3	TRUE	1.26234	1.0895	up	No	97.9	essential	RNA_pol_L:Domain:CL0509	96.42	0.278	0.423	ordered	1.38658	8	0	0	na	na	na	na	-1.09258184230049	0.5839887407898
1017	vSRC-L308A-mut_vs_vSRC-vSRC-dead	RPB3	P16370	YIL021W	Y193	HTDYWYEQDSAK	HTDYWY(ph)EQDSAK_2	TRUE	1.0801	0.861606	up	No	97.9	essential	RNA_pol_L:Domain:CL0509	97.16	0.502	0.43	ordered	0.253569	7	0	0	na	na	na	na	-0.417128784933057	0.391091977812733
1018	vSRC-L308A-mut_vs_vSRC-vSRC-dead	RPB3	P16370	YIL021W	Y193	HTDYWYEQDSAK	HTDYWY(ph)EQDSAK_3	TRUE	0.618776	0.521947	up	No	97.9	essential	RNA_pol_L:Domain:CL0509	97.16	0.502	0.43	ordered	0.253569	7	0	0	na	na	na	na	-0.417128784933057	0.391091977812733
1019	vSRC-L308A-mut_vs_vSRC-vSRC-dead	FUN12	P39730	YAL035W	Y964	HVDENDTLYSLVSR	HVDENDTLY(ph)SLVSR_3	TRUE	1.05546	0.858986	up	No	419	essential	No domain	95.13	0.176	0.261	ordered	-0.17415	0	0	0	na	na	na	na	-1.83934625449486	0.565048339638504
1020	vSRC-L308A-mut_vs_vSRC-vSRC-dead	CPR1	P14832	YDR155C	Y134	HVVFGEVVDGYDIVK	HVVFGEVVDGY(ph)DIVK_2	TRUE	1.38304	1.1569	up	No	2772	non-essential	Pro_isomerase:Domain:CL0475	98.66	0.298	0.242	ordered	1.66456	5	0	0	na	na	na	na	-0.39656562574107	0.251955671447197
1021	vSRC-L308A-mut_vs_vSRC-vSRC-dead	CPR1	P14832	YDR155C	Y134	HVVFGEVVDGYDIVK	HVVFGEVVDGY(ph)DIVK_3	TRUE	0.887458	0.710382	up	No	2772	non-essential	Pro_isomerase:Domain:CL0475	98.66	0.298	0.242	ordered	1.66456	5	0	0	na	na	na	na	-0.39656562574107	0.251955671447197
1022	vSRC-L308A-mut_vs_vSRC-vSRC-dead	MRPL19	P53875	YNL185C	Y121	HVYEIAK	HVY(ph)EIAK_2	TRUE	1.00337	0.822925	up	No	59	non-essential	Ribosomal_L11:Domain:No_clan	89.73	0.4	0.36	ordered	-0.270495	0	0	1	na	na	MRPL37	0.727259999999998	-1.67626693900832	0.525245792367939
1023	vSRC-L308A-mut_vs_vSRC-vSRC-dead	PXP2	P47148	YJR111C	Y182	HWNSIYNK	HWNSIY(ph)NK_2	TRUE	1.17304	0.972502	up	No	46	non-essential	No domain	97.68	0.098	0.309	ordered	-0.668305	0	0	0	na	na	na	na	-4.53799945414756	0.959709686424118
1024	vSRC-L308A-mut_vs_vSRC-vSRC-dead	GLR1	P41921	YPL091W	Y24	HYDYLVIGGGSGGVASAR	HY(ph)DYLVIGGGSGGVASAR_3	TRUE	1.42684	1.23515	up	No	229	non-essential	No domain	98.71	0.063	0.301	ordered	6.46483	0	0	0	na	na	na	na	-1.42688476823935	0.703782334208615
1025	vSRC-L308A-mut_vs_vSRC-vSRC-dead	GPM3	Q12326	YOL056W	Y123	HYGAWQGQR	HY(ph)GAWQGQR_2	TRUE	1.11618	0.910229	up	No	343	non-essential	No domain	95.6	0.094	0.082	ordered	-2.23923	0	0	0	na	na	na	na	-1.66872907876135	0.907447640566612
1026	vSRC-L308A-mut_vs_vSRC-vSRC-dead	GPM1	P00950	YKL152C	Y90	HYGDLQGK	HY(ph)GDLQGK_1	TRUE	1.66775	1.39765	up	Yes	8673	essential	His_Phos_1:Domain:CL0071	97.52	0.098	0.182	ordered	-0.931332	0	0	0	na	na	na	na	-0.46327498245999	0.84228473998295
1027	vSRC-L308A-mut_vs_vSRC-vSRC-dead	GPM1	P00950	YKL152C	Y90	HYGDLQGK	HY(ph)GDLQGK_2	FALSE	3.70073	2.92359	up	Yes	8673	essential	His_Phos_1:Domain:CL0071	97.52	0.098	0.182	ordered	-0.931332	0	0	0	na	na	na	na	-0.46327498245999	0.84228473998295
1028	vSRC-L308A-mut_vs_vSRC-vSRC-dead	PMA1	P05030	YGL008C	Y241	HYGDQTFSSSTVK	HY(ph)GDQTFSSSTVK_2	TRUE	1.10485	0.911968	up	No	4368	essential	E1-E2_ATPase:Family:No_clan	87.07	0.494	0.346	ordered	0.0421084	0	0	0	na	na	na	na	-0.138523577726651	0.113353592110544
1029	vSRC-L308A-mut_vs_vSRC-vSRC-dead	PMA1	P05030	YGL008C	Y241	HYGDQTFSSSTVK	HY(ph)GDQTFSSSTVK_3	TRUE	1.37875	1.1176	up	No	4368	essential	E1-E2_ATPase:Family:No_clan	87.07	0.494	0.346	ordered	0.0421084	0	0	0	na	na	na	na	-0.138523577726651	0.113353592110544
1030	vSRC-L308A-mut_vs_vSRC-vSRC-dead	GPM2	Q12008	YDL021W	Y129	HYGSWQGQR	HY(ph)GSWQGQR_2	TRUE	2.37873	1.97482	up	No	26.3	non-essential	No domain	95.8	0.082	0.088	ordered	-2.0551	0	0	0	na	na	na	na	-2.22227966901697	0.90918324164198
1031	vSRC-L308A-mut_vs_vSRC-vSRC-dead	VIP1	Q06685	YLR410W	Y1065	HYISCIPK	HY(ph)ISCIPK_2	TRUE	1.11125	0.956472	up	No	121	non-essential	No domain	87.25	0.043	0.185	ordered	6.44154	0	0	0	na	na	na	na	-1.66249493534958	0.492166322076729
1032	vSRC-L308A-mut_vs_vSRC-vSRC-dead	YME1	P32795	YPR024W	Y606	IAEELIYGKDNTTSGCGSDLQSATGTAR	IAEELIY(ph)GKDNTTSGCGSDLQSATGTAR_3	TRUE	1.4412	1.19899	up	No	118	non-essential	Peptidase_M41:Domain:CL0126	91.36	0.027	0.246	ordered	9.55514	0	0	0	na	na	na	na	-1.83574550417852	0.617064750228986
1033	vSRC-L308A-mut_vs_vSRC-vSRC-dead	PIM1	P36775	YBL022C	Y783	IAEQYLVPSAK	IAEQY(ph)LVPSAK_2	TRUE	1.86472	1.60186	up	No	254	non-essential	No domain	91.37	0.235	0.263	ordered	1.14317	0	0	0	na	na	na	na	-2.84346527128397	0.825986941468969
1034	vSRC-L308A-mut_vs_vSRC-vSRC-dead	CYK3	Q07533	YDL117W	Y47	IAGSWFYGK	IAGSWFY(ph)GK_2	TRUE	0.802436	0.685563	up	No	8.66	non-essential	No domain	93.71	0.212	0.289	ordered	-0.839831	0	0	0	na	na	na	na	-1.74179992774337	0.630788037806733
1035	vSRC-L308A-mut_vs_vSRC-vSRC-dead	RPS8A	P0CX39	YBL072C	Y83	IAGVVYHPSNNELVR	IAGVVY(ph)HPSNNELVR_3	TRUE	0.922848	0.741638	up	No	1112	non-essential	Ribosomal_S8e:Family:No_clan	97.27	0.098	0.328	ordered	1.04424	0	0	0	na	na	na	na	-2.83643241643178	0.658507698381366
1036	vSRC-L308A-mut_vs_vSRC-vSRC-dead	RNQ1	P25367	YCL028W	Y52	IAGYVMDNR	IAGY(ph)VMDNR_2	TRUE	1.29237	1.13073	up	No	78.7	non-essential	No domain	70.33	0.408	0.366	ordered	0.201867	0	0	0	na	na	na	na	-1.44737747088173	0.75145579671784
1037	vSRC-L308A-mut_vs_vSRC-vSRC-dead	PIL1	P53252	YGR086C	Y219	IALIAGYGK	IALIAGY(ph)GK_2	TRUE	1.18104	0.902698	up	No	661	non-essential	Pil1:Family:No_clan	98.29	0.22	0.338	ordered	1.14796	0	0	0	na	na	na	na	-3.0566053084944	0.639875631558492
1038	vSRC-L308A-mut_vs_vSRC-vSRC-dead	TDH3	P00359	YGR192C	Y75	IATYQER	IATY(ph)QER_2	TRUE	1.91879	1.5854	up	No	16371	non-essential	Gp_dh_N:Domain:CL0063	98.33	0.247	0.314	ordered	0.418014	0	0	0	na	na	na	na	-0.662871027688923	0.276540077697614
1039	vSRC-L308A-mut_vs_vSRC-vSRC-dead	VID27	P40157	YNL212W	Y562	IAVDESKDYVGK	IAVDESKDY(ph)VGK_3	TRUE	1.22677	1.04672	up	No	70.7	non-essential	VID27:Domain:CL0186	85.28	0.137	0.308	ordered	2.90235	0	0	0	na	na	na	na	-4.567410026781	0.922564137095145
1040	vSRC-L308A-mut_vs_vSRC-vSRC-dead	SDS22	P36047	YKL193C	Y335	IDATYIRG	IDATY(ph)IRG_2	TRUE	1.87043	1.49978	up	No	80.4	essential	No domain	96.57	0.557	0.452	ordered	-0.131309	0	0	0	na	na	na	na	-0.792505068439849	0.381345375272501
1041	vSRC-L308A-mut_vs_vSRC-vSRC-dead	SDS22	P36047	YKL193C	Y335	IDATYIR	IDATY(ph)IR_2	TRUE	2.03258	1.66403	up	No	80.4	essential	No domain	96.57	0.557	0.452	ordered	-0.131309	0	0	0	na	na	na	na	-0.792505068439849	0.381345375272501
1042	vSRC-L308A-mut_vs_vSRC-vSRC-dead	VAS1	P07806	YGR094W	Y596	IDGDYWVAGR	IDGDY(ph)WVAGR_2	TRUE	0.560219	0.433793	up	No	1065	essential	tRNA-synt_1:Family:CL0039	94.47	0.165	0.344	ordered	0.472675	8	0	0	na	na	na	na	-0.103125903086066	0.150281300657957
1043	vSRC-L308A-mut_vs_vSRC-vSRC-dead	NSP1	P14907	#N/A	Y699	IDQSLQYIER	IDQSLQY(ph)IER_2	TRUE	0.761608	0.64634	up	No	#N/A	non-essential	Nsp1_C:Family:No_clan	96.59	0.498	0.423	ordered	-0.0816284	0	0	1	na	na	NUP49	0.580779999999999	-2.35680902517577	0.878147093637033
1044	vSRC-L308A-mut_vs_vSRC-vSRC-dead	YBR056W	P38081	YBR056W	Y425	IDSIIHEHEAYWNGK	IDSIIHEHEAY(ph)WNGK_3	TRUE	1.73401	1.44026	up	No	76.8	non-essential	No domain	95.26	0.529	0.38	ordered	-0.369347	0	0	0	na	na	na	na	-3.67768484501659	0.788076336680511
1045	vSRC-L308A-mut_vs_vSRC-vSRC-dead	YUR1	P26725	YJL139C	Y41	IDSTYTALSQR	IDSTY(ph)TALSQR_2	TRUE	1.18641	1.04005	up	No	15.2	non-essential	Glyco_transf_15:Family:CL0110	90.82	0.655	0.52	ordered	-0.125388	0	0	0	na	na	na	na	-0.620725787209588	0.34354620401132
1046	vSRC-L308A-mut_vs_vSRC-vSRC-dead	COY1	P34237	YKL179C	Y565	IDVESQYSR	IDVESQY(ph)SR_2	TRUE	2.3731	1.93535	up	No	47.2	non-essential	CASP_C:Family:No_clan	71.99	0.271	0.496	ordered	-0.167473	0	0	0	na	na	na	na	-4.49355906268998	0.869126996433556
1047	vSRC-L308A-mut_vs_vSRC-vSRC-dead	HYR1	P40581	YIR037W	Y107	IDVNGGNEDPVYK	IDVNGGNEDPVY(ph)K_2	TRUE	1.73966	1.56698	up	No	233	non-essential	GSHPx:Family:CL0172	98.03	0	0.343	ordered	20.8557	0	0	0	na	na	na	na	-0.922957947347412	0.762996448175654
1048	vSRC-L308A-mut_vs_vSRC-vSRC-dead	UIP5	P36137	YKR044W	Y267	IDVQYAK	IDVQY(ph)AK_2	TRUE	0.897059	0.743766	up	No	12	non-essential	Lectin_leg-like:Domain:CL0004	94.95	0.024	0.187	ordered	6.87064	0	0	0	na	na	na	na	-3.23238680504902	0.854574677064111
1049	vSRC-L308A-mut_vs_vSRC-vSRC-dead	GFA1	P14742	YKL104C	Y377	IDYENNK	IDY(ph)ENNK_2	TRUE	0.796805	0.665882	up	No	211	essential	No domain	93.07	0.22	0.338	ordered	2.36156	0	0	0	na	na	na	na	-0.173787763712159	0.2163650379942
1050	vSRC-L308A-mut_vs_vSRC-vSRC-dead	BRO1	P48582	YPL084W	Y624	IEATIYK	IEATIY(ph)K_2	TRUE	1.33819	1.14484	up	No	89.4	non-essential	ALIX_LYPXL_bnd:Domain:No_clan	89.07	0.702	0.276	ordered	1.22695	0	0	0	na	na	na	na	-0.703714469765319	0.43146796431468
1051	vSRC-L308A-mut_vs_vSRC-vSRC-dead	HSM3	P38348	YBR272C	Y303	IEEDEYSLFK	IEEDEY(ph)SLFK_2	TRUE	0.688018	0.557742	up	No	26.9	non-essential	No domain	90.14	0.035	0.229	ordered	1.59186	0	0	0	na	na	na	na	-0.0771046923387067	0.0675564343384413
1052	vSRC-L308A-mut_vs_vSRC-vSRC-dead	SIN3	P22579	YOL004W	Y1034	IEESLYSHK	IEESLY(ph)SHK_2	TRUE	1.07123	0.912037	up	No	69.3	non-essential	No domain	74.03	0.502	0.448	ordered	0.878288	0	0	0	na	na	na	na	-0.013296976327291	0.0974054906261782
1053	vSRC-L308A-mut_vs_vSRC-vSRC-dead	CPR3	P25719	YML078W	Y43	IEFELYDNVVPK	IEFELY(ph)DNVVPK_2	TRUE	0.957214	0.772309	up	No	166	non-essential	Pro_isomerase:Domain:CL0475	98.04	0.039	0.241	ordered	3.84783	0	0	0	na	na	na	na	-1.41640889462939	0.725195256002314
1054	vSRC-L308A-mut_vs_vSRC-vSRC-dead	SRP1	Q02821	YNL189W	Y498	IFNCQQNENDKIYEK	IFNCQQNENDKIY(ph)EK_2	TRUE	1.10901	0.970897	up	No	188	essential	Arm_3:Family:CL0020	96.33	0.4	0.331	ordered	0.062801	127	4	1	Q02821 / P33307 / P32835 / P32499	0.334 / 0.171 / -0.362 / -0.517	NUP2	-0.62354	-1.96371447431086	0.627306273062731
1055	vSRC-L308A-mut_vs_vSRC-vSRC-dead	SRP1	Q02821	YNL189W	Y498	IFNCQQNENDKIYEK	IFNCQQNENDKIY(ph)EK_3	TRUE	1.95945	1.59404	up	No	188	essential	Arm_3:Family:CL0020	96.33	0.4	0.331	ordered	0.062801	127	4	1	Q02821 / P33307 / P32835 / P32499	0.334 / 0.171 / -0.362 / -0.517	NUP2	-0.62354	-1.96371447431086	0.627306273062731
1056	vSRC-L308A-mut_vs_vSRC-vSRC-dead	ADH1	P00330	YOL086C	Y88	IGDYAGIK	IGDY(ph)AGIK_1	TRUE	0.903403	0.795195	up	No	9801	non-essential	ADH_N:Domain:CL0296	98.8	0.235	0.279	ordered	0.295798	0	0	0	na	na	na	na	-0.36966849981577	0.659809408561489
1057	vSRC-L308A-mut_vs_vSRC-vSRC-dead	ADH1	P00330	YOL086C	Y88	IGDYAGIK	IGDY(ph)AGIK_2	FALSE	3.16869	2.5695	up	No	9801	non-essential	ADH_N:Domain:CL0296	98.8	0.235	0.279	ordered	0.295798	0	0	0	na	na	na	na	-0.36966849981577	0.659809408561489
1058	vSRC-L308A-mut_vs_vSRC-vSRC-dead	CCT4	P39078	YDL143W	Y257	IGLIQFQISPPKPDTENNIIVNDYR	IGLIQFQISPPKPDTENNIIVNDY(ph)R_3	TRUE	0.713062	0.532597	up	No	221	essential	Cpn60_TCP1:Family:No_clan	84.3	0.667	0.55	ordered	0.222533	1	0	0	na	na	na	na	-1.21284742054306	0.465855846874689
1059	vSRC-L308A-mut_vs_vSRC-vSRC-dead	SSE1	P32589	YPL106C	Y76	IIGLDYHHPDFEQESK	IIGLDY(ph)HHPDFEQESK_3	TRUE	1.67062	1.36123	up	No	3233	non-essential	HSP70:Family:CL0108	98.2	0.251	0.192	ordered	0.0556859	0	0	0	na	na	na	na	-0.429144019433589	0.152806258069416
1060	vSRC-L308A-mut_vs_vSRC-vSRC-dead	HRK1	Q08732	YOR267C	Y685	IIHGPYR	IIHGPY(ph)R_2	TRUE	0.835484	0.647875	up	No	68.6	non-essential	No domain	95.11	0.227	0.347	ordered	-0.235878	0	0	0	na	na	na	na	0	0.208970693352395
1061	vSRC-L308A-mut_vs_vSRC-vSRC-dead	TPS2	P31688	YDR074W	Y25	IINCVTQLPYK	IINCVTQLPY(ph)K_2	TRUE	0.834537	0.720542	up	No	289	non-essential	No domain	90.06	0.059	0.178	ordered	3.87597	0	0	0	na	na	na	na	-0.93509014586873	0.514101057579318
1062	vSRC-L308A-mut_vs_vSRC-vSRC-dead	YCF1	P39109	YDR135C	Y1246	IKEYADLK	IKEY(ph)ADLK_2	TRUE	1.80806	1.40485	up	No	64.6	non-essential	No domain	90.42	0.031	0.265	ordered	0.836577	0	0	0	na	na	na	na	-3.84901715545199	0.832777314428691
1063	vSRC-L308A-mut_vs_vSRC-vSRC-dead	UBA2	P52488	YDR390C	Y236	IKQETNELYELQK	IKQETNELY(ph)ELQK_3	TRUE	0.627913	0.475682	up	No	63	essential	ThiF:Domain:CL0063	73.99	0.267	0.294	ordered	0.424395	0	0	0	na	na	na	na	-0.364091549727983	0.227786284815627
1064	vSRC-L308A-mut_vs_vSRC-vSRC-dead	ARP3	P47117	YJR065C	Y266	IKQEYCYVCPDIVK	IKQEY(ph)CYVCPDIVK_3	TRUE	1.25181	1.01982	up	No	91.5	essential	Actin:Family:CL0108	97.29	0.208	0.271	ordered	0.432858	0	0	0	na	na	na	na	-0.61665244345455	0.483146726068351
1065	vSRC-L308A-mut_vs_vSRC-vSRC-dead	GPP1	P41277	YIL053W	Y136	IKRPEYFITANDVK	IKRPEY(ph)FITANDVK_3	TRUE	0.588226	0.462251	up	No	4739	non-essential	Hydrolase:Domain:CL0137	98.49	0.298	0.274	ordered	1.51616	0	0	0	na	na	na	na	-0.0703721364584981	0.479157894736842
1066	vSRC-L308A-mut_vs_vSRC-vSRC-dead	FKS1	P38631	YLR342W	Y901	ILAEETAAYEGNENEAEKEDALK	ILAEETAAY(ph)EGNENEAEKEDALK_3	TRUE	1.50162	1.26951	up	No	218	non-essential	Glucan_synthase:Family:CL0111	70.75	0.745	0.517	ordered	0.922211	0	0	0	na	na	na	na	-0.0908416847726885	0.131382150323404
1067	vSRC-L308A-mut_vs_vSRC-vSRC-dead	PIM1	P36775	YBL022C	Y601	ILDEDHYGMVDVK	ILDEDHY(ph)GMVDVK_2	TRUE	0.825265	0.681285	up	No	254	non-essential	No domain	88.97	0.243	0.273	ordered	2.17852	0	0	0	na	na	na	na	-2.0386539031355	0.772033366638009
1068	vSRC-L308A-mut_vs_vSRC-vSRC-dead	PIM1	P36775	YBL022C	Y601	ILDEDHYGMVDVK	ILDEDHY(ph)GMVDVK_3	TRUE	1.17138	0.95693	up	No	254	non-essential	No domain	88.97	0.243	0.273	ordered	2.17852	0	0	0	na	na	na	na	-2.0386539031355	0.772033366638009
1069	vSRC-L308A-mut_vs_vSRC-vSRC-dead	VMA2	P16140	YBR127C	Y485	ILDEFYDR	ILDEFY(ph)DR_2	TRUE	0.830891	0.702026	up	No	1233	non-essential	No domain	80.79	0.165	0.528	ordered	1.41368	0	0	0	na	na	na	na	-1.15425151729011	0.370392995316636
1070	vSRC-L308A-mut_vs_vSRC-vSRC-dead	FAS2	P19097	YPL231W	Y1623	ILEQFEYVLYPSK	ILEQFEY(ph)VLYPSK_2	TRUE	1.10819	0.861234	up	No	1917	essential	No domain	96.22	0.086	0.187	ordered	2.44835	0	0	0	na	na	na	na	-0.989558849064047	0.371666108693226
1071	vSRC-L308A-mut_vs_vSRC-vSRC-dead	MIC60	P36112	YKR016W	Y431	ILSNEQIYNR	ILSNEQIY(ph)NR_2	TRUE	1.78137	1.4901	up	No	99.3	non-essential	Mitofilin:Family:No_clan	89.22	0.275	0.298	ordered	1.26591	0	0	0	na	na	na	na	-2.27663911876088	0.635623384855429
1072	vSRC-L308A-mut_vs_vSRC-vSRC-dead	TPI1	P00942	YDR050C	Y208	ILYGGSANGSNAVTFK	ILY(ph)GGSANGSNAVTFK_2	TRUE	1.39907	1.17868	up	No	3004	essential	TIM:Domain:CL0036	98.1	0	0.23	ordered	20.6306	0	0	0	na	na	na	na	-4.98784589945148	0.910828025477707
1073	vSRC-L308A-mut_vs_vSRC-vSRC-dead	ACO1	P19414	YLR304C	Y67	ILYGHLDDPHGQDIQR	ILY(ph)GHLDDPHGQDIQR_3	TRUE	1.94212	1.61823	up	No	1309	non-essential	Aconitase:Family:No_clan	98.64	0.016	0.198	ordered	8.36415	0	0	0	na	na	na	na	-1.51121285627168	0.453555239834923
1074	vSRC-L308A-mut_vs_vSRC-vSRC-dead	USE1	P53146	YGL098W	Y78	IMESQYEQYQSSSK	IM(ox)ESQYEQY(ph)QSSSK_2	TRUE	1.39841	1.14995	up	No	17.9	essential	Use1:Family:No_clan	90.3	0.608	0.509	ordered	-0.213161	0	0	1	na	na	SEC39	-0.572299999999997	-0.50568281370667	0.347647376960519
1075	vSRC-L308A-mut_vs_vSRC-vSRC-dead	CDC19	P00549	YAL038W	Y127	IMYVDYK	IM(ox)Y(ph)VDYK_2	TRUE	1.18135	0.933186	up	No	16568	essential	PK:Family:CL0151	98.31	0.078	0.284	ordered	2.68399	0	0	0	na	na	na	na	-0.752194642510117	0.418315789473684
1076	vSRC-L308A-mut_vs_vSRC-vSRC-dead	EFT2	P32324	YDR385W	Y623	IMADDYGWDVTDAR	IMADDY(ph)GWDVTDAR_2	TRUE	0.72165	0.55672	up	No	3343	non-essential	EFG_IV:Domain:CL0329	94.98	0.184	0.289	ordered	1.45616	0	0	0	na	na	na	na	-0.324628866995552	0.24174038070828
1077	vSRC-L308A-mut_vs_vSRC-vSRC-dead	FSH3	Q99369	YOR280C	Y192	IMALYESWPDNKR	IMALY(ph)ESWPDNKR_3	TRUE	0.681587	0.52572	up	No	15.7	non-essential	FSH1:Domain:CL0028	98.52	0.157	0.286	ordered	-1.27912	0	0	0	na	na	na	na	-0.526934354027599	0.483120483120483
1078	vSRC-L308A-mut_vs_vSRC-vSRC-dead	USE1	P53146	YGL098W	Y78	IMESQYEQYQSSSK	IMESQYEQY(ph)QSSSK_2	TRUE	1.86366	1.59925	up	No	17.9	essential	Use1:Family:No_clan	90.3	0.608	0.509	ordered	-0.213161	0	0	1	na	na	SEC39	-0.572299999999997	-0.50568281370667	0.347647376960519
1079	vSRC-L308A-mut_vs_vSRC-vSRC-dead	USE1	P53146	YGL098W	Y78	IMESQYEQYQSSSK	IMESQYEQY(ph)QSSSK_3	TRUE	1.00355	0.816385	up	No	17.9	essential	Use1:Family:No_clan	90.3	0.608	0.509	ordered	-0.213161	0	0	1	na	na	SEC39	-0.572299999999997	-0.50568281370667	0.347647376960519
1080	vSRC-L308A-mut_vs_vSRC-vSRC-dead	CDC19	P00549	YAL038W	Y127	IMYVDYK	IMY(ph)VDYK_2	TRUE	2.10572	1.79289	up	No	16568	essential	PK:Family:CL0151	98.31	0.078	0.284	ordered	2.68399	0	0	0	na	na	na	na	-0.752194642510117	0.418315789473684
1081	vSRC-L308A-mut_vs_vSRC-vSRC-dead	CDC19	P00549	YAL038W	Y130	IMYVDYK	IMYVDY(ph)K_2	TRUE	0.713411	0.576375	up	Yes	16568	essential	PK:Family:CL0151	95.23	0.02	0.27	ordered	17.8144	0	0	0	na	na	na	na	-1.4844896872405	0.598
1082	vSRC-L308A-mut_vs_vSRC-vSRC-dead	MBF1	O14467	YOR298C-A	Y113	INEKPTVVNDYEAAR	INEKPTVVNDY(ph)EAAR_3	TRUE	0.614717	0.510346	up	No	879	non-essential	HTH_3:Domain:CL0123	96.11	0.031	0.297	ordered	4.1966	0	0	0	na	na	na	na	-3.85701341536885	0.836185819070905
1083	vSRC-L308A-mut_vs_vSRC-vSRC-dead	PBP1	P53297	YGR178C	Y248	INKDDPNYSKR	INKDDPNY(ph)SKR_3	TRUE	1.1157	0.871909	up	No	118	non-essential	LsmAD:Domain:No_clan	89.67	0.271	0.544	ordered	0.138366	0	0	1	na	na	DHH1	-0.440859999999998	-3.13178734860345	0.898591549295775
1084	vSRC-L308A-mut_vs_vSRC-vSRC-dead	RPL17A	P05740	YKL180W	Y139	INKYESSPSHIELVVTEK	INKY(ph)ESSPSHIELVVTEK_3	TRUE	1.01666	0.862418	up	No	1196	essential	Ribosomal_L22:Domain:No_clan	96.89	0.494	0.338	ordered	-0.497155	0	0	0	na	na	na	na	-2.00921197888932	0.614394047789383
1085	vSRC-L308A-mut_vs_vSRC-vSRC-dead	BZZ1	P38822	YHR114W	Y549	INNDTTGETGLVPTTYIR	INNDTTGETGLVPTTY(ph)IR_2	TRUE	1.52554	1.2685	up	No	144	non-essential	No domain	90.93	0.329	0.436	ordered	-0.193507	0	0	0	na	na	na	na	-5.3585384398615	0.963727121464226
1086	vSRC-L308A-mut_vs_vSRC-vSRC-dead	CTT1	P06115	YGR088W	Y475	INQYYYVYGISPLDFEQPR	INQYYYVY(ph)GISPLDFEQPR_3	TRUE	1.32209	1.01756	up	No	48.2	non-essential	No domain	87.39	0.349	0.437	ordered	-0.13002	0	0	0	na	na	na	na	-0.517051795389557	0.199447280903087
1087	vSRC-L308A-mut_vs_vSRC-vSRC-dead	MCY1	P53206	YGR012W	Y263	IPCHVVLADPQGSGFYNR	IPCHVVLADPQGSGFY(ph)NR_3	TRUE	2.06057	1.70917	up	No	62.1	non-essential	PALP:Family:CL0063	96.19	0.22	0.181	ordered	-0.870642	0	0	0	na	na	na	na	-0.317097594276073	0.503348513260113
1088	vSRC-L308A-mut_vs_vSRC-vSRC-dead	PAA1	Q12447	YDR071C	Y86	IPHEYITIESMGK	IPHEY(ph)ITIESMGK_3	TRUE	0.816795	0.66692	up	No	176	non-essential	Acetyltransf_1:Family:CL0257	98.11	0.22	0.182	ordered	3.26591	0	0	0	na	na	na	na	-0.639338689186215	0.138540085552643
1089	vSRC-L308A-mut_vs_vSRC-vSRC-dead	YNL108C	P53929	YNL108C	Y85	IPLYVDR	IPLY(ph)VDR_2	TRUE	0.896792	0.711446	up	No	54.8	non-essential	His_Phos_1:Domain:CL0071	98.37	0.125	0.206	ordered	-0.666047	0	0	0	na	na	na	na	-0.2633198785283	0.605889235569423
1090	vSRC-L308A-mut_vs_vSRC-vSRC-dead	ASN1	P49089	YPR145W	Y209	IPSTPIDYMAIR	IPSTPIDY(ph)MAIR_2	TRUE	0.959409	0.773904	up	No	1775	non-essential	No domain	98.11	0.275	0.282	ordered	-0.729927	0	0	0	na	na	na	na	-0.36146838286552	0.276144467448815
1091	vSRC-L308A-mut_vs_vSRC-vSRC-dead	ASN2	P49090	YGR124W	Y209	IPSTPVDYHAIR	IPSTPVDY(ph)HAIR_2	TRUE	1.70601	1.35666	up	No	1191	non-essential	No domain	98.4	0.259	0.287	ordered	-0.952836	0	0	0	na	na	na	na	-0.24211400846839	0.245433212165831
1092	vSRC-L308A-mut_vs_vSRC-vSRC-dead	ASN2	P49090	YGR124W	Y209	IPSTPVDYHAIR	IPSTPVDY(ph)HAIR_3	TRUE	2.03421	1.7011	up	No	1191	non-essential	No domain	98.4	0.259	0.287	ordered	-0.952836	0	0	0	na	na	na	na	-0.24211400846839	0.245433212165831
1093	vSRC-L308A-mut_vs_vSRC-vSRC-dead	MIR1	P23641	YJR077C	Y52	IQLEPTVYNK	IQLEPTVY(ph)NK_2	TRUE	2.01375	1.68746	up	No	372	non-essential	Mito_carr:Family:No_clan	86.88	0.055	0.319	ordered	1.16898	0	0	0	na	na	na	na	-0.253177659743114	0.573193433745135
1094	vSRC-L308A-mut_vs_vSRC-vSRC-dead	RPL10	P41805	YLR075W	Y34	IRIYDLGK	IRIY(ph)DLGK_2	TRUE	1.13007	0.945897	up	No	2391	essential	Ribosomal_L16:Family:No_clan	97.9	0.157	0.328	ordered	-1.25826	0	0	0	na	na	na	na	-2.02084102670222	0.463919980947845
1095	vSRC-L308A-mut_vs_vSRC-vSRC-dead	VIP1	Q06685	YLR410W	Y827	ISELYDTMK	ISELY(ph)DTMK_2	TRUE	1.38938	1.13637	up	No	121	non-essential	His_Phos_2:Family:CL0071	94.37	0.012	0.133	ordered	8.12875	0	0	0	na	na	na	na	-4.27687098127362	0.777578681369171
1096	vSRC-L308A-mut_vs_vSRC-vSRC-dead	HHF2	P02309	YBR009C	Y52	ISGLIYEEVR	ISGLIY(ph)EEVR_2	TRUE	1.74072	1.38014	up	No	1247	non-essential	CENP-T_C:Domain:CL0012	97.81	0.078	0.472	ordered	-0.00709892	0	0	0	na	na	na	na	-2.25042705746676	0.847942754919499
1097	vSRC-L308A-mut_vs_vSRC-vSRC-dead	CKA2	P19454	YOR061W	Y50	ISNYEIINK	ISNY(ph)EIINK_2	TRUE	0.975509	0.777574	up	No	132	non-essential	Pkinase:Domain:CL0016	97.58	0.165	0.419	ordered	4.18278	0	0	0	na	na	na	na	-1.41923754725425	0.92144077006676
1098	vSRC-L308A-mut_vs_vSRC-vSRC-dead	PUS1	Q12211	YPL212C	Y385	ISQAYGQQK	ISQAY(ph)GQQK_2	TRUE	0.754292	0.605952	up	No	125	non-essential	PseudoU_synth_1:Domain:CL0649	96.1	0.075	0.169	ordered	4.42678	0	0	0	na	na	na	na	-3.13963787504171	0.755239339818983
1099	vSRC-L308A-mut_vs_vSRC-vSRC-dead	STE20	Q03497	YHL007C	Y341	ISTPYNAK	ISTPY(ph)NAK_2	TRUE	0.825922	0.706156	up	No	66.8	non-essential	PBD:Domain:No_clan	73.84	0.784	0.645	disordered	-0.124073	1	0	0	na	na	na	na	-2.47317617030693	0.784314884311929
1100	vSRC-L308A-mut_vs_vSRC-vSRC-dead	EDE1	P34216	YBL047C	Y777	ISVYLTK	ISVY(ph)LTK_2	TRUE	1.34421	1.0599	up	No	229	non-essential	No domain	88.95	0.647	0.516	ordered	-0.325282	0	0	0	na	na	na	na	-1.76865111997725	0.709718180425793
1101	vSRC-L308A-mut_vs_vSRC-vSRC-dead	NTH1	P32356	YDR001C	Y263	ITAEYVK	ITAEY(ph)VK_2	TRUE	1.12121	0.874325	up	No	83.7	non-essential	Trehalase:Domain:CL0059	97.71	0.176	0.245	ordered	1.22921	0	0	0	na	na	na	na	-1.47386228251214	0.472337143257836
1102	vSRC-L308A-mut_vs_vSRC-vSRC-dead	RPS4A	P0CX35	YHR203C	Y121	ITDEEASYK	ITDEEASY(ph)K_2	TRUE	1.9339	1.66099	up	No	2495	non-essential	Ribosomal_S4e:Family:CL0021	96.76	0.125	0.308	ordered	1.65915	0	0	0	na	na	na	na	-1.78815488916005	0.490520371117386
1103	vSRC-L308A-mut_vs_vSRC-vSRC-dead	LCB3	P47013	YJL134W	Y149	ITLSEYTTK	ITLSEY(ph)TTK_2	TRUE	1.63097	1.37162	up	No	7.91	non-essential	PAP2:Family:CL0525	72.04	0.467	0.151	ordered	-0.376997	0	0	0	na	na	na	na	-2.28953140088189	0.675035406205742
1104	vSRC-L308A-mut_vs_vSRC-vSRC-dead	VAS1	P07806	YGR094W	Y446	ITPAHDQNDYNTGKR	ITPAHDQNDY(ph)NTGKR_3	TRUE	1.64092	1.28011	up	No	1065	essential	tRNA-synt_1:Family:CL0039	93.36	0.063	0.217	ordered	-0.0520869	0	0	0	na	na	na	na	-1.84424291303011	0.709688185372366
1105	vSRC-L308A-mut_vs_vSRC-vSRC-dead	VAS1	P07806	YGR094W	Y446	ITPAHDQNDYNTGK	ITPAHDQNDY(ph)NTGK_2	TRUE	1.13905	0.931619	up	No	1065	essential	tRNA-synt_1:Family:CL0039	93.36	0.063	0.217	ordered	-0.0520869	0	0	0	na	na	na	na	-1.84424291303011	0.709688185372366
1106	vSRC-L308A-mut_vs_vSRC-vSRC-dead	VAS1	P07806	YGR094W	Y446	ITPAHDQNDYNTGK	ITPAHDQNDY(ph)NTGK_3	TRUE	1.40865	1.15864	up	No	1065	essential	tRNA-synt_1:Family:CL0039	93.36	0.063	0.217	ordered	-0.0520869	0	0	0	na	na	na	na	-1.84424291303011	0.709688185372366
1107	vSRC-L308A-mut_vs_vSRC-vSRC-dead	SIP3	P38717	YNL257C	Y288	ITPSSDTSDYNIR	ITPSSDTSDY(ph)NIR_2	TRUE	1.93903	1.69186	up	No	46.4	non-essential	No domain	85.21	0.039	0.363	ordered	2.74991	0	0	0	na	na	na	na	-4.57050525179761	0.941740918437286
1108	vSRC-L308A-mut_vs_vSRC-vSRC-dead	SSD1	P24276	YDR293C	Y1032	ITSEYCNFKK	ITSEY(ph)CNFKK_2	TRUE	0.967329	0.825737	up	No	91.5	non-essential	No domain	91.93	0.212	0.18	ordered	1.71221	0	0	0	na	na	na	na	-1.9646626735867	0.570736638167039
1109	vSRC-L308A-mut_vs_vSRC-vSRC-dead	SSD1	P24276	YDR293C	Y1032	ITSEYCNFK	ITSEY(ph)CNFK_2	TRUE	1.84602	1.55342	up	No	91.5	non-essential	No domain	91.93	0.212	0.18	ordered	1.71221	0	0	0	na	na	na	na	-1.9646626735867	0.570736638167039
1110	vSRC-L308A-mut_vs_vSRC-vSRC-dead	CIT1	P00890	YNR001C	Y247	ITSTDPNADYGK	ITSTDPNADY(ph)GK_2	TRUE	1.31533	1.11094	up	No	292	non-essential	Citrate_synt:Domain:No_clan	98.69	0.047	0.285	ordered	15.7961	0	0	0	na	na	na	na	-2.5283730666539	0.620481265794968
1111	vSRC-L308A-mut_vs_vSRC-vSRC-dead	TRR1	P29509	YDR353W	Y268	IVAGQVDTDEAGYIK	IVAGQVDTDEAGY(ph)IK_2	TRUE	1.73193	1.44047	up	No	1255	essential	No domain	97.83	0.051	0.357	ordered	1.67369	0	0	0	na	na	na	na	-0.0786721958922342	0.174593771157752
1112	vSRC-L308A-mut_vs_vSRC-vSRC-dead	YKE2	P52553	YLR200W	Y49	IVNEEFDQLEEDTPVYK	IVNEEFDQLEEDTPVY(ph)K_3	TRUE	0.931869	0.796712	up	No	54.6	non-essential	No domain	97	0.525	0.515	ordered	-0.380312	37	5	2	P48363 / Q04493 / P43573 / P53900 / P52553	1.172 / 0.288 / 0.223 / -0.451 / -1.862	GIM3 / GIM5	0.61544 / 2.43982	-4.78711279817846	0.838006952491309
1113	vSRC-L308A-mut_vs_vSRC-vSRC-dead	RPS18A	P0CX55	YDR450W	Y79	IVQIMQNPTHYK	IVQIMQNPTHY(ph)K_3	TRUE	1.12303	0.941863	up	No	1592	non-essential	Ribosomal_S13:Family:CL0303	93.14	0.314	0.308	ordered	-0.305941	0	0	0	na	na	na	na	-0.859936294783785	0.306553529517964
1114	vSRC-L308A-mut_vs_vSRC-vSRC-dead	ACT1	P60010	YFL039C	Y91	IWHHTFYNELR	IWHHTFY(ph)NELR_3	TRUE	1.28221	1.04784	up	No	2040	essential	Actin:Family:CL0108	98.23	0.373	0.212	ordered	0.118697	21	1	0	P32599	-0.788	na	na	-0.0940841538022539	0.0431482782853128
1115	vSRC-L308A-mut_vs_vSRC-vSRC-dead	QNS1	P38795	YHR074W	Y123	IWLANDGNYR	IWLANDGNY(ph)R_2	TRUE	0.959803	0.776911	up	No	44.4	essential	CN_hydrolase:Family:No_clan	97.12	0.082	0.225	ordered	3.68108	0	0	0	na	na	na	na	-3.43734586741478	0.770478507704785
1116	vSRC-L308A-mut_vs_vSRC-vSRC-dead	RPS14A	P06367	YCR031C	Y20	IYASFNDTFVHVTDLSGK	IY(ph)ASFNDTFVHVTDLSGK_3	TRUE	0.519435	0.417952	up	No	1171	non-essential	Ribosomal_S11:Family:CL0267	97.5	0.204	0.266	ordered	-1.12074	0	0	0	na	na	na	na	-2.02884330402625	0.489717470689987
1117	vSRC-L308A-mut_vs_vSRC-vSRC-dead	DID2	P69771	YKR035W-A	Y55	IYASNAIR	IY(ph)ASNAIR_2	TRUE	2.40162	2.02377	up	No	159	non-essential	Snf7:Family:CL0235	95.77	0.278	0.413	ordered	0.390289	13	0	0	na	na	na	na	-3.28327344648762	0.708994708994709
1118	vSRC-L308A-mut_vs_vSRC-vSRC-dead	MAP1	Q01662	YLR244C	Y21	IYCSGLQCGR	IY(ph)CSGLQCGR_2	TRUE	2.32832	1.89064	up	No	259	non-essential	No domain	84.63	0.333	0.494	ordered	2.02628	0	0	0	na	na	na	na	-0.0182447843347483	0.0601115191078472
1119	vSRC-L308A-mut_vs_vSRC-vSRC-dead	MFT1	P33441	YML062C	Y192	IYDDFSK	IY(ph)DDFSK_2	TRUE	1.63329	1.42746	up	No	70.9	non-essential	No domain	74.45	0.549	0.518	ordered	-0.484364	0	0	0	na	na	na	na	-1.99379102897944	0.842985318107667
1120	vSRC-L308A-mut_vs_vSRC-vSRC-dead	TFC3	P34111	YAL001C	Y395	IYDFEGK	IY(ph)DFEGK_2	TRUE	0.509435	0.424983	up	No	16.5	essential	No domain	80.98	0.416	0.374	ordered	-0.71935	0	0	0	na	na	na	na	-2.4445355736143	0.868266739397245
1121	vSRC-L308A-mut_vs_vSRC-vSRC-dead	AIM9	P40053	YER080W	Y462	IYDLKEDITDFDK	IY(ph)DLKEDITDFDK_3	TRUE	0.71811	0.598604	up	No	141	non-essential	No domain	93.84	0.541	0.342	ordered	-0.424574	0	0	0	na	na	na	na	-1.70942795711505	0.685644707561826
1122	vSRC-L308A-mut_vs_vSRC-vSRC-dead	MCM6	P53091	YGL201C	Y146	IYDLNTIYIDYQHLSMR	IY(ph)DLNTIYIDYQHLSMR_3	TRUE	0.547507	0.43139	up	No	83.8	essential	MCM_N:Domain:No_clan	75.04	0.42	0.2	ordered	0.0702611	2	0	0	na	na	na	na	-0.287697503992778	0.367362782392671
1123	vSRC-L308A-mut_vs_vSRC-vSRC-dead	PUT2	P07275	YHR037W	Y71	IYDNNER	IY(ph)DNNER_2	TRUE	2.70147	2.14172	up	No	187	non-essential	Aldedh:Family:CL0099	95.41	0.384	0.287	ordered	0.763055	0	0	0	na	na	na	na	-0.0936052390329122	0.06215956424223
1124	vSRC-L308A-mut_vs_vSRC-vSRC-dead	SCJ1	P25303	YMR214W	Y84	IYDQFGADAVK	IY(ph)DQFGADAVK_2	TRUE	0.772753	0.671396	up	No	49.8	non-essential	DnaJ:Domain:CL0392	85.57	0.078	0.353	ordered	10.381	0	0	0	na	na	na	na	-3.74605148336513	0.938006143535325
1125	vSRC-L308A-mut_vs_vSRC-vSRC-dead	DED81	P38707	YHR019C	Y122	IYDSYSK	IY(ph)DSYSK_2	TRUE	1.84892	1.53515	up	No	498	essential	No domain	92.28	0.592	0.379	ordered	0.199682	0	0	0	na	na	na	na	-0.0494866517148771	0.0114953448603458
1126	vSRC-L308A-mut_vs_vSRC-vSRC-dead	GLC3	P32775	YEL011W	Y197	IYEAHVGISSPEPK	IY(ph)EAHVGISSPEPK_3	TRUE	1.62405	1.32217	up	No	52.4	non-essential	No domain	98.8	0	0.196	ordered	13.3563	0	0	0	na	na	na	na	-6.16429983159247	0.969606340423941
1127	vSRC-L308A-mut_vs_vSRC-vSRC-dead	MIC27	P50945	YNL100W	Y197	IYEEGYVAK	IY(ph)EEGYVAK_2	TRUE	1.01057	0.834261	up	No	62.5	non-essential	No domain	87.31	0.404	0.481	ordered	-1.31482	0	0	0	na	na	na	na	-1.59596422263218	0.786225707466758
1128	vSRC-L308A-mut_vs_vSRC-vSRC-dead	ERG3	P32353	YLR056W	Y355	IYENDPNTKK	IY(ph)ENDPNTKK_2	TRUE	1.3893	1.11369	up	No	179	non-essential	No domain	92.44	0.063	0.459	ordered	-0.319075	0	0	0	na	na	na	na	-2.58697199565969	0.64608727010458
1129	vSRC-L308A-mut_vs_vSRC-vSRC-dead	ERG3	P32353	YLR056W	Y355	IYENDPNTK	IY(ph)ENDPNTK_2	TRUE	1.66829	1.36859	up	No	179	non-essential	No domain	92.44	0.063	0.459	ordered	-0.319075	0	0	0	na	na	na	na	-2.58697199565969	0.64608727010458
1130	vSRC-L308A-mut_vs_vSRC-vSRC-dead	YLR455W	Q06188	YLR455W	Y239	IYENSDTK	IY(ph)ENSDTK_2	TRUE	0.793538	0.699453	up	No	34.9	non-essential	No domain	90.45	0.4	0.298	ordered	1.1241	0	0	0	na	na	na	na	-0.144164927325251	0.194125383603683
1131	vSRC-L308A-mut_vs_vSRC-vSRC-dead	CCT5	P40413	YJR064W	Y381	IYEQEFGTTK	IY(ph)EQEFGTTK_2	TRUE	1.82285	1.54386	up	No	248	essential	Cpn60_TCP1:Family:No_clan	91.76	0.145	0.297	ordered	2.20255	0	0	0	na	na	na	na	-0.96626606073797	0.406387562049265
1132	vSRC-L308A-mut_vs_vSRC-vSRC-dead	PGI1	P12709	YBR196C	Y25	IYESQGK	IY(ph)ESQGK_1	TRUE	1.20723	0.978936	up	No	3703	essential	No domain	98.53	0.18	0.281	ordered	0.498298	0	0	0	na	na	na	na	-0.336641796237948	0.258456860509312
1133	vSRC-L308A-mut_vs_vSRC-vSRC-dead	PGI1	P12709	YBR196C	Y25	IYESQGK	IY(ph)ESQGK_2	TRUE	3.11903	2.60113	up	No	3703	essential	No domain	98.53	0.18	0.281	ordered	0.498298	0	0	0	na	na	na	na	-0.336641796237948	0.258456860509312
1134	vSRC-L308A-mut_vs_vSRC-vSRC-dead	THR4	P16120	YCR053W	Y408	IYESSVNPK	IY(ph)ESSVNPK_2	TRUE	1.86845	1.62303	up	No	1386	non-essential	PALP:Family:CL0063	98.1	0.035	0.252	ordered	6.05613	0	0	0	na	na	na	na	-1.34582310790967	0.547428805572629
1135	vSRC-L308A-mut_vs_vSRC-vSRC-dead	PDC1	P06169	YLR044C	Y38	IYEVEGMR	IY(ph)EVEGM(ox)R_2	TRUE	1.6523	1.38788	up	No	14380	non-essential	TPP_enzyme_N:Domain:CL0254	98.69	0.643	0.237	ordered	-0.37873	3	1	0	P06169	0.585	na	na	-0.0687033359056031	0.266548242333583
1136	vSRC-L308A-mut_vs_vSRC-vSRC-dead	PDC1	P06169	YLR044C	Y38	IYEVEGMR	IY(ph)EVEGMR_2	TRUE	2.90484	2.53357	up	No	14380	non-essential	TPP_enzyme_N:Domain:CL0254	98.69	0.643	0.237	ordered	-0.37873	3	1	0	P06169	0.585	na	na	-0.0687033359056031	0.266548242333583
1137	vSRC-L308A-mut_vs_vSRC-vSRC-dead	MPM1	P40364	YJL066C	Y220	IYFDDGTVDITTTTTSK	IY(ph)FDDGTVDITTTTTSK_2	TRUE	1.28421	1.12382	up	No	35.7	non-essential	MPM1:Family:No_clan	75.26	0.231	0.262	ordered	1.66183	0	0	0	na	na	na	na	-1.82378511585628	0.827064464571124
1138	vSRC-L308A-mut_vs_vSRC-vSRC-dead	PRE8	P23639	YML092C	Y101	IYGEYPPTK	IY(ph)GEYPPTK_2	TRUE	1.23677	0.970109	up	No	286	essential	Proteasome:Domain:CL0052	96.02	0.565	0.318	ordered	-0.315312	20	0	0	na	na	na	na	-1.82897616664392	0.668561802484734
1139	vSRC-L308A-mut_vs_vSRC-vSRC-dead	PPT1	P53043	YGR123C	Y320	IYGFEDECK	IY(ph)GFEDECK_2	TRUE	1.66804	1.43069	up	No	139	non-essential	Metallophos:Domain:CL0163	89.98	0.039	0.106	ordered	6.8316	2	0	0	na	na	na	na	-4.1076866238728	0.799343286645118
1140	vSRC-L308A-mut_vs_vSRC-vSRC-dead	MSM1	P22438	YGR171C	Y96	IYGINYTR	IY(ph)GINYTR_2	TRUE	1.00606	0.795816	up	No	24.6	non-essential	tRNA-synt_1g:Family:CL0039	98.58	0.004	0.181	ordered	16.1318	0	0	0	na	na	na	na	-2.02759577236558	0.75600713991487
1141	vSRC-L308A-mut_vs_vSRC-vSRC-dead	ALD5	P40047	YER073W	Y161	IYGNVIDTGK	IY(ph)GNVIDTGK_2	TRUE	1.36919	1.16217	up	No	422	non-essential	Aldedh:Family:CL0099	95.93	0.627	0.321	ordered	-0.0315399	2	0	0	na	na	na	na	-0.186497509240704	0.140252305735185
1142	vSRC-L308A-mut_vs_vSRC-vSRC-dead	LHS1	P36016	YKL073W	Y79	IYGSAVGSLATR	IY(ph)GSAVGSLATR_2	TRUE	1.20668	1.05702	up	No	62.7	non-essential	HSP70:Family:CL0108	93.15	0.125	0.258	ordered	1.58169	0	0	0	na	na	na	na	-2.90267736481495	0.835230498043082
1143	vSRC-L308A-mut_vs_vSRC-vSRC-dead	IPP1	P00817	YBR011C	Y193	IYKIPDGKPENQFAFSGEAK	IY(ph)KIPDGKPENQFAFSGEAK_3	TRUE	1.96283	1.65617	up	No	1525	essential	Pyrophosphatase:Domain:No_clan	97.75	0.051	0.238	ordered	4.58003	0	0	0	na	na	na	na	-4.10468328637279	0.871399743166391
1144	vSRC-L308A-mut_vs_vSRC-vSRC-dead	IPP1	P00817	YBR011C	Y193	IYKIPDGKPENQFAFSGEAK	IY(ph)KIPDGKPENQFAFSGEAK_4	TRUE	1.0367	0.858165	up	No	1525	essential	Pyrophosphatase:Domain:No_clan	97.75	0.051	0.238	ordered	4.58003	0	0	0	na	na	na	na	-4.10468328637279	0.871399743166391
1145	vSRC-L308A-mut_vs_vSRC-vSRC-dead	ARA1	P38115	YBR149W	Y178	IYLDPNDHR	IY(ph)LDPNDHR_2	TRUE	2.0358	1.72935	up	No	192	non-essential	Aldo_ket_red:Domain:No_clan	98.73	0.278	0.231	ordered	0.0447155	0	0	0	na	na	na	na	-0.638526446790307	0.601331191186596
1146	vSRC-L308A-mut_vs_vSRC-vSRC-dead	POB3	Q04636	YML069W	Y9	IYLNQSK	IY(ph)LNQSK_2	TRUE	1.94033	1.59444	up	No	148	essential	POB3_N:Domain:CL0266	93.62	0.204	0.308	ordered	2.43903	0	0	0	na	na	na	na	-1.80102071871589	0.489867925427931
1147	vSRC-L308A-mut_vs_vSRC-vSRC-dead	RMD1	Q03441	YDL001W	Y261	IYNDFITLR	IY(ph)NDFITLR_2	TRUE	1.23549	0.990463	up	No	9.42	non-essential	DUF155:Family:No_clan	86.43	0.035	0.157	ordered	5.74568	0	0	0	na	na	na	na	-2.95412352945707	0.63567315937768
1148	vSRC-L308A-mut_vs_vSRC-vSRC-dead	HIS5	P07172	YIL116W	Y14	IYNLEPYR	IY(ph)NLEPYR_2	TRUE	0.532533	0.440067	up	No	140	non-essential	No domain	96.15	0.18	0.412	ordered	-0.413108	0	0	0	na	na	na	na	-0.0823294044969774	0.155929421419778
1149	vSRC-L308A-mut_vs_vSRC-vSRC-dead	END3	P39013	YNL084C	Y138	IYNSCAK	IY(ph)NSCAK_2	TRUE	1.54494	1.29269	up	No	96.9	non-essential	No domain	83.9	0.043	0.345	ordered	1.06674	0	0	0	na	na	na	na	-3.40941228721594	0.76959081987015
1150	vSRC-L308A-mut_vs_vSRC-vSRC-dead	NIT3	P49954	YLR351C	Y110	IYNTSIIFNEDGK	IY(ph)NTSIIFNEDGK_2	TRUE	1.13189	0.935243	up	No	93.7	non-essential	CN_hydrolase:Family:No_clan	98.73	0.078	0.197	ordered	0.422067	0	0	0	na	na	na	na	-1.37090816510708	0.819102749638206
1151	vSRC-L308A-mut_vs_vSRC-vSRC-dead	BCY1	P07278	YIL033C	Y323	IYQPGETIIR	IY(ph)QPGETIIR_2	TRUE	1.73251	1.39739	up	No	153	non-essential	cNMP_binding:Domain:CL0029	98.01	0.125	0.322	ordered	0.0270004	1	0	0	na	na	na	na	-2.63677691990458	0.734451123062322
1152	vSRC-L308A-mut_vs_vSRC-vSRC-dead	FAA1	P30624	YOR317W	Y218	IYQSAHDAINR	IY(ph)QSAHDAINR_2	TRUE	1.96447	1.63762	up	No	502	non-essential	AMP-binding:Family:CL0378	95.96	0.208	0.32	ordered	-1.18298	0	0	0	na	na	na	na	-0.137270567432655	0.125648545003384
1153	vSRC-L308A-mut_vs_vSRC-vSRC-dead	FAA1	P30624	YOR317W	Y218	IYQSAHDAINR	IY(ph)QSAHDAINR_3	TRUE	2.33099	1.94731	up	No	502	non-essential	AMP-binding:Family:CL0378	95.96	0.208	0.32	ordered	-1.18298	0	0	0	na	na	na	na	-0.137270567432655	0.125648545003384
1154	vSRC-L308A-mut_vs_vSRC-vSRC-dead	FKS1	P38631	YLR342W	Y1048	IYSALIDGHCEILDNGR	IY(ph)SALIDGHCEILDNGR_3	TRUE	1.66008	1.36068	up	No	218	non-essential	Glucan_synthase:Family:CL0111	94.72	0.071	0.364	ordered	1.40201	0	0	0	na	na	na	na	-2.64588935702802	0.693221837161337
1155	vSRC-L308A-mut_vs_vSRC-vSRC-dead	GSC2	P40989	YGR032W	Y1067	IYSALIDGHCEILENGR	IY(ph)SALIDGHCEILENGR_3	TRUE	1.29264	1.04218	up	No	162	non-essential	Glucan_synthase:Family:CL0111	94.37	0.071	0.369	ordered	0.543717	0	0	0	na	na	na	na	-3.01125293998407	0.703223745433837
1156	vSRC-L308A-mut_vs_vSRC-vSRC-dead	LSC2	P53312	YGR244C	Y409	IYSFDELDPAAK	IY(ph)SFDELDPAAK_2	TRUE	2.16701	1.82387	up	No	299	non-essential	Ligase_CoA:Domain:CL0506	94.41	0.267	0.307	ordered	0.639055	0	0	0	na	na	na	na	-0.369689284202305	0.22186614076174
1157	vSRC-L308A-mut_vs_vSRC-vSRC-dead	URA8	P38627	YJR103W	Y94	IYSHVISR	IY(ph)SHVISR_2	TRUE	0.747031	0.597074	up	No	64.1	non-essential	CTP_synth_N:Domain:CL0023	97.33	0.29	0.237	ordered	-1.07626	2	0	0	na	na	na	na	-3.94740095656515	0.722999134514645
1158	vSRC-L308A-mut_vs_vSRC-vSRC-dead	NCS2	P53923	YNL119W	Y374	IYTNPSNWLNR	IY(ph)TNPSNWLNR_2	TRUE	1.41337	1.19344	up	No	28.5	non-essential	CTU2:Family:No_clan	90.92	0.086	0.277	ordered	0.644782	0	0	0	na	na	na	na	-0.766609617961975	0.529707202393674
1159	vSRC-L308A-mut_vs_vSRC-vSRC-dead	CPA2	P03965	YJR109C	Y995	IYTTNETTK	IY(ph)TTNETTK_2	TRUE	0.971644	0.852727	up	No	1643	non-essential	MGS:Domain:No_clan	96.99	0.071	0.212	ordered	1.38658	0	0	0	na	na	na	na	-0.717182527399114	0.405875567900944
1160	vSRC-L308A-mut_vs_vSRC-vSRC-dead	ATG26	Q06321	YLR189C	Y603	IYVSNDTVCFR	IY(ph)VSNDTVCFR_2	TRUE	0.651908	0.484519	up	No	14.8	non-essential	GRAM:Domain:CL0266	96.37	0.09	0.164	ordered	-0.0374568	0	0	0	na	na	na	na	-3.49406828949927	0.738140793032922
1161	vSRC-L308A-mut_vs_vSRC-vSRC-dead	YKT6	P36015	YKL196C	Y4	IYYIGVFR	IY(ph)YIGVFR_2	TRUE	0.973711	0.800404	up	No	139	essential	No domain	94.23	0.047	0.196	ordered	3.49741	0	0	0	na	na	na	na	-1.51360714721628	0.441315789473684
1162	vSRC-L308A-mut_vs_vSRC-vSRC-dead	HIS5	P07172	YIL116W	Y19	IYNLEPYR	IYNLEPY(ph)R_2	TRUE	0.629517	0.515283	up	No	140	non-essential	No domain	84.89	0.643	0.461	ordered	-0.240748	0	0	0	na	na	na	na	-0.955426619331744	0.752291068253317
1163	vSRC-L308A-mut_vs_vSRC-vSRC-dead	STI1	P15705	YOR027W	Y390	KAEAEAYVNPEKAEEAR	KAEAEAY(ph)VNPEKAEEAR_3	TRUE	1.2133	1.00841	up	No	986	non-essential	No domain	94.68	0.325	0.395	ordered	1.9744	5	0	0	na	na	na	na	-3.97632361567397	0.848181574479492
1164	vSRC-L308A-mut_vs_vSRC-vSRC-dead	STI1	P15705	YOR027W	Y390	KAEAEAYVNPEK	KAEAEAY(ph)VNPEK_2	TRUE	1.32666	1.10685	up	No	986	non-essential	No domain	94.68	0.325	0.395	ordered	1.9744	5	0	0	na	na	na	na	-3.97632361567397	0.848181574479492
1165	vSRC-L308A-mut_vs_vSRC-vSRC-dead	STI1	P15705	YOR027W	Y390	KAEAEAYVNPEK	KAEAEAY(ph)VNPEK_3	TRUE	0.84291	0.750459	up	No	986	non-essential	No domain	94.68	0.325	0.395	ordered	1.9744	5	0	0	na	na	na	na	-3.97632361567397	0.848181574479492
1166	vSRC-L308A-mut_vs_vSRC-vSRC-dead	RPP0	P05317	YLR340W	Y11	KAEYFAK	KAEY(ph)FAK_2	TRUE	0.705771	0.564923	up	No	1788	essential	Ribosomal_L10:Family:No_clan	91.41	0.102	0.458	ordered	1.30216	0	0	1	na	na	YL287	5.00258	-2.38536435731707	0.567065969293066
1167	vSRC-L308A-mut_vs_vSRC-vSRC-dead	SEC23	P15303	YPR181C	Y684	KAGYQDDPQYADFK	KAGYQDDPQY(ph)ADFK_3	TRUE	1.0132	0.824925	up	No	146	essential	Gelsolin:Domain:CL0092	94.15	0.384	0.381	ordered	-0.331335	0	0	1	na	na	GRH1	-0.0316199999999981	-3.15955064012237	0.703790007538894
1168	vSRC-L308A-mut_vs_vSRC-vSRC-dead	PAB1	P04147	YER165W	Y101	KAIEQLNYTPIK	KAIEQLNY(ph)TPIK_2	TRUE	1.06721	0.884277	up	No	1976	essential	RRM_1:Domain:CL0221	93.6	0.063	0.262	ordered	11.4068	0	0	0	na	na	na	na	-2.57016106103604	0.699808446593086
1169	vSRC-L308A-mut_vs_vSRC-vSRC-dead	PAB1	P04147	YER165W	Y101	KAIEQLNYTPIK	KAIEQLNY(ph)TPIK_3	TRUE	1.12167	0.91736	up	No	1976	essential	RRM_1:Domain:CL0221	93.6	0.063	0.262	ordered	11.4068	0	0	0	na	na	na	na	-2.57016106103604	0.699808446593086
1170	vSRC-L308A-mut_vs_vSRC-vSRC-dead	KES1	P35844	YPL145C	Y318	KAWYDVAGAIK	KAWY(ph)DVAGAIK_2	TRUE	1.17682	0.977395	up	No	534	non-essential	Oxysterol_BP:Family:No_clan	97.44	0.545	0.317	ordered	-0.0787571	1	0	0	na	na	na	na	-0.253920076620466	0.16737416616131
1171	vSRC-L308A-mut_vs_vSRC-vSRC-dead	RPL26B	P53221	YGR034W	Y19	KAYFTAPSSER	KAY(ph)FTAPSSER_2	TRUE	0.5233	0.421058	up	No	3693	non-essential	Ribosomal_L26:Family:No_clan	98.08	0.314	0.469	ordered	-0.923741	1	0	0	na	na	na	na	-1.08338427824841	0.239600665557404
1172	vSRC-L308A-mut_vs_vSRC-vSRC-dead	RPL26A	P05743	YLR344W	Y19	KAYFTAPSSQR	KAY(ph)FTAPSSQR_2	TRUE	0.57662	0.463251	up	No	788	non-essential	Ribosomal_L26:Family:No_clan	96.54	0.294	0.471	ordered	-1.31387	1	0	0	na	na	na	na	-1.22547428484248	0.30753268312928
1173	vSRC-L308A-mut_vs_vSRC-vSRC-dead	SAH1	P39954	YER043C	Y40	KAYGDVQPLK	KAY(ph)GDVQPLK_2	TRUE	1.93685	1.64599	up	No	4120	essential	AdoHcyase:Domain:CL0325	97.77	0.043	0.249	ordered	3.66102	0	0	0	na	na	na	na	-1.65893341469806	0.477725674091442
1174	vSRC-L308A-mut_vs_vSRC-vSRC-dead	PEP4	P07267	YPL154C	Y269	KAYWEVK	KAY(ph)WEVK_2	TRUE	0.660818	0.559831	up	No	170	non-essential	Asp:Family:CL0129	96.29	0.263	0.263	ordered	-0.229531	1	2	0	P01094 / P07267	7.622 / 0.156	na	na	-1.8674823116195	0.71302313491032
1175	vSRC-L308A-mut_vs_vSRC-vSRC-dead	FAS1	P07149	YKL182W	Y836	KCIAACTGVPDDKWEQTYK	KCIAACTGVPDDKWEQTY(ph)K_3	TRUE	1.49867	1.25469	up	No	1976	essential	DUF1729:Family:No_clan	95.35	0.082	0.224	ordered	2.96727	0	0	0	na	na	na	na	-3.37160986384233	0.789425051334702
1176	vSRC-L308A-mut_vs_vSRC-vSRC-dead	CCW14	O13547	YLR390W-A	Y76	KCLDSICPNNDADAAYSAFK	KCLDSICPNNDADAAY(ph)SAFK_3	TRUE	1.54192	1.24487	up	No	834	non-essential	CFEM:Domain:No_clan	90.13	0.114	0.384	ordered	0.178802	0	0	0	na	na	na	na	-0.851055624582294	0.507529781973477
1177	vSRC-L308A-mut_vs_vSRC-vSRC-dead	MET6	P05694	YER091C	Y686	KDDANYIAEFK	KDDANY(ph)IAEFK_2	TRUE	1.38484	1.09895	up	No	5820	non-essential	Meth_synt_2:Domain:CL0160	77.71	0.039	0.214	ordered	2.66989	0	0	0	na	na	na	na	-0.57942922357336	0.255576144396404
1178	vSRC-L308A-mut_vs_vSRC-vSRC-dead	MET6	P05694	YER091C	Y686	KDDANYIAEFK	KDDANY(ph)IAEFK_3	TRUE	0.854638	0.728333	up	No	5820	non-essential	Meth_synt_2:Domain:CL0160	77.71	0.039	0.214	ordered	2.66989	0	0	0	na	na	na	na	-0.57942922357336	0.255576144396404
1179	vSRC-L308A-mut_vs_vSRC-vSRC-dead	NOT5	Q12514	YPR072W	Y460	KDDDIYSR	KDDDIY(ph)SR_2	TRUE	1.13426	0.898471	up	No	110	non-essential	NOT2_3_5:Family:No_clan	96.51	0.271	0.492	ordered	-0.692225	1	1	1	P06100	0.68	CDC36	1.34768	-3.18952240593942	0.75878947616134
1180	vSRC-L308A-mut_vs_vSRC-vSRC-dead	TCB1	Q12466	YOR086C	Y756	KDENDKYEETIDEK	KDENDKY(ph)EETIDEK_3	TRUE	1.52568	1.2971	up	No	618	non-essential	C2:Domain:CL0154	89.71	0.239	0.389	ordered	-0.687891	0	0	0	na	na	na	na	-2.28812515877132	0.651375535670671
1181	vSRC-L308A-mut_vs_vSRC-vSRC-dead	VMA2	P16140	YBR127C	Y404	KDHGDVSNQLYAK	KDHGDVSNQLY(ph)AK_2	TRUE	1.13599	0.948371	up	No	1233	non-essential	No domain	94.22	0.357	0.191	ordered	0.511837	5	0	0	na	na	na	na	-2.26968261811034	0.531459987782529
1182	vSRC-L308A-mut_vs_vSRC-vSRC-dead	VMA2	P16140	YBR127C	Y404	KDHGDVSNQLYAK	KDHGDVSNQLY(ph)AK_3	TRUE	2.25885	1.84906	up	No	1233	non-essential	No domain	94.22	0.357	0.191	ordered	0.511837	5	0	0	na	na	na	na	-2.26968261811034	0.531459987782529
1183	vSRC-L308A-mut_vs_vSRC-vSRC-dead	BZZ1	P38822	YHR114W	Y147	KDNIYHELEK	KDNIY(ph)HELEK_3	TRUE	1.05495	0.90819	up	No	144	non-essential	No domain	97	0.282	0.346	ordered	0.419951	0	0	0	na	na	na	na	-2.93218575250026	0.774708818635607
1184	vSRC-L308A-mut_vs_vSRC-vSRC-dead	EGD2	P38879	YHR193C	Y48	KDNQIYAIEKPEVFR	KDNQIY(ph)AIEKPEVFR_3	TRUE	2.16913	1.83557	up	No	1283	non-essential	NAC:Family:No_clan	89.76	0.306	0.415	ordered	0.0665248	0	0	1	na	na	EGD1	0.26968	-3.71254970872411	0.72903421132304
1185	vSRC-L308A-mut_vs_vSRC-vSRC-dead	PUT2	P07275	YHR037W	Y428	KDPELEILYGGQYDK	KDPELEILY(ph)GGQYDK_3	TRUE	1.21862	0.976775	up	No	187	non-essential	Aldedh:Family:CL0099	98.81	0.169	0.292	ordered	1.54586	0	0	0	na	na	na	na	-0.479266622990455	0.250469171968691
1186	vSRC-L308A-mut_vs_vSRC-vSRC-dead	RPS17A	P02407	YML024W	Y84	KDQYVPEVSALDLSR	KDQY(ph)VPEVSALDLSR_3	TRUE	1.15709	0.984359	up	No	2186	non-essential	Ribosomal_S17e:Family:No_clan	90.51	0.702	0.543	ordered	0.218257	0	0	0	na	na	na	na	-2.24676543378633	0.607198142414861
1187	vSRC-L308A-mut_vs_vSRC-vSRC-dead	ALO1	P54783	YML086C	Y470	KDTDYDDFEMR	KDTDY(ph)DDFEMR_2	TRUE	0.637189	0.528866	up	No	224	non-essential	ALO:Family:CL0277	95.76	0.098	0.297	ordered	1.65954	0	0	0	na	na	na	na	0	0.0490014515241003
1188	vSRC-L308A-mut_vs_vSRC-vSRC-dead	ALO1	P54783	YML086C	Y470	KDTDYDDFEMR	KDTDY(ph)DDFEMR_3	TRUE	0.883933	0.738913	up	No	224	non-essential	ALO:Family:CL0277	95.76	0.098	0.297	ordered	1.65954	0	0	0	na	na	na	na	0	0.0490014515241003
1189	vSRC-L308A-mut_vs_vSRC-vSRC-dead	PUT2	P07275	YHR037W	Y117	KDWYNLPFYDR	KDWY(ph)NLPFYDR_3	TRUE	1.11953	0.910726	up	No	187	non-essential	Aldedh:Family:CL0099	95.73	0.353	0.232	ordered	-0.176131	1	0	0	na	na	na	na	-0.384251709291446	0.209456675973818
1190	vSRC-L308A-mut_vs_vSRC-vSRC-dead	SEC14	P24280	YMR079W	Y86	KDYGTDTILQDFHYDEKPLIAK	KDY(ph)GTDTILQDFHYDEKPLIAK_4	TRUE	1.5999	1.37689	up	No	506	essential	No domain	97.31	0.247	0.275	ordered	2.23829	0	0	0	na	na	na	na	-0.183158472320293	0.383483379501385
1191	vSRC-L308A-mut_vs_vSRC-vSRC-dead	FBA1	P14540	YKL060C	Y310	KDYIMSPVGNPEGPEKPNK	KDY(ph)IMSPVGNPEGPEKPNK_3	TRUE	2.0561	1.51546	up	Yes	18406	essential	F_bP_aldolase:Domain:CL0036	97.98	0.153	0.381	ordered	0.207002	0	0	0	na	na	na	na	-1.22915224982013	0.463377080431117
1192	vSRC-L308A-mut_vs_vSRC-vSRC-dead	ARP3	P47117	YJR065C	Y435	KDYEEYGPEIVR	KDYEEY(ph)GPEIVR_2	TRUE	0.871876	0.704508	up	No	91.5	essential	Actin:Family:CL0108	94.82	0.498	0.337	ordered	1.23959	2	1	0	P32381	-0.139	na	na	-0.159282634692603	0.216425347323993
1193	vSRC-L308A-mut_vs_vSRC-vSRC-dead	ARP3	P47117	YJR065C	Y435	KDYEEYGPEIVR	KDYEEY(ph)GPEIVR_3	TRUE	1.6347	1.39981	up	No	91.5	essential	Actin:Family:CL0108	94.82	0.498	0.337	ordered	1.23959	2	1	0	P32381	-0.139	na	na	-0.159282634692603	0.216425347323993
1194	vSRC-L308A-mut_vs_vSRC-vSRC-dead	GYP5	Q12344	YPL249C	Y741	KEDHYESLR	KEDHY(ph)ESLR_2	TRUE	1.62507	1.36702	up	No	27.9	non-essential	No domain	93.5	0.427	0.462	ordered	0.712227	0	0	0	na	na	na	na	-1.52654652377454	0.710744288872513
1195	vSRC-L308A-mut_vs_vSRC-vSRC-dead	CLB2	P24869	YPR119W	Y252	KEDLYQHR	KEDLY(ph)QHR_2	TRUE	0.790583	0.652858	up	No	17.3	non-essential	Cyclin_N:Domain:CL0065	87.05	0.4	0.292	ordered	-0.576015	3	0	0	na	na	na	na	-0.308900335203083	0.332153582153582
1196	vSRC-L308A-mut_vs_vSRC-vSRC-dead	ACT1	P60010	YFL039C	Y294	KELYGNIVMSGGTTMFPGIAER	KELY(ph)GNIVM(ox)SGGTTM(ox)FPGIAER_3	TRUE	0.969347	0.720563	up	No	2040	essential	Actin:Family:CL0108	98.5	0	0.219	ordered	5.81031	0	0	0	na	na	na	na	-0.831362924404207	0.508222066057625
1197	vSRC-L308A-mut_vs_vSRC-vSRC-dead	ACT1	P60010	YFL039C	Y294	KELYGNIVMSGGTTMFPGIAER	KELY(ph)GNIVM(ox)SGGTTMFPGIAER_3	TRUE	1.42822	1.13339	up	No	2040	essential	Actin:Family:CL0108	98.5	0	0.219	ordered	5.81031	0	0	0	na	na	na	na	-0.831362924404207	0.508222066057625
1198	vSRC-L308A-mut_vs_vSRC-vSRC-dead	ACT1	P60010	YFL039C	Y294	KELYGNIVMSGGTTMFPGIAER	KELY(ph)GNIVMSGGTTM(ox)FPGIAER_3	TRUE	1.33903	1.10612	up	No	2040	essential	Actin:Family:CL0108	98.5	0	0.219	ordered	5.81031	0	0	0	na	na	na	na	-0.831362924404207	0.508222066057625
1199	vSRC-L308A-mut_vs_vSRC-vSRC-dead	ACT1	P60010	YFL039C	Y294	KELYGNIVMSGGTTMFPGIAER	KELY(ph)GNIVMSGGTTMFPGIAER_3	TRUE	1.87013	1.65486	up	No	2040	essential	Actin:Family:CL0108	98.5	0	0.219	ordered	5.81031	0	0	0	na	na	na	na	-0.831362924404207	0.508222066057625
1200	vSRC-L308A-mut_vs_vSRC-vSRC-dead	YHR045W	P38775	YHR045W	Y57	KENETAYYR	KENETAY(ph)YR_2	TRUE	1.48428	1.2725	up	No	39.2	non-essential	No domain	94.16	0.22	0.34	ordered	-0.343722	0	0	0	na	na	na	na	-1.28395080003074	0.727460847481541
1201	vSRC-L308A-mut_vs_vSRC-vSRC-dead	QRI1	P43123	YDL103C	Y91	KENEYWR	KENEY(ph)WR_2	TRUE	1.02063	0.846499	up	No	185	essential	UDPGP:Family:CL0110	98.77	0.016	0.31	ordered	4.17361	0	0	0	na	na	na	na	-1.75239018545631	0.588884596280148
1202	vSRC-L308A-mut_vs_vSRC-vSRC-dead	EIS1	Q05050	YMR031C	Y544	KEQEELLKPYHDDLANAEAEHK	KEQEELLKPY(ph)HDDLANAEAEHK_5	TRUE	0.865282	0.653239	up	No	407	non-essential	No domain	74.88	0.275	0.424	ordered	2.45019	0	0	0	na	na	na	na	-1.59783988648392	0.716824718959995
1203	vSRC-L308A-mut_vs_vSRC-vSRC-dead	TPA1	P40032	YER049W	Y88	KETDIYR	KETDIY(ph)R_2	TRUE	1.47308	1.27782	up	No	117	non-essential	No domain	91.87	0.047	0.32	ordered	4.26511	0	0	0	na	na	na	na	-4.75522776254505	0.917542210048649
1204	vSRC-L308A-mut_vs_vSRC-vSRC-dead	HTB2	P02294	YBL002W	Y46	KETYSSYIYK	KETYSSYIY(ph)K_2	TRUE	2.07032	1.75347	up	No	1695	non-essential	Histone:Domain:CL0012	97.41	0.431	0.533	ordered	-0.893719	2	0	0	na	na	na	na	-2.03366321722754	0.699879469666533
1205	vSRC-L308A-mut_vs_vSRC-vSRC-dead	RPS24A	P0CX31	YER074W	Y89	KFEPTYR	KFEPTY(ph)R_2	TRUE	3.20522	2.69289	up	No	897	non-essential	Ribosomal_S24e:Family:No_clan	96.03	0.435	0.396	ordered	-1.08086	1	0	0	na	na	na	na	-2.75306075588093	0.682261208576998
1206	vSRC-L308A-mut_vs_vSRC-vSRC-dead	RPL9A	P05738	YGL147C	Y180	KFLDGIYVSHK	KFLDGIY(ph)VSHK_3	TRUE	1.29265	1.03343	up	No	2731	non-essential	No domain	97.18	0.325	0.492	ordered	1.23378	2	0	0	na	na	na	na	-2.85765406251868	0.841554147147975
1207	vSRC-L308A-mut_vs_vSRC-vSRC-dead	AHP1	P38013	YLR109W	Y14	KFPAGDYK	KFPAGDY(ph)K_2	TRUE	1.80788	1.48245	up	No	4995	non-essential	Redoxin:Domain:CL0172	98.7	0.286	0.34	ordered	-0.0833329	0	0	0	na	na	na	na	-0.595746022276103	0.128443113772455
1208	vSRC-L308A-mut_vs_vSRC-vSRC-dead	PRE9	P23638	YGR135W	Y226	KGANDGEVYQK	KGANDGEVY(ph)QK_2	TRUE	2.62227	2.25745	up	No	226	non-essential	No domain	93.36	0.576	0.328	ordered	1.33004	0	0	0	na	na	na	na	-0.224328278701753	0.115486635380535
1209	vSRC-L308A-mut_vs_vSRC-vSRC-dead	CDC19	P00549	YAL038W	Y479	KGDTYVSIQGFK	KGDTY(ph)VSIQGFK_2	TRUE	2.3115	1.89209	up	No	16568	essential	PK_C:Domain:No_clan	98.57	0.082	0.326	ordered	3.36368	0	0	0	na	na	na	na	-1.49279715117734	0.600105263157895
1210	vSRC-L308A-mut_vs_vSRC-vSRC-dead	CDC19	P00549	YAL038W	Y479	KGDTYVSIQGFK	KGDTY(ph)VSIQGFK_3	TRUE	2.1724	1.77198	up	No	16568	essential	PK_C:Domain:No_clan	98.57	0.082	0.326	ordered	3.36368	0	0	0	na	na	na	na	-1.49279715117734	0.600105263157895
1211	vSRC-L308A-mut_vs_vSRC-vSRC-dead	PFK1	P16861	YGR240C	Y962	KGFEVHWAEYNK	KGFEVHWAEY(ph)NK_3	TRUE	0.741272	0.608945	up	No	1371	non-essential	No domain	95.48	0.063	0.251	ordered	4.2319	0	0	0	na	na	na	na	-1.08947903359665	0.46911670578195
1212	vSRC-L308A-mut_vs_vSRC-vSRC-dead	ATP2	P00830	YJR121W	Y344	KGSVTSVQAVYVPADDLTDPAPATTFAHLDATTVLSR	KGSVTSVQAVY(ph)VPADDLTDPAPATTFAHLDATTVLSR_4	TRUE	0.817047	0.642573	up	No	984	non-essential	ATP-synt_ab:Domain:CL0023	85.72	0.486	0.245	ordered	-0.310468	0	0	0	na	na	na	na	-2.78950236748603	0.768089818200546
1213	vSRC-L308A-mut_vs_vSRC-vSRC-dead	YIM1	P28625	YMR152W	Y339	KGTYKPPIDSVYEFDQYK	KGTYKPPIDSVY(ph)EFDQYK_3	TRUE	1.74258	1.41125	up	No	48.8	non-essential	ADH_zinc_N_2:Domain:CL0063	98.67	0.188	0.263	ordered	-0.648518	0	0	0	na	na	na	na	-0.336916391641459	0.68099221228728
1214	vSRC-L308A-mut_vs_vSRC-vSRC-dead	PEP4	P07267	YPL154C	Y324	KGWTGQYTLDCNTR	KGWTGQY(ph)TLDCNTR_3	TRUE	1.21658	1.04924	up	No	170	non-essential	Asp:Family:CL0129	94.06	0.118	0.394	ordered	0.240857	0	0	0	na	na	na	na	-1.75642268154053	0.690798024434624
1215	vSRC-L308A-mut_vs_vSRC-vSRC-dead	YSC83	P32792	YHR017W	Y157	KHEEDQDFIYYIDPTCEK	KHEEDQDFIY(ph)YIDPTCEK_3	TRUE	1.43567	1.15068	up	No	8.61	non-essential	DUF1776:Family:CL0063	91.99	0.345	0.387	ordered	0.337227	0	0	0	na	na	na	na	-1.16036440816617	0.541660870774795
1216	vSRC-L308A-mut_vs_vSRC-vSRC-dead	ERG6	P25087	YML008C	Y243	KIAYEIELGDGIPK	KIAY(ph)EIELGDGIPK_3	TRUE	0.668266	0.53768	up	No	874	non-essential	No domain	95.19	0.106	0.179	ordered	1.12082	0	0	0	na	na	na	na	-1.1143072507838	0.40415006183867
1217	vSRC-L308A-mut_vs_vSRC-vSRC-dead	YBR056W	P38081	YBR056W	Y425	KIDSIIHEHEAYWNGK	KIDSIIHEHEAY(ph)WNGK_3	TRUE	1.72947	1.44497	up	No	76.8	non-essential	No domain	95.26	0.529	0.38	ordered	-0.369347	0	0	0	na	na	na	na	-3.67768484501659	0.788076336680511
1218	vSRC-L308A-mut_vs_vSRC-vSRC-dead	YBR056W	P38081	YBR056W	Y425	KIDSIIHEHEAYWNGK	KIDSIIHEHEAY(ph)WNGK_4	TRUE	1.59708	1.33351	up	No	76.8	non-essential	No domain	95.26	0.529	0.38	ordered	-0.369347	0	0	0	na	na	na	na	-3.67768484501659	0.788076336680511
1219	vSRC-L308A-mut_vs_vSRC-vSRC-dead	HYR1	P40581	YIR037W	Y107	KIDVNGGNEDPVYK	KIDVNGGNEDPVY(ph)K_2	TRUE	1.60367	1.37561	up	No	233	non-essential	GSHPx:Family:CL0172	98.03	0	0.343	ordered	20.8557	0	0	0	na	na	na	na	-0.922957947347412	0.762996448175654
1220	vSRC-L308A-mut_vs_vSRC-vSRC-dead	HYR1	P40581	YIR037W	Y107	KIDVNGGNEDPVYK	KIDVNGGNEDPVY(ph)K_3	TRUE	1.48735	1.22741	up	No	233	non-essential	GSHPx:Family:CL0172	98.03	0	0.343	ordered	20.8557	0	0	0	na	na	na	na	-0.922957947347412	0.762996448175654
1221	vSRC-L308A-mut_vs_vSRC-vSRC-dead	SCJ1	P25303	YMR214W	Y84	KIYDQFGADAVK	KIY(ph)DQFGADAVK_2	TRUE	1.48797	1.19114	up	No	49.8	non-essential	DnaJ:Domain:CL0392	85.57	0.078	0.353	ordered	10.381	0	0	0	na	na	na	na	-3.74605148336513	0.938006143535325
1222	vSRC-L308A-mut_vs_vSRC-vSRC-dead	SCJ1	P25303	YMR214W	Y84	KIYDQFGADAVK	KIY(ph)DQFGADAVK_3	TRUE	1.32697	1.17685	up	No	49.8	non-essential	DnaJ:Domain:CL0392	85.57	0.078	0.353	ordered	10.381	0	0	0	na	na	na	na	-3.74605148336513	0.938006143535325
1223	vSRC-L308A-mut_vs_vSRC-vSRC-dead	SCS7	Q03529	YMR272C	Y36	KIYDVTR	KIY(ph)DVTR_2	TRUE	1.9329	1.61308	up	No	51	non-essential	Cyt-b5:Domain:No_clan	92.51	0.02	0.288	ordered	4.7173	0	0	0	na	na	na	na	-3.2831414686904	0.770433351618212
1224	vSRC-L308A-mut_vs_vSRC-vSRC-dead	FZO1	P38297	YBR179C	Y599	KIYEIGK	KIY(ph)EIGK_2	TRUE	0.979579	0.882859	up	No	101	non-essential	No domain	89.22	0.169	0.324	ordered	5.45521	0	0	0	na	na	na	na	-1.15143244172572	0.369391839876828
1225	vSRC-L308A-mut_vs_vSRC-vSRC-dead	THR4	P16120	YCR053W	Y408	KIYESSVNPK	KIY(ph)ESSVNPK_2	TRUE	0.674168	0.573808	up	No	1386	non-essential	PALP:Family:CL0063	98.1	0.035	0.252	ordered	6.05613	0	0	0	na	na	na	na	-1.34582310790967	0.547428805572629
1226	vSRC-L308A-mut_vs_vSRC-vSRC-dead	CMS1	Q07897	YLR003C	Y90	KKEESQYIVSQR	KKEESQY(ph)IVSQR_3	TRUE	2.12582	1.70854	up	No	45.8	non-essential	CMS1:Family:CL0023	94.37	0.573	0.407	ordered	0.0176014	0	0	0	na	na	na	na	-0.908689781314519	0.422787790960964
1227	vSRC-L308A-mut_vs_vSRC-vSRC-dead	ABF2	Q02486	YMR072W	Y100	KKLYSEYQK	KKLY(ph)SEYQK_2	TRUE	1.61184	1.37044	up	No	309	non-essential	HMG_box:Domain:CL0114	97.98	0.412	0.4	ordered	-0.950832	1	0	0	na	na	na	na	-0.580574705355895	0.349517360610863
1228	vSRC-L308A-mut_vs_vSRC-vSRC-dead	NCP1	P16603	YHR042W	Y515	KLFANYK	KLFANY(ph)K_2	TRUE	1.31244	1.10466	up	No	246	essential	No domain	98.53	0.275	0.242	ordered	-0.354217	0	0	0	na	na	na	na	-0.368172170718044	0.130179768433882
1229	vSRC-L308A-mut_vs_vSRC-vSRC-dead	RPS2	P25443	YGL123W	Y197	KLLQLAGVEDVYTQSNGK	KLLQLAGVEDVY(ph)TQSNGK_3	TRUE	1.24106	1.0646	up	No	1550	essential	Ribosomal_S5_C:Domain:CL0329	97.62	0.373	0.276	ordered	-0.0654565	0	0	0	na	na	na	na	-2.95827297722569	0.676961343144367
1230	vSRC-L308A-mut_vs_vSRC-vSRC-dead	ATP1	P07251	YBL099W	Y237	KLYCVYVAVGQK	KLY(ph)CVYVAVGQK_2	TRUE	1.72349	1.43905	up	No	802	non-essential	ATP-synt_ab:Domain:CL0023	98.64	0.118	0.279	ordered	-0.0585514	0	0	0	na	na	na	na	-0.871632749668682	0.40542759186827
1231	vSRC-L308A-mut_vs_vSRC-vSRC-dead	ATP1	P07251	YBL099W	Y237	KLYCVYVAVGQK	KLY(ph)CVYVAVGQK_3	TRUE	1.59134	1.35042	up	No	802	non-essential	ATP-synt_ab:Domain:CL0023	98.64	0.118	0.279	ordered	-0.0585514	0	0	0	na	na	na	na	-0.871632749668682	0.40542759186827
1232	vSRC-L308A-mut_vs_vSRC-vSRC-dead	UBP8	P50102	YMR223W	Y317	KLYECLDSFHK	KLY(ph)ECLDSFHK_3	TRUE	0.811351	0.623584	up	No	21.6	essential	UCH:Family:CL0125	98.64	0.337	0.296	ordered	0.651672	1	1	0	Q6WNK7	0.505	na	na	-0.412722884178494	0.253799731783639
1233	vSRC-L308A-mut_vs_vSRC-vSRC-dead	URA7	P28274	YBL039C	Y477	KLYGDVSEVHER	KLY(ph)GDVSEVHER_3	TRUE	0.781789	0.624741	up	No	486	non-essential	GATase:Domain:CL0014	96.34	0.153	0.265	ordered	5.38027	0	0	0	na	na	na	na	-4.92885599339079	0.821063162202719
1234	vSRC-L308A-mut_vs_vSRC-vSRC-dead	URA8	P38627	YJR103W	Y479	KLYGEVNEVHER	KLY(ph)GEVNEVHER_3	TRUE	1.39398	1.07016	up	No	64.1	non-essential	GATase:Domain:CL0014	95.88	0.102	0.22	ordered	9.42674	0	0	0	na	na	na	na	-4.64863566150736	0.797886393659181
1235	vSRC-L308A-mut_vs_vSRC-vSRC-dead	ABF2	Q02486	YMR072W	Y100	KLYSEYQK	KLY(ph)SEYQK_2	TRUE	1.95959	1.67329	up	No	309	non-essential	HMG_box:Domain:CL0114	97.98	0.412	0.4	ordered	-0.950832	1	0	0	na	na	na	na	-0.580574705355895	0.349517360610863
1236	vSRC-L308A-mut_vs_vSRC-vSRC-dead	DDP1	Q99321	YOR163W	Y157	KLYSYTEAK	KLY(ph)SYTEAK_2	TRUE	1.25065	1.0399	up	No	49.5	non-essential	NUDIX:Domain:CL0261	98.85	0.075	0.282	ordered	0.889219	0	0	0	na	na	na	na	-2.24484116797398	0.661711079943899
1237	vSRC-L308A-mut_vs_vSRC-vSRC-dead	TPM1	P17536	YNL079C	Y182	KNEELTVKYEDAK	KNEELTVKY(ph)EDAK_3	TRUE	1.13186	0.973418	up	No	342	non-essential	No domain	94.57	0.608	0.488	ordered	-0.106349	0	0	0	na	na	na	na	-2.97653415561089	0.632836253076589
1238	vSRC-L308A-mut_vs_vSRC-vSRC-dead	SSL1	Q04673	YLR005W	Y118	KNITPYQR	KNITPY(ph)QR_2	TRUE	1.21264	1.07087	up	No	33.8	essential	No domain	71.26	0.506	0.288	ordered	-0.125649	0	0	1	na	na	TFB1	-0.440040000000002	-1.47484749590484	0.461152023748359
1239	vSRC-L308A-mut_vs_vSRC-vSRC-dead	FAS1	P07149	YKL182W	Y565	KNPNWLEEYHPK	KNPNWLEEY(ph)HPK_3	TRUE	0.526512	0.423718	up	No	1976	essential	No domain	95.61	0.114	0.254	ordered	0.442512	0	0	0	na	na	na	na	-1.62875009317273	0.596047227926078
1240	vSRC-L308A-mut_vs_vSRC-vSRC-dead	VTC3	Q02725	YPL019C	Y565	KNPQEAYEEEKK	KNPQEAY(ph)EEEKK_3	TRUE	1.06261	0.863836	up	No	173	non-essential	No domain	76.29	0.588	0.472	ordered	-0.196983	0	0	0	na	na	na	na	-1.7744034768901	0.544898473956363
1241	vSRC-L308A-mut_vs_vSRC-vSRC-dead	SSE1	P32589	YPL106C	Y579	KNTLEEYIYTLR	KNTLEEYIY(ph)TLR_3	TRUE	2.23752	1.8994	up	No	3233	non-essential	HSP70:Family:CL0108	95.31	0.416	0.306	ordered	1.6783	5	3	0	P11484 / P10591 / P32589	2.971 / 1.51 / -0.579	na	na	-2.93827519381703	0.860180754917597
1242	vSRC-L308A-mut_vs_vSRC-vSRC-dead	YBR085C-A	O43137	YBR085C-A	Y45	KNYEIQTVLSEDK	KNY(ph)EIQTVLSEDK_2	TRUE	0.591141	0.466551	up	No	152	non-essential	No domain	83	0.4	0.428	ordered	0.464328	0	0	0	na	na	na	na	0	0.01437438745508
1243	vSRC-L308A-mut_vs_vSRC-vSRC-dead	FAT1	P38225	YBR041W	Y481	KPETSFQGYLGNAK	KPETSFQGY(ph)LGNAK_3	TRUE	1.22182	1.06055	up	No	45.4	non-essential	AMP-binding:Family:CL0378	94.35	0.043	0.317	ordered	3.81817	14	0	0	na	na	na	na	-5.1578378780204	0.972383949645948
1244	vSRC-L308A-mut_vs_vSRC-vSRC-dead	TPI1	P00942	YDR050C	Y67	KPQVTVGAQNAYLK	KPQVTVGAQNAY(ph)LK_2	TRUE	2.37508	2.03203	up	Yes	3004	essential	TIM:Domain:CL0036	98.85	0.18	0.328	ordered	1.38067	6	1	0	P00942	0.209	na	na	-1.2649209321848	0.568789808917197
1245	vSRC-L308A-mut_vs_vSRC-vSRC-dead	TPI1	P00942	YDR050C	Y67	KPQVTVGAQNAYLK	KPQVTVGAQNAY(ph)LK_3	TRUE	3.02447	2.58947	up	Yes	3004	essential	TIM:Domain:CL0036	98.85	0.18	0.328	ordered	1.38067	6	1	0	P00942	0.209	na	na	-1.2649209321848	0.568789808917197
1246	vSRC-L308A-mut_vs_vSRC-vSRC-dead	NUP57	P48837	YGR119C	Y353	KPSPQTIPIQIYGFEGLNQR	KPSPQTIPIQIY(ph)GFEGLNQR_3	TRUE	1.06376	0.91481	up	No	128	essential	Nup54:Domain:No_clan	80.18	0.267	0.346	ordered	0.239136	0	0	0	na	na	na	na	-0.281146192546471	0.369036027263875
1247	vSRC-L308A-mut_vs_vSRC-vSRC-dead	MVP1	P40959	YMR004W	Y255	KQATYDTSNEFADKK	KQATY(ph)DTSNEFADKK_3	TRUE	1.49967	1.31446	up	No	25.4	non-essential	No domain	91.83	0.286	0.389	ordered	-1.34883	0	0	0	na	na	na	na	-2.07586926332641	0.613424134550895
1248	vSRC-L308A-mut_vs_vSRC-vSRC-dead	MVP1	P40959	YMR004W	Y255	KQATYDTSNEFADK	KQATY(ph)DTSNEFADK_2	TRUE	1.04785	0.897087	up	No	25.4	non-essential	No domain	91.83	0.286	0.389	ordered	-1.34883	0	0	0	na	na	na	na	-2.07586926332641	0.613424134550895
1249	vSRC-L308A-mut_vs_vSRC-vSRC-dead	MVP1	P40959	YMR004W	Y255	KQATYDTSNEFADK	KQATY(ph)DTSNEFADK_3	TRUE	1.17793	0.988906	up	No	25.4	non-essential	No domain	91.83	0.286	0.389	ordered	-1.34883	0	0	0	na	na	na	na	-2.07586926332641	0.613424134550895
1250	vSRC-L308A-mut_vs_vSRC-vSRC-dead	ENT1	Q12518	YDL161W	Y194	KQDEDYETALQLSK	KQDEDY(ph)ETALQLSK_3	TRUE	1.01469	0.855277	up	No	80.6	non-essential	No domain	77.98	0.6	0.536	ordered	-0.108491	0	0	0	na	na	na	na	-2.52975150612998	0.577313606034233
1251	vSRC-L308A-mut_vs_vSRC-vSRC-dead	OMS1	Q06668	YDR316W	Y149	KQEEGNANEYEALR	KQEEGNANEY(ph)EALR_2	TRUE	1.07758	0.921006	up	No	21	non-essential	No domain	94.45	0.149	0.325	ordered	0.733058	0	0	0	na	na	na	na	-2.59492895452202	0.735786715278569
1252	vSRC-L308A-mut_vs_vSRC-vSRC-dead	OMS1	Q06668	YDR316W	Y149	KQEEGNANEYEALR	KQEEGNANEY(ph)EALR_3	TRUE	1.78842	1.54912	up	No	21	non-essential	No domain	94.45	0.149	0.325	ordered	0.733058	0	0	0	na	na	na	na	-2.59492895452202	0.735786715278569
1253	vSRC-L308A-mut_vs_vSRC-vSRC-dead	GCD1	P09032	YOR260W	Y123	KQQFELIYK	KQQFELIY(ph)K_2	TRUE	1.23115	1.01705	up	No	136	essential	No domain	77.5	0.467	0.461	ordered	0.235464	0	0	0	na	na	na	na	-0.087973740172151	0.300323270955698
1254	vSRC-L308A-mut_vs_vSRC-vSRC-dead	PAB1	P04147	YER165W	Y308	KQYEAYR	KQY(ph)EAYR_2	TRUE	2.53195	2.14288	up	No	1976	essential	No domain	86.52	0.612	0.517	ordered	-1.01013	0	0	0	na	na	na	na	-1.7798966793399	0.569369698075344
1255	vSRC-L308A-mut_vs_vSRC-vSRC-dead	PAB1	P04147	YER165W	Y311	KQYEAYRLEK	KQYEAY(ph)RLEK_3	TRUE	1.09495	0.927042	up	No	1976	essential	No domain	88.9	0.482	0.455	ordered	-0.336513	0	0	0	na	na	na	na	-0.453329734738824	0.20669524765119
1256	vSRC-L308A-mut_vs_vSRC-vSRC-dead	PAB1	P04147	YER165W	Y311	KQYEAYR	KQYEAY(ph)R_2	TRUE	1.93085	1.51847	up	No	1976	essential	No domain	88.9	0.482	0.455	ordered	-0.336513	0	0	0	na	na	na	na	-0.453329734738824	0.20669524765119
1257	vSRC-L308A-mut_vs_vSRC-vSRC-dead	BFR1	P38934	YOR198C	Y225	KRDELYSQIR	KRDELY(ph)SQIR_3	FALSE	2.71013	2.00853	up	No	724	non-essential	No domain	97.95	0.373	0.362	ordered	-0.173996	0	0	0	na	na	na	na	-2.48529312974669	0.685797556327766
1258	vSRC-L308A-mut_vs_vSRC-vSRC-dead	GDI1	P39958	YER136W	Y344	KSDIYVAIVSDAHNVCSK	KSDIY(ph)VAIVSDAHNVCSK_3	TRUE	0.974956	0.78215	up	No	321	essential	GDI:Family:CL0063	98.03	0.035	0.148	ordered	6.90918	0	0	0	na	na	na	na	-2.67815764362128	0.670790779107091
1259	vSRC-L308A-mut_vs_vSRC-vSRC-dead	CDC19	P00549	YAL038W	Y74	KSEELYPGRPLAIALDTK	KSEELY(ph)PGRPLAIALDTK_3	TRUE	2.74002	2.2941	up	Yes	16568	essential	PK:Family:CL0151	95.91	0.376	0.193	ordered	-0.648766	0	0	0	na	na	na	na	-0.305565914544328	0.214
1260	vSRC-L308A-mut_vs_vSRC-vSRC-dead	CDC19	P00549	YAL038W	Y74	KSEELYPGRPLAIALDTK	KSEELY(ph)PGRPLAIALDTK_4	TRUE	0.850693	0.681778	up	Yes	16568	essential	PK:Family:CL0151	95.91	0.376	0.193	ordered	-0.648766	0	0	0	na	na	na	na	-0.305565914544328	0.214
1261	vSRC-L308A-mut_vs_vSRC-vSRC-dead	CDC19	P00549	YAL038W	Y74	KSEELYPGR	KSEELY(ph)PGR_2	TRUE	1.05194	0.871343	up	Yes	16568	essential	PK:Family:CL0151	95.91	0.376	0.193	ordered	-0.648766	0	0	0	na	na	na	na	-0.305565914544328	0.214
1262	vSRC-L308A-mut_vs_vSRC-vSRC-dead	PDI1	P17967	YCL043C	Y467	KSESVVYQGSR	KSESVVY(ph)QGSR_2	TRUE	1.55669	1.32396	up	No	370	essential	Thioredoxin:Domain:CL0172	96.66	0.09	0.327	ordered	18.2006	0	0	0	na	na	na	na	-1.95809094907085	0.882032667876588
1263	vSRC-L308A-mut_vs_vSRC-vSRC-dead	ZPR1	P53303	YGR211W	Y173	KSIDEALYK	KSIDEALY(ph)K_2	TRUE	1.26789	1.02813	up	No	366	essential	zf-ZPR1:Family:CL0167	88.8	0.2	0.39	ordered	1.03351	0	0	0	na	na	na	na	-1.96078350565133	0.585365853658537
1264	vSRC-L308A-mut_vs_vSRC-vSRC-dead	YCK2	P23292	YNL154C	Y120	KTEAPQLKDEYR	KTEAPQLKDEY(ph)R_2	TRUE	1.35026	1.0891	up	No	57.3	non-essential	Pkinase:Domain:CL0016	96.93	0.235	0.349	ordered	-0.425042	0	0	0	na	na	na	na	-1.01806586706604	0.702436670687575
1265	vSRC-L308A-mut_vs_vSRC-vSRC-dead	YCK2	P23292	YNL154C	Y120	KTEAPQLKDEYR	KTEAPQLKDEY(ph)R_3	TRUE	2.96195	2.27964	up	No	57.3	non-essential	Pkinase:Domain:CL0016	96.93	0.235	0.349	ordered	-0.425042	0	0	0	na	na	na	na	-1.01806586706604	0.702436670687575
1266	vSRC-L308A-mut_vs_vSRC-vSRC-dead	SCS7	Q03529	YMR272C	Y30	KTVQEHNTANDCWVTYQNR	KTVQEHNTANDCWVTY(ph)QNR_3	TRUE	1.34391	1.10872	up	No	51	non-essential	Cyt-b5:Domain:No_clan	89.66	0.071	0.261	ordered	0.5081	0	0	0	na	na	na	na	-0.56135775216489	0.259462424574877
1267	vSRC-L308A-mut_vs_vSRC-vSRC-dead	SPT16	P32558	YGL207W	Y614	KVEELPYEESADNQFVR	KVEELPY(ph)EESADNQFVR_3	TRUE	1.14166	0.943589	up	No	279	essential	SPT16:Domain:CL0266	73.11	0.075	0.458	ordered	4.4172	1	1	0	Q04636	3.216	na	na	-2.72372610290909	0.611022100150047
1268	vSRC-L308A-mut_vs_vSRC-vSRC-dead	BNA4	P38169	YBL098W	Y190	KVEMDFSQEYMNLR	KVEMDFSQEY(ph)MNLR_3	TRUE	0.537101	0.472196	up	No	31.3	non-essential	FAD_binding_3:Family:CL0063	94.19	0.435	0.303	ordered	-0.403687	2	0	0	na	na	na	na	-1.00553153484468	0.62287577959604
1269	vSRC-L308A-mut_vs_vSRC-vSRC-dead	MSS51	P32335	YLR203C	Y131	KVNIYEHDLR	KVNIY(ph)EHDLR_3	TRUE	0.735208	0.626837	up	No	129	non-essential	zf-Mss51:Domain:CL0175	95.56	0.039	0.223	ordered	1.89015	0	0	0	na	na	na	na	-3.37490881716413	0.680725075528701
1270	vSRC-L308A-mut_vs_vSRC-vSRC-dead	GPM1	P00950	YKL152C	Y49	KVYPDVLYTSK	KVY(ph)PDVLYTSK_2	TRUE	2.48078	2.01489	up	Yes	8673	essential	His_Phos_1:Domain:CL0071	97.87	0.341	0.162	ordered	-0.315478	0	0	0	na	na	na	na	-0.000531541352007938	0.302429667519182
1271	vSRC-L308A-mut_vs_vSRC-vSRC-dead	GPM1	P00950	YKL152C	Y49	KVYPDVLYTSK	KVY(ph)PDVLYTSK_3	TRUE	1.75686	1.40113	up	Yes	8673	essential	His_Phos_1:Domain:CL0071	97.87	0.341	0.162	ordered	-0.315478	0	0	0	na	na	na	na	-0.000531541352007938	0.302429667519182
1272	vSRC-L308A-mut_vs_vSRC-vSRC-dead	NCP1	P16603	YHR042W	Y619	KVYVQDK	KVY(ph)VQDK_2	TRUE	1.95545	1.63885	up	No	246	essential	NAD_binding_1:Domain:CL0091	96.38	0.427	0.349	ordered	-0.617431	1	0	0	na	na	na	na	-4.79726021067019	0.936624009750152
1273	vSRC-L308A-mut_vs_vSRC-vSRC-dead	DCS1	Q06151	YLR270W	Y127	KYEQQNFHLVR	KY(ph)EQQNFHLVR_3	TRUE	0.799628	0.657519	up	No	127	non-essential	DcpS:Family:No_clan	93.58	0.204	0.299	ordered	-0.19827	0	0	0	na	na	na	na	-3.40974689876373	0.758350887752031
1274	vSRC-L308A-mut_vs_vSRC-vSRC-dead	SLA2	P33338	YNL243W	Y478	KYESLAK	KY(ph)ESLAK_2	TRUE	1.3652	1.17693	up	No	195	essential	No domain	85.21	0.694	0.522	ordered	-0.237787	0	0	0	na	na	na	na	-3.97536729103534	0.821456730377097
1275	vSRC-L308A-mut_vs_vSRC-vSRC-dead	ERG6	P25087	YML008C	Y165	KYNLSDQMDFVK	KY(ph)NLSDQMDFVK_3	TRUE	1.01334	0.883535	up	No	874	non-essential	Methyltransf_11:Domain:CL0063	94.92	0.38	0.246	ordered	-1.79152	0	0	0	na	na	na	na	-0.493906073570971	0.212999862580734
1276	vSRC-L308A-mut_vs_vSRC-vSRC-dead	PDA1	P16387	YER178W	Y365	KYVDEQVELADAAPPPEAK	KY(ph)VDEQVELADAAPPPEAK_3	TRUE	0.701029	0.568051	up	No	484	non-essential	E1_dh:Family:CL0254	98.56	0.212	0.343	ordered	-0.582924	0	0	0	na	na	na	na	-0.310074267970058	0.283457656867047
1277	vSRC-L308A-mut_vs_vSRC-vSRC-dead	FYV6	P53913	YNL133C	Y46	KYEAEYK	KYEAEY(ph)K_2	TRUE	0.866501	0.733051	up	No	17.4	non-essential	FAM192A_Fyv6_N:Domain:No_clan	94.78	0.549	0.551	ordered	-0.162259	0	0	0	na	na	na	na	-0.837546315483312	0.58669136946117
1278	vSRC-L308A-mut_vs_vSRC-vSRC-dead	TAN1	P53072	YGL232W	Y275	KYNVQQLYESK	KYNVQQLY(ph)ESK_3	TRUE	0.54299	0.451042	up	No	54.4	non-essential	No domain	91.43	0.024	0.344	ordered	2.78295	0	0	0	na	na	na	na	-2.08543258881387	0.617657789128055
1279	vSRC-L308A-mut_vs_vSRC-vSRC-dead	YPL199C	Q08954	YPL199C	Y37	LADEAYKK	LADEAY(ph)KK_2	TRUE	0.585688	0.491654	up	No	57.5	non-essential	DUF1771:Domain:No_clan	97.24	0.047	0.258	ordered	-0.430794	0	0	0	na	na	na	na	-1.66763911628305	0.565121897649901
1280	vSRC-L308A-mut_vs_vSRC-vSRC-dead	RPL22A	P05749	YLR061W	Y108	LAFYQVTPEEDEEEDEE	LAFY(ph)QVTPEEDEEEDEE_2	TRUE	1.1474	0.958091	up	No	1423	non-essential	Ribosomal_L22e:Family:No_clan	89.62	0.439	0.557	ordered	-0.836625	0	0	1	na	na	REI1	-0.389960000000001	-3.57738156544772	0.757569157046395
1281	vSRC-L308A-mut_vs_vSRC-vSRC-dead	VMA2	P16140	YBR127C	Y265	LALTTAEYLAYQTER	LALTTAEY(ph)LAYQTER_3	TRUE	0.802999	0.646358	up	No	1233	non-essential	ATP-synt_ab:Domain:CL0023	93.96	0.027	0.069	ordered	5.71489	0	0	0	na	na	na	na	-2.93860041153659	0.637650173080839
1282	vSRC-L308A-mut_vs_vSRC-vSRC-dead	VMA1	P17255	YDL185W	Y847	LASFYER	LASFY(ph)ER_2	TRUE	1.4192	1.22965	up	No	1976	non-essential	ATP-synt_ab:Domain:CL0023	93.71	0.004	0.214	ordered	7.68906	0	0	0	na	na	na	na	-5.68923593882417	0.893619113164881
1283	vSRC-L308A-mut_vs_vSRC-vSRC-dead	SUR7	P54003	YML052W	Y220	LASTYSIDNSR	LASTY(ph)SIDNSR_2	TRUE	1.43562	1.15245	up	No	287	non-essential	No domain	83.51	0.682	0.487	ordered	-0.341633	0	0	0	na	na	na	na	-0.261739500231779	0.156719022687609
1284	vSRC-L308A-mut_vs_vSRC-vSRC-dead	NUT1	P53114	YGL151W	Y947	LATYGVPGSENK	LATY(ph)GVPGSENK_2	TRUE	1.05313	0.873946	up	No	37.3	non-essential	Med5:Family:No_clan	72.51	0.569	0.418	ordered	-1.65967	0	0	0	na	na	na	na	-2.16266931672696	0.731945515291699
1285	vSRC-L308A-mut_vs_vSRC-vSRC-dead	OLA1	P38219	YBR025C	Y77	LCEIYKK	LCEIY(ph)KK_2	TRUE	0.776053	0.681444	up	No	1660	non-essential	MMR_HSR1:Family:CL0023	87.96	0.129	0.293	ordered	5.68795	0	0	0	na	na	na	na	-0.651055444350869	0.351589633983436
1286	vSRC-L308A-mut_vs_vSRC-vSRC-dead	ACT1	P60010	YFL039C	Y218	LCYVALDFEQEMQTAAQSSSIEK	LCY(ph)VALDFEQEMQTAAQSSSIEK_3	TRUE	0.724623	0.578597	up	No	2040	essential	Actin:Family:CL0108	98.78	0.133	0.242	ordered	6.34721	0	0	0	na	na	na	na	-1.38076479107469	0.687420941672523
1287	vSRC-L308A-mut_vs_vSRC-vSRC-dead	PMI40	P29952	YER003C	Y12	LDAGYQQYDWGK	LDAGY(ph)QQYDWGK_2	TRUE	0.894912	0.756272	up	No	342	essential	PMI_typeI:Family:CL0029	97.84	0.263	0.294	ordered	-1.06084	0	0	0	na	na	na	na	-0.845874993846349	0.478311552856003
1288	vSRC-L308A-mut_vs_vSRC-vSRC-dead	ILV1	P00927	YER086W	Y63	LDELQTDNTPDYVR	LDELQTDNTPDY(ph)VR_2	TRUE	1.56434	1.244	up	No	192	non-essential	No domain	95.85	0.039	0.291	ordered	8.08741	0	0	0	na	na	na	na	-1.65475570423051	0.521361663239662
1289	vSRC-L308A-mut_vs_vSRC-vSRC-dead	ILV1	P00927	YER086W	Y63	LDELQTDNTPDYVR	LDELQTDNTPDY(ph)VR_3	TRUE	1.29357	1.11103	up	No	192	non-essential	No domain	95.85	0.039	0.291	ordered	8.08741	0	0	0	na	na	na	na	-1.65475570423051	0.521361663239662
1290	vSRC-L308A-mut_vs_vSRC-vSRC-dead	CCT5	P40413	YJR064W	Y295	LDISSVEEYQK	LDISSVEEY(ph)QK_2	TRUE	2.19175	1.76201	up	No	248	essential	Cpn60_TCP1:Family:No_clan	88.84	0.533	0.49	ordered	0.269001	0	0	0	na	na	na	na	-1.6425820402982	0.615528706565515
1291	vSRC-L308A-mut_vs_vSRC-vSRC-dead	GYL1	Q04322	YMR192W	Y573	LDNEKEVQYK	LDNEKEVQY(ph)K_2	TRUE	0.535196	0.429997	up	No	25	non-essential	No domain	94.09	0.639	0.465	ordered	-0.591483	0	0	0	na	na	na	na	-1.43504247914218	0.505083010312294
1292	vSRC-L308A-mut_vs_vSRC-vSRC-dead	GCY1	P14065	YOR120W	Y121	LDPAYIKNEDILSVPTKK	LDPAY(ph)IKNEDILSVPTKK_3	TRUE	2.2535	1.83696	up	No	80.4	non-essential	Aldo_ket_red:Domain:No_clan	97.09	0.38	0.244	ordered	0.494965	0	0	0	na	na	na	na	0	0.0360998650472335
1293	vSRC-L308A-mut_vs_vSRC-vSRC-dead	GCY1	P14065	YOR120W	Y121	LDPAYIKNEDILSVPTK	LDPAY(ph)IKNEDILSVPTK_3	TRUE	2.22501	1.84372	up	No	80.4	non-essential	Aldo_ket_red:Domain:No_clan	97.09	0.38	0.244	ordered	0.494965	0	0	0	na	na	na	na	0	0.0360998650472335
1294	vSRC-L308A-mut_vs_vSRC-vSRC-dead	GCY1	P14065	YOR120W	Y121	LDPAYIK	LDPAY(ph)IK_2	FALSE	1.98036	1.50505	up	No	80.4	non-essential	Aldo_ket_red:Domain:No_clan	97.09	0.38	0.244	ordered	0.494965	0	0	0	na	na	na	na	0	0.0360998650472335
1295	vSRC-L308A-mut_vs_vSRC-vSRC-dead	YCK1	P23291	YHR135C	Y436	LDPTSYEAYQHQTQQK	LDPTSYEAY(ph)QHQTQQK_2	TRUE	1.14765	0.913561	up	No	55.7	non-essential	No domain	76.21	0.145	0.437	ordered	1.54485	0	0	0	na	na	na	na	0	0.239500734214391
1296	vSRC-L308A-mut_vs_vSRC-vSRC-dead	ARD1	P07347	YHR013C	Y85	LDPTYLAPGEK	LDPTY(ph)LAPGEK_2	TRUE	1.88856	1.52624	up	No	296	non-essential	Acetyltransf_1:Family:CL0257	85.33	0.212	0.279	ordered	-0.251007	1	2	0	P07347 / P12945	-0.505 / -1.568	na	na	0	0.210934041611332
1297	vSRC-L308A-mut_vs_vSRC-vSRC-dead	SPT5	P27692	YML010W	Y465	LDQANLYK	LDQANLY(ph)K_2	TRUE	1.44943	1.23431	up	No	163	essential	No domain	87.29	0.576	0.391	ordered	-0.555713	0	0	0	na	na	na	na	-0.771234996299081	0.349529470034671
1298	vSRC-L308A-mut_vs_vSRC-vSRC-dead	CDC48	P25694	YDL126C	Y654	LDQLIYVPLPDENAR	LDQLIY(ph)VPLPDENAR_2	TRUE	0.92793	0.747319	up	No	999	essential	AAA:Domain:CL0023	91.77	0.165	0.217	ordered	4.21293	0	0	0	na	na	na	na	-2.16546648892038	0.623006618342263
1299	vSRC-L308A-mut_vs_vSRC-vSRC-dead	CDC48	P25694	YDL126C	Y654	LDQLIYVPLPDENAR	LDQLIY(ph)VPLPDENAR_3	TRUE	0.682608	0.547202	up	No	999	essential	AAA:Domain:CL0023	91.77	0.165	0.217	ordered	4.21293	0	0	0	na	na	na	na	-2.16546648892038	0.623006618342263
1300	vSRC-L308A-mut_vs_vSRC-vSRC-dead	YSA1	Q01976	YBR111C	Y209	LDQQGYK	LDQQGY(ph)K_2	TRUE	0.91586	0.765349	up	No	473	non-essential	NUDIX:Domain:CL0261	98.77	0.212	0.303	ordered	0.18339	0	0	0	na	na	na	na	-0.174574425198329	0.487977207977208
1301	vSRC-L308A-mut_vs_vSRC-vSRC-dead	TOM70	P07213	YNL121C	Y400	LDSNNSSVYYHR	LDSNNSSVY(ph)YHR_2	TRUE	1.9675	1.65302	up	No	450	non-essential	No domain	98.18	0.141	0.242	ordered	0.1405	0	0	0	na	na	na	na	-2.36670834656102	0.783621241202815
1302	vSRC-L308A-mut_vs_vSRC-vSRC-dead	TOM70	P07213	YNL121C	Y400	LDSNNSSVYYHR	LDSNNSSVY(ph)YHR_3	TRUE	2.00939	1.71685	up	No	450	non-essential	No domain	98.18	0.141	0.242	ordered	0.1405	0	0	0	na	na	na	na	-2.36670834656102	0.783621241202815
1303	vSRC-L308A-mut_vs_vSRC-vSRC-dead	GLR1	P41921	YPL091W	Y369	LDYENVPSVIFSHPEAGSIGISEK	LDY(ph)ENVPSVIFSHPEAGSIGISEK_3	TRUE	1.0283	0.783191	up	No	229	non-essential	No domain	94.11	0.227	0.273	ordered	0.534639	0	0	0	na	na	na	na	-0.865166941537108	0.54902508520029
1304	vSRC-L308A-mut_vs_vSRC-vSRC-dead	TPM1	P17536	YNL079C	Y22	LEAESWQEKYEELKEK	LEAESWQEKY(ph)EELKEK_3	TRUE	2.08196	1.70737	up	No	342	non-essential	No domain	95.74	0.553	0.504	ordered	0.0494916	0	0	0	na	na	na	na	-2.12533108148707	0.432749384682206
1305	vSRC-L308A-mut_vs_vSRC-vSRC-dead	TPM1	P17536	YNL079C	Y22	LEAESWQEKYEELK	LEAESWQEKY(ph)EELK_3	TRUE	1.23762	1.04538	up	No	342	non-essential	No domain	95.74	0.553	0.504	ordered	0.0494916	0	0	0	na	na	na	na	-2.12533108148707	0.432749384682206
1306	vSRC-L308A-mut_vs_vSRC-vSRC-dead	ATG20	Q07528	YDL113C	Y501	LEAQNNEYKDVDK	LEAQNNEY(ph)KDVDK_3	TRUE	0.641392	0.495992	up	No	19.4	non-essential	No domain	82.2	0.58	0.456	ordered	0.766022	0	0	0	na	na	na	na	-1.49395692986529	0.378819072716792
1307	vSRC-L308A-mut_vs_vSRC-vSRC-dead	BAT1	P38891	YHR208W	Y206	LEATDYATR	LEATDY(ph)ATR_2	TRUE	2.79259	2.28194	up	No	678	non-essential	Aminotran_4:Domain:No_clan	94.96	0.431	0.246	ordered	2.56418	0	0	0	na	na	na	na	-0.267698586399963	0.145335208626348
1308	vSRC-L308A-mut_vs_vSRC-vSRC-dead	SRV2	P17555	YNL138W	Y33	LEDVTIYQEGYIQNK	LEDVTIY(ph)QEGYIQNK_2	TRUE	1.13936	0.9492	up	No	273	essential	CAP_N:Family:No_clan	72.43	0.71	0.538	ordered	-0.301845	0	0	0	na	na	na	na	-1.13859280419786	0.335034524166917
1309	vSRC-L308A-mut_vs_vSRC-vSRC-dead	MTR4	P47047	YJL050W	Y850	LEELYGK	LEELY(ph)GK_2	TRUE	1.06502	0.909491	up	No	109	essential	rRNA_proc-arch:Domain:No_clan	86.9	0.141	0.336	ordered	2.47803	0	0	0	na	na	na	na	-0.632535135476905	0.465557845157492
1310	vSRC-L308A-mut_vs_vSRC-vSRC-dead	ERG6	P25087	YML008C	Y211	LEGVYSEIYK	LEGVYSEIY(ph)K_2	TRUE	2.38053	1.93658	up	No	874	non-essential	Methyltransf_11:Domain:CL0063	98.48	0.129	0.135	ordered	0.622055	0	0	0	na	na	na	na	-1.0660825074103	0.393981036141267
1311	vSRC-L308A-mut_vs_vSRC-vSRC-dead	VMA4	P22203	YOR332W	Y223	LELYGPSK	LELY(ph)GPSK_2	TRUE	0.870468	0.74683	up	No	756	non-essential	vATP-synt_E:Family:CL0255	90.59	0.365	0.543	ordered	1.78054	3	2	2	P48836 / P16140	1.929 / 0.285	VMA10 / VMA2	2.37182 / 0.509220000000001	-2.81533836252277	0.674500056490792
1312	vSRC-L308A-mut_vs_vSRC-vSRC-dead	PUS1	Q12211	YPL212C	Y419	LEQFGYK	LEQFGY(ph)K_2	TRUE	0.650372	0.555934	up	No	125	non-essential	No domain	91.22	0.271	0.351	ordered	-0.591184	0	0	0	na	na	na	na	-2.04674196379868	0.6180726973525
1313	vSRC-L308A-mut_vs_vSRC-vSRC-dead	RPS7A	P26786	YOR096W	Y173	LESFQAVYNK	LESFQAVY(ph)NK_2	TRUE	1.26006	1.06125	up	No	4895	non-essential	Ribosomal_S7e:Family:CL0652	95.28	0.004	0.252	ordered	3.70739	0	0	0	na	na	na	na	-3.29379855012316	0.714701399473465
1314	vSRC-L308A-mut_vs_vSRC-vSRC-dead	ADH1	P00330	YOL086C	Y21	LEYKDIPVPKPK	LEY(ph)KDIPVPKPK_3	TRUE	0.668533	0.522966	up	No	9801	non-essential	No domain	98.65	0.306	0.302	ordered	2.36146	0	0	0	na	na	na	na	-0.180410176458428	0.468764180910604
1315	vSRC-L308A-mut_vs_vSRC-vSRC-dead	GRE3	P38715	YHR104W	Y49	LFDGACDYGNEK	LFDGACDY(ph)GNEK_2	TRUE	1.46317	1.1971	up	No	261	non-essential	Aldo_ket_red:Domain:No_clan	97.86	0.173	0.144	ordered	3.26291	0	0	0	na	na	na	na	-2.66539095804277	0.960560206052801
1316	vSRC-L308A-mut_vs_vSRC-vSRC-dead	SSC1	P0CS90	YJR045C	Y632	LFEQLYK	LFEQLY(ph)K_2	TRUE	0.796364	0.634874	up	No	890	essential	HSP70:Family:CL0108	70.46	0.71	0.469	ordered	0.357552	0	0	0	na	na	na	na	-0.21563543617643	0.256106885588957
1317	vSRC-L308A-mut_vs_vSRC-vSRC-dead	MTC1	P47018	YJL123C	Y320	LFNTAHEEYQK	LFNTAHEEY(ph)QK_2	TRUE	0.502915	0.433627	up	No	124	non-essential	DUF5427:Family:No_clan	81.94	0.498	0.447	ordered	-0.0549212	0	0	0	na	na	na	na	-0.14715105420266	0.327322856355114
1318	vSRC-L308A-mut_vs_vSRC-vSRC-dead	MTC1	P47018	YJL123C	Y320	LFNTAHEEYQK	LFNTAHEEY(ph)QK_3	TRUE	0.854602	0.748742	up	No	124	non-essential	DUF5427:Family:No_clan	81.94	0.498	0.447	ordered	-0.0549212	0	0	0	na	na	na	na	-0.14715105420266	0.327322856355114
1319	vSRC-L308A-mut_vs_vSRC-vSRC-dead	BAT1	P38891	YHR208W	Y224	LGANYAPCILPQLQAAK	LGANY(ph)APCILPQLQAAK_3	TRUE	0.525233	0.415654	up	No	678	non-essential	Aminotran_4:Domain:No_clan	97.81	0.18	0.302	ordered	0.656657	0	0	0	na	na	na	na	-5.05442045950469	0.9518451543768
1320	vSRC-L308A-mut_vs_vSRC-vSRC-dead	BAT2	P47176	YJR148W	Y207	LGANYAPCVLPQLQAASR	LGANY(ph)APCVLPQLQAASR_2	TRUE	1.1893	0.998037	up	No	273	non-essential	Aminotran_4:Domain:No_clan	98.04	0.2	0.302	ordered	0.670324	0	0	0	na	na	na	na	-4.15583247055766	0.956375603949303
1321	vSRC-L308A-mut_vs_vSRC-vSRC-dead	BAT2	P47176	YJR148W	Y207	LGANYAPCVLPQLQAASR	LGANY(ph)APCVLPQLQAASR_3	TRUE	1.36796	1.14987	up	No	273	non-essential	Aminotran_4:Domain:No_clan	98.04	0.2	0.302	ordered	0.670324	0	0	0	na	na	na	na	-4.15583247055766	0.956375603949303
1322	vSRC-L308A-mut_vs_vSRC-vSRC-dead	CTT1	P06115	YGR088W	Y363	LGANYQQLPVNRPR	LGANY(ph)QQLPVNRPR_2	TRUE	0.624727	0.518224	up	No	48.2	non-essential	Catalase:Domain:No_clan	93.56	0.051	0.216	ordered	0.523959	0	0	0	na	na	na	na	-2.41249415305115	0.60002810436086
1323	vSRC-L308A-mut_vs_vSRC-vSRC-dead	CTT1	P06115	YGR088W	Y363	LGANYQQLPVNRPR	LGANY(ph)QQLPVNRPR_3	TRUE	2.01936	1.67577	up	No	48.2	non-essential	Catalase:Domain:No_clan	93.56	0.051	0.216	ordered	0.523959	0	0	0	na	na	na	na	-2.41249415305115	0.60002810436086
1324	vSRC-L308A-mut_vs_vSRC-vSRC-dead	CTT1	P06115	YGR088W	Y363	LGANYQQLPVNR	LGANY(ph)QQLPVNR_2	TRUE	0.768456	0.601777	up	No	48.2	non-essential	Catalase:Domain:No_clan	93.56	0.051	0.216	ordered	0.523959	0	0	0	na	na	na	na	-2.41249415305115	0.60002810436086
1325	vSRC-L308A-mut_vs_vSRC-vSRC-dead	ARO8	P53090	YGL202W	Y493	LGDTLYEEFGISK	LGDTLY(ph)EEFGISK_2	TRUE	1.57668	1.25944	up	No	871	non-essential	No domain	97.56	0.086	0.307	ordered	6.72452	0	0	0	na	na	na	na	-0.0395456233702062	0.254868933571955
1326	vSRC-L308A-mut_vs_vSRC-vSRC-dead	ATG17	Q06410	YLR423C	Y128	LGDYISR	LGDY(ph)ISR_2	TRUE	0.824318	0.665369	up	No	11.2	essential	APG17:Family:No_clan	89.25	0.525	0.423	ordered	0.909229	0	0	0	na	na	na	na	-1.45264516920119	0.679047438569895
1327	vSRC-L308A-mut_vs_vSRC-vSRC-dead	SGV1	P23293	YPR161C	Y75	LGQGTFGEVYK	LGQGTFGEVY(ph)K_2	TRUE	1.05043	0.913773	up	No	27.8	essential	Pkinase:Domain:CL0016	91.95	0.11	0.265	ordered	1.88977	0	0	0	na	na	na	na	na	na
1328	vSRC-L308A-mut_vs_vSRC-vSRC-dead	PRE8	P23639	YML092C	Y23	LGQIDYALTAVK	LGQIDY(ph)ALTAVK_2	TRUE	1.15843	0.946285	up	No	286	essential	Proteasome_A_N:Family:CL0052	95.21	0.494	0.305	ordered	-0.302273	11	0	0	na	na	na	na	-3.028203706107	0.863760791745631
1329	vSRC-L308A-mut_vs_vSRC-vSRC-dead	VAS1	P07806	YGR094W	Y315	LHDEGVIYR	LHDEGVIY(ph)R_2	TRUE	1.50329	1.21282	up	No	1065	essential	tRNA-synt_1:Family:CL0039	95.4	0.212	0.169	ordered	3.75355	0	0	0	na	na	na	na	-3.10149195060103	0.84576141889959
1330	vSRC-L308A-mut_vs_vSRC-vSRC-dead	SMF3	Q12078	YLR034C	Y229	LHDYDLKK	LHDY(ph)DLKK_2	TRUE	0.979258	0.834365	up	No	26.6	non-essential	Nramp:Family:CL0062	75.85	0.224	0.282	ordered	-0.31955	0	0	0	na	na	na	na	-0.217024617869234	0.180290467976184
1331	vSRC-L308A-mut_vs_vSRC-vSRC-dead	SMF3	Q12078	YLR034C	Y229	LHDYDLK	LHDY(ph)DLK_2	TRUE	1.1686	1.00888	up	No	26.6	non-essential	Nramp:Family:CL0062	75.85	0.224	0.282	ordered	-0.31955	0	0	0	na	na	na	na	-0.217024617869234	0.180290467976184
1332	vSRC-L308A-mut_vs_vSRC-vSRC-dead	SAC6	P32599	YDR129C	Y272	LHPELYR	LHPELY(ph)R_2	TRUE	1.13658	0.979187	up	No	408	non-essential	No domain	86.04	0.341	0.306	ordered	0.0263348	4	0	0	na	na	na	na	-2.2237391716788	0.556762740355049
1333	vSRC-L308A-mut_vs_vSRC-vSRC-dead	HSP60	P19882	YLR259C	Y495	LIDEYGDDFAK	LIDEY(ph)GDDFAK_2	TRUE	1.76613	1.45754	up	No	1022	essential	Cpn60_TCP1:Family:No_clan	90.39	0.235	0.273	ordered	-0.5303	0	0	0	na	na	na	na	-0.0565890459768977	0.0639698099314281
1334	vSRC-L308A-mut_vs_vSRC-vSRC-dead	SRP14	P38985	YDL092W	Y57	LIEHDPVEGNLEFDSTNHPDYDVSKK	LIEHDPVEGNLEFDSTNHPDY(ph)DVSKK_4	TRUE	0.798982	0.577714	up	No	77.8	essential	SRP14:Domain:CL0623	82.06	0.239	0.461	ordered	0.37827	0	0	0	na	na	na	na	-1.0052735591434	0.462043795620438
1335	vSRC-L308A-mut_vs_vSRC-vSRC-dead	SRP14	P38985	YDL092W	Y57	LIEHDPVEGNLEFDSTNHPDYDVSK	LIEHDPVEGNLEFDSTNHPDY(ph)DVSK_3	TRUE	1.09042	0.955638	up	No	77.8	essential	SRP14:Domain:CL0623	82.06	0.239	0.461	ordered	0.37827	0	0	0	na	na	na	na	-1.0052735591434	0.462043795620438
1336	vSRC-L308A-mut_vs_vSRC-vSRC-dead	PRB1	P09232	YEL060C	Y563	LIHYSTK	LIHY(ph)STK_2	TRUE	1.37094	1.17915	up	No	94.4	non-essential	Peptidase_S8:Domain:No_clan	94.54	0.071	0.287	ordered	0.038057	0	0	1	na	na	PBN1	6.91908	-0.116181467597626	0.448866227252
1337	vSRC-L308A-mut_vs_vSRC-vSRC-dead	TDH1	P00360	YJL052W	Y316	LISWYDNEYGYSAR	LISWYDNEY(ph)GYSAR_2	TRUE	2.26645	1.96123	up	No	2275	non-essential	No domain	98.78	0.133	0.096	ordered	-0.366389	0	0	0	na	na	na	na	-1.66299993729748	0.580941810686539
1338	vSRC-L308A-mut_vs_vSRC-vSRC-dead	RPN1	P38764	YHR027C	Y408	LIVDNDNWVYK	LIVDNDNWVY(ph)K_2	TRUE	0.923028	0.733411	up	No	815	essential	No domain	71.46	0.467	0.254	ordered	1.62324	9	0	0	na	na	na	na	-2.05139072942342	0.605593108018555
1339	vSRC-L308A-mut_vs_vSRC-vSRC-dead	HTS1	P07263	YPR033C	Y114	LIYNLEDQGGELCSLR	LIY(ph)NLEDQGGELCSLR_2	TRUE	1.75762	1.37801	up	No	377	essential	tRNA-synt_His:Domain:CL0040	96.44	0.224	0.364	ordered	0.132118	0	0	0	na	na	na	na	-2.2574097514498	0.879031869244492
1340	vSRC-L308A-mut_vs_vSRC-vSRC-dead	HTS1	P07263	YPR033C	Y114	LIYNLEDQGGELCSLR	LIY(ph)NLEDQGGELCSLR_3	TRUE	0.80617	0.642468	up	No	377	essential	tRNA-synt_His:Domain:CL0040	96.44	0.224	0.364	ordered	0.132118	0	0	0	na	na	na	na	-2.2574097514498	0.879031869244492
1341	vSRC-L308A-mut_vs_vSRC-vSRC-dead	NOT3	P06102	YIL038C	Y693	LKEDSSSIYAK	LKEDSSSIY(ph)AK_2	TRUE	0.608428	0.494109	up	No	61.5	non-essential	NOT2_3_5:Family:No_clan	91.23	0.153	0.372	ordered	2.30501	0	0	0	na	na	na	na	-0.522054184587499	0.414341336794289
1342	vSRC-L308A-mut_vs_vSRC-vSRC-dead	YMR130W	Q04223	YMR130W	Y77	LKEDYPQYGK	LKEDYPQY(ph)GK_2	TRUE	0.988288	0.860736	up	No	11.3	non-essential	Hydrolase:Domain:CL0137	96.47	0.145	0.315	ordered	0.348071	0	0	0	na	na	na	na	-2.44663287530553	0.862126100985436
1343	vSRC-L308A-mut_vs_vSRC-vSRC-dead	SHR3	Q02774	YDL212W	Y172	LKEFYAQEER	LKEFY(ph)AQEER_2	TRUE	1.74543	1.49023	up	No	82.1	essential	SHR3_chaperone:Domain:No_clan	92.21	0.49	0.459	ordered	-0.17666	0	0	0	na	na	na	na	-0.427658717850723	0.25715720743345
1344	vSRC-L308A-mut_vs_vSRC-vSRC-dead	SHR3	Q02774	YDL212W	Y172	LKEFYAQEER	LKEFY(ph)AQEER_3	TRUE	1.44232	1.23377	up	No	82.1	essential	SHR3_chaperone:Domain:No_clan	92.21	0.49	0.459	ordered	-0.17666	0	0	0	na	na	na	na	-0.427658717850723	0.25715720743345
1345	vSRC-L308A-mut_vs_vSRC-vSRC-dead	SHE3	P38272	YBR130C	Y116	LKELEKDYSELSNR	LKELEKDY(ph)SELSNR_3	TRUE	0.651518	0.521288	up	No	65.6	non-essential	No domain	98.3	0.671	0.519	ordered	-0.35455	9	1	0	P38272	0.253	na	na	-0.349748652949371	0.527122127421062
1346	vSRC-L308A-mut_vs_vSRC-vSRC-dead	NOP53	Q12080	YPL146C	Y417	LKPEGNLLYDTVR	LKPEGNLLY(ph)DTVR_3	TRUE	0.51214	0.417233	up	No	163	essential	Nop53:Family:No_clan	93.25	0.369	0.414	ordered	-0.639187	0	0	0	na	na	na	na	-1.03123727548631	0.394905933429812
1347	vSRC-L308A-mut_vs_vSRC-vSRC-dead	HXK1	P04806	YFR053C	Y340	LKQPYIMDTSYPAR	LKQPY(ph)IMDTSYPAR_3	TRUE	1.02765	0.846758	up	No	383	non-essential	Hexokinase_2:Domain:CL0108	94.03	0.216	0.298	ordered	2.46472	0	0	0	na	na	na	na	-1.16366974242336	0.517581940525288
1348	vSRC-L308A-mut_vs_vSRC-vSRC-dead	MED4	Q12343	YOR174W	Y94	LLAEYDNIYR	LLAEYDNIY(ph)R_2	TRUE	1.04705	0.831035	up	No	50.2	essential	Med4:Family:No_clan	95.91	0.529	0.478	ordered	-0.452677	0	0	1	na	na	CSE2	2.48742	-0.363188057209492	0.304833411543876
1349	vSRC-L308A-mut_vs_vSRC-vSRC-dead	ATP2	P00830	YJR121W	Y401	LLDAAVVGQEHYDVASK	LLDAAVVGQEHY(ph)DVASK_2	TRUE	1.39459	1.12801	up	No	984	non-essential	No domain	95.81	0.353	0.284	ordered	0.180572	0	0	0	na	na	na	na	-1.13157609305813	0.471751557913169
1350	vSRC-L308A-mut_vs_vSRC-vSRC-dead	ATP2	P00830	YJR121W	Y401	LLDAAVVGQEHYDVASK	LLDAAVVGQEHY(ph)DVASK_3	TRUE	2.06729	1.6978	up	No	984	non-essential	No domain	95.81	0.353	0.284	ordered	0.180572	0	0	0	na	na	na	na	-1.13157609305813	0.471751557913169
1351	vSRC-L308A-mut_vs_vSRC-vSRC-dead	NIP1	P32497	YMR309C	Y127	LLDEMQDVYNK	LLDEMQDVY(ph)NK_2	TRUE	1.40025	1.18738	up	No	621	essential	eIF-3c_N:Family:No_clan	90.51	0.278	0.319	ordered	-0.32855	0	0	0	na	na	na	na	-1.48196472877754	0.352948805239439
1352	vSRC-L308A-mut_vs_vSRC-vSRC-dead	GET4	Q12125	YOR164C	Y151	LLEGDFVYEAER	LLEGDFVY(ph)EAER_2	TRUE	0.932038	0.738949	up	No	76.7	non-essential	DUF410:Family:No_clan	94.78	0.522	0.212	ordered	-0.57098	1	1	1	Q12285	0.58	MDY2	0.36756	-1.82307438459405	0.485911928462966
1353	vSRC-L308A-mut_vs_vSRC-vSRC-dead	GPM1	P00950	YKL152C	Y162	LLPYWQDVIAK	LLPY(ph)WQDVIAK_2	TRUE	1.01487	0.810679	up	No	8673	essential	His_Phos_1:Domain:CL0071	98.58	0.114	0.226	ordered	0.767311	0	0	0	na	na	na	na	-0.344679704073987	0.806052855924979
1354	vSRC-L308A-mut_vs_vSRC-vSRC-dead	RPS2	P25443	YGL123W	Y197	LLQLAGVEDVYTQSNGK	LLQLAGVEDVY(ph)TQSNGK_2	TRUE	2.12327	1.74484	up	No	1550	essential	Ribosomal_S5_C:Domain:CL0329	97.62	0.373	0.276	ordered	-0.0654565	0	0	0	na	na	na	na	-2.95827297722569	0.676961343144367
1355	vSRC-L308A-mut_vs_vSRC-vSRC-dead	RPS2	P25443	YGL123W	Y197	LLQLAGVEDVYTQSNGK	LLQLAGVEDVY(ph)TQSNGK_3	TRUE	1.86566	1.54779	up	No	1550	essential	Ribosomal_S5_C:Domain:CL0329	97.62	0.373	0.276	ordered	-0.0654565	0	0	0	na	na	na	na	-2.95827297722569	0.676961343144367
1356	vSRC-L308A-mut_vs_vSRC-vSRC-dead	FRQ1	Q06389	YDR373W	Y163	LMDKNEDGYITLDEFR	LMDKNEDGY(ph)ITLDEFR_3	TRUE	0.64449	0.553614	up	No	34.2	essential	EF-hand_1:Domain:CL0220	94.88	0.439	0.314	ordered	0.306538	0	0	0	na	na	na	na	-0.341109488515742	0.25718650187474
1357	vSRC-L308A-mut_vs_vSRC-vSRC-dead	GSF2	Q04697	YML048W	Y15	LNADVEHDYAFQVSNEDTINNK	LNADVEHDY(ph)AFQVSNEDTINNK_3	TRUE	2.19509	1.85461	up	No	109	non-essential	Gsf2:Family:No_clan	95.78	0.212	0.213	ordered	-1.09246	0	0	0	na	na	na	na	-3.28450387601381	0.859461599366588
1358	vSRC-L308A-mut_vs_vSRC-vSRC-dead	ACS2	P52910	YLR153C	Y94	LNASYNCVDR	LNASY(ph)NCVDR_2	TRUE	1.01382	0.905582	up	No	1085	essential	ACAS_N:Family:CL0378	98.9	0.169	0.186	ordered	-0.596219	0	0	0	na	na	na	na	-1.10018855514582	0.565659679408138
1359	vSRC-L308A-mut_vs_vSRC-vSRC-dead	MRP20	P32387	YDR405W	Y219	LNCLGSDANKPGTAFDGVVGPYER	LNCLGSDANKPGTAFDGVVGPY(ph)ER_3	TRUE	1.14189	0.911482	up	No	76.2	non-essential	No domain	96.7	0.576	0.492	ordered	-0.199261	0	0	2	na	na	MRPL22 / MRPL40	0.882160000000001 / 0.397640000000001	-1.51272173213398	0.668146951958014
1360	vSRC-L308A-mut_vs_vSRC-vSRC-dead	HSP12	P22943	YFL014W	Y95	LNDAVEYVSGR	LNDAVEY(ph)VSGR_2	TRUE	3.1099	2.67557	up	No	702	non-essential	No domain	77.23	0.58	0.58	ordered	-0.173895	0	0	0	na	na	na	na	-2.4720255565046	0.617969320672023
1361	vSRC-L308A-mut_vs_vSRC-vSRC-dead	FES1	P38260	YBR101C	Y283	LNEDDYLAVK	LNEDDY(ph)LAVK_2	TRUE	0.690071	0.567144	up	No	169	non-essential	No domain	96.63	0.039	0.375	ordered	5.01116	0	0	0	na	na	na	na	-1.48924294664412	0.495184444848265
1362	vSRC-L308A-mut_vs_vSRC-vSRC-dead	LSM4	P40070	YER112W	Y70	LNEIYIR	LNEIY(ph)IR_2	TRUE	0.556466	0.434991	up	No	145	essential	LSM:Domain:CL0527	98.25	0.553	0.462	ordered	-0.173943	46	0	0	na	na	na	na	-3.21322684979513	0.928016726403823
1363	vSRC-L308A-mut_vs_vSRC-vSRC-dead	BUL2	Q03758	YML111W	Y754	LNELYNR	LNELY(ph)NR_2	TRUE	0.761968	0.625613	up	No	17.5	non-essential	Bul1_C:Family:No_clan	88.83	0.051	0.372	ordered	3.58073	0	0	0	na	na	na	na	-1.54689752607084	0.695846847105422
1364	vSRC-L308A-mut_vs_vSRC-vSRC-dead	PET10	P36139	YKR046C	Y229	LNETYQR	LNETY(ph)QR_2	TRUE	2.65976	2.31043	up	No	161	non-essential	Perilipin_2:Family:No_clan	86.74	0.573	0.442	ordered	-0.212576	0	0	0	na	na	na	na	-2.59634208485945	0.92299002071173
1365	vSRC-L308A-mut_vs_vSRC-vSRC-dead	GLR1	P41921	YPL091W	Y123	LNGIYQK	LNGIY(ph)QK_2	TRUE	1.86218	1.56014	up	No	229	non-essential	FAD_oxidored:Family:CL0063	98.01	0.216	0.343	ordered	-0.814436	0	0	0	na	na	na	na	-0.516246326325923	0.384099670372646
1366	vSRC-L308A-mut_vs_vSRC-vSRC-dead	TDH3	P00359	YGR192C	Y253	LNKETTYDEIKK	LNKETTY(ph)DEIKK_3	TRUE	1.86749	1.59672	up	No	16371	non-essential	Gp_dh_C:Domain:CL0139	98.77	0.129	0.268	ordered	1.71438	0	0	0	na	na	na	na	-0.726636313964764	0.300959327677793
1367	vSRC-L308A-mut_vs_vSRC-vSRC-dead	RPS4A	P0CX35	YHR203C	Y235	LNNVFVIGEQGKPYISLPK	LNNVFVIGEQGKPY(ph)ISLPK_3	TRUE	1.2788	1.00479	up	No	2495	non-essential	40S_S4_C:Family:No_clan	94.41	0.275	0.289	ordered	2.65577	0	0	0	na	na	na	na	-0.442372847420885	0.117789431222267
1368	vSRC-L308A-mut_vs_vSRC-vSRC-dead	ADE16	P54113	YLR028C	Y548	LNNVSLSSDAFFPFPDNVYR	LNNVSLSSDAFFPFPDNVY(ph)R_3	TRUE	0.588518	0.461619	up	No	354	non-essential	No domain	98.62	0.42	0.138	ordered	0.010316	6	2	0	P38009 / P54113	0.85 / 0.06	na	na	-0.807688152088566	0.303896682253396
1369	vSRC-L308A-mut_vs_vSRC-vSRC-dead	PRD1	P25375	YCL057W	Y355	LNQGADPNYYIWDHR	LNQGADPNYY(ph)IWDHR_3	TRUE	1.29907	1.066	up	No	164	non-essential	Peptidase_M3:Family:CL0126	97.06	0.125	0.31	ordered	3.23553	0	0	0	na	na	na	na	-1.13217259999357	0.603415138971023
1370	vSRC-L308A-mut_vs_vSRC-vSRC-dead	ARG4	P04076	YHR018C	Y211	LNQSPLGAGALAGHPYGIDR	LNQSPLGAGALAGHPY(ph)GIDR_3	TRUE	1.28065	1.1033	up	No	481	non-essential	Lyase_1:Domain:No_clan	96.65	0.506	0.269	ordered	-0.623487	1	0	0	na	na	na	na	-1.1310178317792	0.554974417282547
1371	vSRC-L308A-mut_vs_vSRC-vSRC-dead	GLR1	P41921	YPL091W	Y321	LNSHDQIIADEYQNTNVPNIYSLGDVVGK	LNSHDQIIADEY(ph)QNTNVPNIYSLGDVVGK_3	TRUE	1.93139	1.61636	up	No	229	non-essential	No domain	97.47	0.235	0.278	ordered	-0.795815	0	0	0	na	na	na	na	-0.666298020480541	0.464998044583496
1372	vSRC-L308A-mut_vs_vSRC-vSRC-dead	GLR1	P41921	YPL091W	Y330	LNSHDQIIADEYQNTNVPNIYSLGDVVGK	LNSHDQIIADEYQNTNVPNIY(ph)SLGDVVGK_3	TRUE	1.78007	1.48109	up	No	229	non-essential	No domain	98.81	0.043	0.208	ordered	-0.620559	0	0	0	na	na	na	na	-2.80331903841135	0.892954913682329
1373	vSRC-L308A-mut_vs_vSRC-vSRC-dead	CCP1	P00431	YKR066C	Y220	LPDADKDADYVR	LPDADKDADY(ph)VR_2	TRUE	2.01167	1.6201	up	No	137	non-essential	peroxidase:Domain:CL0617	98.6	0.235	0.274	ordered	0.915208	2	0	0	na	na	na	na	-2.01689479475165	0.622238425082027
1374	vSRC-L308A-mut_vs_vSRC-vSRC-dead	CCP1	P00431	YKR066C	Y220	LPDADKDADYVR	LPDADKDADY(ph)VR_3	TRUE	1.76753	1.36891	up	No	137	non-essential	peroxidase:Domain:CL0617	98.6	0.235	0.274	ordered	0.915208	2	0	0	na	na	na	na	-2.01689479475165	0.622238425082027
1375	vSRC-L308A-mut_vs_vSRC-vSRC-dead	URA2	P07259	YJL130C	Y1306	LPDDYVAVK	LPDDY(ph)VAVK_2	TRUE	1.37712	1.1294	up	No	1099	non-essential	No domain	89.7	0.106	0.209	ordered	4.70191	0	0	0	na	na	na	na	-1.80682856656055	0.47054627593176
1376	vSRC-L308A-mut_vs_vSRC-vSRC-dead	YDL124W	Q07551	YDL124W	Y64	LPGIIHIDAAEIYR	LPGIIHIDAAEIY(ph)R_3	TRUE	0.875744	0.694387	up	No	292	non-essential	Aldo_ket_red:Domain:No_clan	97.53	0.114	0.138	ordered	0.712641	0	0	0	na	na	na	na	-3.49812805099184	0.956107370814025
1377	vSRC-L308A-mut_vs_vSRC-vSRC-dead	TEF2	P02994	YBR118W	Y252	LPLQDVYK	LPLQDVY(ph)K_2	TRUE	1.29895	1.0676	up	No	9541	non-essential	No domain	92.87	0.459	0.269	ordered	-0.32984	5	1	0	P32471	8.824	na	na	-1.1021667267158	0.571806218033446
1378	vSRC-L308A-mut_vs_vSRC-vSRC-dead	PBY1	P38254	YBR094W	Y92	LPYVLNAEIPK	LPY(ph)VLNAEIPK_2	TRUE	1.14555	0.876748	up	No	43.7	non-essential	SurE:Family:No_clan	94.1	0.373	0.378	ordered	-0.0351451	0	0	0	na	na	na	na	-0.0534845661233969	0.0526555333823477
1379	vSRC-L308A-mut_vs_vSRC-vSRC-dead	COY1	P34237	YKL179C	Y396	LQATLAEYR	LQATLAEY(ph)R_2	TRUE	0.988527	0.803195	up	No	47.2	non-essential	No domain	91.82	0.655	0.504	ordered	-0.205104	0	0	0	na	na	na	na	-2.32064618618794	0.589161110249651
1380	vSRC-L308A-mut_vs_vSRC-vSRC-dead	RAD3	P06839	YER171W	Y286	LQDEYEK	LQDEY(ph)EK_2	TRUE	0.987243	0.802602	up	No	69.2	essential	HBB:Domain:No_clan	85.29	0.255	0.376	ordered	-1.16493	0	0	1	na	na	TFB3	3.91172	-2.24324609305401	0.665539054835763
1381	vSRC-L308A-mut_vs_vSRC-vSRC-dead	UBX2	Q04228	YML013W	Y379	LQEDAYKK	LQEDAY(ph)KK_2	TRUE	0.997838	0.799023	up	No	50.9	non-essential	No domain	97.49	0.627	0.509	ordered	-0.187438	0	0	0	na	na	na	na	-4.7097055374157	0.956400198385861
1382	vSRC-L308A-mut_vs_vSRC-vSRC-dead	GDE1	Q02979	YPL110C	Y40	LQEDIYR	LQEDIY(ph)R_2	TRUE	1.17407	1.02995	up	No	196	non-essential	SPX:Domain:No_clan	82.92	0.086	0.428	ordered	1.14825	0	0	0	na	na	na	na	-0.151440138761271	0.110247745323834
1383	vSRC-L308A-mut_vs_vSRC-vSRC-dead	APD1	P38281	YBR151W	Y237	LQEHGLYR	LQEHGLY(ph)R_2	TRUE	1.28059	1.02955	up	No	69.6	non-essential	Suc_Fer-like:Family:No_clan	95.26	0.212	0.267	ordered	1.56571	0	0	0	na	na	na	na	-1.56186512814306	0.469008092099775
1384	vSRC-L308A-mut_vs_vSRC-vSRC-dead	RPG1	P38249	YBR079C	Y753	LQETDTANYEAMK	LQETDTANY(ph)EAMK_2	TRUE	1.02161	0.840357	up	No	1295	essential	No domain	89.49	0.569	0.512	ordered	-0.358343	0	0	0	na	na	na	na	-2.51222778623158	0.633846657929227
1385	vSRC-L308A-mut_vs_vSRC-vSRC-dead	NBP1	P52919	YLR457C	Y205	LQSLQEALNYSNEK	LQSLQEALNY(ph)SNEK_2	TRUE	1.21228	1.02778	up	No	17.2	essential	NBP1:Family:No_clan	97.3	0.671	0.5	ordered	0.894372	0	0	0	na	na	na	na	-3.01102796960418	0.913249604923896
1386	vSRC-L308A-mut_vs_vSRC-vSRC-dead	CSR1	Q06705	YLR380W	Y78	LQSSDHTQDSSEAAEAAHLYEK	LQSSDHTQDSSEAAEAAHLY(ph)EK_3	TRUE	1.05622	0.920826	up	No	136	non-essential	No domain	88.66	0.063	0.503	ordered	18.2597	0	0	0	na	na	na	na	-1.26021530248554	0.454240351103653
1387	vSRC-L308A-mut_vs_vSRC-vSRC-dead	PET10	P36139	YKR046C	Y217	LQSVYIDPTK	LQSVY(ph)IDPTK_2	TRUE	1.65863	1.35231	up	No	161	non-essential	Perilipin_2:Family:No_clan	78.92	0.58	0.493	ordered	-0.313144	0	0	0	na	na	na	na	-1.18821522979443	0.684051967614385
1388	vSRC-L308A-mut_vs_vSRC-vSRC-dead	YGR125W	P53273	YGR125W	Y644	LQTINGEYNGNVAR	LQTINGEY(ph)NGNVAR_2	TRUE	1.35765	1.16557	up	No	21.3	non-essential	No domain	89.03	0.255	0.228	ordered	-0.0581301	0	0	0	na	na	na	na	-1.74922075677724	0.531107893199197
1389	vSRC-L308A-mut_vs_vSRC-vSRC-dead	ALK1	P43633	YGL021W	Y642	LQTPQDDVLYLR	LQTPQDDVLY(ph)LR_2	TRUE	1.84032	1.53927	up	No	17.7	non-essential	Haspin_kinase:Family:CL0016	94.04	0.188	0.281	ordered	0.303761	0	0	0	na	na	na	na	-0.721039893077332	0.43476435394143
1390	vSRC-L308A-mut_vs_vSRC-vSRC-dead	RPS9B	P05755	YBR189W	Y114	LQTQVYK	LQTQVY(ph)K_2	TRUE	2.11414	1.78853	up	No	2252	non-essential	S4:Domain:CL0492	96.81	0.42	0.228	ordered	-0.216069	0	0	0	na	na	na	na	-1.67665426210724	0.461268556005398
1391	vSRC-L308A-mut_vs_vSRC-vSRC-dead	CCT5	P40413	YJR064W	Y301	LQTYEQDKFK	LQTY(ph)EQDKFK_2	TRUE	1.30873	1.14454	up	No	248	essential	Cpn60_TCP1:Family:No_clan	89.46	0.451	0.364	ordered	0.115038	0	0	0	na	na	na	na	-0.745580563744994	0.315444413224689
1392	vSRC-L308A-mut_vs_vSRC-vSRC-dead	CCT5	P40413	YJR064W	Y301	LQTYEQDKFK	LQTY(ph)EQDKFK_3	TRUE	1.19917	0.988231	up	No	248	essential	Cpn60_TCP1:Family:No_clan	89.46	0.451	0.364	ordered	0.115038	0	0	0	na	na	na	na	-0.745580563744994	0.315444413224689
1393	vSRC-L308A-mut_vs_vSRC-vSRC-dead	CCT5	P40413	YJR064W	Y301	LQTYEQDK	LQTY(ph)EQDK_2	TRUE	1.50638	1.30248	up	No	248	essential	Cpn60_TCP1:Family:No_clan	89.46	0.451	0.364	ordered	0.115038	0	0	0	na	na	na	na	-0.745580563744994	0.315444413224689
1394	vSRC-L308A-mut_vs_vSRC-vSRC-dead	CCP1	P00431	YKR066C	Y103	LREDDEYDNYIGYGPVLVR	LREDDEY(ph)DNYIGYGPVLVR_3	TRUE	1.894	1.60032	up	No	137	non-essential	peroxidase:Domain:CL0617	96.89	0.188	0.233	ordered	2.08571	0	0	0	na	na	na	na	-1.75017654084625	0.572803499817718
1395	vSRC-L308A-mut_vs_vSRC-vSRC-dead	GUK1	P15454	YDR454C	Y157	LSAAQAELAYAETGAHDK	LSAAQAELAY(ph)AETGAHDK_3	TRUE	0.666995	0.518238	up	No	763	essential	Guanylate_kin:Domain:CL0023	96.75	0.169	0.323	ordered	0.797872	0	0	0	na	na	na	na	-0.237142738606799	0.0905756207674944
1396	vSRC-L308A-mut_vs_vSRC-vSRC-dead	HOM6	P31116	YJR139C	Y267	LSDYDKDLTQLKK	LSDY(ph)DKDLTQLKK_3	TRUE	1.15121	0.98342	up	No	975	non-essential	Homoserine_dh:Domain:CL0139	97.22	0.318	0.33	ordered	-0.6413	0	0	0	na	na	na	na	-0.503043583370292	0.423815808769614
1397	vSRC-L308A-mut_vs_vSRC-vSRC-dead	HOM6	P31116	YJR139C	Y267	LSDYDKDLTQLK	LSDY(ph)DKDLTQLK_2	TRUE	1.27574	1.08232	up	No	975	non-essential	Homoserine_dh:Domain:CL0139	97.22	0.318	0.33	ordered	-0.6413	0	0	0	na	na	na	na	-0.503043583370292	0.423815808769614
1398	vSRC-L308A-mut_vs_vSRC-vSRC-dead	HOM6	P31116	YJR139C	Y267	LSDYDKDLTQLK	LSDY(ph)DKDLTQLK_3	TRUE	1.76375	1.43673	up	No	975	non-essential	Homoserine_dh:Domain:CL0139	97.22	0.318	0.33	ordered	-0.6413	0	0	0	na	na	na	na	-0.503043583370292	0.423815808769614
1399	vSRC-L308A-mut_vs_vSRC-vSRC-dead	RPS4A	P0CX35	YHR203C	Y27	LSGCYAPRPSAGPHK	LSGCY(ph)APRPSAGPHK_3	TRUE	1.91084	1.46499	up	No	2495	non-essential	RS4NT:Domain:No_clan	96.48	0.478	0.384	ordered	-1.57995	0	0	0	na	na	na	na	-2.26070799361817	0.624445340863251
1400	vSRC-L308A-mut_vs_vSRC-vSRC-dead	RPS4A	P0CX35	YHR203C	Y27	LSGCYAPR	LSGCY(ph)APR_2	TRUE	2.17022	1.72295	up	No	2495	non-essential	RS4NT:Domain:No_clan	96.48	0.478	0.384	ordered	-1.57995	0	0	0	na	na	na	na	-2.26070799361817	0.624445340863251
1401	vSRC-L308A-mut_vs_vSRC-vSRC-dead	SCS7	Q03529	YMR272C	Y138	LSIATDYSNDYKK	LSIATDY(ph)SNDYKK_3	TRUE	1.02365	0.816168	up	No	51	non-essential	No domain	91.25	0.094	0.273	ordered	3.95435	0	0	0	na	na	na	na	-0.299085966970759	0.149890290729567
1402	vSRC-L308A-mut_vs_vSRC-vSRC-dead	SCS7	Q03529	YMR272C	Y142	LSIATDYSNDYKK	LSIATDYSNDY(ph)KK_2	TRUE	1.91809	1.62541	up	No	51	non-essential	No domain	91.61	0.345	0.272	ordered	0.120564	0	0	0	na	na	na	na	-0.741125687203412	0.324602303894679
1403	vSRC-L308A-mut_vs_vSRC-vSRC-dead	SCS7	Q03529	YMR272C	Y142	LSIATDYSNDYKK	LSIATDYSNDY(ph)KK_3	TRUE	1.98673	1.65838	up	No	51	non-essential	No domain	91.61	0.345	0.272	ordered	0.120564	0	0	0	na	na	na	na	-0.741125687203412	0.324602303894679
1404	vSRC-L308A-mut_vs_vSRC-vSRC-dead	SCS7	Q03529	YMR272C	Y142	LSIATDYSNDYK	LSIATDYSNDY(ph)K_2	TRUE	1.87899	1.5375	up	No	51	non-essential	No domain	91.61	0.345	0.272	ordered	0.120564	0	0	0	na	na	na	na	-0.741125687203412	0.324602303894679
1405	vSRC-L308A-mut_vs_vSRC-vSRC-dead	PDA1	P16387	YER178W	Y391	LSILFEDVYVK	LSILFEDVY(ph)VK_2	TRUE	1.42752	1.07422	up	No	484	non-essential	No domain	94.11	0.325	0.467	ordered	-1.06648	3	0	1	na	na	PDB1	3.19276	-1.67958644501638	0.672726133015734
1406	vSRC-L308A-mut_vs_vSRC-vSRC-dead	SLA1	P32790	YBL007C	Y545	LSNEDLAYVEK	LSNEDLAY(ph)VEK_2	TRUE	0.883579	0.72727	up	No	185	non-essential	SHD1:Domain:No_clan	91.48	0.251	0.298	ordered	0.248574	0	0	0	na	na	na	na	-4.1470042221711	0.895238095238095
1407	vSRC-L308A-mut_vs_vSRC-vSRC-dead	RQC2	Q12532	YPL009C	Y30	LSNIYNIADSSK	LSNIY(ph)NIADSSK_2	TRUE	1.46439	1.28557	up	No	97.3	non-essential	FbpA:Family:CL0303	93.05	0.212	0.231	ordered	-1.10894	0	0	0	na	na	na	na	-4.8795535797519	0.922538603919978
1408	vSRC-L308A-mut_vs_vSRC-vSRC-dead	CHO2	P05374	YGR157W	Y654	LSPYCELK	LSPY(ph)CELK_2	TRUE	2.83791	2.36338	up	No	114	non-essential	No domain	70.89	0.353	0.446	ordered	0.0472706	0	0	0	na	na	na	na	-0.134129308493684	0.164907811741873
1409	vSRC-L308A-mut_vs_vSRC-vSRC-dead	DOA1	P36037	YKL213C	Y327	LSPYEILQSPGR	LSPY(ph)EILQSPGR_2	TRUE	1.68319	1.39132	up	No	126	non-essential	No domain	88.55	0.333	0.422	ordered	-0.0713135	0	0	0	na	na	na	na	-0.91718097600411	0.360397497239602
1410	vSRC-L308A-mut_vs_vSRC-vSRC-dead	KEL1	P38853	YHR158C	Y1011	LSSEYHALK	LSSEY(ph)HALK_2	TRUE	1.51152	1.3065	up	No	54	non-essential	No domain	90.3	0.62	0.544	ordered	-0.532	0	0	0	na	na	na	na	-0.787727313192499	0.567584940312213
1411	vSRC-L308A-mut_vs_vSRC-vSRC-dead	YHR138C	P38841	YHR138C	Y92	LSYIESEYGAK	LSYIESEY(ph)GAK_2	TRUE	1.5268	1.24496	up	No	30.9	non-essential	No domain	94.31	0.263	0.379	ordered	1.06375	0	0	0	na	na	na	na	-0.179154005147901	0.0847614636405744
1412	vSRC-L308A-mut_vs_vSRC-vSRC-dead	MCM3	P24279	YEL032W	Y245	LTTEYGYSTFIDHQR	LTTEY(ph)GYSTFIDHQR_3	TRUE	1.27121	1.02995	up	No	78.7	essential	MCM_OB:Domain:CL0021	89.8	0.545	0.341	ordered	-1.05488	4	0	0	na	na	na	na	-1.441438342205	0.594861231569818
1413	vSRC-L308A-mut_vs_vSRC-vSRC-dead	FMP46	P36141	YKR049C	Y128	LVGNEPADIDKYIIQR	LVGNEPADIDKY(ph)IIQR_3	TRUE	1.26652	0.999091	up	No	27.7	non-essential	No domain	72.8	0.314	0.386	ordered	-0.195128	0	0	0	na	na	na	na	-0.3143693148744	0.2833607907743
1414	vSRC-L308A-mut_vs_vSRC-vSRC-dead	SPC42	P36094	YKL042W	Y55	LVPEEYKR	LVPEEY(ph)KR_2	TRUE	1.32576	1.05038	up	No	22	essential	No domain	83.61	0.588	0.517	ordered	-0.155499	0	0	0	na	na	na	na	-3.12818211911396	0.956105464722345
1415	vSRC-L308A-mut_vs_vSRC-vSRC-dead	MAS1	P10507	YLR163C	Y224	LVQYAQK	LVQY(ph)AQK_2	TRUE	0.800647	0.687789	up	No	43.6	essential	Peptidase_M16_C:Domain:CL0094	98.46	0.263	0.256	ordered	-0.381365	0	0	0	na	na	na	na	-0.180320324220006	0.537427366981885
1416	vSRC-L308A-mut_vs_vSRC-vSRC-dead	RPL8B	P29453	YLL045C	Y226	LVSTIDANFADKYDEVKK	LVSTIDANFADKY(ph)DEVKK_3	TRUE	2.12486	1.73837	up	No	4204	non-essential	No domain	95.66	0.137	0.34	ordered	0.181656	0	0	0	na	na	na	na	-1.37785464015885	0.322501028383381
1417	vSRC-L308A-mut_vs_vSRC-vSRC-dead	RPL8B	P29453	YLL045C	Y226	LVSTIDANFADKYDEVKK	LVSTIDANFADKY(ph)DEVKK_4	TRUE	0.706239	0.584792	up	No	4204	non-essential	No domain	95.66	0.137	0.34	ordered	0.181656	0	0	0	na	na	na	na	-1.37785464015885	0.322501028383381
1418	vSRC-L308A-mut_vs_vSRC-vSRC-dead	RPL8B	P29453	YLL045C	Y226	LVSTIDANFADKYDEVK	LVSTIDANFADKY(ph)DEVK_3	TRUE	1.80189	1.35574	up	No	4204	non-essential	No domain	95.66	0.137	0.34	ordered	0.181656	0	0	0	na	na	na	na	-1.37785464015885	0.322501028383381
1419	vSRC-L308A-mut_vs_vSRC-vSRC-dead	CIT1	P00890	YNR001C	Y392	LVSTIYEVAPGVLTK	LVSTIY(ph)EVAPGVLTK_2	TRUE	0.841412	0.694319	up	No	292	non-essential	Citrate_synt:Domain:No_clan	97.67	0.231	0.249	ordered	0.112757	0	0	0	na	na	na	na	-2.03963558891525	0.540929568179321
1420	vSRC-L308A-mut_vs_vSRC-vSRC-dead	TDH3	P00359	YGR192C	Y316	LVSWYDNEYGYSTR	LVSWYDNEY(ph)GYSTR_2	TRUE	3.70475	2.95519	up	No	16371	non-essential	No domain	98.74	0.239	0.087	ordered	-0.716661	0	0	0	na	na	na	na	-1.63404973582042	0.556885752794736
1421	vSRC-L308A-mut_vs_vSRC-vSRC-dead	TDH3	P00359	YGR192C	Y316	LVSWYDNEYGYSTR	LVSWYDNEY(ph)GYSTR_3	TRUE	2.36137	1.86411	up	No	16371	non-essential	No domain	98.74	0.239	0.087	ordered	-0.716661	0	0	0	na	na	na	na	-1.63404973582042	0.556885752794736
1422	vSRC-L308A-mut_vs_vSRC-vSRC-dead	TDH3	P00359	YGR192C	Y318	LVSWYDNEYGYSTR	LVSWYDNEYGY(ph)STR_2	TRUE	2.43944	1.72762	up	No	16371	non-essential	No domain	98.91	0.043	0.076	ordered	25.9767	0	0	0	na	na	na	na	-3.51226132278982	0.868786172996115
1423	vSRC-L308A-mut_vs_vSRC-vSRC-dead	SSA1	P10591	YAL005C	Y350	LVTDYFNGKEPNR	LVTDY(ph)FNGKEPNR_3	TRUE	0.762469	0.620654	up	No	4624	non-essential	HSP70:Family:CL0108	97.73	0.176	0.264	ordered	1.77707	0	0	0	na	na	na	na	-0.341571723229993	0.355386128873586
1424	vSRC-L308A-mut_vs_vSRC-vSRC-dead	AIM17	P23180	YHL021C	Y85	LVTTGELYHNEK	LVTTGELY(ph)HNEK_2	TRUE	1.86978	1.64325	up	No	154	non-essential	No domain	84.89	0.671	0.347	ordered	-0.555538	0	0	0	na	na	na	na	-0.0996183003657661	0.114030121164081
1425	vSRC-L308A-mut_vs_vSRC-vSRC-dead	AIM17	P23180	YHL021C	Y85	LVTTGELYHNEK	LVTTGELY(ph)HNEK_3	TRUE	1.71234	1.48263	up	No	154	non-essential	No domain	84.89	0.671	0.347	ordered	-0.555538	0	0	0	na	na	na	na	-0.0996183003657661	0.114030121164081
1426	vSRC-L308A-mut_vs_vSRC-vSRC-dead	CAR1	P00812	YPL111W	Y103	LVYNSVSK	LVY(ph)NSVSK_2	TRUE	1.21189	0.995541	up	No	388	non-essential	Arginase:Domain:CL0302	98.84	0.153	0.186	ordered	1.86111	0	0	0	na	na	na	na	-0.36371937000377	0.557224154283908
1427	vSRC-L308A-mut_vs_vSRC-vSRC-dead	RPS4A	P0CX35	YHR203C	Y182	LVYVTGGR	LVY(ph)VTGGR_2	TRUE	0.841048	0.674584	up	No	2495	non-essential	KOW:Family:CL0107	96.45	0	0.226	ordered	13.2798	0	0	0	na	na	na	na	-1.86446352914564	0.513110125050424
1428	vSRC-L308A-mut_vs_vSRC-vSRC-dead	UGA1	P17649	YGR019W	Y312	LWCHEYADIQPPVDLVTFSK	LWCHEY(ph)ADIQPPVDLVTFSK_3	TRUE	0.588119	0.45744	up	No	85.5	non-essential	Aminotran_3:Domain:CL0061	98.1	0.196	0.121	ordered	1.26588	0	0	0	na	na	na	na	-0.391479125798677	0.590332495110366
1429	vSRC-L308A-mut_vs_vSRC-vSRC-dead	ASC1	P38011	YMR116C	Y100	LWDVATGETYQR	LWDVATGETY(ph)QR_3	TRUE	1.81059	1.57295	up	No	4303	non-essential	No domain	93.86	0.58	0.252	ordered	-0.711417	0	0	0	na	na	na	na	-0.0849757798027258	0.239409886981279
1430	vSRC-L308A-mut_vs_vSRC-vSRC-dead	RPS8A	P0CX39	YBL072C	Y166	LYACISSR	LY(ph)ACISSR_2	TRUE	2.3214	1.97417	up	No	1112	non-essential	Ribosomal_S8e:Family:No_clan	97.96	0.153	0.26	ordered	-0.377178	0	0	0	na	na	na	na	-2.10715804453396	0.495328332675352
1431	vSRC-L308A-mut_vs_vSRC-vSRC-dead	DUR1,2	P32528	YBR208C	Y971	LYAENPLK	LY(ph)AENPLK_2	TRUE	0.684615	0.568246	up	No	140	non-essential	Biotin_carb_C:Domain:CL0105	96.73	0.086	0.21	ordered	1.49307	0	0	0	na	na	na	na	-5.16162650964493	0.88585116759424
1432	vSRC-L308A-mut_vs_vSRC-vSRC-dead	SGT1	Q08446	YOR057W	Y347	LYAGADPDTKR	LY(ph)AGADPDTKR_2	TRUE	0.796569	0.676302	up	No	41.8	essential	SGS:Domain:No_clan	85.89	0.376	0.389	ordered	0.278759	0	0	0	na	na	na	na	-5.49990907867374	0.950406612451673
1433	vSRC-L308A-mut_vs_vSRC-vSRC-dead	ATP1	P07251	YBL099W	Y237	LYCVYVAVGQK	LY(ph)CVYVAVGQK_2	TRUE	0.684143	0.562013	up	No	802	non-essential	ATP-synt_ab:Domain:CL0023	98.64	0.118	0.279	ordered	-0.0585514	0	0	0	na	na	na	na	-0.871632749668682	0.40542759186827
1434	vSRC-L308A-mut_vs_vSRC-vSRC-dead	EFM5	P53200	YGR001C	Y40	LYDETDEDFQKK	LY(ph)DETDEDFQKK_3	TRUE	0.689305	0.602226	up	No	123	non-essential	No domain	72.89	0.455	0.431	ordered	3.41133	0	0	0	na	na	na	na	-0.522241600938233	0.263169073916737
1435	vSRC-L308A-mut_vs_vSRC-vSRC-dead	EFM5	P53200	YGR001C	Y40	LYDETDEDFQK	LY(ph)DETDEDFQK_2	TRUE	1.67587	1.41047	up	No	123	non-essential	No domain	72.89	0.455	0.431	ordered	3.41133	0	0	0	na	na	na	na	-0.522241600938233	0.263169073916737
1436	vSRC-L308A-mut_vs_vSRC-vSRC-dead	CDC28	P00546	YBR160W	Y74	LYDIVHSDAHK	LY(ph)DIVHSDAHK_3	TRUE	1.2275	1.00753	up	No	110	essential	Pkinase:Domain:CL0016	91.9	0.216	0.234	ordered	0.321747	2	0	0	na	na	na	na	-0.198596917809626	0.356266007241897
1437	vSRC-L308A-mut_vs_vSRC-vSRC-dead	RPT4	P53549	YOR259C	Y88	LYDKTENDIK	LY(ph)DKTENDIK_2	TRUE	1.84474	1.63227	up	No	199	essential	No domain	96.22	0.518	0.522	ordered	0.113438	0	0	0	na	na	na	na	-0.816816336569447	0.272431651210406
1438	vSRC-L308A-mut_vs_vSRC-vSRC-dead	YPT52	P36018	YKR014C	Y194	LYDLKKDEILSK	LY(ph)DLKKDEILSK_3	TRUE	0.927083	0.750562	up	No	203	non-essential	Ras:Domain:CL0023	93.64	0.059	0.261	ordered	2.33782	0	0	0	na	na	na	na	-0.137142677656471	0.37466569414053
1439	vSRC-L308A-mut_vs_vSRC-vSRC-dead	YMR099C	Q03161	YMR099C	Y181	LYDQLLK	LY(ph)DQLLK_2	TRUE	1.54746	1.32433	up	No	256	non-essential	Aldose_epim:Family:CL0103	98.46	0.263	0.272	ordered	-0.368142	0	0	0	na	na	na	na	-0.266980983207853	0.299920233980324
1440	vSRC-L308A-mut_vs_vSRC-vSRC-dead	PHO85	P17157	YPL031C	Y69	LYDVIHTENK	LY(ph)DVIHTENK_2	TRUE	0.559158	0.467312	up	No	51.8	non-essential	Pkinase:Domain:CL0016	91.38	0.482	0.284	ordered	-0.154335	1	1	0	P13365	1.284	na	na	-0.203632597844903	0.542238329450341
1441	vSRC-L308A-mut_vs_vSRC-vSRC-dead	YNL320W	P42840	YNL320W	Y243	LYETCPSSNK	LY(ph)ETCPSSNK_2	TRUE	0.733549	0.613315	up	No	7.06	non-essential	No domain	98.74	0.286	0.253	ordered	-1.21664	0	0	0	na	na	na	na	-1.03553791514258	0.714232696233067
1442	vSRC-L308A-mut_vs_vSRC-vSRC-dead	IML3	P38265	YBR107C	Y148	LYFEPETQDK	LY(ph)FEPETQDK_2	TRUE	1.2619	1.07	up	No	11.8	non-essential	No domain	97.24	0.184	0.394	ordered	0.292612	10	0	0	na	na	na	na	na	na
1443	vSRC-L308A-mut_vs_vSRC-vSRC-dead	UGA2	P38067	YBR006W	Y134	LYGATIQPLNPHNR	LY(ph)GATIQPLNPHNR_3	TRUE	1.14051	0.97358	up	No	23.5	non-essential	Aldedh:Family:CL0099	96.44	0.631	0.334	ordered	-0.592469	3	1	0	P38067	-0.419	na	na	-0.404394723228232	0.29131908939239
1444	vSRC-L308A-mut_vs_vSRC-vSRC-dead	VMA6	P32366	YLR447C	Y77	LYHEFNYIR	LY(ph)HEFNYIR_2	TRUE	1.18337	0.943667	up	No	158	non-essential	vATP-synt_AC39:Family:No_clan	88.61	0.239	0.263	ordered	-0.161821	0	0	0	na	na	na	na	-1.43866520554558	0.322112815815587
1445	vSRC-L308A-mut_vs_vSRC-vSRC-dead	GAL10	P04397	YBR019C	Y231	LYIFGDDYDSR	LY(ph)IFGDDYDSR_2	TRUE	3.0142	2.48102	up	No	6.04	non-essential	GDP_Man_Dehyd:Domain:CL0063	93.97	0.341	0.256	ordered	-0.458045	3	0	0	na	na	na	na	0	NaN
1446	vSRC-L308A-mut_vs_vSRC-vSRC-dead	CBP6	P07253	YBR120C	Y127	LYKPAGNPQYYQR	LY(ph)KPAGNPQYYQR_3	TRUE	0.815341	0.677248	up	No	120	non-essential	No domain	83.25	0.447	0.5	ordered	0.161268	0	0	1	na	na	CBP3	1.20634	-2.18453010174794	0.712975098296199
1447	vSRC-L308A-mut_vs_vSRC-vSRC-dead	TSR2	Q06672	YLR435W	Y132	LYLEWQEK	LY(ph)LEWQEK_2	TRUE	0.779694	0.627081	up	No	83.2	non-essential	No domain	94.64	0.325	0.405	ordered	-0.37488	0	0	0	na	na	na	na	-0.963992351092542	0.557368623923937
1448	vSRC-L308A-mut_vs_vSRC-vSRC-dead	UBP2	Q01476	YOR124C	Y1171	LYNDINSLEEK	LY(ph)NDINSLEEK_2	TRUE	0.842608	0.696295	up	No	57.2	non-essential	UCH:Family:CL0125	94.45	0.408	0.333	ordered	0.534389	0	0	0	na	na	na	na	-1.01021510365658	0.505980712718844
1449	vSRC-L308A-mut_vs_vSRC-vSRC-dead	CPR1	P14832	YDR155C	Y23	LYNDIVPK	LY(ph)NDIVPK_2	TRUE	2.06216	1.60568	up	No	2772	non-essential	Pro_isomerase:Domain:CL0475	98.53	0.031	0.233	ordered	2.59404	0	0	0	na	na	na	na	-1.28047256638364	0.648956975228162
1450	vSRC-L308A-mut_vs_vSRC-vSRC-dead	YNL247W	P53852	YNL247W	Y39	LYNSLTR	LY(ph)NSLTR_2	TRUE	1.55994	1.30939	up	No	382	essential	No domain	98.37	0.239	0.411	ordered	-0.369053	0	0	0	na	na	na	na	-1.85115459345619	0.646881218692102
1451	vSRC-L308A-mut_vs_vSRC-vSRC-dead	PAC10	P48363	YGR078C	Y177	LYNWDVQR	LY(ph)NWDVQR_2	TRUE	1.41403	1.13964	up	No	136	non-essential	No domain	92.42	0.502	0.311	ordered	-0.0998831	0	0	1	na	na	GIM3	-0.281259999999999	-2.81661795816249	0.674963590626241
1452	vSRC-L308A-mut_vs_vSRC-vSRC-dead	SSA2	P10592	YLL024C	Y606	LYQAGGAPEGAAPGGFPGGAPPAPEAEGPTVEEVD	LY(ph)QAGGAPEGAAPGGFPGGAPPAPEAEGPTVEEVD_3	TRUE	1.80816	1.56629	up	No	10625	non-essential	HSP70:Family:CL0108	77.51	0.6	0.459	ordered	-0.125782	0	0	0	na	na	na	na	-0.102032710595783	0.111204013377926
1453	vSRC-L308A-mut_vs_vSRC-vSRC-dead	PKC1	P24583	YBL105C	Y144	LYQIDGDQR	LY(ph)QIDGDQR_2	TRUE	1.51042	1.24896	up	No	40.5	essential	No domain	78.56	0.22	0.405	ordered	-0.39126	0	0	0	na	na	na	na	-2.49029947425879	0.666155624218695
1454	vSRC-L308A-mut_vs_vSRC-vSRC-dead	ALO1	P54783	YML086C	Y100	LYQLNEFLGAK	LY(ph)QLNEFLGAK_2	TRUE	1.21061	1.01197	up	No	224	non-essential	FAD_binding_4:Domain:CL0077	95.8	0.42	0.176	ordered	-0.676477	0	0	0	na	na	na	na	-0.508279180602249	0.410030532058662
1455	vSRC-L308A-mut_vs_vSRC-vSRC-dead	DBP6	P53734	YNR038W	Y409	LYQLPNK	LY(ph)QLPNK_2	TRUE	0.59022	0.50618	up	No	60	essential	No domain	74.9	0.031	0.215	ordered	2.92368	0	0	0	na	na	na	na	-1.80991372138756	0.65324908992008
1456	vSRC-L308A-mut_vs_vSRC-vSRC-dead	YRB2	P40517	YIL063C	Y223	LYQLSNIK	LY(ph)QLSNIK_2	TRUE	1.16459	0.952211	up	No	111	essential	Ran_BP1:Domain:CL0266	98.23	0.165	0.351	ordered	0.456319	1	1	0	P32835	6.07	na	na	-2.54748054452091	0.841547861507128
1457	vSRC-L308A-mut_vs_vSRC-vSRC-dead	PRE6	P40303	YOL038W	Y148	LYQTEPSGIYSSWSAQTIGR	LY(ph)QTEPSGIYSSWSAQTIGR_3	TRUE	1.70733	1.49504	up	No	192	essential	Proteasome:Domain:CL0052	98.89	0.078	0.225	ordered	1.93835	0	0	0	na	na	na	na	-2.50783023858596	0.751709844559586
1458	vSRC-L308A-mut_vs_vSRC-vSRC-dead	SCL1	P21243	YGL011C	Y26	LYQVEYAFK	LY(ph)QVEYAFK_2	TRUE	1.87893	1.57575	up	Yes	380	essential	Proteasome_A_N:Family:CL0052	94.2	0.106	0.326	ordered	1.06257	0	0	0	na	na	na	na	-2.04663263782376	0.620704063511961
1459	vSRC-L308A-mut_vs_vSRC-vSRC-dead	FAS2	P19097	YPL231W	Y575	LYSDLMK	LY(ph)SDLMK_2	TRUE	0.875287	0.738477	up	No	1917	essential	No domain	73.93	0.157	0.485	ordered	-0.293248	0	0	0	na	na	na	na	-2.14262051345981	0.594939180894989
1460	vSRC-L308A-mut_vs_vSRC-vSRC-dead	ABF2	Q02486	YMR072W	Y100	LYSEYQK	LY(ph)SEYQK_2	TRUE	2.20708	1.89048	up	No	309	non-essential	HMG_box:Domain:CL0114	97.98	0.412	0.4	ordered	-0.950832	1	0	0	na	na	na	na	-0.580574705355895	0.349517360610863
1461	vSRC-L308A-mut_vs_vSRC-vSRC-dead	TIM9	O74700	YEL020W-A	Y28	LYSNLVER	LY(ph)SNLVER_2	TRUE	1.08085	0.913782	up	No	408	essential	zf-Tim10_DDP:Domain:No_clan	97.5	0.522	0.422	ordered	-0.20416	1	0	1	na	na	TIM10	1.35406	-4.41321660189889	0.82292298362644
1462	vSRC-L308A-mut_vs_vSRC-vSRC-dead	PIC2	P40035	YER053C	Y53	LYTSNLQGFR	LY(ph)TSNLQGFR_2	TRUE	1.31855	1.1193	up	No	54.2	non-essential	Mito_carr:Family:No_clan	89.6	0.071	0.341	ordered	4.98102	0	0	0	na	na	na	na	-1.07152387437269	0.815964912280702
1463	vSRC-L308A-mut_vs_vSRC-vSRC-dead	NUP157	P40064	YER105C	Y539	LYVSAPDYGILK	LY(ph)VSAPDYGILK_2	TRUE	0.579783	0.465142	up	No	59.7	non-essential	Nucleoporin_N:Domain:CL0186	97.99	0.004	0.297	ordered	3.71363	0	0	0	na	na	na	na	-2.75241342818145	0.727850736101124
1464	vSRC-L308A-mut_vs_vSRC-vSRC-dead	RPL17A	P05740	YKL180W	Y113	LYVSHIQVNQAPK	LY(ph)VSHIQVNQAPK_2	TRUE	2.42495	2.15958	up	No	1196	essential	Ribosomal_L22:Domain:No_clan	95.83	0.263	0.328	ordered	-0.429358	0	0	0	na	na	na	na	-0.70078863048366	0.243239376162541
1465	vSRC-L308A-mut_vs_vSRC-vSRC-dead	RPL17A	P05740	YKL180W	Y113	LYVSHIQVNQAPK	LY(ph)VSHIQVNQAPK_3	TRUE	2.52452	2.16643	up	No	1196	essential	Ribosomal_L22:Domain:No_clan	95.83	0.263	0.328	ordered	-0.429358	0	0	0	na	na	na	na	-0.70078863048366	0.243239376162541
1466	vSRC-L308A-mut_vs_vSRC-vSRC-dead	ALA1	P40825	YOR335C	Y163	LYVTYFEGDEK	LY(ph)VTYFEGDEK_2	TRUE	0.752339	0.618061	up	No	1356	essential	tRNA-synt_2c:Family:CL0040	98.65	0	0.246	ordered	13.4839	0	0	0	na	na	na	na	-2.29207646448857	0.76796615615294
1467	vSRC-L308A-mut_vs_vSRC-vSRC-dead	ATP1	P07251	YBL099W	Y240	LYCVYVAVGQK	LYCVY(ph)VAVGQK_2	TRUE	0.645229	0.486362	up	No	802	non-essential	ATP-synt_ab:Domain:CL0023	98.75	0.024	0.294	ordered	6.02533	0	0	0	na	na	na	na	-4.58382975788873	0.890434110773094
1468	vSRC-L308A-mut_vs_vSRC-vSRC-dead	ABF2	Q02486	YMR072W	Y103	LYSEYQK	LYSEY(ph)QK_2	TRUE	1.8127	1.63786	up	No	309	non-essential	HMG_box:Domain:CL0114	98.15	0.122	0.398	ordered	-0.454615	1	0	0	na	na	na	na	-4.01380787613586	0.940210344330788
1469	vSRC-L308A-mut_vs_vSRC-vSRC-dead	FAT1	P38225	YBR041W	Y446	MDPNDDSVIYR	M(ox)DPNDDSVIY(ph)R_2	TRUE	1.51518	1.28363	up	No	45.4	non-essential	AMP-binding:Family:CL0378	92.27	0.255	0.322	ordered	-0.0608937	13	0	0	na	na	na	na	-1.18678705439288	0.559874114870181
1470	vSRC-L308A-mut_vs_vSRC-vSRC-dead	UTP22	P53254	YGR090W	Y1147	MDPTYQLVK	M(ox)DPTY(ph)QLVK_2	TRUE	1.70313	1.39728	up	No	190	essential	Nrap_D6:Domain:No_clan	90.28	0.486	0.316	ordered	0.697895	1	1	0	P25368	-0.333	na	na	-0.117259477933405	0.156527290137249
1471	vSRC-L308A-mut_vs_vSRC-vSRC-dead	RVS167	P39743	YDR388W	Y32	MGEQTEDPVYEDAER	M(ox)GEQTEDPVY(ph)EDAER_2	TRUE	0.840187	0.702451	up	No	190	non-essential	BAR:Domain:CL0145	97.57	0.016	0.388	ordered	7.09828	0	0	0	na	na	na	na	-3.92233143823101	0.826241328453597
1472	vSRC-L308A-mut_vs_vSRC-vSRC-dead	GSF2	Q04697	YML048W	Y278	MGGAVAAYR	M(ox)GGAVAAY(ph)R_2	TRUE	1.42224	1.14867	up	No	109	non-essential	Gsf2:Family:No_clan	88.67	0.663	0.378	ordered	0.191173	0	0	0	na	na	na	na	-1.93691650776784	0.706914753233043
1473	vSRC-L308A-mut_vs_vSRC-vSRC-dead	GPA2	P10823	YER020W	Y295	MHIYDVGGQR	M(ox)HIY(ph)DVGGQR_2	TRUE	1.31008	1.107	up	No	52	non-essential	G-alpha:Domain:CL0023	94.37	0.176	0.236	ordered	0.770834	0	0	0	na	na	na	na	-1.54572985750936	0.64939631930606
1474	vSRC-L308A-mut_vs_vSRC-vSRC-dead	TRR1	P29509	YDR353W	Y134	MHLPGEETYWQK	M(ox)HLPGEETY(ph)WQK_3	TRUE	0.970482	0.767927	up	No	1255	essential	No domain	97.21	0.078	0.242	ordered	1.60483	0	0	0	na	na	na	na	-0.135507221170779	0.28072105619499
1475	vSRC-L308A-mut_vs_vSRC-vSRC-dead	SUP45	P12385	YBR143C	Y53	MLTDEYGTASNIK	M(ox)LTDEY(ph)GTASNIK_2	TRUE	1.31149	1.12904	up	No	717	essential	eRF1_1:Domain:CL0267	93.97	0.361	0.408	ordered	-0.6706	0	0	0	na	na	na	na	-1.36010227530525	0.374149250135518
1476	vSRC-L308A-mut_vs_vSRC-vSRC-dead	CAJ1	P39101	YER048C	Y295	MSEVNTDELDQYER	M(ox)SEVNTDELDQY(ph)ER_2	TRUE	1.9724	1.65805	up	No	116	non-essential	DnaJ-X:Domain:No_clan	73.07	0.455	0.434	ordered	-0.617061	0	0	0	na	na	na	na	-1.63250753725434	0.36192144445193
1477	vSRC-L308A-mut_vs_vSRC-vSRC-dead	CAJ1	P39101	YER048C	Y295	MSEVNTDELDQYER	M(ox)SEVNTDELDQY(ph)ER_3	TRUE	0.834855	0.6595	up	No	116	non-essential	DnaJ-X:Domain:No_clan	73.07	0.455	0.434	ordered	-0.617061	0	0	0	na	na	na	na	-1.63250753725434	0.36192144445193
1478	vSRC-L308A-mut_vs_vSRC-vSRC-dead	ETR1	P38071	YBR026C	Y334	MYNYGHIISPR	M(ox)YNY(ph)GHIISPR_2	TRUE	0.977344	0.802766	up	No	84.6	non-essential	No domain	97.99	0.718	0.293	ordered	0.105524	0	0	0	na	na	na	na	-0.0277923998251431	0.058191894700381
1479	vSRC-L308A-mut_vs_vSRC-vSRC-dead	ETR1	P38071	YBR026C	Y334	MYNYGHIISPR	M(ox)YNY(ph)GHIISPR_3	TRUE	1.44365	1.14676	up	No	84.6	non-essential	No domain	97.99	0.718	0.293	ordered	0.105524	0	0	0	na	na	na	na	-0.0277923998251431	0.058191894700381
1480	vSRC-L308A-mut_vs_vSRC-vSRC-dead	SCL1	P21243	YGL011C	Y128	MANLSQIYTQR	MANLSQIY(ph)TQR_2	TRUE	1.20308	1.03849	up	No	380	essential	Proteasome:Domain:CL0052	94.16	0.22	0.239	ordered	-0.707538	0	0	0	na	na	na	na	-2.47294726630925	0.715136320902538
1481	vSRC-L308A-mut_vs_vSRC-vSRC-dead	FAT1	P38225	YBR041W	Y446	MDPNDDSVIYR	MDPNDDSVIY(ph)R_2	TRUE	2.13416	1.90097	up	No	45.4	non-essential	AMP-binding:Family:CL0378	92.27	0.255	0.322	ordered	-0.0608937	13	0	0	na	na	na	na	-1.18678705439288	0.559874114870181
1482	vSRC-L308A-mut_vs_vSRC-vSRC-dead	UTP22	P53254	YGR090W	Y1147	MDPTYQLVK	MDPTY(ph)QLVK_2	TRUE	2.32766	1.98384	up	No	190	essential	Nrap_D6:Domain:No_clan	90.28	0.486	0.316	ordered	0.697895	1	1	0	P25368	-0.333	na	na	-0.117259477933405	0.156527290137249
1483	vSRC-L308A-mut_vs_vSRC-vSRC-dead	SLG1	P54867	YOR008C	Y303	MEKEYQEAIKPVEYPDK	MEKEY(ph)QEAIKPVEYPDK_3	TRUE	0.765326	0.638161	up	No	38.2	non-essential	No domain	88.3	0.608	0.608	disordered	0.252602	0	0	0	na	na	na	na	-2.77716113817005	0.874529485570891
1484	vSRC-L308A-mut_vs_vSRC-vSRC-dead	YOR1	P53049	YGR281W	Y299	MFNASNYAR	MFNASNY(ph)AR_2	TRUE	0.82032	0.69736	up	No	38.7	non-essential	ABC_membrane:Family:CL0241	78.76	0.161	0.169	ordered	4.38273	0	0	0	na	na	na	na	-1.04888596472848	0.481323068149416
1485	vSRC-L308A-mut_vs_vSRC-vSRC-dead	RVS167	P39743	YDR388W	Y32	MGEQTEDPVYEDAER	MGEQTEDPVY(ph)EDAER_2	TRUE	1.57937	1.26989	up	No	190	non-essential	BAR:Domain:CL0145	97.57	0.016	0.388	ordered	7.09828	0	0	0	na	na	na	na	-3.92233143823101	0.826241328453597
1486	vSRC-L308A-mut_vs_vSRC-vSRC-dead	GSF2	Q04697	YML048W	Y278	MGGAVAAYR	MGGAVAAY(ph)R_2	TRUE	2.44679	1.99188	up	No	109	non-essential	Gsf2:Family:No_clan	88.67	0.663	0.378	ordered	0.191173	0	0	0	na	na	na	na	-1.93691650776784	0.706914753233043
1487	vSRC-L308A-mut_vs_vSRC-vSRC-dead	UTP20	P35194	YBL004W	Y1319	MHEYDFPR	MHEY(ph)DFPR_2	TRUE	0.744801	0.625072	up	No	56.7	essential	DRIM:Family:No_clan	82.6	0.122	0.311	ordered	-0.0291835	0	0	0	na	na	na	na	-2.45196574119569	0.745423449673782
1488	vSRC-L308A-mut_vs_vSRC-vSRC-dead	GPA2	P10823	YER020W	Y295	MHIYDVGGQR	MHIY(ph)DVGGQR_2	TRUE	2.3036	2.04243	up	No	52	non-essential	G-alpha:Domain:CL0023	94.37	0.176	0.236	ordered	0.770834	0	0	0	na	na	na	na	-1.54572985750936	0.64939631930606
1489	vSRC-L308A-mut_vs_vSRC-vSRC-dead	TRR1	P29509	YDR353W	Y134	MHLPGEETYWQK	MHLPGEETY(ph)WQK_3	TRUE	1.79801	1.54546	up	No	1255	essential	No domain	97.21	0.078	0.242	ordered	1.60483	0	0	0	na	na	na	na	-0.135507221170779	0.28072105619499
1490	vSRC-L308A-mut_vs_vSRC-vSRC-dead	DPL1	Q05567	YDR294C	Y414	MHQYYVNPAWTGGLYGSPTLAGSR	MHQYYVNPAWTGGLY(ph)GSPTLAGSR_3	TRUE	1.3972	1.06669	up	No	94.9	non-essential	Pyridoxal_deC:Domain:CL0061	97.98	0.259	0.375	ordered	0.0445594	0	0	0	na	na	na	na	-3.7575131571701	0.823992133726647
1491	vSRC-L308A-mut_vs_vSRC-vSRC-dead	YDR341C	Q05506	YDR341C	Y488	MLSFEGDTGPYLQYAHSR	MLSFEGDTGPY(ph)LQYAHSR_3	TRUE	0.904652	0.737981	up	No	336	essential	No domain	96.06	0.153	0.22	ordered	1.36141	0	0	0	na	na	na	na	-3.07849069205705	0.877221885025579
1492	vSRC-L308A-mut_vs_vSRC-vSRC-dead	SUP45	P12385	YBR143C	Y53	MLTDEYGTASNIK	MLTDEY(ph)GTASNIK_2	TRUE	2.09275	1.79484	up	No	717	essential	eRF1_1:Domain:CL0267	93.97	0.361	0.408	ordered	-0.6706	0	0	0	na	na	na	na	-1.36010227530525	0.374149250135518
1493	vSRC-L308A-mut_vs_vSRC-vSRC-dead	SWI3	P32591	YJL176C	Y454	MMNTSDSESTLYK	MMNTSDSESTLY(ph)K_2	TRUE	1.06359	0.845224	up	No	46.6	non-essential	No domain	70.69	0.392	0.616	disordered	-0.0929615	0	0	0	na	na	na	na	-0.740364730298456	0.620950185683186
1494	vSRC-L308A-mut_vs_vSRC-vSRC-dead	HRP1	Q99383	YOL123W	Y383	MQEYYQQMQK	MQEY(ph)YQQMQK_2	TRUE	0.936579	0.764388	up	No	181	essential	No domain	79.45	0.463	0.417	ordered	-0.611043	0	0	0	na	na	na	na	-3.18131703898641	0.864298769945166
1495	vSRC-L308A-mut_vs_vSRC-vSRC-dead	CAJ1	P39101	YER048C	Y295	MSEVNTDELDQYER	MSEVNTDELDQY(ph)ER_2	TRUE	2.60548	2.19245	up	No	116	non-essential	DnaJ-X:Domain:No_clan	73.07	0.455	0.434	ordered	-0.617061	0	0	0	na	na	na	na	-1.63250753725434	0.36192144445193
1496	vSRC-L308A-mut_vs_vSRC-vSRC-dead	CAJ1	P39101	YER048C	Y295	MSEVNTDELDQYER	MSEVNTDELDQY(ph)ER_3	TRUE	1.59787	1.36277	up	No	116	non-essential	DnaJ-X:Domain:No_clan	73.07	0.455	0.434	ordered	-0.617061	0	0	0	na	na	na	na	-1.63250753725434	0.36192144445193
1497	vSRC-L308A-mut_vs_vSRC-vSRC-dead	RPA135	P22138	YPR010C	Y178	MSPYELVQHK	MSPY(ph)ELVQHK_2	TRUE	1.49027	1.25222	up	No	294	essential	RNA_pol_Rpb2_1:Family:No_clan	94.72	0.361	0.185	ordered	-0.141934	0	0	0	na	na	na	na	-0.060396647406575	0.13753418663166
1498	vSRC-L308A-mut_vs_vSRC-vSRC-dead	TKL1	P23254	YPR074C	Y252	MTTTIGYGSLHAGSHSVHGAPLK	MTTTIGY(ph)GSLHAGSHSVHGAPLK_4	TRUE	1.86914	1.61032	up	No	1595	non-essential	Transketolase_N:Domain:CL0254	98.69	0.161	0.193	ordered	-0.156212	0	0	0	na	na	na	na	-0.64753188438277	0.395030190431955
1499	vSRC-L308A-mut_vs_vSRC-vSRC-dead	RPN2	P32565	YIL075C	Y788	MYEEASGK	MY(ph)EEASGK_2	TRUE	0.727696	0.559403	up	No	560	essential	RPN2_C:Domain:No_clan	85.82	0.251	0.547	ordered	1.11933	0	0	0	na	na	na	na	-0.654077869819251	0.274793848896813
1500	vSRC-L308A-mut_vs_vSRC-vSRC-dead	OAZ1	Q02803	YPL052W	Y2	MYEVIQK	MY(ph)EVIQK_2	TRUE	1.24039	1.02846	up	No	5.39	non-essential	No domain	78.91	0.655	0.341	ordered	-0.0977773	0	0	0	na	na	na	na	0	0.0599520383693045
1501	vSRC-L308A-mut_vs_vSRC-vSRC-dead	PSF1	Q12488	YDR013W	Y2	MYGDLGNK	MY(ph)GDLGNK_2	TRUE	0.684625	0.53594	up	No	10	essential	No domain	79.75	0.533	0.362	ordered	-0.210387	0	0	2	na	na	DPB2 / PSF3	3.5709 / -0.336859999999997	-1.50287857473013	0.570088719898606
1502	vSRC-L308A-mut_vs_vSRC-vSRC-dead	XPT1	P47165	YJR133W	Y8	MYISYNNIHK	MY(ph)ISYNNIHK_2	TRUE	1.77558	1.46391	up	No	21.2	non-essential	Pribosyltran:Domain:CL0533	97.61	0.11	0.355	ordered	0.817249	0	0	0	na	na	na	na	-0.910622574302144	0.384712411705348
1503	vSRC-L308A-mut_vs_vSRC-vSRC-dead	XPT1	P47165	YJR133W	Y8	MYISYNNIHK	MY(ph)ISYNNIHK_3	TRUE	1.48994	1.21872	up	No	21.2	non-essential	Pribosyltran:Domain:CL0533	97.61	0.11	0.355	ordered	0.817249	0	0	0	na	na	na	na	-0.910622574302144	0.384712411705348
1504	vSRC-L308A-mut_vs_vSRC-vSRC-dead	ETR1	P38071	YBR026C	Y334	MYNYGHIISPR	MYNY(ph)GHIISPR_2	TRUE	1.90771	1.53716	up	No	84.6	non-essential	No domain	97.99	0.718	0.293	ordered	0.105524	0	0	0	na	na	na	na	-0.0277923998251431	0.058191894700381
1505	vSRC-L308A-mut_vs_vSRC-vSRC-dead	ETR1	P38071	YBR026C	Y334	MYNYGHIISPR	MYNY(ph)GHIISPR_3	TRUE	2.16548	1.76511	up	No	84.6	non-essential	No domain	97.99	0.718	0.293	ordered	0.105524	0	0	0	na	na	na	na	-0.0277923998251431	0.058191894700381
1506	vSRC-L308A-mut_vs_vSRC-vSRC-dead	PRE5	P40302	YMR314W	Y59	NADELSSYQK	NADELSSY(ph)QK_2	TRUE	0.755749	0.589341	up	No	229	essential	Proteasome:Domain:CL0052	93.94	0.306	0.296	ordered	0.324728	0	0	0	na	na	na	na	-0.710987308180252	0.250168728908886
1507	vSRC-L308A-mut_vs_vSRC-vSRC-dead	AAT2	P23542	YLR027C	Y260	NAGMYGER	NAGM(ox)Y(ph)GER_2	TRUE	1.09915	0.832015	up	No	493	essential	Aminotran_1_2:Domain:CL0061	97.37	0.263	0.092	ordered	0.401905	8	1	0	P23542	1.724	na	na	-4.45587294859978	0.929412505509729
1508	vSRC-L308A-mut_vs_vSRC-vSRC-dead	AAT2	P23542	YLR027C	Y260	NAGMYGER	NAGMY(ph)GER_2	TRUE	2.36408	2.01312	up	No	493	essential	Aminotran_1_2:Domain:CL0061	97.37	0.263	0.092	ordered	0.401905	8	1	0	P23542	1.724	na	na	-4.45587294859978	0.929412505509729
1509	vSRC-L308A-mut_vs_vSRC-vSRC-dead	TRL1	P09880	YJL087C	Y383	NAIDYDKVDER	NAIDY(ph)DKVDER_2	TRUE	0.900412	0.750242	up	No	112	essential	No domain	70	0.482	0.341	ordered	0.535136	0	0	0	na	na	na	na	-0.336124155056689	0.26103854730806
1510	vSRC-L308A-mut_vs_vSRC-vSRC-dead	PAN2	P53010	YGL094C	Y445	NAIPDYVCLR	NAIPDY(ph)VCLR_2	TRUE	1.29824	1.05413	up	No	15.6	non-essential	No domain	83.24	0.341	0.449	ordered	-0.214421	0	0	0	na	na	na	na	-2.86227405699357	0.736295386939893
1511	vSRC-L308A-mut_vs_vSRC-vSRC-dead	ILV5	P06168	YLR355C	Y343	NALKPVFQDLYESTK	NALKPVFQDLY(ph)ESTK_2	TRUE	2.64474	2.17426	up	No	4284	essential	IlvC:Family:CL0106	98.24	0.396	0.379	ordered	-0.0442241	0	0	0	na	na	na	na	-4.04386986654626	0.74155056329578
1512	vSRC-L308A-mut_vs_vSRC-vSRC-dead	ILV5	P06168	YLR355C	Y343	NALKPVFQDLYESTK	NALKPVFQDLY(ph)ESTK_3	TRUE	1.99721	1.66566	up	No	4284	essential	IlvC:Family:CL0106	98.24	0.396	0.379	ordered	-0.0442241	0	0	0	na	na	na	na	-4.04386986654626	0.74155056329578
1513	vSRC-L308A-mut_vs_vSRC-vSRC-dead	RBG1	P39729	YAL036C	Y341	NALVYGSSVK	NALVY(ph)GSSVK_2	TRUE	1.40058	1.20395	up	No	153	non-essential	TGS:Domain:CL0072	95.47	0.231	0.33	ordered	1.49796	1	1	1	Q12000	0.044	TMA46	0.859139999999998	-3.28083122475536	0.809758185319923
1514	vSRC-L308A-mut_vs_vSRC-vSRC-dead	COX5A	P00424	YNL052W	Y147	NANPWGGYSQVQSK	NANPWGGY(ph)SQVQSK_2	TRUE	1.88702	1.59476	up	No	78.6	non-essential	COX4:Family:No_clan	93.98	0.306	0.533	ordered	0.59566	0	0	0	na	na	na	na	-2.94179633585681	0.627552786431291
1515	vSRC-L308A-mut_vs_vSRC-vSRC-dead	RPN7	Q06103	YPR108W	Y400	NAQYHLLVK	NAQY(ph)HLLVK_2	TRUE	1.24328	1.05277	up	No	310	essential	No domain	92.91	0.573	0.486	ordered	-0.43367	4	0	3	na	na	RPN3 / RPN6 / RPN8	0.672939999999999 / 0.272780000000003 / 1.32074	-3.42466966932839	0.805351006381934
1516	vSRC-L308A-mut_vs_vSRC-vSRC-dead	SSC1	P0CS90	YJR045C	Y173	NAVVTVPAYFNDSQR	NAVVTVPAY(ph)FNDSQR_2	TRUE	1.68658	1.45984	up	No	890	essential	HSP70:Family:CL0108	81.91	0.188	0.117	ordered	0.0908267	1	0	0	na	na	na	na	-1.70116799636868	0.764376836089984
1517	vSRC-L308A-mut_vs_vSRC-vSRC-dead	RPB3	P16370	YIL021W	Y221	NCEYEDPPNEGDPFDYK	NCEYEDPPNEGDPFDY(ph)K_2	TRUE	1.84964	1.49988	up	No	97.9	essential	RNA_pol_L:Domain:CL0509	94.56	0.682	0.42	ordered	-0.171016	5	0	0	na	na	na	na	-0.823116867002347	0.525871346965809
1518	vSRC-L308A-mut_vs_vSRC-vSRC-dead	RPB3	P16370	YIL021W	Y221	NCEYEDPPNEGDPFDYK	NCEYEDPPNEGDPFDY(ph)K_3	TRUE	1.47463	1.22798	up	No	97.9	essential	RNA_pol_L:Domain:CL0509	94.56	0.682	0.42	ordered	-0.171016	5	0	0	na	na	na	na	-0.823116867002347	0.525871346965809
1519	vSRC-L308A-mut_vs_vSRC-vSRC-dead	RPB2	P08518	YOR151C	Y190	NCYLSEATESDLYK	NCYLSEATESDLY(ph)K_2	TRUE	1.61219	1.3846	up	No	242	essential	RNA_pol_Rpb2_1:Family:No_clan	91.55	0.494	0.247	ordered	-0.601217	0	0	0	na	na	na	na	-0.171732204721363	0.264115244033541
1520	vSRC-L308A-mut_vs_vSRC-vSRC-dead	DST1	P07273	YGL043W	Y144	NDGVDTAIYHHK	NDGVDTAIY(ph)HHK_3	TRUE	0.630786	0.517807	up	No	239	non-essential	No domain	78.51	0.259	0.3	ordered	1.56192	0	0	0	na	na	na	na	-2.0316587703515	0.50221465076661
1521	vSRC-L308A-mut_vs_vSRC-vSRC-dead	GOS1	P38736	YHL031C	Y137	NDIANSTTDAPAPIGDADEYIQNETR	NDIANSTTDAPAPIGDADEY(ph)IQNETR_3	TRUE	1.48893	1.14536	up	No	9.09	non-essential	V-SNARE_C:Domain:CL0147	80.33	0.565	0.541	ordered	0.471181	0	0	0	na	na	na	na	-2.56013332203126	0.559310018903592
1522	vSRC-L308A-mut_vs_vSRC-vSRC-dead	TIF2	P10081	YJL138C	Y291	NDKFTVSAIYSDLPQQER	NDKFTVSAIY(ph)SDLPQQER_3	TRUE	1.26572	1.07034	up	No	962	non-essential	Helicase_C:Family:CL0023	90.58	0.114	0.305	ordered	1.05473	0	0	0	na	na	na	na	-0.544060266287256	0.633213381314141
1523	vSRC-L308A-mut_vs_vSRC-vSRC-dead	GLR1	P41921	YPL091W	Y369	NDKLDYENVPSVIFSHPEAGSIGISEK	NDKLDY(ph)ENVPSVIFSHPEAGSIGISEK_3	TRUE	1.17096	0.992334	up	No	229	non-essential	No domain	94.11	0.227	0.273	ordered	0.534639	0	0	0	na	na	na	na	-0.865166941537108	0.54902508520029
1524	vSRC-L308A-mut_vs_vSRC-vSRC-dead	GLR1	P41921	YPL091W	Y369	NDKLDYENVPSVIFSHPEAGSIGISEK	NDKLDY(ph)ENVPSVIFSHPEAGSIGISEK_4	TRUE	1.30978	1.0841	up	No	229	non-essential	No domain	94.11	0.227	0.273	ordered	0.534639	0	0	0	na	na	na	na	-0.865166941537108	0.54902508520029
1525	vSRC-L308A-mut_vs_vSRC-vSRC-dead	YMR130W	Q04223	YMR130W	Y242	NDKYGFLSNSISK	NDKY(ph)GFLSNSISK_3	TRUE	0.775037	0.657567	up	No	11.3	non-essential	No domain	91.37	0.039	0.24	ordered	11.8082	0	0	0	na	na	na	na	-0.625508386968706	0.524112671143281
1526	vSRC-L308A-mut_vs_vSRC-vSRC-dead	VPH1	P32563	YOR270C	Y141	NDLEQYR	NDLEQY(ph)R_2	TRUE	0.88908	0.760794	up	No	413	non-essential	V_ATPase_I:Family:No_clan	89.1	0.169	0.214	ordered	1.62644	0	0	0	na	na	na	na	-0.0960914819495993	0.313437979760003
1527	vSRC-L308A-mut_vs_vSRC-vSRC-dead	CYC7	P00045	YEL039C	Y107	NDLITYMTK	NDLITY(ph)MTK_2	TRUE	1.37466	1.17096	up	No	31.9	non-essential	Cytochrom_C:Domain:CL0318	98.73	0.176	0.271	ordered	-0.349656	0	0	0	na	na	na	na	-3.03830103272382	0.804959465903672
1528	vSRC-L308A-mut_vs_vSRC-vSRC-dead	ADH6	Q04894	YMR318C	Y113	NDNEPYCTK	NDNEPY(ph)CTK_2	TRUE	2.09195	1.74119	up	No	218	non-essential	ADH_N:Domain:CL0296	97.72	0.302	0.287	ordered	0.977428	3	2	0	P25377 / Q04894	2.418 / 0.601	na	na	-0.18507176449148	0.706097382658283
1529	vSRC-L308A-mut_vs_vSRC-vSRC-dead	HSV2	P50079	YGR223C	Y369	NDNSGDVTHDNEFYKDR	NDNSGDVTHDNEFY(ph)KDR_3	TRUE	0.837074	0.700838	up	No	7.22	non-essential	No domain	77.77	0.408	0.36	ordered	0.807231	0	0	0	na	na	na	na	-0.515024924193143	0.224690052294494
1530	vSRC-L308A-mut_vs_vSRC-vSRC-dead	TOM70	P07213	YNL121C	Y383	NDSTEYYNYFDK	NDSTEYY(ph)NYFDK_2	TRUE	1.63942	1.44272	up	No	450	non-essential	No domain	92.61	0.212	0.305	ordered	0.75621	0	0	0	na	na	na	na	-0.2962387841713	0.270249520153551
1531	vSRC-L308A-mut_vs_vSRC-vSRC-dead	MIS1	P09440	YBR084W	Y505	NDSTFYK	NDSTFY(ph)K_2	TRUE	0.755615	0.624121	up	No	310	non-essential	FTHFS:Family:CL0023	95.57	0.043	0.378	ordered	9.52437	0	0	0	na	na	na	na	-1.70021600185857	0.476797235645061
1532	vSRC-L308A-mut_vs_vSRC-vSRC-dead	GIP2	P40036	YER054C	Y517	NDYEREEYWDNNNGNNYK	NDY(ph)EREEYWDNNNGNNYK_3	TRUE	1.28281	1.11771	up	No	13.2	non-essential	CBM_21:Domain:CL0576	95.29	0.851	0.293	ordered	0.0885973	0	0	0	na	na	na	na	-0.020703600302855	0.266952455183164
1533	vSRC-L308A-mut_vs_vSRC-vSRC-dead	YPR172W	Q06608	YPR172W	Y57	NDYIIFVSPQDTQK	NDY(ph)IIFVSPQDTQK_2	TRUE	0.736616	0.62348	up	No	37	non-essential	Putative_PNPOx:Domain:CL0336	93.32	0.09	0.289	ordered	0.344168	0	0	0	na	na	na	na	-1.84757234714817	0.537569206432903
1534	vSRC-L308A-mut_vs_vSRC-vSRC-dead	INP52	P50942	YNL106C	Y749	NDYNNIYR	NDYNNIY(ph)R_2	TRUE	1.04217	0.910034	up	No	47.7	non-essential	Exo_endo_phos:Domain:CL0530	95.56	0.216	0.25	ordered	-0.513588	0	0	0	na	na	na	na	-0.297473597859542	0.308524130565383
1535	vSRC-L308A-mut_vs_vSRC-vSRC-dead	SPT16	P32558	YGL207W	Y589	NEEGEYTYLR	NEEGEY(ph)TYLR_2	TRUE	2.77748	2.14579	up	No	279	essential	SPT16:Domain:CL0266	90.77	0.322	0.306	ordered	0.0680096	1	1	0	Q04636	-0.179	na	na	-1.98143860079378	0.485592940159203
1536	vSRC-L308A-mut_vs_vSRC-vSRC-dead	SPT16	P32558	YGL207W	Y591	NEEGEYTYLR	NEEGEYTY(ph)LR_2	TRUE	1.98576	1.72306	up	No	279	essential	SPT16:Domain:CL0266	93.38	0.235	0.349	ordered	1.2029	1	1	0	Q04636	-0.363	na	na	-2.58816252471056	0.590066376745251
1537	vSRC-L308A-mut_vs_vSRC-vSRC-dead	YJU3	P28321	YKL094W	Y232	NENNYIQK	NENNY(ph)IQK_2	TRUE	1.05398	0.933165	up	No	61.7	non-essential	Hydrolase_4:Family:CL0028	98.69	0.176	0.28	ordered	0.840726	0	0	0	na	na	na	na	-0.0749826820421323	0.367261103633917
1538	vSRC-L308A-mut_vs_vSRC-vSRC-dead	PTC4	P38089	YBR125C	Y60	NENSVVYVR	NENSVVY(ph)VR_2	TRUE	1.17093	0.989274	up	No	15.2	non-essential	No domain	96.8	0.596	0.254	ordered	-0.157889	0	0	0	na	na	na	na	-0.0331382953299234	0.201419579483059
1539	vSRC-L308A-mut_vs_vSRC-vSRC-dead	DUR1,2	P32528	YBR208C	Y1574	NEVYDMLYSAR	NEVY(ph)DMLYSAR_2	TRUE	0.580038	0.490952	up	No	140	non-essential	CT_C_D:Family:CL0475	97.49	0.314	0.195	ordered	0.0868713	0	0	0	na	na	na	na	-0.480757608729991	0.254231453324918
1540	vSRC-L308A-mut_vs_vSRC-vSRC-dead	FDH1	Q08911	YOR388C	Y162	NEYDLEDK	NEY(ph)DLEDK_2	TRUE	0.715107	0.58242	up	No	7.03	non-essential	2-Hacid_dh:Domain:CL0325	98.33	0.451	0.305	ordered	0.847008	2	0	0	na	na	na	na	0	0.122427551448971
1541	vSRC-L308A-mut_vs_vSRC-vSRC-dead	MAK16	P10962	YAL025C	Y32	NEYNVTGLCTR	NEY(ph)NVTGLCTR_2	TRUE	1.95243	1.62716	up	No	56	essential	Ribosomal_L28e:Family:No_clan	94.28	0.243	0.337	ordered	-0.420001	0	0	0	na	na	na	na	-2.30142459066196	0.59726404542717
1542	vSRC-L308A-mut_vs_vSRC-vSRC-dead	ROM1	P53046	YGR070W	Y674	NEYVNLGLNNEK	NEY(ph)VNLGLNNEK_2	TRUE	0.89439	0.770535	up	No	5.57	non-essential	No domain	74.07	0.365	0.313	ordered	0.526466	0	0	0	na	na	na	na	-1.73016804839886	0.447462570927238
1543	vSRC-L308A-mut_vs_vSRC-vSRC-dead	YNL194C	P40169	YNL194C	Y221	NEYIYDR	NEYIY(ph)DR_2	TRUE	1.11044	0.933528	up	No	12.6	non-essential	No domain	76.11	0.647	0.484	ordered	-0.440415	0	0	0	na	na	na	na	-0.498085985842785	0.390824724216424
1544	vSRC-L308A-mut_vs_vSRC-vSRC-dead	VMA7	P39111	YGR020C	Y40	NFFVYQEGK	NFFVY(ph)QEGK_2	TRUE	1.32204	1.12698	up	No	152	non-essential	ATP-synt_F:Family:No_clan	97.51	0.055	0.381	ordered	2.07346	0	0	0	na	na	na	na	-1.39712600784318	0.447368421052632
1545	vSRC-L308A-mut_vs_vSRC-vSRC-dead	PRE10	P21242	YOR362C	Y26	NFQVEYAVK	NFQVEY(ph)AVK_2	TRUE	1.23576	1.04977	up	No	301	essential	Proteasome_A_N:Family:CL0052	97.18	0.431	0.26	ordered	2.19968	16	2	0	P40302 / P32379	0.95 / -0.462	na	na	-4.33734908785384	0.930542862365198
1546	vSRC-L308A-mut_vs_vSRC-vSRC-dead	FAS2	P19097	YPL231W	Y1798	NFTPQEIEYCSAQPSVQSSFAGTWSAK	NFTPQEIEY(ph)CSAQPSVQSSFAGTWSAK_3	TRUE	2.36602	2.02423	up	No	1917	essential	ACPS:Domain:CL0670	88.99	0.306	0.297	ordered	-0.363555	0	0	0	na	na	na	na	-2.60968589551467	0.659524606628724
1547	vSRC-L308A-mut_vs_vSRC-vSRC-dead	PRE10	P21242	YOR362C	Y149	NGAHLYMLEPSGSYWGYK	NGAHLY(ph)MLEPSGSYWGYK_3	TRUE	1.57741	1.3316	up	No	301	essential	Proteasome:Domain:CL0052	98.89	0.137	0.2	ordered	-0.952128	0	0	0	na	na	na	na	-2.90747408096439	0.762383476512521
1548	vSRC-L308A-mut_vs_vSRC-vSRC-dead	URA1	P28272	YKL216W	Y226	NGFGGIGGEYVKPTALANVR	NGFGGIGGEY(ph)VKPTALANVR_3	TRUE	2.47849	1.97955	up	No	1071	non-essential	DHO_dh:Domain:CL0036	98.72	0.373	0.194	ordered	-0.0861484	0	0	0	na	na	na	na	-1.19625223106007	0.554661301140174
1549	vSRC-L308A-mut_vs_vSRC-vSRC-dead	QCR8	P08525	YJL166W	Y76	NGNEYNEFLYSK	NGNEY(ph)NEFLYSK_2	TRUE	1.74044	1.52757	up	No	64.6	non-essential	UcrQ:Family:CL0429	95.76	0.38	0.464	ordered	2.73323	1	0	1	na	na	COB	0.280399999999999	-1.69763084898072	0.487763713080169
1550	vSRC-L308A-mut_vs_vSRC-vSRC-dead	QCR8	P08525	YJL166W	Y81	NGNEYNEFLYSK	NGNEYNEFLY(ph)SK_2	TRUE	1.50639	1.24625	up	No	64.6	non-essential	UcrQ:Family:CL0429	92.47	0.682	0.46	ordered	0.0875203	9	0	1	na	na	COB	1.52864	-2.048617002949	0.583403656821378
1551	vSRC-L308A-mut_vs_vSRC-vSRC-dead	FAS2	P19097	YPL231W	Y511	NGNITYSEEPR	NGNITY(ph)SEEPR_2	TRUE	1.95838	1.61476	up	No	1917	essential	FAS_I_H:Domain:No_clan	91.02	0.259	0.337	ordered	3.04409	0	0	0	na	na	na	na	-3.18551458567621	0.731893761856936
1552	vSRC-L308A-mut_vs_vSRC-vSRC-dead	SPT16	P32558	YGL207W	Y589	NGSKNEEGEYTYLR	NGSKNEEGEY(ph)TYLR_3	TRUE	0.724346	0.638456	up	No	279	essential	SPT16:Domain:CL0266	90.77	0.322	0.306	ordered	0.0680096	1	1	0	Q04636	-0.179	na	na	-1.98143860079378	0.485592940159203
1553	vSRC-L308A-mut_vs_vSRC-vSRC-dead	TSA1	P34760	YML028W	Y190	NGTVLPCNWTPGAATIKPTVEDSKEYFEAANK	NGTVLPCNWTPGAATIKPTVEDSKEY(ph)FEAANK_4	TRUE	1.88657	1.50701	up	No	2939	non-essential	1-cysPrx_C:Domain:No_clan	97.3	0.2	0.517	ordered	0.00420552	0	0	0	na	na	na	na	-0.368872333652032	0.365296803652968
1554	vSRC-L308A-mut_vs_vSRC-vSRC-dead	AYR1	P40471	YIL124W	Y34	NGYLVYACAR	NGY(ph)LVYACAR_2	TRUE	0.721256	0.57151	up	No	42.1	non-essential	adh_short:Domain:CL0063	98.24	0.055	0.181	ordered	3.05388	0	0	0	na	na	na	na	-1.06704952429295	0.574568010633584
1555	vSRC-L308A-mut_vs_vSRC-vSRC-dead	YEN1	P40028	YER041W	Y158	NHEVYGNCK	NHEVY(ph)GNCK_2	TRUE	0.753876	0.639552	up	No	5.48	non-essential	No domain	78.61	0.522	0.394	ordered	-0.192261	0	0	0	na	na	na	na	-0.170693181419091	0.432596415370667
1556	vSRC-L308A-mut_vs_vSRC-vSRC-dead	YCR087C-A	P37263	YCR087C-A	Y58	NHTSCISEDEKYQK	NHTSCISEDEKY(ph)QK_3	TRUE	1.46451	1.21614	up	No	72.6	non-essential	zf-LYAR:Domain:CL0361	78.51	0.667	0.561	ordered	-0.261729	0	0	0	na	na	na	na	-4.19613942762931	0.908649679320506
1557	vSRC-L308A-mut_vs_vSRC-vSRC-dead	RSP5	P39940	YER125W	Y469	NIFEDAYQEIMR	NIFEDAY(ph)QEIMR_2	TRUE	0.900514	0.723178	up	No	59.2	essential	No domain	95.52	0.192	0.248	ordered	0.873704	0	0	0	na	na	na	na	-3.3432715235854	0.726894173525489
1558	vSRC-L308A-mut_vs_vSRC-vSRC-dead	ACC1	Q00955	YNR016C	Y1323	NIHVYEAVSK	NIHVY(ph)EAVSK_2	TRUE	1.63059	1.35767	up	No	1237	essential	ACC_central:Family:No_clan	92.15	0.016	0.277	ordered	10.0884	0	0	0	na	na	na	na	-3.76418875632497	0.815841584158416
1559	vSRC-L308A-mut_vs_vSRC-vSRC-dead	POR1	P04840	YNL055C	Y22	NINDLLNKDFYHATPAAFDVQTTTANGIK	NINDLLNKDFY(ph)HATPAAFDVQTTTANGIK_4	TRUE	1.33297	1.07179	up	No	3429	non-essential	Porin_3:Family:CL0193	94.38	0.153	0.236	ordered	2.78961	0	0	0	na	na	na	na	-1.99957344008399	0.429329115101889
1560	vSRC-L308A-mut_vs_vSRC-vSRC-dead	PRE7	P23724	YBL041W	Y52	NITDYSINSR	NITDY(ph)SINSR_2	TRUE	2.96907	2.4749	up	No	20.7	essential	Proteasome:Domain:CL0052	96.9	0.843	0.237	ordered	-0.0852339	8	0	1	na	na	PUP1	2.48644	-1.67986539262311	0.585253959584926
1561	vSRC-L308A-mut_vs_vSRC-vSRC-dead	PAN3	P36102	YKL025C	Y20	NITIYGYCK	NITIY(ph)GYCK_2	TRUE	0.686845	0.567689	up	No	33.2	non-essential	No domain	84.76	0.588	0.457	ordered	-0.677792	0	0	0	na	na	na	na	-3.13001876637746	0.730402419167248
1562	vSRC-L308A-mut_vs_vSRC-vSRC-dead	SSL1	Q04673	YLR005W	Y118	NITPYQR	NITPY(ph)QR_2	TRUE	1.43498	1.24678	up	No	33.8	essential	No domain	71.26	0.506	0.288	ordered	-0.125649	0	0	1	na	na	TFB1	-0.440040000000002	-1.47484749590484	0.461152023748359
1563	vSRC-L308A-mut_vs_vSRC-vSRC-dead	HSC82	P15108	YMR186W	Y468	NIYYITGESLK	NIY(ph)YITGESLK_2	TRUE	2.2525	1.84654	up	No	4538	non-essential	HSP90:Family:No_clan	97.4	0	0.305	ordered	7.87468	0	0	0	na	na	na	na	-3.15137276228659	0.806793579693916
1564	vSRC-L308A-mut_vs_vSRC-vSRC-dead	GAD1	Q04792	YMR250W	Y120	NLADNDEYPQLIELTQR	NLADNDEY(ph)PQLIELTQR_2	TRUE	0.999548	0.824848	up	No	65.2	non-essential	Pyridoxal_deC:Domain:CL0061	93.15	0.267	0.301	ordered	0.720932	1	1	0	Q04792	4.213	na	na	-4.81721795119201	0.893078930789308
1565	vSRC-L308A-mut_vs_vSRC-vSRC-dead	GAD1	Q04792	YMR250W	Y120	NLADNDEYPQLIELTQR	NLADNDEY(ph)PQLIELTQR_3	TRUE	1.1217	0.929255	up	No	65.2	non-essential	Pyridoxal_deC:Domain:CL0061	93.15	0.267	0.301	ordered	0.720932	1	1	0	Q04792	4.213	na	na	-4.81721795119201	0.893078930789308
1566	vSRC-L308A-mut_vs_vSRC-vSRC-dead	YME2	P32843	YMR302C	Y124	NLASPPNNPIYGLELK	NLASPPNNPIY(ph)GLELK_2	TRUE	1.18213	1.02474	up	No	47	non-essential	No domain	84.08	0.647	0.306	ordered	-0.348807	0	0	0	na	na	na	na	-0.238029899475522	0.207272502013257
1567	vSRC-L308A-mut_vs_vSRC-vSRC-dead	PAB1	P04147	YER165W	Y345	NLDDSVDDEKLEEEFAPYGTITSAK	NLDDSVDDEKLEEEFAPY(ph)GTITSAK_3	TRUE	2.38598	1.61207	up	No	1976	essential	RRM_1:Domain:CL0221	95.69	0.098	0.342	ordered	0.718153	0	0	0	na	na	na	na	-2.32446378221515	0.661315333394144
1568	vSRC-L308A-mut_vs_vSRC-vSRC-dead	GAL7	P08431	YBR018C	Y362	NLDGQIHYLQR	NLDGQIHY(ph)LQR_2	TRUE	0.94584	0.759704	up	No	5.96	non-essential	GalP_UDP_tr_C:Domain:CL0265	94.33	0.047	0.359	ordered	3.6285	0	0	0	na	na	na	na	-0.722040856071875	0.452689099798677
1569	vSRC-L308A-mut_vs_vSRC-vSRC-dead	GAL7	P08431	YBR018C	Y362	NLDGQIHYLQR	NLDGQIHY(ph)LQR_3	TRUE	1.40767	1.15745	up	No	5.96	non-essential	GalP_UDP_tr_C:Domain:CL0265	94.33	0.047	0.359	ordered	3.6285	0	0	0	na	na	na	na	-0.722040856071875	0.452689099798677
1570	vSRC-L308A-mut_vs_vSRC-vSRC-dead	PRD1	P25375	YCL057W	Y205	NLGEQKEYITFTK	NLGEQKEY(ph)ITFTK_2	TRUE	0.98213	0.82395	up	No	164	non-essential	No domain	95.13	0.435	0.265	ordered	-0.222646	0	0	0	na	na	na	na	-0.406414953769122	0.30610585452395
[truncated: 1,672 more rows]

## Sheet: L317A
	test	gene	protein	ensembl_IDs	position	peptide_seq	peptide_z	imputed	log2_fc	d_score	regulation	native?	paxdb_abundance	essentiality	pfam_domain	pLDDT	RSA	RSA_n25	order_status	ddG	ECLAIR_interactions	I3D_interactions	AF2_interactions	I3D_interactors	I3D_AC_ddG	AF2_interactors	AF2_AC_ddG	ddE	ddE_normalised
[truncated: 2,061 more rows]

[truncated: 12 more sheets: L360A, L393A, L435A, L451A, L452A, L491A, V281A, V292A, V329A, V383A, V394A, vSRC]
