# Supplementary material for: The fitness cost of spurious phosphorylation
Source: EMBO J. 2024 Sep 10;43(20):4720–51. doi: 10.1038/s44318-024-00200-7 (PMC11480408; doi:10.1038/s44318-024-00200-7)
Supplement: Supplementary file 15 — Dataset EV9 [file 44318_2024_200_MOESM15_ESM.xlsx]

## Sheet: Legend
Compilation of all unique upregulated (WT-dead) pY sites generated in this study, along with associated annotations (MS, structural, evolutionary, protein abundance, etc.). Descriptions of each column are given in a separate tab.

## Sheet: column_descriptions
gene	gene symbol
protein	UniProt accession
pos_tag	phosphorylated amino acid followed by position in the protein sequence
ensembl_ID	systematic ID corresponding to the UniProt accession
essentiality	essentiality data extracted from YeastMine (https://yeastmine.yeastgenome.org/yeastmine/begin.do)
vSRC_correlation	Correlation of log2fc and minimum fitness across vSRC strains.
ddE_normalised	Rank-normalised ddE scores (within proteins). Least harmful mutations have a score of 0 and vice versa.
ddG_intra	Effect of phosphorylation (Y -> pY) on the free energy of folding (predictions from FoldX)
paxdb_abundance	Abundance reported in paxdb (whole organism – integrated)
Native	Found to be natively phosphorylayted in Lanz et al., 2021 AND Leutert et al., 2022?
RSA	Relative solvent accessibility (between 0 and 1)
pLDDT	AlphaFold2 position confidence score. PLDDT < 70 denotes low-confidence predictions.
RSA_smooth_n25	RSA from a 25-amino acid window centered on the phosphosite position (-/+ 12 amino acids).
Order	Order/disorder predictions on the basis RSA_n25 (disordered: RSA_n25 >= 0.581 )
pfam_domain	The pfam domain that the phosphosite maps to. Format is (domain name) / (family or domain) / clan name
interactions	Is the site known or predicted to map to a PPI interface?
source	Source of the observed or predicted interaction
I3D_AC_ddG_max	Maximum chainge in free energy of complex formation (ΔΔG) for phosphorylation (Y → pY), for I3D interfaces (i.e. from the PDB or homology model). Predictions from FoldX
AF2_AC_ddG_max	Maximum chainge in free energy of complex formation (ΔΔG) for phosphorylation (Y → pY), for AF2 interfaces. Predictions from FoldX

## Sheet: all_sites_sorted
gene	protein	pos_tag	ensembl_IDs	essentiality	vSRC_correlation	ddE_normalised	ddG_intra	paxdb_abundance	Native	RSA	pLDDT	RSA_smooth_n25	order	pfam_domain	interactions	source	I3D_AC_ddG_max	AF2_AC_ddG_max
DED1	P06634	Y220	YOR204W	essential	-0.956044	0.384884	0	349	No	0.827	53.48	0.36	ordered	DEAD:Domain:CL0023	no	na	na	na
RPT2	P40327	Y50	YDL007W	essential	-0.942857	0.108154	0	49.5	No	0.663	66.66	0.564	ordered	No domain	no	na	na	na
PAB1	P04147	Y319	YER165W	essential	-0.938462	0.428532	-0.383379	1976	No	0.38	84.76	0.374	ordered	No domain	no	na	na	na
DPS1	P04802	Y297	YLL018C	essential	-0.937063	0.738021	0.288623	823	No	0.184	95.58	0.278	ordered	tRNA-synt_2:Domain:CL0040	no	na	na	na
PRE10	P21242	Y26	YOR362C	essential	-0.936364	0.930543	2.19968	301	No	0.431	97.18	0.26	ordered	Proteasome_A_N:Family:CL0052	yes	ECLAIR/I3D	0.95	na
ACT1	P60010	Y53	YFL039C	essential	-0.934066	0.409838	2.32757	2040	Yes	0.012	96.16	0.385	ordered	Actin:Family:CL0108	no	na	na	na
PRE5	P40302	Y94	YMR314W	essential	-0.923077	0.107762	-0.775524	229	No	0.486	98.32	0.344	ordered	Proteasome:Domain:CL0052	no	na	na	na
EMW1	P42842	Y859	YNL313C	essential	-0.920879	0.366522	-0.310013	158	No	0.769	84.19	0.386	ordered	No domain	no	na	na	na
MCM5	P29496	Y771	YLR274W	essential	-0.909091	0.151861	-0.515442	52.4	No	0.239	81.57	0.353	ordered	No domain	no	na	na	na
SNU13	P39990	Y115	YEL026W	essential	-0.907692	0.0351097	1.23615	349	No	0.302	97.36	0.396	ordered	No domain	yes	PDB	0.246	na
PRE5	P40302	Y6	YMR314W	essential	-0.90303	0.773003	-0.622883	229	No	0.208	90.57	0.475	ordered	Proteasome_A_N:Family:CL0052	yes	ECLAIR	na	na
RPN2	P32565	Y857	YIL075C	essential	-0.902098	0.0710943	0	560	No	0.396	47.92	0.489	ordered	RPN2_C:Domain:No_clan	no	na	na	na
CDC12	P32468	Y134	YHR107C	essential	-0.898901	0.159229	-0.14499	124	No	0.824	80.69	0.319	ordered	Septin:Domain:CL0023	yes	ECLAIR	na	na
RFA1	P22336	Y586	YAR007C	essential	-0.895105	0.768657	-0.560763	131	No	0.557	76.72	0.325	ordered	Rep_fac-A_C:Family:CL0021	no	na	na	na
SRP101	P32916	Y288	YDR292C	essential	-0.890909	0.139326	0	61.3	No	0.882	31.11	0.734	disordered	No domain	no	na	na	na
TRS31	Q03337	Y24	YDR472W	essential	-0.890909	0.575233	0	25.9	No	0.69	62.01	0.752	disordered	No domain	no	na	na	na
GCD14	P46959	Y43	YJL125C	essential	-0.89011	0.553218	0.703281	55.2	No	0.286	84.32	0.316	ordered	No domain	no	na	na	na
RPN7	Q06103	Y13	YPR108W	essential	-0.888112	0.12273	0	310	No	0.686	27.85	0.606	disordered	No domain	no	na	na	na
BET1	P22804	Y11	YIL004C	essential	-0.888112	0.22598	0	12.7	No	0.827	49.53	0.825	disordered	No domain	no	na	na	na
SCL1	P21243	Y12	YGL011C	essential	-0.888112	0.76674	-0.539773	380	No	0.235	86.57	0.553	ordered	Proteasome_A_N:Family:CL0052	yes	ECLAIR	na	na
NDC1	P32500	Y485	YML031W	essential	-0.885714	0.0498309	0	68.5	No	0.757	26.98	0.716	disordered	Ndc1_Nup:Family:No_clan	no	na	na	na
RIO2	P40160	Y95	YNL207W	essential	-0.884615	0.36847	0.0508436	69.3	No	0.616	90.48	0.313	ordered	No domain	no	na	na	na
RPL5	P26321	Y172	YPL131W	essential	-0.881319	0.200479	-0.663484	1843	Yes	0.247	97.35	0.115	ordered	Ribosomal_L5e:Family:CL0267	no	na	na	na
ROM2	P51862	Y869	YLR371W	essential	-0.876923	0.451488	0	13.3	No	0.38	66.89	0.325	ordered	No domain	no	na	na	na
SAS10	Q12136	Y442	YDL153C	essential	-0.874126	0.768713	0.152136	32.1	No	0.898	77.37	0.648	disordered	No domain	no	na	na	na
PRE6	P40303	Y112	YOL038W	essential	-0.872727	0.346528	1.84896	192	No	0.196	98.74	0.279	ordered	Proteasome:Domain:CL0052	no	na	na	na
NAB3	P38996	Y444	YPL190C	essential	-0.872727	0.582563	0	59.4	No	0.824	35.22	0.629	disordered	No domain	no	na	na	na
RHO1	P06780	Y162	YPR165W	essential	-0.868132	0.544342	-0.235493	136	No	0.329	98.89	0.295	ordered	Ras:Domain:CL0023	no	na	na	na
TIM44	Q01852	Y156	YIL022W	essential	-0.868132	0.867583	0	128	No	0.463	61.91	0.479	ordered	No domain	no	na	na	na
RSP5	P39940	Y228	YER125W	essential	-0.867133	0.204496	-0.20181	59.2	No	0.647	74.13	0.343	ordered	No domain	no	na	na	na
NIP1	P32497	Y659	YMR309C	essential	-0.86014	0.44198	2.39462	621	No	0.075	87.76	0.375	ordered	PCI:Domain:CL0123	no	na	na	na
RPB3	P16370	Y221	YIL021W	essential	-0.859341	0.525871	-0.165722	97.9	No	0.682	94.56	0.42	ordered	RNA_pol_L:Domain:CL0509	yes	ECLAIR	na	na
SEC4	P07560	Y17	YFL005W	essential	-0.854945	0.174102	-0.661773	227	No	0.251	85.47	0.454	ordered	No domain	no	na	na	na
YPT1	P01123	Y109	YFL038C	essential	-0.854945	0.21636	0.485083	108	No	0.329	91.81	0.254	ordered	Ras:Domain:CL0023	yes	ECLAIR/PDB	1.901	na
PAB1	P04147	Y222	YER165W	essential	-0.854945	0.826599	-0.117449	1976	No	0.173	97.34	0.344	ordered	RRM_1:Domain:CL0221	no	na	na	na
FCF2	Q12035	Y160	YLR051C	essential	-0.854545	0.563486	-0.402388	81.5	No	0.827	86.01	0.59	disordered	Fcf2:Family:No_clan	no	na	na	na
CAB3	P36076	Y73	YKL088W	essential	-0.853147	0.12153	0	38.5	No	0.863	31.37	0.806	disordered	No domain	no	na	na	na
ULP1	Q02724	Y53	YPL020C	essential	-0.853147	0.274366	0	17	No	0.929	25.82	0.767	disordered	No domain	no	na	na	na
FBA1	P14540	Y303	YKL060C	essential	-0.853147	0.390791	3.15185	18406	No	0.106	98.67	0.346	ordered	F_bP_aldolase:Domain:CL0036	no	na	na	na
ACS2	P52910	Y62	YLR153C	essential	-0.850549	0.210311	0.589387	1085	No	0.059	98.37	0.279	ordered	ACAS_N:Family:CL0378	no	na	na	na
RPT4	P53549	Y88	YOR259C	essential	-0.850549	0.272432	0.113438	199	No	0.518	96.22	0.522	ordered	No domain	no	na	na	na
POB3	Q04636	Y9	YML069W	essential	-0.850549	0.489868	2.43903	148	No	0.204	93.62	0.308	ordered	POB3_N:Domain:CL0266	no	na	na	na
SCL1	P21243	Y26	YGL011C	essential	-0.850549	0.620704	1.1932	380	Yes	0.106	94.2	0.326	ordered	Proteasome_A_N:Family:CL0052	no	na	na	na
RPS31	P05759	Y59	YLR167W	essential	-0.850549	0.738573	2.40102	2208	No	0.125	95.18	0.361	ordered	ubiquitin:Domain:CL0072	yes	I3D	na	na
CBF5	P33322	Y39	YLR175W	essential	-0.846154	0.425986	10.6942	335	No	0.078	89.61	0.28	ordered	DKCLD:Domain:CL0649	yes	PDB/ECLAIR	na	na
MAK16	P10962	Y134	YAL025C	essential	-0.846154	0.576615	0	56	No	0.831	67.45	0.583	disordered	No domain	no	na	na	na
RSP5	P39940	Y348	YER125W	essential	-0.846154	0.79866	-0.307303	59.2	No	0.208	78.45	0.357	ordered	WW:Domain:CL0680	no	na	na	na
WRS1	Q12109	Y47	YOL097C	essential	-0.846154	0.858065	1.95123	312	No	0.133	90.68	0.352	ordered	No domain	no	na	na	na
MPS3	P47069	Y21	YJL019W	essential	-0.846154	na	0	31.1	No	0.502	29.81	0.578	ordered	No domain	no	na	na	1.849
SAH1	P39954	Y8	YER043C	essential	-0.846154	0.294256	-0.861214	4120	No	0.235	95.76	0.547	ordered	AdoHcyase:Domain:CL0325	no	na	na	0.3897
CCT5	P40413	Y381	YJR064W	essential	-0.846154	0.406388	2.25536	248	No	0.145	91.76	0.297	ordered	Cpn60_TCP1:Family:No_clan	no	na	na	na
NIC96	P34077	Y454	YFR002W	essential	-0.846154	0.420887	-0.297339	156	No	0.694	71.76	0.314	ordered	Nic96:Family:No_clan	yes	ECLAIR	na	na
CDC60	P26637	Y420	YPL160W	essential	-0.846154	0.631353	1.0366	1181	No	0.106	95.32	0.182	ordered	tRNA-synt_1:Family:CL0039	no	na	na	na
YDR341C	Q05506	Y291	YDR341C	essential	-0.846154	0.688286	2.53055	336	No	0.192	95.68	0.269	ordered	tRNA-synt_1d:Family:CL0039	no	na	na	na
SEC26	P41810	Y940	YDR238C	essential	-0.841758	0.440724	-0.326971	282	No	0.439	93.51	0.272	ordered	Coatomer_b_Cpla:Domain:CL0545	no	na	na	na
MMF1	P40185	Y47	YIL051C	essential	-0.841758	0.801003	-0.910941	1441	No	0.431	98.62	0.286	ordered	Ribonuc_L-PSP:Domain:CL0534	no	na	na	na
GPM1	P00950	Y90	YKL152C	essential	-0.841758	0.842285	-0.994031	8673	Yes	0.098	97.52	0.182	ordered	His_Phos_1:Domain:CL0071	no	na	na	na
RPT6	Q01939	Y22	YGL048C	essential	-0.840659	0.234288	-0.19171	295	No	0.514	83.44	0.598	disordered	No domain	no	na	na	na
OLE1	P21147	Y504	YGL055W	essential	-0.840659	0.243769	0	135	No	0.251	69.59	0.571	ordered	No domain	no	na	na	na
RAT1	Q02792	Y941	YOR048C	essential	-0.839161	0.147028	0	47.5	No	0.839	33.58	0.77	disordered	No domain	no	na	na	na
PRE6	P40303	Y148	YOL038W	essential	-0.839161	0.75171	1.66237	192	No	0.078	98.89	0.225	ordered	Proteasome:Domain:CL0052	no	na	na	na
UBA1	P22515	Y24	YKL210W	essential	-0.839161	0.77657	2.52698	1330	No	0.169	93.79	0.21	ordered	ThiF:Domain:CL0063	no	na	na	na
ENP1	P38333	Y304	YBR247C	essential	-0.839161	0.908972	1.18926	134	No	0.106	98.44	0.274	ordered	Bystin:Family:No_clan	no	na	na	na
STT4	P37297	Y1888	YLR305C	essential	-0.839161	0.91339	10.6206	5.47	No	0.035	84.18	0.315	ordered	No domain	no	na	na	na
RPL15A	P05748	Y81	YLR029C	essential	-0.837363	0.317595	-0.279179	1614	No	0.749	93.14	0.534	ordered	Ribosomal_L15e:Family:CL0652	no	na	na	na
RPS10A	Q08745	Y79	YOR293W	essential	-0.837363	0.451419	0.0688635	527	No	0.294	92.89	0.375	ordered	S10_plectin:Domain:CL0123	no	na	na	na
EFR3	Q03653	Y596	YMR212C	essential	-0.836364	0.0193612	0	63.7	No	0.78	31.08	0.757	disordered	No domain	no	na	na	na
GWT1	P47026	Y108	YJL091C	essential	-0.835165	0.0638264	0	24.3	No	0.592	50.54	0.569	ordered	No domain	no	na	na	na
CDC3	P32457	Y99	YLR314C	essential	-0.832967	0.514173	-0.716606	593	Yes	0.6	70.03	0.628	disordered	No domain	no	na	na	na
FAS1	P07149	Y836	YKL182W	essential	-0.832967	0.789425	2.83302	1976	No	0.082	95.35	0.224	ordered	DUF1729:Family:No_clan	no	na	na	na
PAB1	P04147	Y501	YER165W	essential	-0.832168	0.195202	0	1976	No	0.518	47.01	0.524	ordered	PABP:Family:No_clan	no	na	na	na
SPT6	P23615	Y173	YGR116W	essential	-0.827273	0.0578312	0	196	No	0.839	31.16	0.749	disordered	No domain	no	na	na	na
NOP9	P47077	Y38	YJL010C	essential	-0.827273	0.0695707	0	77	No	0.835	26.03	0.789	disordered	No domain	no	na	na	na
NEO1	P40527	Y256	YIL048W	essential	-0.827273	0.664639	5.86525	27	No	0.039	92.17	0.314	ordered	E1-E2_ATPase:Family:No_clan	no	na	na	na
PMA1	P05030	Y241	YGL008C	essential	-0.825175	0.113354	0.0758379	4368	No	0.494	87.07	0.346	ordered	E1-E2_ATPase:Family:No_clan	no	na	na	na
URA6	P15700	Y62	YKL024C	essential	-0.824176	0.412645	-0.583569	114	No	0.412	97.85	0.357	ordered	ADK:Domain:CL0023	no	na	na	na
DCP1	Q12517	Y126	YOL149W	essential	-0.81978	0.107845	0	58.9	No	0.624	42.37	0.516	ordered	No domain	no	na	na	na
YRB2	P40517	Y216	YIL063C	essential	-0.81978	0.815804	3.06997	111	No	0.133	98.02	0.373	ordered	Ran_BP1:Domain:CL0266	no	na	na	na
AAT2	P23542	Y260	YLR027C	essential	-0.81978	0.929413	0.401905	493	No	0.263	97.37	0.092	ordered	Aminotran_1_2:Domain:CL0061	yes	PDB/ECLAIR	1.724	na
POP2	P39008	Y427	YNR052C	essential	-0.818681	0.716951	0.038499	44.2	No	0.239	79.01	0.374	ordered	No domain	no	na	na	na
ALA1	P40825	Y567	YOR335C	essential	-0.818182	0.517725	1.31757	1356	No	0.224	96.8	0.162	ordered	tRNA-synt_2c:Family:CL0040	no	na	na	na
SRB6	P32570	Y7	YBR253W	essential	-0.818182	0.628533	-0.959742	24.5	No	0.616	92.98	0.438	ordered	No domain	yes	ECLAIR	na	1.68838
DBP9	Q06218	Y381	YLR276C	essential	-0.818182	0.680557	0	95.1	No	0.051	66.53	0.392	ordered	Helicase_C:Family:CL0023	no	na	na	na
PDI1	P17967	Y467	YCL043C	essential	-0.818182	0.882033	17.6851	370	No	0.09	96.66	0.327	ordered	Thioredoxin:Domain:CL0172	no	na	na	na
PUP1	P25043	Y9	YOR157C	essential	-0.811189	0.246318	0.431478	163	No	0.561	77.18	0.618	disordered	No domain	no	na	na	-0.2259
TFB1	P32776	Y117	YDR311W	essential	-0.811189	0.272518	0.481917	24.3	No	0.408	73.01	0.41	ordered	No domain	no	na	na	na
FAP7	Q12055	Y108	YDL166C	essential	-0.811189	0.530372	0.0290816	84.5	No	0.42	98.54	0.305	ordered	AAA_18:Domain:CL0023	yes	ECLAIR	na	-0.09876
PAN1	P32521	Y729	YIR006C	essential	-0.811189	0.60473	0	141	No	0.776	34.36	0.729	disordered	No domain	no	na	na	na
YEF3	P16521	Y638	YLR249W	essential	-0.811189	0.846338	0	6832	No	0.267	62.64	0.376	ordered	No domain	no	na	na	na
GUK1	P15454	Y51	YDR454C	essential	-0.811189	0.889955	-0.726376	763	No	0.286	97.06	0.407	ordered	Guanylate_kin:Domain:CL0023	no	na	na	na
KRI1	P42846	Y261	YNL308C	essential	-0.811189	0.896214	0.598235	302	No	0.639	83.9	0.547	ordered	No domain	no	na	na	-0.4539
TSC11	P40061	Y113	YER093C	essential	-0.810989	0.279172	-0.0770822	7.22	No	0.369	89.88	0.364	ordered	No domain	no	na	na	na
SES1	P07284	Y376	YDR023W	essential	-0.807692	0.84565	6.33607	1316	No	0.039	97.64	0.119	ordered	tRNA-synt_2b:Domain:CL0040	no	na	na	na
ARP3	P47117	Y435	YJR065C	essential	-0.806593	0.216425	1.27411	91.5	No	0.498	94.82	0.337	ordered	Actin:Family:CL0108	yes	ECLAIR/I3D	-0.139	na
NPL6	P32832	Y336	YMR091C	essential	-0.806593	0.591797	-0.340087	55.3	No	0.596	83.76	0.379	ordered	No domain	no	na	na	na
CDC19	P00549	Y479	YAL038W	essential	-0.806593	0.600105	3.34744	16568	No	0.082	98.57	0.326	ordered	PK_C:Domain:No_clan	no	na	na	na
NCP1	P16603	Y619	YHR042W	essential	-0.806593	0.936624	-0.617431	246	No	0.427	96.38	0.349	ordered	NAD_binding_1:Domain:CL0091	yes	ECLAIR	na	na
YDR341C	Q05506	Y347	YDR341C	essential	-0.806593	0.98526	1.04102	336	No	0.388	83.25	0.214	ordered	tRNA-synt_1d:Family:CL0039	yes	ECLAIR	na	na
ERG11	P10614	Y419	YHR007C	essential	-0.806061	0.318272	-0.40348	440	No	0.388	98.32	0.199	ordered	p450:Domain:No_clan	no	na	na	na
GDI1	P39958	Y44	YER136W	essential	-0.806061	0.91532	-0.687586	321	No	0.255	88.71	0.195	ordered	GDI:Family:CL0063	yes	ECLAIR/I3D/PDB	14.828	0.57234
TDA3	P38758	Y125	YHR009C	essential	-0.804196	0.118601	-1.20373	64.5	No	0.133	87.4	0.367	ordered	DAO:Domain:CL0063	no	na	na	na
SHR3	Q02774	Y172	YDL212W	essential	-0.804196	0.257157	-0.17666	82.1	No	0.49	92.21	0.459	ordered	SHR3_chaperone:Domain:No_clan	no	na	na	na
RPN1	P38764	Y408	YHR027C	essential	-0.804196	0.605593	1.62324	815	No	0.467	71.46	0.254	ordered	No domain	yes	ECLAIR	na	na
RPL3	P14126	Y343	YOR063W	essential	-0.802198	0.107325	-0.29581	5068	No	0.584	88.69	0.312	ordered	Ribosomal_L3:Family:CL0575	no	na	na	na
PRE5	P40302	Y157	YMR314W	essential	-0.802198	0.215523	-1.34874	229	No	0.435	98.53	0.196	ordered	Proteasome:Domain:CL0052	no	na	na	na
MCD1	Q12158	Y65	YDL003W	essential	-0.802198	0.469807	0	29.3	No	0.714	67.7	0.464	ordered	Rad21_Rec8_N:Family:No_clan	no	na	na	na
RPG1	P38249	Y871	YBR079C	essential	-0.797203	0.103702	0	1295	No	0.855	36	0.717	disordered	No domain	no	na	na	na
PAB1	P04147	Y482	YER165W	essential	-0.797203	0.148043	0	1976	No	0.875	33.17	0.795	disordered	No domain	no	na	na	na
BRX1	Q08235	Y242	YOL077C	essential	-0.797203	0.727371	-0.227568	148	No	0.165	95.29	0.39	ordered	No domain	no	na	na	na
TAF8	Q03750	Y278	YML114C	essential	-0.796703	0.979407	-1.62983	22.4	No	0.451	80.57	0.537	ordered	No domain	no	na	na	na
SPN1	Q06505	Y370	YPR133C	essential	-0.793939	0.603417	-0.49448	68.4	No	0.384	82.3	0.622	disordered	No domain	no	na	na	na
PRE8	P23639	Y101	YML092C	essential	-0.793939	0.668562	-0.315312	286	No	0.565	96.02	0.318	ordered	Proteasome:Domain:CL0052	yes	ECLAIR	na	na
CDC3	P32457	Y233	YLR314C	essential	-0.793939	0.773942	-1.66036	593	No	0.176	94.07	0.333	ordered	Septin:Domain:CL0023	no	na	na	na
ZWF1	P11412	Y145	YNL241C	essential	-0.793407	0.518974	1.86898	369	No	0.137	97.19	0.186	ordered	G6PD_N:Domain:CL0063	no	na	na	na
ABF1	P14164	Y470	YKL112W	essential	-0.79021	na	0	71.2	No	0.796	30.97	0.785	disordered	BAF1_ABF1:Family:No_clan	no	na	na	na
PDI1	P17967	Y494	YCL043C	essential	-0.789011	0.049758	1.73465	370	No	0.231	95.47	0.408	ordered	No domain	no	na	na	na
SUP45	P12385	Y45	YBR143C	essential	-0.789011	0.26971	0.644701	717	No	0.094	92.55	0.301	ordered	eRF1_1:Domain:CL0267	no	na	na	na
CYS4	P32582	Y360	YGR155W	essential	-0.785714	0.0334302	0	1669	No	0.471	51.01	0.469	ordered	No domain	no	na	na	na
ILV5	P06168	Y364	YLR355C	essential	-0.785714	0.546764	-0.0757982	4284	No	0.243	91.34	0.408	ordered	IlvC:Family:CL0106	no	na	na	na
DYS1	P38791	Y97	YHR068W	essential	-0.783217	0.0502075	0.426696	440	No	0.184	96.39	0.241	ordered	DS:Domain:CL0085	no	na	na	na
RPB2	P08518	Y190	YOR151C	essential	-0.783217	0.264115	-0.601217	242	No	0.494	91.55	0.247	ordered	RNA_pol_Rpb2_1:Family:No_clan	no	na	na	na
RBA50	Q04418	Y105	YDR527W	essential	-0.783217	0.547015	-0.434371	41.7	No	0.404	79.9	0.494	ordered	RPAP1_N:Family:No_clan	no	na	na	na
CBK1	P53894	Y178	YNL161W	essential	-0.781818	0.212312	0	13.6	No	0.89	34.04	0.737	disordered	No domain	no	na	na	na
SEC62	P21825	Y243	YPL094C	essential	-0.781818	0.444295	2.00331	128	No	0.227	83.79	0.443	ordered	Sec62:Family:No_clan	no	na	na	na
SUP35	P05453	Y332	YDR172W	essential	-0.781818	0.553391	2.91969	539	No	0.2	90.24	0.223	ordered	GTP_EFTU:Domain:CL0023	no	na	na	na
YNL247W	P53852	Y79	YNL247W	essential	-0.781818	0.797159	2.28713	382	No	0.055	98.11	0.084	ordered	tRNA-synt_1e:Family:CL0039	no	na	na	na
RPB2	P08518	Y769	YOR151C	essential	-0.781818	0.867899	-0.64733	242	No	0.329	94.57	0.142	ordered	RNA_pol_Rpb2_6:Domain:CL0410	no	na	na	na
CTK1	Q03957	Y194	YKL139W	essential	-0.781818	0.868728	0	25.1	No	0.137	69.34	0.26	ordered	Pkinase:Domain:CL0016	no	na	na	na
YRB2	P40517	Y223	YIL063C	essential	-0.78022	0.841548	0.456319	111	No	0.165	98.23	0.351	ordered	Ran_BP1:Domain:CL0266	yes	I3D	6.07	na
SEC63	P14906	Y450	YOR254C	essential	-0.78022	0.470074	2.36756	182	No	0.067	94.32	0.178	ordered	No domain	no	na	na	na
TIM9	O74700	Y28	YEL020W-A	essential	-0.78022	0.822923	-0.20416	408	No	0.522	97.5	0.422	ordered	zf-Tim10_DDP:Domain:No_clan	yes	ECLAIR	na	1.35406
TFB3	Q03290	Y239	YDR460W	essential	-0.776224	0.0562941	0	28	No	0.537	54.98	0.543	ordered	MAT1:Family:No_clan	no	na	na	na
ENP1	P38333	Y53	YBR247C	essential	-0.776224	0.378175	0	134	No	0.792	56.76	0.682	disordered	No domain	no	na	na	na
RPN2	P32565	Y776	YIL075C	essential	-0.775824	0.247381	0.412895	560	No	0.188	89.95	0.272	ordered	RPN2_C:Domain:No_clan	yes	PDB	na	na
ENP2	P48234	Y43	YGR145W	essential	-0.775824	0.410845	0	50.1	No	0.345	63.8	0.444	ordered	No domain	no	na	na	na
RIA1	P53893	Y474	YNL163C	essential	-0.772727	0.167338	0	45.3	No	0.82	41.55	0.743	disordered	No domain	no	na	na	na
ZWF1	P11412	Y492	YNL241C	essential	-0.772727	0.415555	1.80404	369	No	0.169	77.48	0.456	ordered	G6PD_C:Domain:CL0139	no	na	na	na
PRP43	P53131	Y597	YGL120C	essential	-0.771429	0.106571	1.50873	197	No	0.447	93.92	0.283	ordered	No domain	no	na	na	na
QRI1	P43123	Y126	YDL103C	essential	-0.771429	0.759865	1.31632	185	No	0.133	96.25	0.231	ordered	UDPGP:Family:CL0110	no	na	na	na
RPC40	P07703	Y9	YPR110C	essential	-0.769697	0.0760468	0.142854	236	No	0.545	89.24	0.394	ordered	No domain	no	na	na	na
NSE1	Q07913	Y118	YLR007W	essential	-0.769231	0.0360586	0	0.251	No	0.173	54.07	0.482	ordered	SMC_Nse1:Family:CL0123	no	na	na	na
NAB3	P38996	Y562	YPL190C	essential	-0.769231	0.294725	0	59.4	No	0.749	35.84	0.674	disordered	No domain	no	na	na	na
TIF35	Q04067	Y181	YDR429C	essential	-0.769231	0.328944	0	93.3	No	0.62	50.61	0.542	ordered	No domain	no	na	na	na
PAB1	P04147	Y514	YER165W	essential	-0.769231	0.656663	0.0823342	1976	No	0.318	92.07	0.407	ordered	PABP:Family:No_clan	no	na	na	na
PKC1	P24583	Y144	YBL105C	essential	-0.769231	0.666156	-0.684018	40.5	No	0.22	78.56	0.405	ordered	No domain	no	na	na	na
POL2	P21951	Y1059	YNL262W	essential	-0.769231	0.829961	-0.566594	27.1	No	0.176	83.93	0.312	ordered	DNA_pol_B:Family:CL0194	no	na	na	na
SSL1	Q04673	Y118	YLR005W	essential	-0.767033	0.461152	-0.125649	33.8	No	0.506	71.26	0.288	ordered	No domain	no	na	na	-0.44004
CCT5	P40413	Y467	YJR064W	essential	-0.767033	0.55259	-0.614127	248	No	0.431	93.62	0.258	ordered	Cpn60_TCP1:Family:No_clan	no	na	na	na
PRE1	P22141	Y73	YER012W	essential	-0.763736	0.231946	-0.247726	107	No	0.341	94.53	0.302	ordered	Proteasome:Domain:CL0052	no	na	na	na
PDI1	P17967	Y188	YCL043C	essential	-0.763736	0.630369	2.46868	370	No	0.09	93.84	0.277	ordered	Thioredoxin_6:Domain:CL0172	no	na	na	na
NPL4	P33755	Y445	YBR170C	essential	-0.762637	0.784981	0.951402	66.3	No	0.725	81.73	0.321	ordered	NPL4:Family:CL0366	no	na	na	na
SES1	P07284	Y232	YDR023W	essential	-0.762637	0.902171	0.674798	1316	No	0.302	95.96	0.329	ordered	tRNA-synt_2b:Domain:CL0040	no	na	na	na
PRE7	P23724	Y142	YBL041W	essential	-0.762238	0.746477	1.12355	20.7	No	0.086	98.82	0.228	ordered	Proteasome:Domain:CL0052	no	na	na	na
SPN1	Q06505	Y368	YPR133C	essential	-0.762238	0.898767	-0.199589	68.4	No	0.765	80.28	0.626	disordered	No domain	no	na	na	na
SGV1	P23293	Y524	YPR161C	essential	-0.762238	na	0	27.8	No	0.796	33.87	0.772	disordered	No domain	no	na	na	na
ALG1	P16661	Y419	YBR110W	essential	-0.758242	0.651975	1.73265	41.1	No	0.055	96.7	0.306	ordered	Glycos_transf_1:Family:CL0113	no	na	na	na
PSE1	P32337	Y819	YMR308C	essential	-0.757576	0.607027	3.94494	125	No	0.055	91	0.394	ordered	No domain	no	na	na	na
ACS2	P52910	Y94	YLR153C	essential	-0.755245	0.56566	-0.548492	1085	No	0.169	98.9	0.186	ordered	ACAS_N:Family:CL0378	no	na	na	na
THS1	P04801	Y592	YIL078W	essential	-0.754545	0.096618	0.497264	820	No	0.439	91.2	0.268	ordered	tRNA-synt_2b:Domain:CL0040	no	na	na	na
KAE1	P36132	Y381	YKR038C	essential	-0.753846	0.038829	-0.15006	86.3	No	0.506	96.27	0.248	ordered	No domain	no	na	na	na
AAT2	P23542	Y302	YLR027C	essential	-0.753846	0.582331	1.34077	493	No	0.224	98.82	0.222	ordered	Aminotran_1_2:Domain:CL0061	yes	PDB/ECLAIR	5.244	na
MAK16	P10962	Y32	YAL025C	essential	-0.753846	0.597264	-0.420001	56	No	0.243	94.28	0.337	ordered	Ribosomal_L28e:Family:No_clan	no	na	na	na
YPT1	P01123	Y37	YFL038C	essential	-0.752747	0.554686	0	108	No	0.608	69.09	0.364	ordered	Ras:Domain:CL0023	yes	ECLAIR	na	na
ZPR1	P53303	Y173	YGR211W	essential	-0.752747	0.585366	1.03351	366	No	0.2	88.8	0.39	ordered	zf-ZPR1:Family:CL0167	no	na	na	na
PRE10	P21242	Y149	YOR362C	essential	-0.752747	0.762383	-0.952128	301	No	0.137	98.89	0.2	ordered	Proteasome:Domain:CL0052	no	na	na	na
CDC48	P25694	Y513	YDL126C	essential	-0.749451	0.456666	1.11201	999	No	0.227	80.33	0.31	ordered	No domain	yes	I3D	na	na
RPA135	P22138	Y742	YPR010C	essential	-0.748252	0.773263	3.16875	294	No	0.055	92.87	0.191	ordered	RNA_pol_Rpb2_6:Domain:CL0410	no	na	na	na
CSE1	P33307	Y879	YGL238W	essential	-0.747253	0.0712758	0	451	No	0.384	41.16	0.477	ordered	CAS_CSE1:Family:CL0020	no	na	na	na
TRS31	Q03337	Y40	YDR472W	essential	-0.745455	0.081378	0	25.9	No	0.761	60.84	0.681	disordered	No domain	no	na	na	na
SSC1	P0CS90	Y138	YJR045C	essential	-0.740659	0.618134	1.16752	890	No	0.086	96.64	0.127	ordered	HSP70:Family:CL0108	no	na	na	na
NUR1	Q12066	Y427	YDL089W	essential	-0.736364	0.366412	0	8.1	No	0.957	34.38	0.802	disordered	No domain	no	na	na	na
RFC3	P38629	Y28	YNL290W	essential	-0.736364	0.393559	-0.218223	66	No	0.188	87.92	0.275	ordered	No domain	no	na	na	na
ERG13	P54839	Y262	YML126C	essential	-0.736364	0.73171	23.5849	1245	No	0.004	98.88	0.212	ordered	HMG_CoA_synt_C:Domain:CL0046	no	na	na	na
SDS22	P36047	Y335	YKL193C	essential	-0.736264	0.381345	-0.137542	80.4	No	0.557	96.57	0.452	ordered	No domain	no	na	na	na
NOP1	P15646	Y97	YDL014W	essential	-0.736264	0.59264	0.461848	440	No	0.231	93.92	0.334	ordered	Fibrillarin:Domain:CL0063	no	na	na	5.7238
CHS2	P14180	Y27	YBR038W	essential	-0.734266	0.0326874	0	5.35	No	0.863	28.98	0.837	disordered	No domain	no	na	na	na
NUG1	P40010	Y271	YER006W	essential	-0.733333	0.72522	0.351763	297	No	0.125	85.91	0.271	ordered	No domain	no	na	na	na
ACT1	P60010	Y198	YFL039C	essential	-0.731868	0.218552	-0.381974	2040	Yes	0.235	96.09	0.273	ordered	Actin:Family:CL0108	no	na	na	na
ILV5	P06168	Y217	YLR355C	essential	-0.727473	0.622892	0.485276	4284	No	0.008	98.4	0.283	ordered	IlvN:Family:CL0063	no	na	na	na
ZWF1	P11412	Y406	YNL241C	essential	-0.727473	0.635738	0.574053	369	No	0.051	94.66	0.37	ordered	G6PD_C:Domain:CL0139	no	na	na	na
ACT1	P60010	Y362	YFL039C	essential	-0.727473	0.923963	3.6604	2040	No	0.043	98.29	0.321	ordered	Actin:Family:CL0108	no	na	na	na
PAB1	P04147	Y311	YER165W	essential	-0.727273	0.206695	-0.336513	1976	No	0.482	88.9	0.455	ordered	No domain	no	na	na	na
SCL1	P21243	Y163	YGL011C	essential	-0.727273	0.524392	-0.487017	380	No	0.302	98.45	0.183	ordered	Proteasome:Domain:CL0052	no	na	na	na
CCT5	P40413	Y295	YJR064W	essential	-0.727273	0.615529	0.25347	248	No	0.533	88.84	0.49	ordered	Cpn60_TCP1:Family:No_clan	no	na	na	na
FAS2	P19097	Y511	YPL231W	essential	-0.727273	0.731894	2.93354	1917	No	0.259	91.02	0.337	ordered	FAS_I_H:Domain:No_clan	no	na	na	na
RSP5	P39940	Y496	YER125W	essential	-0.727273	0.817073	0	59.2	No	0.765	58.52	0.263	ordered	No domain	yes	I3D/ECLAIR	na	na
CDC60	P26637	Y278	YPL160W	essential	-0.727273	0.844105	1.9803	1181	No	0.075	93.93	0.208	ordered	tRNA-synt_1:Family:CL0039	no	na	na	na
UTP11	P34247	Y106	YKL099C	essential	-0.723077	0.908995	-0.314149	20.3	No	0.569	97.51	0.355	ordered	Utp11:Family:CL0037	no	na	na	0.81618
SEC18	P18759	Y334	YBR080C	essential	-0.721212	0.611811	0.411525	121	No	0.192	82.53	0.258	ordered	AAA:Domain:CL0023	no	na	na	na
RET2	P43621	Y186	YFR051C	essential	-0.72028	0.00887388	0	190	No	0.835	37.71	0.718	disordered	No domain	no	na	na	na
RSP5	P39940	Y221	YER125W	essential	-0.72028	0.352256	0	59.2	No	0.243	55.31	0.512	ordered	No domain	no	na	na	na
PAM16	P42949	Y96	YJL104W	essential	-0.72028	0.933922	0.0399275	124	No	0.576	95.31	0.325	ordered	Pam16:Family:CL0392	yes	ECLAIR	na	3.58266
NUP116	Q02630	Y161	YMR047C	essential	-0.72028	0.979626	-0.185988	68.5	No	0.463	91.89	0.479	ordered	Nucleoporin_FG:Family:CL0647	no	na	na	na
PAM16	P42949	Y50	YJL104W	essential	-0.718681	0.370671	0	124	No	0.349	58.97	0.461	ordered	Pam16:Family:CL0392	no	na	na	na
TUB1	P09733	Y104	YML085C	essential	-0.718681	0.913811	5.08559	240	No	0.004	97.48	0.218	ordered	Tubulin:Domain:CL0566	no	na	na	na
RIO2	P40160	Y110	YNL207W	essential	-0.718182	0.696288	4.17864	69.3	No	0.031	92.61	0.319	ordered	RIO1:Family:CL0016	no	na	na	na
SLN1	P39928	Y793	YIL147C	essential	-0.718182	na	0	11.9	No	0.824	27.3	0.798	disordered	No domain	no	na	na	na
HSP10	P38910	Y34	YOR020C	essential	-0.714286	0.599901	0.120762	613	No	0.694	85.33	0.482	ordered	Cpn10:Domain:CL0296	yes	ECLAIR/I3D	na	-0.9729
SEC23	P15303	Y684	YPR181C	essential	-0.714286	0.70379	-0.331335	146	No	0.384	94.15	0.381	ordered	Gelsolin:Domain:CL0092	no	na	na	-0.03162
THS1	P04801	Y305	YIL078W	essential	-0.714286	0.731629	-0.40772	820	No	0.173	96.39	0.288	ordered	tRNA_SAD:Domain:CL0094	no	na	na	na
PDI1	P17967	Y71	YCL043C	essential	-0.714286	0.894838	32.7334	370	No	0	98.02	0.309	ordered	Thioredoxin:Domain:CL0172	no	na	na	na
RSC6	P25632	Y461	YCR052W	essential	-0.714286	0.909983	0.847124	28.5	No	0.467	81.71	0.521	ordered	No domain	no	na	na	na
NOP8	Q08287	Y296	YOL144W	essential	-0.713287	0.085118	0	382	No	0.847	28.69	0.796	disordered	No domain	no	na	na	na
RPL28	P02406	Y109	YGL103W	essential	-0.70989	0.60106	-0.307308	3577	Yes	0.298	96.86	0.325	ordered	Ribosomal_L27A:Family:CL0588	no	na	na	na
RAT1	Q02792	Y984	YOR048C	essential	-0.709091	0.104385	0	47.5	No	0.906	33.83	0.809	disordered	No domain	no	na	na	na
UTP14	Q04500	Y227	YML093W	essential	-0.709091	0.710826	0	82.8	No	0.761	63.38	0.725	disordered	Utp14:Family:No_clan	no	na	na	na
TRL1	P09880	Y5	YJL087C	essential	-0.709091	0.0591908	0	112	No	0.267	55.45	0.419	ordered	No domain	no	na	na	na
PAB1	P04147	Y308	YER165W	essential	-0.706294	0.56937	-0.978584	1976	No	0.612	86.52	0.517	ordered	No domain	no	na	na	na
ALA1	P40825	Y689	YOR335C	essential	-0.705495	0.205312	-0.0309057	1356	No	0.4	94.65	0.306	ordered	No domain	no	na	na	na
GCD1	P09032	Y123	YOR260W	essential	-0.705495	0.300323	0.246635	136	No	0.467	77.5	0.461	ordered	No domain	no	na	na	na
RRP42	Q12277	Y12	YDL111C	essential	-0.705495	0.329089	0.184185	60.6	No	0.2	98.59	0.409	ordered	No domain	no	na	na	na
SAH1	P39954	Y40	YER043C	essential	-0.705495	0.477726	3.74694	4120	No	0.043	97.77	0.249	ordered	AdoHcyase:Domain:CL0325	no	na	na	na
DBP2	P24783	Y221	YNL112W	essential	-0.705495	0.696784	-1.16778	509	No	0.125	96.52	0.268	ordered	DEAD:Domain:CL0023	no	na	na	na
PMA1	P05030	Y86	YGL008C	essential	-0.701099	0.0830801	-0.222831	4368	No	0.51	81.92	0.403	ordered	Cation_ATPase_N:Domain:No_clan	no	na	na	na
CDC48	P25694	Y752	YDL126C	essential	-0.701099	0.237	-0.305921	999	No	0.42	89.86	0.468	ordered	Vps4_C:Domain:CL0671	no	na	na	na
CDC48	P25694	Y213	YDL126C	essential	-0.701099	0.91787	5.09586	999	No	0.133	85.1	0.29	ordered	No domain	no	na	na	na
CDC25	P04821	Y1533	YLR310C	essential	-0.701099	0.944849	-0.619387	41.2	No	0.165	87.34	0.381	ordered	No domain	no	na	na	na
ACC1	Q00955	Y894	YNR016C	essential	-0.7	0.156789	1.02059	1237	No	0.231	75.9	0.4	ordered	ACC_central:Family:No_clan	no	na	na	na
SLU7	Q02775	Y242	YDR088C	essential	-0.7	0.416494	0	19.6	No	0.741	49.84	0.631	disordered	Slu7:Domain:No_clan	no	na	na	na
ECM16	Q04217	Y362	YMR128W	essential	-0.699301	0.316577	0	66.7	No	0.745	66.75	0.534	ordered	No domain	no	na	na	na
RFC3	P38629	Y233	YNL290W	essential	-0.699301	0.454869	1.98979	66	No	0.086	95.46	0.294	ordered	No domain	no	na	na	na
SOF1	P33750	Y13	YLL011W	essential	-0.699301	0.468303	-0.278613	104	No	0.345	75.05	0.666	disordered	No domain	no	na	na	3.28062
POL2	P21951	Y223	YNL262W	essential	-0.69697	0.67992	0	27.1	No	0.698	49.12	0.602	disordered	DNA_pol_B_exo1:Family:CL0219	no	na	na	na
RIX1	P38883	Y238	YHR197W	essential	-0.696703	0.331525	0	170	No	0.58	68.52	0.437	ordered	No domain	no	na	na	na
FBA1	P14540	Y310	YKL060C	essential	-0.692308	0.463377	0.188292	18406	Yes	0.153	97.98	0.381	ordered	F_bP_aldolase:Domain:CL0036	no	na	na	na
FRS1	P15624	Y440	YLR060W	essential	-0.692308	0.600973	-0.137314	537	No	0.325	93.16	0.281	ordered	tRNA_synthFbeta:Domain:CL0040	no	na	na	1.24
RPL10	P41805	Y216	YLR075W	essential	-0.687912	0.118123	2.24114	2391	No	0.094	90.31	0.498	ordered	No domain	no	na	na	na
RRB1	Q04225	Y255	YMR131C	essential	-0.687912	0.235725	-0.546483	183	No	0.275	95.74	0.368	ordered	No domain	no	na	na	na
PRE7	P23724	Y52	YBL041W	essential	-0.687912	0.585254	-0.0852339	20.7	No	0.843	96.9	0.237	ordered	Proteasome:Domain:CL0052	yes	ECLAIR	na	2.48644
CCT5	P40413	Y301	YJR064W	essential	-0.685315	0.315444	0.115038	248	No	0.451	89.46	0.364	ordered	Cpn60_TCP1:Family:No_clan	no	na	na	na
NOG2	P53742	Y104	YNR053C	essential	-0.685315	0.748551	0	341	No	0.537	56.23	0.402	ordered	NGP1NT:Domain:No_clan	no	na	na	-0.36864
RNR1	P21524	Y489	YER070W	essential	-0.684848	0.397463	-0.308359	2603	No	0.353	94.62	0.159	ordered	Ribonuc_red_lgC:Family:CL0339	no	na	na	na
RPT4	P53549	Y221	YOR259C	essential	-0.684848	0.692039	4.88467	199	No	0.09	93.35	0.245	ordered	AAA:Domain:CL0023	no	na	na	na
PMA1	P05030	Y616	YGL008C	essential	-0.683516	0.687002	-0.219118	4368	No	0.333	85.19	0.207	ordered	Hydrolase:Domain:CL0137	no	na	na	na
DIP2	Q12220	Y924	YLR129W	essential	-0.678322	0.141266	0	130	No	0.776	62.89	0.608	disordered	No domain	no	na	na	na
RPG1	P38249	Y683	YBR079C	essential	-0.678322	0.255352	0	1295	No	0.69	56.31	0.569	ordered	No domain	no	na	na	na
SLA2	P33338	Y478	YNL243W	essential	-0.678322	0.821457	-0.237787	195	No	0.694	85.21	0.522	ordered	No domain	no	na	na	na
RPL28	P02406	Y48	YGL103W	essential	-0.675824	0.571378	0.126651	3577	No	0.545	98.04	0.562	ordered	Ribosomal_L27A:Family:CL0588	no	na	na	-0.958202
HRP1	Q99383	Y532	YOL123W	essential	-0.675824	0.851751	0	181	No	0.886	55.06	0.842	disordered	No domain	no	na	na	na
HEM15	P16622	Y363	YOR176W	essential	-0.674725	0.133673	-0.27631	186	No	0.235	98.72	0.334	ordered	No domain	no	na	na	na
GDI1	P39958	Y57	YER136W	essential	-0.674725	0.353429	9.90832	321	No	0.016	97.94	0.301	ordered	GDI:Family:CL0063	no	na	na	na
NUP57	P48837	Y353	YGR119C	essential	-0.674725	0.369036	0.239136	128	No	0.267	80.18	0.346	ordered	Nup54:Domain:No_clan	no	na	na	na
SEC18	P18759	Y315	YBR080C	essential	-0.674725	0.647155	-0.377018	121	No	0.722	79.16	0.321	ordered	AAA:Domain:CL0023	no	na	na	na
DED1	P06634	Y380	YOR204W	essential	-0.672727	0.512074	1.38319	349	No	0.408	94.88	0.26	ordered	No domain	yes	ECLAIR	na	na
PRP43	P53131	Y595	YGL120C	essential	-0.67033	0.202505	1.06149	197	No	0.443	94.48	0.286	ordered	No domain	no	na	na	na
RPL3	P14126	Y137	YOR063W	essential	-0.67033	0.289873	4.91617	5068	Yes	0.071	93.16	0.374	ordered	Ribosomal_L3:Family:CL0575	no	na	na	na
RPL10	P41805	Y34	YLR075W	essential	-0.67033	0.46392	-1.25826	2391	No	0.157	97.9	0.328	ordered	Ribosomal_L16:Family:No_clan	no	na	na	na
RPS20	P38701	Y82	YHL015W	essential	-0.67033	0.719233	0.97309	3145	No	0.478	98.02	0.407	ordered	Ribosomal_S10:Family:No_clan	yes	ECLAIR	na	2.4017
SGV1	P23293	Y75	YPR161C	essential	-0.67033	na	1.88977	27.8	No	0.11	91.95	0.265	ordered	Pkinase:Domain:CL0016	no	na	na	na
ACT1	P60010	Y294	YFL039C	essential	-0.665934	0.508222	5.6119	2040	No	0	98.5	0.219	ordered	Actin:Family:CL0108	no	na	na	na
SNU13	P39990	Y78	YEL026W	essential	-0.664835	0.770324	3.3862	349	No	0.047	98.57	0.237	ordered	Ribosomal_L7Ae:Domain:CL0101	yes	PDB	8.443	na
PIK1	P39104	Y582	YNL267W	essential	-0.664336	0.130986	0	14.5	No	0.773	33.4	0.758	disordered	No domain	no	na	na	na
SPT5	P27692	Y272	YML010W	essential	-0.664336	0.3789	0	163	No	0.835	58.37	0.557	ordered	Spt5_N:Domain:No_clan	no	na	na	-0.33422
RPB3	P16370	Y191	YIL021W	essential	-0.664336	0.583989	1.45173	97.9	No	0.278	96.42	0.423	ordered	RNA_pol_L:Domain:CL0509	yes	ECLAIR	na	na
RHO1	P06780	Y71	YPR165W	essential	-0.664336	0.751974	-0.0531352	136	No	0.263	94.84	0.276	ordered	Ras:Domain:CL0023	yes	ECLAIR/I3D	8.754	7.28678
GDI1	P39958	Y410	YER136W	essential	-0.661538	0.437	3.51301	321	No	0.071	98.66	0.187	ordered	GDI:Family:CL0063	no	na	na	na
SRV2	P17555	Y469	YNL138W	essential	-0.661538	0.867107	-0.457919	273	No	0.337	97.8	0.215	ordered	CAP_C:Family:CL0391	yes	ECLAIR	na	na
TRR1	P29509	Y268	YDR353W	essential	-0.659341	0.174594	2.07809	1255	No	0.051	97.83	0.357	ordered	No domain	no	na	na	na
FUN12	P39730	Y964	YAL035W	essential	-0.657343	0.565048	-0.17415	419	No	0.176	95.13	0.261	ordered	No domain	no	na	na	na
ACS2	P52910	Y389	YLR153C	essential	-0.657143	0.298166	0.719024	1085	No	0.173	97.33	0.246	ordered	AMP-binding:Family:CL0378	no	na	na	na
DPS1	P04802	Y75	YLL018C	essential	-0.657143	0.618751	4.22526	823	No	0.153	98.48	0.484	ordered	No domain	no	na	na	na
PAB1	P04147	Y218	YER165W	essential	-0.657143	0.652467	0.0281655	1976	No	0.18	95.13	0.354	ordered	No domain	no	na	na	na
POL31	P46957	Y34	YJR006W	essential	-0.654545	0.192408	0	15.7	No	0.153	49.39	0.444	ordered	No domain	no	na	na	na
ERG10	P41338	Y155	YPL028W	essential	-0.652747	0.385083	0.360353	629	No	0.675	96.23	0.238	ordered	Thiolase_N:Domain:CL0046	no	na	na	na
FAS1	P07149	Y1852	YKL182W	essential	-0.652747	0.884009	0.833083	1976	No	0.176	93.19	0.289	ordered	Acyl_transf_1:Domain:CL0323	no	na	na	na
CDC123	Q05791	Y6	YLR215C	essential	-0.65035	0.294032	-0.0630795	28.6	No	0.694	70.88	0.591	disordered	No domain	no	na	na	na
REB1	P21538	Y450	YBR049C	essential	-0.65035	0.746425	-0.836786	123	No	0.243	93.67	0.302	ordered	No domain	no	na	na	na
DHR2	P36009	Y64	YKL078W	essential	-0.648485	0.0445789	0.775412	18.4	No	0.435	81.2	0.516	ordered	No domain	no	na	na	na
TRL1	P09880	Y383	YJL087C	essential	-0.648485	0.261039	0.535136	112	No	0.482	70	0.341	ordered	No domain	no	na	na	na
ACC1	Q00955	Y16	YNR016C	essential	-0.648352	0.0242692	0	1237	No	0.196	57.24	0.596	disordered	No domain	no	na	na	na
SRV2	P17555	Y6	YNL138W	essential	-0.648352	0.133493	0	273	No	0.741	52.45	0.694	disordered	No domain	no	na	na	na
SSC1	P0CS90	Y632	YJR045C	essential	-0.648352	0.256107	0.381312	890	No	0.71	70.46	0.469	ordered	HSP70:Family:CL0108	no	na	na	na
USE1	P53146	Y78	YGL098W	essential	-0.648352	0.347647	-0.239113	17.9	No	0.608	90.3	0.509	ordered	Use1:Family:No_clan	no	na	na	-0.5723
TIM44	Q01852	Y338	YIL022W	essential	-0.648352	0.370669	0.620543	128	No	0.384	90.26	0.323	ordered	Tim44:Domain:CL0051	no	na	na	na
SIS1	P25294	Y239	YNL007C	essential	-0.648352	0.401914	-0.05686	719	No	0.255	92.35	0.305	ordered	DnaJ_C:Domain:No_clan	no	na	na	na
SRP1	Q02821	Y498	YNL189W	essential	-0.648352	0.627306	0.062801	188	No	0.4	96.33	0.331	ordered	Arm_3:Family:CL0020	yes	PDB/ECLAIR/I3D	0.334	-0.62354
PET9	P18239	Y67	YBL030C	essential	-0.648352	0.700906	3.66891	1195	No	0.055	97.01	0.271	ordered	Mito_carr:Family:No_clan	no	na	na	na
PRE3	P38624	Y44	YJL001W	essential	-0.643956	0.501591	-0.298499	146	No	0.663	92.55	0.242	ordered	Proteasome:Domain:CL0052	yes	ECLAIR	na	-0.091708
MPS2	P53159	Y202	YGL075C	essential	-0.643956	0.971877	0.120713	13.9	No	0.604	89.71	0.491	ordered	MPS2:Family:No_clan	no	na	na	na
MYO1	P08964	Y1339	YHR023W	essential	-0.643357	0.159867	0	26.8	No	0.549	68.17	0.394	ordered	No domain	no	na	na	na
SUP45	P12385	Y53	YBR143C	essential	-0.643357	0.374149	-0.6706	717	No	0.361	93.97	0.408	ordered	eRF1_1:Domain:CL0267	no	na	na	na
CYS3	P31373	Y293	YAL012W	essential	-0.643357	0.481479	1.42035	750	No	0.188	98.29	0.265	ordered	Cys_Met_Meta_PP:Domain:CL0061	no	na	na	na
ESA1	Q08649	Y233	YOR244W	essential	-0.636364	0.206317	1.54037	18.9	No	0.173	94.6	0.223	ordered	MOZ_SAS:Family:CL0257	no	na	na	na
PGI1	P12709	Y55	YBR196C	essential	-0.635165	0.269384	0.628705	3703	No	0.416	97.33	0.224	ordered	No domain	no	na	na	na
SEC7	P11075	Y1871	YDR170C	essential	-0.631868	0.504572	2.4549	308	No	0.125	82.09	0.187	ordered	No domain	no	na	na	na
HTS1	P07263	Y137	YPR033C	essential	-0.631868	0.615592	-0.747089	377	No	0.267	96.77	0.155	ordered	tRNA-synt_His:Domain:CL0040	no	na	na	na
NOP58	Q12499	Y427	YOR310C	essential	-0.629371	0.656638	0	491	No	0.667	66.6	0.784	disordered	No domain	no	na	na	na
ERG10	P41338	Y6	YPL028W	essential	-0.626374	0.605395	3.00612	629	No	0.086	98.78	0.188	ordered	Thiolase_N:Domain:CL0046	no	na	na	na
SIS1	P25294	Y67	YNL007C	essential	-0.626374	0.622608	0.665202	719	No	0.318	83.74	0.356	ordered	No domain	yes	ECLAIR	na	na
MRPS18	P42847	Y67	YNL306W	essential	-0.624242	0.257139	1.3189	23.7	No	0.376	74.26	0.529	ordered	No domain	no	na	na	na
PAB1	P04147	Y563	YER165W	essential	-0.622378	0.612971	0.900063	1976	No	0.067	90.47	0.4	ordered	PABP:Family:No_clan	no	na	na	na
HRP1	Q99383	Y182	YOL123W	essential	-0.618182	0.865089	-0.472855	181	No	0.149	95.57	0.331	ordered	RRM_1:Domain:CL0221	no	na	na	na
ROM2	P51862	Y775	YLR371W	essential	-0.617582	0.465967	-0.159328	13.3	No	0.655	90.48	0.336	ordered	RhoGEF:Domain:No_clan	no	na	na	na
SPT5	P27692	Y465	YML010W	essential	-0.615385	0.349529	-0.555713	163	No	0.576	87.29	0.391	ordered	No domain	no	na	na	na
SEC9	P40357	Y115	YGR009C	essential	-0.615385	0.883071	0	9.6	No	0.796	46.51	0.776	disordered	No domain	no	na	na	na
MGE1	P38523	Y150	YOR232W	essential	-0.613187	0.439875	-0.222506	154	No	0.259	93.31	0.407	ordered	GrpE:Family:No_clan	no	na	na	na
TAF12	Q03761	Y148	YDR145W	essential	-0.613187	0.550971	1.10662	68.5	No	0.039	87.8	0.348	ordered	No domain	no	na	na	na
NBP1	P52919	Y205	YLR457C	essential	-0.612121	0.91325	0.894372	17.2	No	0.671	97.3	0.5	ordered	NBP1:Family:No_clan	no	na	na	na
PRE10	P21242	Y78	YOR362C	essential	-0.60989	0.467556	3.91404	301	No	0.012	98.78	0.172	ordered	Proteasome:Domain:CL0052	no	na	na	na
ARP3	P47117	Y266	YJR065C	essential	-0.60989	0.483147	0.432858	91.5	No	0.208	97.29	0.271	ordered	Actin:Family:CL0108	no	na	na	na
PAB1	P04147	Y81	YER165W	essential	-0.60989	0.840372	-0.94688	1976	No	0.231	97.06	0.303	ordered	RRM_1:Domain:CL0221	no	na	na	na
GPM1	P00950	Y140	YKL152C	essential	-0.608791	0.158035	-0.162805	8673	No	0.784	95.98	0.36	ordered	His_Phos_1:Domain:CL0071	yes	PDB/ECLAIR	0.425	na
ATG18	P43601	Y200	YFR021W	essential	-0.608392	0.170755	0	20.5	No	0.937	33.26	0.765	disordered	No domain	no	na	na	na
UBP8	P50102	Y317	YMR223W	essential	-0.608392	0.2538	0.651672	21.6	No	0.337	98.64	0.296	ordered	UCH:Family:CL0125	yes	PDB	0.505	na
MYO1	P08964	Y1367	YHR023W	essential	-0.608392	0.272614	0	26.8	No	0.675	44.03	0.556	ordered	No domain	no	na	na	na
ATG2	P53855	Y1542	YNL242W	essential	-0.601399	0.491575	0	12.4	No	0.196	65.82	0.403	ordered	ATG_C:Family:No_clan	no	na	na	na
ARP7	Q12406	Y257	YPR034W	essential	-0.6	0.0926049	0.686693	76.2	No	0.227	87.05	0.447	ordered	Actin:Family:CL0108	no	na	na	na
HSP82	P02829	Y418	YPL240C	essential	-0.595604	0.74318	5.33725	2526	No	0.051	97.19	0.256	ordered	HSP90:Family:No_clan	no	na	na	na
SAH1	P39954	Y196	YER043C	essential	-0.595604	0.756858	-0.510491	4120	No	0.349	98.38	0.161	ordered	AdoHcyase_NAD:Domain:CL0063	yes	ECLAIR	na	na
MCM5	P29496	Y527	YLR274W	essential	-0.594406	0.50978	0.187997	52.4	No	0.525	78.63	0.179	ordered	MCM:Domain:CL0023	no	na	na	na
RPC40	P07703	Y157	YPR110C	essential	-0.593407	0.576793	-0.563231	236	No	0.196	94.05	0.356	ordered	RNA_pol_A_bac:Domain:No_clan	no	na	na	na
NEO1	P40527	Y165	YIL048W	essential	-0.591209	0.162467	0	27	No	0.847	46.68	0.377	ordered	PhoLip_ATPase_N:Family:No_clan	no	na	na	na
RPN2	P32565	Y881	YIL075C	essential	-0.591209	0.434756	1.8086	560	No	0.086	89.29	0.213	ordered	RPN2_C:Domain:No_clan	yes	PDB	na	na
CBF5	P33322	Y123	YLR175W	essential	-0.587912	0.970787	-1.24164	335	No	0.086	98.51	0.272	ordered	TruB_N:Family:CL0649	no	na	na	na
NAB3	P38996	Y313	YPL190C	essential	-0.587879	0.957619	7.97209	59.4	No	0.031	88.26	0.431	ordered	No domain	no	na	na	na
ARP4	P80428	Y319	YJL081C	essential	-0.587413	0.171367	0	26	No	0.412	50.11	0.501	ordered	Actin:Family:CL0108	yes	PDB	na	na
RNR1	P21524	Y868	YER070W	essential	-0.587413	0.231271	0	2603	No	0.455	42.43	0.662	disordered	No domain	no	na	na	na
DBP2	P24783	Y361	YNL112W	essential	-0.582418	0.23374	2.81972	509	No	0.102	90.48	0.294	ordered	Helicase_C:Family:CL0023	no	na	na	na
TRR1	P29509	Y134	YDR353W	essential	-0.582418	0.280721	1.60483	1255	No	0.078	97.21	0.242	ordered	No domain	no	na	na	na
ZWF1	P11412	Y467	YNL241C	essential	-0.582418	0.519078	3.37254	369	No	0.098	98.41	0.321	ordered	G6PD_C:Domain:CL0139	no	na	na	na
RPN7	Q06103	Y400	YPR108W	essential	-0.58042	0.805351	-0.342102	310	No	0.573	92.91	0.486	ordered	No domain	yes	ECLAIR	na	1.32074
DED81	P38707	Y122	YHR019C	essential	-0.578022	0.0114953	0.199682	498	No	0.592	92.28	0.379	ordered	No domain	no	na	na	na
NIP1	P32497	Y127	YMR309C	essential	-0.578022	0.352949	-0.32855	621	No	0.278	90.51	0.319	ordered	eIF-3c_N:Family:No_clan	no	na	na	na
GLC7	P32598	Y254	YER133W	essential	-0.578022	0.634891	-0.362132	418	No	0.263	98.64	0.199	ordered	No domain	no	na	na	na
SEC24	P40482	Y572	YIL109C	essential	-0.578022	0.651528	4.40059	117	No	0.098	98.27	0.193	ordered	Sec23_BS:Domain:No_clan	no	na	na	na
GPA1	P08539	Y438	YHR005C	essential	-0.578022	0.795607	0.0835566	111	No	0.294	95.11	0.281	ordered	G-alpha:Domain:CL0023	no	na	na	na
FAS2	P19097	Y1438	YPL231W	essential	-0.573626	0.286408	-1.79299	1917	No	0.678	83.16	0.38	ordered	No domain	no	na	na	na
RPS2	P25443	Y197	YGL123W	essential	-0.573626	0.676961	-0.0654565	1550	No	0.373	97.62	0.276	ordered	Ribosomal_S5_C:Domain:CL0329	no	na	na	na
BEM1	P29366	Y126	YBR200W	essential	-0.573427	0.566252	-0.295994	46.3	No	0.31	90.55	0.49	ordered	No domain	no	na	na	na
GRS1	P38088	Y247	YBR121C	essential	-0.572727	0.843836	1.36184	1441	No	0.043	97.86	0.274	ordered	No domain	no	na	na	na
ACC1	Q00955	Y1323	YNR016C	essential	-0.571429	0.815842	10.0884	1237	No	0.016	92.15	0.277	ordered	ACC_central:Family:No_clan	no	na	na	na
YPT1	P01123	Y5	YFL038C	essential	-0.569231	0.0806045	-1.3439	108	No	0.231	92.36	0.385	ordered	No domain	yes	ECLAIR	na	na
SPC42	P36094	Y38	YKL042W	essential	-0.569231	0.572544	0	22	No	0.761	44.78	0.705	disordered	No domain	no	na	na	na
CKS1	P20486	Y106	YBR135W	essential	-0.566434	0.375615	0.668189	79.9	No	0.212	92.98	0.314	ordered	No domain	yes	PDB	na	na
EFB1	P32471	Y106	YAL003W	essential	-0.566434	0.618098	0	2529	Yes	0.557	58.86	0.578	ordered	EF-1_beta_acid:Domain:No_clan	no	na	na	na
PWP1	P21304	Y122	YLR196W	essential	-0.565934	0.689945	-0.177348	309	No	0.71	74.68	0.516	ordered	No domain	no	na	na	0.01346
CAB1	Q04430	Y260	YDR531W	essential	-0.563636	0.0152037	0	38.6	No	0.8	54.5	0.646	disordered	Fumble:Family:CL0108	no	na	na	na
ERG27	Q12452	Y187	YLR100W	essential	-0.56044	0.307786	2.0267	148	No	0.114	95.07	0.226	ordered	adh_short:Domain:CL0063	no	na	na	na
GRS1	P38088	Y420	YBR121C	essential	-0.556044	0.778914	0.405287	1441	No	0.18	89.33	0.235	ordered	No domain	no	na	na	na
NOP56	Q12460	Y359	YLR197W	essential	-0.554545	0.828242	-2.33907	567	No	0.286	91.97	0.404	ordered	Nop:Family:No_clan	no	na	na	na
ZWF1	P11412	Y383	YNL241C	essential	-0.551648	0.453503	7.01133	369	No	0.016	96.67	0.26	ordered	G6PD_C:Domain:CL0139	no	na	na	na
SEC23	P15303	Y68	YPR181C	essential	-0.551648	0.632445	0.184824	146	No	0.286	96.37	0.262	ordered	zf-Sec23_Sec24:Domain:No_clan	no	na	na	na
PDS1	P40316	Y257	YDR113C	essential	-0.551515	0.48734	0	4.46	No	0.839	65.29	0.796	disordered	Securin:Family:No_clan	no	na	na	na
SPN1	Q06505	Y348	YPR133C	essential	-0.551515	0.594424	0.116014	68.4	No	0.541	81.75	0.613	disordered	No domain	no	na	na	na
SEC1	P30619	Y324	YDR164C	essential	-0.549451	0.438086	2.23528	19.6	No	0.169	93.11	0.216	ordered	Sec1:Family:No_clan	no	na	na	na
CYR1	P08678	Y1503	YJL005W	essential	-0.549451	0.572683	2.75588	36.3	No	0.2	90.27	0.097	ordered	PP2C:Family:CL0238	no	na	na	na
MED4	Q12343	Y43	YOR174W	essential	-0.549451	0.79512	-0.436056	50.2	No	0.478	85.36	0.449	ordered	No domain	no	na	na	0.94584
YNL247W	P53852	Y39	YNL247W	essential	-0.547253	0.646881	-0.369053	382	No	0.239	98.37	0.411	ordered	No domain	no	na	na	na
DED81	P38707	Y545	YHR019C	essential	-0.545455	0.800969	-0.323298	498	No	0.325	98.03	0.32	ordered	tRNA-synt_2:Domain:CL0040	no	na	na	na
SBH2	P52871	Y39	YER019C-A	essential	-0.545455	0.32973	0	52	No	0.859	49.47	0.679	disordered	No domain	no	na	na	na
ZWF1	P11412	Y235	YNL241C	essential	-0.542857	0.883132	-0.560571	369	No	0.569	90.17	0.223	ordered	G6PD_C:Domain:CL0139	yes	ECLAIR	na	na
CCL1	P37366	Y325	YPR025C	essential	-0.538462	0.127197	0	46.3	No	0.459	59.1	0.5	ordered	Cyclin_C_2:Domain:CL0065	no	na	na	0.7194
SPT16	P32558	Y589	YGL207W	essential	-0.538462	0.485593	0.0680096	279	No	0.322	90.77	0.306	ordered	SPT16:Domain:CL0266	yes	I3D	-0.179	na
PET9	P18239	Y190	YBL030C	essential	-0.538462	0.941667	0.857512	1195	No	0.286	98.43	0.299	ordered	Mito_carr:Family:No_clan	no	na	na	na
DBP5	P20449	Y347	YOR046C	essential	-0.534066	0.400743	-0.308967	329	No	0.302	97.72	0.297	ordered	Helicase_C:Family:CL0023	no	na	na	na
UGP1	P32861	Y88	YKL035W	essential	-0.534066	0.60231	1.94451	489	No	0.153	96	0.384	ordered	UDPGP:Family:CL0110	no	na	na	na
CDC60	P26637	Y488	YPL160W	essential	-0.531469	0.750767	1.24214	1181	No	0.129	90.55	0.27	ordered	tRNA-synt_1:Family:CL0039	no	na	na	na
QRI1	P43123	Y350	YDL103C	essential	-0.52967	0.623434	3.94694	185	No	0.082	94.42	0.263	ordered	UDPGP:Family:CL0110	no	na	na	na
MYO2	P19524	Y881	YOR326W	essential	-0.527273	0.206721	0	613	No	0.62	54.03	0.608	disordered	No domain	no	na	na	na
RPN7	Q06103	Y99	YPR108W	essential	-0.527273	0.551055	0.0737867	310	No	0.204	82.48	0.392	ordered	RPN7:Family:CL0020	no	na	na	na
RPC40	P07703	Y163	YPR110C	essential	-0.525275	0.62173	0.51243	236	No	0.165	97.86	0.315	ordered	RNA_pol_A_bac:Domain:No_clan	no	na	na	na
BOS1	P25385	Y5	YLR078C	essential	-0.525275	0.66789	-1.20578	16.9	No	0.227	78.33	0.338	ordered	No domain	no	na	na	na
MTR4	P47047	Y850	YJL050W	essential	-0.524476	0.465558	2.47803	109	No	0.141	86.9	0.336	ordered	rRNA_proc-arch:Domain:No_clan	no	na	na	na
SPT16	P32558	Y614	YGL207W	essential	-0.524476	0.611022	4.4172	279	No	0.075	73.11	0.458	ordered	SPT16:Domain:CL0266	yes	I3D	3.216	na
BDP1	P46678	Y247	YNL039W	essential	-0.524476	0.746532	1.94207	19.9	No	0.463	73.11	0.564	ordered	No domain	no	na	na	na
ERG11	P10614	Y447	YHR007C	essential	-0.517483	0.687289	0.0569006	440	No	0.212	97.27	0.325	ordered	p450:Domain:No_clan	yes	ECLAIR	na	na
CDC28	P00546	Y74	YBR160W	essential	-0.516484	0.356266	0.853007	110	No	0.216	91.9	0.234	ordered	Pkinase:Domain:CL0016	yes	I3D	na	na
DED1	P06634	Y260	YOR204W	essential	-0.516484	0.767326	-0.823135	349	No	0.118	94.39	0.201	ordered	DEAD:Domain:CL0023	no	na	na	na
SEC21	P32074	Y575	YNL287W	essential	-0.512088	0.224086	-0.441263	440	No	0.518	75.96	0.35	ordered	No domain	no	na	na	na
PKC1	P24583	Y107	YBL105C	essential	-0.510989	0.52907	0.0293382	40.5	No	0.078	88.38	0.26	ordered	No domain	no	na	na	na
CDC60	P26637	Y489	YPL160W	essential	-0.509091	0.696154	0.615885	1181	No	0.447	87.75	0.278	ordered	tRNA-synt_1:Family:CL0039	yes	ECLAIR	na	na
ILV5	P06168	Y257	YLR355C	essential	-0.507692	0.768349	-0.981337	4284	Yes	0.278	97.42	0.286	ordered	IlvC:Family:CL0106	no	na	na	na
PMA1	P05030	Y579	YGL008C	essential	-0.503497	0.425434	-0.673595	4368	No	0.267	85.24	0.336	ordered	Hydrolase:Domain:CL0137	yes	ECLAIR	na	na
ACC1	Q00955	Y227	YNR016C	essential	-0.503497	0.771641	4.46395	1237	No	0.11	87.9	0.322	ordered	CPSase_L_D2:Domain:CL0179	no	na	na	na
PGK1	P00560	Y75	YCR012W	essential	-0.503297	0.358757	-0.799645	18044	Yes	0.2	97.33	0.292	ordered	PGK:Domain:No_clan	no	na	na	na
GLN4	P13188	Y125	YOR168W	essential	-0.50303	0.0932518	-0.129036	493	No	0.314	92	0.361	ordered	tRNA_synt_1c_R1:Family:No_clan	no	na	na	na
SPC34	P36131	Y61	YKR037C	essential	-0.5	0.398256	0	16.8	No	0.616	65.82	0.546	ordered	DASH_Spc34:Family:No_clan	no	na	na	na
GSP1	P32835	Y149	YLR293C	essential	-0.5	0.53149	-0.516344	416	No	0.165	98.15	0.191	ordered	Ras:Domain:CL0023	yes	I3D	10.268	na
ERG11	P10614	Y175	YHR007C	essential	-0.498901	0.109037	-0.462529	440	No	0.235	98.73	0.191	ordered	p450:Domain:No_clan	no	na	na	na
NET1	P47035	Y51	YJL076W	essential	-0.498901	0.53998	0	82.6	No	0.827	31.81	0.804	disordered	No domain	no	na	na	na
LSM4	P40070	Y137	YER112W	essential	-0.498901	0.706691	0	145	No	0.831	36.89	0.784	disordered	No domain	no	na	na	na
ERG11	P10614	Y460	YHR007C	essential	-0.498901	0.842502	4.17799	440	No	0.059	98.62	0.189	ordered	p450:Domain:No_clan	no	na	na	na
INN1	P53901	Y199	YNL152W	essential	-0.496503	0.208731	0	14.1	No	0.906	45.33	0.788	disordered	No domain	no	na	na	na
TPI1	P00942	Y67	YDR050C	essential	-0.494505	0.56879	1.35355	3004	Yes	0.18	98.85	0.328	ordered	TIM:Domain:CL0036	yes	PDB/ECLAIR	0.209	na
COP1	P53622	Y947	YDL145C	essential	-0.494505	0.726689	-2.10464	677	No	0.302	90.15	0.39	ordered	COPI_C:Family:CL0020	no	na	na	na
RVB1	Q03940	Y186	YDR190C	essential	-0.490909	0.564397	-0.318831	198	No	0.235	83.96	0.362	ordered	TIP49:Domain:CL0023	no	na	na	na
SEC14	P24280	Y278	YMR079W	essential	-0.489011	0.140409	1.07773	506	No	0.29	92.56	0.319	ordered	No domain	no	na	na	na
GFA1	P14742	Y361	YKL104C	essential	-0.489011	0.425315	0.332464	211	No	0.227	97.15	0.25	ordered	No domain	no	na	na	na
RPL25	P04456	Y54	YOL127W	essential	-0.485714	0.171301	-0.4004	1908	No	0.608	92.23	0.549	ordered	No domain	no	na	na	-0.54826
SES1	P07284	Y397	YDR023W	essential	-0.481319	0.648168	3.2602	1316	No	0.059	97.26	0.249	ordered	tRNA-synt_2b:Domain:CL0040	no	na	na	na
SAH1	P39954	Y433	YER043C	essential	-0.481319	0.697421	-0.0879994	4120	Yes	0.788	98.11	0.493	ordered	AdoHcyase:Domain:CL0325	yes	ECLAIR	na	na
KRE33	P53914	Y1038	YNL132W	essential	-0.475524	0.134653	0	180	No	0.588	65.78	0.73	disordered	No domain	no	na	na	na
NPL3	Q01560	Y373	YDR432W	essential	-0.475524	0.46301	0	642	No	0.91	40.66	0.803	disordered	No domain	no	na	na	na
VAS1	P07806	Y596	YGR094W	essential	-0.472727	0.150281	0.601335	1065	No	0.165	94.47	0.344	ordered	tRNA-synt_1:Family:CL0039	yes	ECLAIR	na	na
ZWF1	P11412	Y183	YNL241C	essential	-0.472727	0.781068	9.92416	369	No	0.004	97.46	0.187	ordered	G6PD_N:Domain:CL0063	no	na	na	na
FBA1	P14540	Y204	YKL060C	essential	-0.472527	0.191803	0.555218	18406	No	0.149	98.43	0.285	ordered	F_bP_aldolase:Domain:CL0036	no	na	na	na
SPP382	Q06411	Y476	YLR424W	essential	-0.472527	0.217362	1.13661	11.6	No	0.278	85.95	0.402	ordered	No domain	no	na	na	na
ACS2	P52910	Y10	YLR153C	essential	-0.468531	0.0321363	-0.193057	1085	No	0.6	77.08	0.497	ordered	No domain	no	na	na	na
POP2	P39008	Y422	YNR052C	essential	-0.468531	0.617273	0.77766	44.2	No	0.22	95.26	0.389	ordered	No domain	no	na	na	na
PMA1	P05030	Y443	YGL008C	essential	-0.468132	0.436328	0.81881	4368	No	0.18	86.82	0.439	ordered	Hydrolase:Domain:CL0137	no	na	na	na
CKS1	P20486	Y2	YBR135W	essential	-0.468132	0.436402	0	79.9	No	0.91	57.91	0.623	disordered	No domain	no	na	na	na
PRT1	P06103	Y235	YOR361C	essential	-0.468132	0.480988	2.9259	588	No	0.224	92.18	0.215	ordered	No domain	yes	PDB	na	na
SSC1	P0CS90	Y207	YJR045C	essential	-0.468132	0.835044	4.27434	890	No	0.047	92.56	0.166	ordered	HSP70:Family:CL0108	no	na	na	na
LSM4	P40070	Y70	YER112W	essential	-0.468132	0.928017	-0.173943	145	No	0.553	98.25	0.462	ordered	LSM:Domain:CL0527	yes	ECLAIR	na	na
NCP1	P16603	Y515	YHR042W	essential	-0.466667	0.13018	-0.300797	246	No	0.275	98.53	0.242	ordered	No domain	no	na	na	na
GLN1	P32288	Y15	YPR035W	essential	-0.466667	0.588704	-0.00363817	2524	No	0.533	95.99	0.46	ordered	No domain	no	na	na	na
CDC28	P00546	Y8	YBR160W	essential	-0.466667	0.810209	6.02103	110	No	0.051	93.11	0.395	ordered	Pkinase:Domain:CL0016	no	na	na	na
HSP60	P19882	Y495	YLR259C	essential	-0.459341	0.0639698	-0.630811	1022	No	0.235	90.39	0.273	ordered	Cpn60_TCP1:Family:No_clan	no	na	na	na
ACS2	P52910	Y112	YLR153C	essential	-0.459341	0.540382	17.2641	1085	No	0.024	98.72	0.263	ordered	AMP-binding:Family:CL0378	no	na	na	na
CDC5	P32562	Y290	YMR001C	essential	-0.456044	0.909919	-0.188174	12.7	No	0.196	89.86	0.355	ordered	Pkinase:Domain:CL0016	yes	I3D	1.034	na
POB3	Q04636	Y225	YML069W	essential	-0.454945	0.486053	1.70244	148	No	0.09	87.94	0.366	ordered	No domain	no	na	na	na
FRS2	P15625	Y213	YFL022C	essential	-0.454945	0.791185	-0.107129	309	No	0.694	79.28	0.619	disordered	tRNA-synt_2d:Domain:CL0040	no	na	na	na
FAS2	P19097	Y839	YPL231W	essential	-0.454945	0.948945	-0.360759	1917	No	0.227	90.93	0.224	ordered	No domain	yes	ECLAIR	na	na
IMP3	P32899	Y157	YHR148W	essential	-0.454545	0.380268	-0.0858209	81.3	No	0.549	95.81	0.332	ordered	No domain	yes	ECLAIR	na	3.72334
RSP5	P39940	Y404	YER125W	essential	-0.454545	0.710758	1.13475	59.2	No	0.192	76.36	0.296	ordered	WW:Domain:CL0680	yes	ECLAIR	na	na
BMS1	Q08965	Y1054	YPL217C	essential	-0.454545	0.892672	-0.177202	64.9	No	0.925	92.94	0.7	disordered	No domain	no	na	na	na
RSP5	P39940	Y431	YER125W	essential	-0.450549	0.679267	0	59.2	No	0.075	56.26	0.265	ordered	No domain	yes	ECLAIR	na	na
RVB2	Q12464	Y169	YPL235W	essential	-0.450549	0.684811	0.842974	128	No	0.204	90.1	0.334	ordered	TIP49:Domain:CL0023	no	na	na	na
SEC53	P07283	Y198	YFL045C	essential	-0.447552	0.643175	2.04423	657	No	0.102	94.64	0.213	ordered	PMM:Family:CL0137	no	na	na	na
CNS1	P33313	Y124	YBR155W	essential	-0.446154	0.767273	0.0638245	104	No	0.216	98.57	0.259	ordered	No domain	no	na	na	na
CDC28	P00546	Y23	YBR160W	essential	-0.446154	0.787424	-0.446182	110	No	0.165	95.41	0.349	ordered	Pkinase:Domain:CL0016	no	na	na	na
RPN1	P38764	Y323	YHR027C	essential	-0.442424	0.302611	0	815	No	0.361	50.41	0.255	ordered	RPN1_RPN2_N:Domain:No_clan	no	na	na	na
SIS1	P25294	Y33	YNL007C	essential	-0.442424	0.729217	0.397637	719	No	0.235	89.08	0.325	ordered	DnaJ:Domain:CL0392	no	na	na	na
HEM1	P09950	Y444	YDR232W	essential	-0.441758	0.710629	1.9057	156	No	0.114	98.8	0.235	ordered	Aminotran_1_2:Domain:CL0061	no	na	na	na
INN1	P53901	Y343	YNL152W	essential	-0.440559	0.323381	0	14.1	No	0.902	48.56	0.798	disordered	No domain	no	na	na	na
CDC21	P06785	Y117	YOR074C	essential	-0.440559	0.958359	4.41562	34.1	No	0.039	98.33	0.205	ordered	Thymidylat_synt:Domain:No_clan	no	na	na	na
NBP1	P52919	Y171	YLR457C	essential	-0.43956	0.189969	0.0181989	17.2	No	0.647	81.48	0.551	ordered	NBP1:Family:No_clan	no	na	na	na
SGV1	P23293	Y39	YPR161C	essential	-0.437363	na	0	27.8	No	0.384	52.16	0.531	ordered	No domain	no	na	na	na
FAS2	P19097	Y1623	YPL231W	essential	-0.434066	0.371666	2.30844	1917	No	0.086	96.22	0.187	ordered	No domain	no	na	na	na
ARC40	P38328	Y23	YBR234C	essential	-0.434066	0.406968	-1.63096	100	No	0.369	98.21	0.238	ordered	No domain	yes	I3D	3.452	2.95364
TFG1	P41895	Y98	YGR186W	essential	-0.432967	0.619234	0.191402	36	No	0.682	82.26	0.626	disordered	No domain	no	na	na	1.56154
FMN1	Q03778	Y147	YDR236C	essential	-0.428571	0.8085	0	14.5	Yes	0.592	61.61	0.248	ordered	Flavokinase:Domain:No_clan	yes	ECLAIR	na	na
PGK1	P00560	Y123	YCR012W	essential	-0.424176	0.720172	7.19929	18044	No	0.059	98.76	0.227	ordered	PGK:Domain:No_clan	no	na	na	na
PKC1	P24583	Y86	YBL105C	essential	-0.41958	0.112579	0	40.5	No	0.824	27.8	0.711	disordered	No domain	no	na	na	na
SEC10	Q06245	Y5	YLR166C	essential	-0.41958	0.659735	0	36.5	No	0.812	52.2	0.574	ordered	No domain	no	na	na	na
SEC53	P07283	Y225	YFL045C	essential	-0.415385	0.491864	-0.139145	657	No	0.298	95.56	0.308	ordered	PMM:Family:CL0137	no	na	na	na
PAB1	P04147	Y393	YER165W	essential	-0.415385	0.739579	-0.9476	1976	No	0.478	96.1	0.377	ordered	RRM_1:Domain:CL0221	no	na	na	na
VAS1	P07806	Y315	YGR094W	essential	-0.415385	0.845761	3.75355	1065	No	0.212	95.4	0.169	ordered	tRNA-synt_1:Family:CL0039	no	na	na	na
NEO1	P40527	Y815	YIL048W	essential	-0.410989	0.192876	-1.70322	27	No	0.345	87.6	0.3	ordered	No domain	no	na	na	na
FBA1	P14540	Y69	YKL060C	essential	-0.406593	0.681135	-0.343997	18406	Yes	0.478	97.98	0.268	ordered	F_bP_aldolase:Domain:CL0036	yes	ECLAIR	na	na
ERG11	P10614	Y140	YHR007C	essential	-0.405594	0.887885	-1.6639	440	No	0.192	98.27	0.168	ordered	p450:Domain:No_clan	yes	ECLAIR	na	na
PGI1	P12709	Y121	YBR196C	essential	-0.397802	0.0534017	-1.40605	3703	No	0.459	97.77	0.273	ordered	PGI:Domain:CL0067	no	na	na	na
TPI1	P00942	Y208	YDR050C	essential	-0.397802	0.910828	20.6306	3004	No	0	98.1	0.23	ordered	TIM:Domain:CL0036	no	na	na	na
PTA1	Q01329	Y313	YAL043C	essential	-0.390909	0.312548	-0.391695	101	No	0.239	81.9	0.411	ordered	DUF3453:Family:No_clan	no	na	na	na
PKH2	Q12236	Y121	YOL100W	essential	-0.390909	na	0	21.6	No	0.749	31.82	0.76	disordered	No domain	no	na	na	na
YIF1	P53845	Y6	YNL263C	essential	-0.39011	0.645529	0	6.5	No	0.827	53.55	0.821	disordered	No domain	no	na	na	na
SOF1	P33750	Y71	YLL011W	essential	-0.389011	0.432569	0.457873	104	No	0.259	95.43	0.228	ordered	No domain	no	na	na	-0.898622
ILV5	P06168	Y343	YLR355C	essential	-0.389011	0.741551	-0.155231	4284	No	0.396	98.24	0.379	ordered	IlvC:Family:CL0106	no	na	na	na
SLY1	P22213	Y528	YDR189W	essential	-0.384615	0.461727	0	98	No	0.302	39.77	0.574	ordered	Sec1:Family:No_clan	no	na	na	na
NBP1	P52919	Y24	YLR457C	essential	-0.384615	0.518007	0	17.2	No	0.725	59.51	0.612	disordered	NBP1:Family:No_clan	no	na	na	na
RPT6	Q01939	Y368	YGL048C	essential	-0.384615	0.345556	-0.14033	295	No	0.176	90.89	0.328	ordered	AAA_lid_3:Domain:CL0671	yes	ECLAIR	na	na
MES1	P00958	Y320	YGR264C	essential	-0.384615	0.611621	-0.198672	666	No	0.094	92.91	0.294	ordered	tRNA-synt_1g:Family:CL0039	no	na	na	na
NOP1	P15646	Y118	YDL014W	essential	-0.377622	0.811982	2.80391	440	No	0.22	87.04	0.339	ordered	Fibrillarin:Domain:CL0063	yes	ECLAIR	na	-0.1086
YPT1	P01123	Y133	YFL038C	essential	-0.375824	0.28132	-0.322214	108	No	0.416	98.46	0.369	ordered	Ras:Domain:CL0023	no	na	na	na
CDC48	P25694	Y654	YDL126C	essential	-0.375824	0.623007	4.17788	999	No	0.165	91.77	0.217	ordered	AAA:Domain:CL0023	no	na	na	na
CDC19	P00549	Y117	YAL038W	essential	-0.373626	0.0725263	-0.186123	16568	No	0.235	96.31	0.271	ordered	PK:Family:CL0151	no	na	na	na
ALG1	P16661	Y254	YBR110W	essential	-0.372727	0.105498	0.287851	41.1	No	0.306	94.96	0.345	ordered	Glycos_transf_1:Family:CL0113	no	na	na	na
ACC1	Q00955	Y1841	YNR016C	essential	-0.368132	0.612706	4.36803	1237	No	0.043	87.51	0.302	ordered	Carboxyl_trans:Family:CL0127	no	na	na	na
CDC19	P00549	Y130	YAL038W	essential	-0.362637	0.598	18.6392	16568	Yes	0.02	95.23	0.27	ordered	PK:Family:CL0151	no	na	na	na
ILV5	P06168	Y61	YLR355C	essential	-0.353846	0.341977	0.873879	4284	No	0.122	92.5	0.371	ordered	No domain	no	na	na	na
RPL28	P02406	Y52	YGL103W	essential	-0.353846	0.561837	-1.17185	3577	No	0.49	97.06	0.594	disordered	Ribosomal_L27A:Family:CL0588	no	na	na	na
CHC1	P22137	Y921	YGL206C	essential	-0.351648	0.291851	-1.30556	655	No	0.408	73.82	0.23	ordered	Clathrin:Family:CL0020	no	na	na	na
ILV3	P39522	Y409	YJR016C	essential	-0.349451	0.325295	1.19494	1371	No	0.286	98.46	0.167	ordered	ILVD_EDD:Family:No_clan	no	na	na	na
GPM1	P00950	Y49	YKL152C	essential	-0.345055	0.30243	-0.343692	8673	Yes	0.341	97.87	0.162	ordered	His_Phos_1:Domain:CL0071	no	na	na	na
TFC3	P34111	Y395	YAL001C	essential	-0.340659	0.868267	-0.71935	16.5	No	0.416	80.98	0.374	ordered	No domain	no	na	na	na
DPS1	P04802	Y318	YLL018C	essential	-0.340659	0.900671	2.68881	823	No	0.059	98.85	0.226	ordered	tRNA-synt_2:Domain:CL0040	no	na	na	na
INN1	P53901	Y316	YNL152W	essential	-0.336364	0.0569931	0	14.1	No	0.796	42.33	0.775	disordered	No domain	no	na	na	na
DED1	P06634	Y483	YOR204W	essential	-0.336364	0.864702	5.14794	349	No	0.004	88.94	0.107	ordered	Helicase_C:Family:CL0023	no	na	na	na
CDC5	P32562	Y673	YMR001C	essential	-0.328671	0.129967	0.811423	12.7	No	0.569	84.49	0.251	ordered	POLO_box:Family:No_clan	no	na	na	na
BEM1	P29366	Y500	YBR200W	essential	-0.328671	0.508604	0.732112	46.3	No	0.212	87.63	0.356	ordered	No domain	no	na	na	na
GSP1	P32835	Y157	YLR293C	essential	-0.327273	0.339904	-0.193258	416	No	0.169	94.33	0.163	ordered	Ras:Domain:CL0023	yes	I3D/ECLAIR/PDB	3.78	na
BOS1	P25385	Y152	YLR078C	essential	-0.327273	0.461671	0	16.9	No	0.624	59.9	0.651	disordered	No domain	no	na	na	na
SEC6	P32844	Y38	YIL068C	essential	-0.327273	0.639194	-0.11668	28.2	No	0.635	84.05	0.499	ordered	No domain	no	na	na	na
ILS1	P09436	Y370	YBL076C	essential	-0.323077	0.317999	1.17208	1085	No	0.192	94.28	0.282	ordered	tRNA-synt_1:Family:CL0039	no	na	na	na
PRE8	P23639	Y75	YML092C	essential	-0.323077	0.637187	-0.104916	286	No	0.098	98.59	0.161	ordered	Proteasome:Domain:CL0052	no	na	na	na
PCF11	P39081	Y318	YDR228C	essential	-0.321678	0.688	-0.217912	56.3	No	0.447	81.15	0.533	ordered	No domain	no	na	na	2.38964
PGI1	P12709	Y25	YBR196C	essential	-0.318681	0.258457	0.498298	3703	No	0.18	98.53	0.281	ordered	No domain	no	na	na	na
YRB1	P41920	Y87	YDR002W	essential	-0.318681	0.759659	3.45464	421	No	0.118	98.8	0.359	ordered	Ran_BP1:Domain:CL0266	no	na	na	na
ADE13	Q05911	Y291	YLR359W	essential	-0.318681	0.806291	-0.454571	340	No	0.757	76.84	0.403	ordered	Lyase_1:Domain:No_clan	yes	ECLAIR	na	na
CCT3	P39077	Y163	YJL014W	essential	-0.314685	0.335765	-0.337495	260	No	0.329	85.58	0.207	ordered	Cpn60_TCP1:Family:No_clan	no	na	na	1.49442
RPL17A	P05740	Y113	YKL180W	essential	-0.314286	0.243239	-0.429358	1196	No	0.263	95.83	0.328	ordered	Ribosomal_L22:Domain:No_clan	no	na	na	na
ERG27	Q12452	Y280	YLR100W	essential	-0.314286	0.624981	-0.149798	148	No	0.341	95.32	0.214	ordered	No domain	yes	ECLAIR	na	na
CCT8	P47079	Y518	YJL008C	essential	-0.30989	0.440141	-0.716276	204	No	0.118	90.53	0.225	ordered	Cpn60_TCP1:Family:No_clan	no	na	na	na
STT4	P37297	Y1173	YLR305C	essential	-0.309091	0.585349	7.90627	5.47	No	0.043	89.01	0.275	ordered	No domain	no	na	na	na
MOT1	P32333	Y866	YPL082C	essential	-0.301099	0.368425	-0.323091	82.2	No	0.267	92.51	0.307	ordered	DUF3535:Family:No_clan	no	na	na	na
QRI1	P43123	Y91	YDL103C	essential	-0.300699	0.588885	4.92944	185	No	0.016	98.77	0.31	ordered	UDPGP:Family:CL0110	no	na	na	na
HTS1	P07263	Y128	YPR033C	essential	-0.3	0.864664	4.04053	377	No	0.02	95.6	0.25	ordered	tRNA-synt_His:Domain:CL0040	no	na	na	na
PRE6	P40303	Y156	YOL038W	essential	-0.29697	0.528497	2.35202	192	No	0.318	98.31	0.193	ordered	Proteasome:Domain:CL0052	no	na	na	na
TIM22	Q12328	Y3	YDL217C	essential	-0.296703	0.0639461	0	8.46	No	0.325	43.73	0.723	disordered	No domain	no	na	na	na
UBA2	P52488	Y236	YDR390C	essential	-0.296703	0.227786	0.424395	63	No	0.267	73.99	0.294	ordered	ThiF:Domain:CL0063	no	na	na	na
PAB1	P04147	Y290	YER165W	essential	-0.296703	0.625559	-1.58368	1976	No	0.42	97.05	0.38	ordered	RRM_1:Domain:CL0221	no	na	na	na
ACT1	P60010	Y279	YFL039C	essential	-0.293706	0.182713	-0.466671	2040	No	0.208	98.58	0.305	ordered	Actin:Family:CL0108	no	na	na	na
CDC7	P06243	Y426	YDL017W	essential	-0.293706	0.306246	-0.224795	29.3	No	0.588	81.62	0.418	ordered	Pkinase:Domain:CL0016	no	na	na	na
CDC39	P25655	Y1267	YCR093W	essential	-0.293706	0.972975	4.89829	133	No	0.071	84.25	0.455	ordered	No domain	yes	PDB	-0.753	na
RPA135	P22138	Y178	YPR010C	essential	-0.292308	0.137534	-0.141934	294	No	0.361	94.72	0.185	ordered	RNA_pol_Rpb2_1:Family:No_clan	no	na	na	na
ACC1	Q00955	Y1858	YNR016C	essential	-0.292308	0.255163	0.0798323	1237	No	0.318	94.51	0.239	ordered	Carboxyl_trans:Family:CL0127	no	na	na	na
PGI1	P12709	Y108	YBR196C	essential	-0.292308	0.54599	19.6975	3703	No	0.016	97.26	0.195	ordered	PGI:Domain:CL0067	no	na	na	na
HEM15	P16622	Y132	YOR176W	essential	-0.292308	0.66622	12.668	186	No	0.078	98.93	0.218	ordered	Ferrochelatase:Domain:CL0043	no	na	na	na
CDC19	P00549	Y414	YAL038W	essential	-0.286713	0.527789	4.1336	16568	No	0	98.6	0.107	ordered	PK_C:Domain:No_clan	no	na	na	na
GLN1	P32288	Y266	YPR035W	essential	-0.28022	0.229336	0.713735	2524	No	0.255	98.8	0.273	ordered	Gln-synt_C:Domain:CL0286	no	na	na	na
IPP1	P00817	Y193	YBR011C	essential	-0.279121	0.8714	4.58003	1525	No	0.051	97.75	0.238	ordered	Pyrophosphatase:Domain:No_clan	no	na	na	na
RPT3	P33298	Y58	YDR394W	essential	-0.274725	0.216565	-0.0503321	66.4	No	0.612	91.75	0.512	ordered	No domain	no	na	na	na
PSA1	P41940	Y144	YDL055C	essential	-0.265934	0.782647	2.64578	3186	No	0.165	92.04	0.281	ordered	NTP_transferase:Family:CL0110	yes	ECLAIR	na	na
RPA190	P10964	Y697	YOR341W	essential	-0.261538	0.612078	0.136577	657	No	0.655	90.04	0.29	ordered	RNA_pol_Rpb1_3:Domain:No_clan	yes	ECLAIR	na	na
FBA1	P14540	Y207	YKL060C	essential	-0.258741	0.589926	1.81098	18406	No	0.086	98.64	0.209	ordered	F_bP_aldolase:Domain:CL0036	no	na	na	na
MCM3	P24279	Y245	YEL032W	essential	-0.258741	0.594861	-1.05488	78.7	No	0.545	89.8	0.341	ordered	MCM_OB:Domain:CL0021	yes	ECLAIR	na	na
NOP56	Q12460	Y355	YLR197W	essential	-0.258242	0.843804	-1.15474	567	No	0.325	92.1	0.389	ordered	Nop:Family:No_clan	no	na	na	na
SEC14	P24280	Y86	YMR079W	essential	-0.251748	0.383483	2.23829	506	No	0.247	97.31	0.275	ordered	No domain	no	na	na	na
NUR1	Q12066	Y200	YDL089W	essential	-0.247253	0.539477	0	8.1	No	0.6	50.46	0.437	ordered	No domain	no	na	na	na
YKT6	P36015	Y4	YKL196C	essential	-0.243956	0.441316	3.49741	139	No	0.047	94.23	0.196	ordered	No domain	no	na	na	na
ARP4	P80428	Y230	YJL081C	essential	-0.237762	0.320344	-0.587205	26	No	0.224	97.18	0.281	ordered	Actin:Family:CL0108	no	na	na	na
SPC110	P32380	Y894	YDR356W	essential	-0.235165	0.57832	0	37.9	No	0.827	36.54	0.733	disordered	Spc110_C:Domain:No_clan	no	na	na	na
SEC16	P48415	Y1891	YPL085W	essential	-0.230769	0.482757	0	73.5	No	0.631	26.96	0.706	disordered	No domain	no	na	na	na
FAS1	P07149	Y2030	YKL182W	essential	-0.230769	0.521971	0.0818664	1976	No	0.267	92.85	0.346	ordered	Acyl_transf_1:Domain:CL0323	no	na	na	na
CDC19	P00549	Y306	YAL038W	essential	-0.226374	0.145684	0.592389	16568	No	0.549	97.53	0.253	ordered	PK:Family:CL0151	yes	ECLAIR	na	na
NDC1	P32500	Y367	YML031W	essential	-0.209091	0.0498309	0	68.5	No	0.557	51.8	0.619	disordered	Ndc1_Nup:Family:No_clan	no	na	na	na
ARP5	P53946	Y250	YNL059C	essential	-0.209091	0.546551	1.16685	57.1	No	0.165	95.88	0.243	ordered	Actin:Family:CL0108	no	na	na	na
RAD3	P06839	Y286	YER171W	essential	-0.209091	0.665539	-1.16493	69.2	No	0.255	85.29	0.376	ordered	HBB:Domain:No_clan	no	na	na	3.91172
CDC19	P00549	Y74	YAL038W	essential	-0.208791	0.214	-0.712978	16568	Yes	0.376	95.91	0.193	ordered	PK:Family:CL0151	no	na	na	na
ADE13	Q05911	Y4	YLR359W	essential	-0.2	0.0877068	-0.0364669	340	No	0.878	86.86	0.526	ordered	No domain	no	na	na	na
DBP6	P53734	Y409	YNR038W	essential	-0.2	0.653249	2.92368	60	No	0.031	74.9	0.215	ordered	No domain	no	na	na	na
MCM3	P24279	Y48	YEL032W	essential	-0.2	0.212869	0.951993	78.7	No	0.412	81.47	0.376	ordered	No domain	no	na	na	na
SGD1	Q06132	Y303	YLR336C	essential	-0.2	0.744157	0	35.6	No	0.835	62.12	0.743	disordered	No domain	no	na	na	na
UTP22	P53254	Y1147	YGR090W	essential	-0.195604	0.156527	0.697895	190	No	0.486	90.28	0.316	ordered	Nrap_D6:Domain:No_clan	yes	PDB	-0.333	na
FAS1	P07149	Y1298	YKL182W	essential	-0.195604	0.227336	0.91128	1976	No	0.478	95.15	0.309	ordered	MaoC_dehydrat_N:Domain:CL0050	no	na	na	na
FAS1	P07149	Y890	YKL182W	essential	-0.174825	0.521227	1.50139	1976	No	0.349	96.62	0.255	ordered	DUF1729:Family:No_clan	no	na	na	na
FBA1	P14540	Y294	YKL060C	essential	-0.173626	0.524672	-0.269401	18406	No	0.553	96.96	0.215	ordered	F_bP_aldolase:Domain:CL0036	yes	ECLAIR	na	na
ERV1	P27882	Y41	YGR029W	essential	-0.17033	0.370329	1.25564	6.45	No	0.18	92.11	0.372	ordered	No domain	no	na	na	na
PMA1	P05030	Y79	YGL008C	essential	-0.167832	0.123903	0.510402	4368	No	0.322	72.05	0.465	ordered	Cation_ATPase_N:Domain:No_clan	no	na	na	na
ECM16	Q04217	Y165	YMR128W	essential	-0.163636	0.617693	0.983319	66.7	No	0.51	74.35	0.627	disordered	No domain	no	na	na	na
ILV5	P06168	Y311	YLR355C	essential	-0.153846	0.416906	-0.759198	4284	Yes	0.412	97.23	0.415	ordered	IlvC:Family:CL0106	no	na	na	na
PGK1	P00560	Y57	YCR012W	essential	-0.147253	0.0565859	7.27993	18044	No	0.024	98.8	0.179	ordered	PGK:Domain:No_clan	no	na	na	na
RPB3	P16370	Y193	YIL021W	essential	-0.145455	0.391092	0.256919	97.9	No	0.502	97.16	0.43	ordered	RNA_pol_L:Domain:CL0509	yes	ECLAIR	na	na
PAB1	P04147	Y143	YER165W	essential	-0.138462	0.462009	1.0362	1976	No	0.235	94.72	0.283	ordered	RRM_1:Domain:CL0221	yes	ECLAIR	na	na
YEF3	P16521	Y655	YLR249W	essential	-0.137363	0.474661	1.13191	6832	No	0.486	79.34	0.303	ordered	No domain	yes	PDB/ECLAIR	2.005	na
VPS16	Q03308	Y777	YPL045W	essential	-0.12967	0.402243	-1.50412	26.3	No	0.275	82.65	0.397	ordered	Vps16_C:Family:No_clan	no	na	na	na
FOL1	P53848	Y73	YNL256W	essential	-0.12967	0.900058	-0.502221	43	No	0.565	89.08	0.37	ordered	FolB:Domain:CL0334	no	na	na	na
GUS1	P46655	Y690	YGL245W	essential	-0.115385	0.224197	1.55644	937	No	0.122	98.32	0.323	ordered	No domain	no	na	na	na
DYS1	P38791	Y241	YHR068W	essential	-0.115385	0.707531	1.16775	440	No	0.067	98.86	0.186	ordered	DS:Domain:CL0085	no	na	na	na
NUP192	P47054	Y728	YJL039C	essential	-0.111888	0.437084	1.34098	81	No	0.071	92.89	0.214	ordered	Nup192:Family:CL0585	no	na	na	na
RPL15A	P05748	Y62	YLR029C	essential	-0.10989	0.591073	0.0888179	1614	No	0.196	98.48	0.315	ordered	Ribosomal_L15e:Family:CL0652	no	na	na	na
SPT16	P32558	Y591	YGL207W	essential	-0.107692	0.590066	1.2029	279	No	0.235	93.38	0.349	ordered	SPT16:Domain:CL0266	yes	I3D	-0.363	na
CEF1	Q03654	Y7	YMR213W	essential	-0.104895	0.858271	0	17.6	No	0.725	50.23	0.557	ordered	No domain	no	na	na	na
PGK1	P00560	Y159	YCR012W	essential	-0.0989011	0.817014	14.413	18044	No	0	98.87	0.145	ordered	PGK:Domain:No_clan	no	na	na	na
FAS2	P19097	Y490	YPL231W	essential	-0.0945055	0.509709	16.1195	1917	No	0.059	93.35	0.247	ordered	FAS_I_H:Domain:No_clan	no	na	na	na
SSC1	P0CS90	Y258	YJR045C	essential	-0.0909091	0.280494	-1.03675	890	No	0.286	96.81	0.171	ordered	HSP70:Family:CL0108	no	na	na	na
RPS5	P26783	Y61	YJR123W	essential	-0.0901099	0.770707	-1.42713	2061	No	0.235	95.81	0.347	ordered	No domain	no	na	na	na
UGP1	P32861	Y144	YKL035W	essential	-0.0824176	0.170913	-0.9354	489	No	0.388	94.95	0.154	ordered	UDPGP:Family:CL0110	yes	ECLAIR	na	na
SEC16	P48415	Y1360	YPL085W	essential	-0.0769231	0.685954	3.34935	73.5	No	0.137	94.13	0.316	ordered	Sec16_C:Domain:No_clan	no	na	na	na
PRI2	P20457	Y431	YKL045W	essential	-0.0727273	0.398883	0.212061	11.2	No	0.173	96.05	0.297	ordered	DNA_primase_lrg:Family:CL0242	no	na	na	na
UTP20	P35194	Y1319	YBL004W	essential	-0.0714286	0.745423	-0.0291835	56.7	No	0.122	82.6	0.311	ordered	DRIM:Family:No_clan	no	na	na	na
RPG1	P38249	Y377	YBR079C	essential	-0.0549451	0.535714	-0.4635	1295	No	0.18	95.71	0.251	ordered	No domain	no	na	na	na
RPB2	P08518	Y1192	YOR151C	essential	-0.0494505	0.193722	1.84395	242	No	0.184	89.3	0.319	ordered	RNA_pol_Rpb2_7:Domain:No_clan	no	na	na	na
FAS1	P07149	Y565	YKL182W	essential	-0.048951	0.596047	0.535211	1976	No	0.114	95.61	0.254	ordered	No domain	no	na	na	na
YTM1	Q12024	Y29	YOR272W	essential	-0.0384615	0.485812	0.111038	136	No	0.608	90.27	0.38	ordered	NLE:Domain:CL0072	no	na	na	na
CDC48	P25694	Y699	YDL126C	essential	-0.0373626	0.396848	-0.379571	999	No	0.427	89.96	0.265	ordered	AAA_lid_3:Domain:CL0671	yes	I3D/ECLAIR	2.078	na
WRS1	Q12109	Y262	YOL097C	essential	-0.0373626	0.782407	8.83515	312	No	0.008	96.72	0.143	ordered	tRNA-synt_1b:Family:CL0039	no	na	na	na
RPL15A	P05748	Y148	YLR029C	essential	-0.0363636	0.263932	1.17927	1614	No	0.086	97.28	0.352	ordered	Ribosomal_L15e:Family:CL0652	no	na	na	na
ERB1	Q04660	Y395	YMR049C	essential	-0.0363636	0.898131	-0.222446	193	No	0.647	88.28	0.511	ordered	BOP1NT:Domain:No_clan	no	na	na	na
ILV3	P39522	Y44	YJR016C	essential	-0.034965	0.372897	1.48791	1371	No	0.447	98.45	0.435	ordered	No domain	no	na	na	na
SEN1	Q00416	Y2091	YLR430W	essential	-0.030303	0.0516493	0	32.2	No	0.867	25.09	0.707	disordered	No domain	no	na	na	na
FBA1	P14540	Y101	YKL060C	essential	-0.020979	0.741697	0.154933	18406	Yes	0.102	98.51	0.153	ordered	F_bP_aldolase:Domain:CL0036	no	na	na	na
ILS1	P09436	Y70	YBL076C	essential	-0.013986	0.692753	1.19676	1085	No	0.102	97.66	0.073	ordered	tRNA-synt_1:Family:CL0039	no	na	na	na
SRV2	P17555	Y11	YNL138W	essential	0.0021978	0.34274	0	273	No	0.608	68.21	0.661	disordered	No domain	no	na	na	na
HTS1	P07263	Y114	YPR033C	essential	0.00659341	0.879032	0.311374	377	No	0.224	96.44	0.364	ordered	tRNA-synt_His:Domain:CL0040	no	na	na	na
FAS2	P19097	Y1114	YPL231W	essential	0.00699301	0.617398	13.1828	1917	No	0.051	94.41	0.305	ordered	No domain	no	na	na	na
SPT5	P27692	Y356	YML010W	essential	0.00699301	0.734671	-0.46818	163	No	0.447	91.06	0.33	ordered	Spt5-NGN:Family:CL0439	yes	ECLAIR	na	na
DED81	P38707	Y514	YHR019C	essential	0.0153846	0.690006	0.332352	498	No	0.6	97.87	0.231	ordered	tRNA-synt_2:Domain:CL0040	yes	ECLAIR	na	na
PAB1	P04147	Y197	YER165W	essential	0.0164835	0.566086	-0.540551	1976	No	0.486	96.6	0.399	ordered	RRM_1:Domain:CL0221	yes	ECLAIR	na	na
TFC4	P33339	Y34	YGR047C	essential	0.027972	0.633917	0	16.9	No	0.569	34.75	0.648	disordered	No domain	no	na	na	na
CDC60	P26637	Y1052	YPL160W	essential	0.034965	0.044086	2.2061	1181	No	0.263	87.59	0.304	ordered	No domain	no	na	na	na
TOP2	P06786	Y708	YNL088W	essential	0.034965	0.70857	0.725932	66.6	No	0.102	97.14	0.195	ordered	DNA_topoisoIV:Family:No_clan	no	na	na	na
COP1	P53622	Y1144	YDL145C	essential	0.0373626	0.474069	-0.0872229	677	No	0.784	83.59	0.31	ordered	COPI_C:Family:CL0020	no	na	na	na
CDC28	P00546	Y19	YBR160W	essential	0.0417582	0.837411	3.05567	110	Yes	0.047	78.44	0.324	ordered	Pkinase:Domain:CL0016	yes	I3D	-0.122	na
ACT1	P60010	Y91	YFL039C	essential	0.041958	0.0431483	0.0943723	2040	No	0.373	98.23	0.212	ordered	Actin:Family:CL0108	yes	ECLAIR/I3D	-0.788	na
FAS2	P19097	Y977	YPL231W	essential	0.0461538	0.221348	0.0929362	1917	No	0.706	75.85	0.535	ordered	No domain	no	na	na	na
SEC9	P40357	Y129	YGR009C	essential	0.0505495	0.778267	0	9.6	No	0.796	49.87	0.8	disordered	No domain	no	na	na	na
MCM7	P38132	Y571	YBR202W	essential	0.0549451	0.573279	-0.343187	78.1	No	0.627	82.62	0.242	ordered	MCM:Domain:CL0023	yes	ECLAIR	na	na
FAS1	P07149	Y460	YKL182W	essential	0.0593407	0.453414	0.428238	1976	No	0.161	97.57	0.267	ordered	No domain	no	na	na	na
ALA1	P40825	Y163	YOR335C	essential	0.0659341	0.767966	13.9057	1356	No	0	98.65	0.246	ordered	tRNA-synt_2c:Family:CL0040	no	na	na	na
RPT3	P33298	Y67	YDR394W	essential	0.0714286	0.324048	0.0369656	66.4	No	0.612	95.67	0.525	ordered	No domain	yes	ECLAIR	na	na
THS1	P04801	Y360	YIL078W	essential	0.0714286	0.683499	-0.293367	820	No	0.067	98.47	0.205	ordered	No domain	no	na	na	na
POL1	P13382	Y26	YNL102W	essential	0.0727273	0.154301	0	37.8	No	0.71	36.45	0.756	disordered	DNA_pol_alpha_N:Family:No_clan	no	na	na	na
RIA1	P53893	Y991	YNL163C	essential	0.0818182	0.720233	0.640506	45.3	No	0.341	92.32	0.283	ordered	EFG_C:Domain:CL0437	no	na	na	na
FBA1	P14540	Y93	YKL060C	essential	0.0857143	0.515287	0.890796	18406	Yes	0.29	98.82	0.198	ordered	F_bP_aldolase:Domain:CL0036	no	na	na	na
FAS2	P19097	Y1694	YPL231W	essential	0.0901099	0.186475	-1.00179	1917	No	0.51	93.67	0.298	ordered	No domain	no	na	na	na
SIS1	P25294	Y270	YNL007C	essential	0.0909091	0.452153	0.0656275	719	No	0.133	98.21	0.288	ordered	DnaJ_C:Domain:No_clan	no	na	na	na
GLN1	P32288	Y177	YPR035W	essential	0.1	0.568929	-0.339659	2524	No	0.239	98.91	0.25	ordered	Gln-synt_C:Domain:CL0286	no	na	na	na
SNU114	P36048	Y814	YKL173W	essential	0.104396	0.452886	1.1812	28.2	No	0.098	96.8	0.123	ordered	EFG_IV:Domain:CL0329	no	na	na	na
ERG11	P10614	Y265	YHR007C	essential	0.104895	0.567527	6.26751	440	No	0.004	98.56	0.281	ordered	p450:Domain:No_clan	no	na	na	na
CYS4	P32582	Y40	YGR155W	essential	0.112088	0.600706	0.389207	1669	No	0.094	98.78	0.182	ordered	PALP:Family:CL0063	no	na	na	na
FAS1	P07149	Y1416	YKL182W	essential	0.115385	0.603183	2.44908	1976	No	0.133	90.81	0.241	ordered	No domain	no	na	na	na
SWI1	P09547	Y1071	YPL016W	essential	0.118182	0.496787	0	17.7	No	0.871	42.33	0.413	ordered	No domain	no	na	na	na
FAS1	P07149	Y1431	YKL182W	essential	0.125275	0.42903	1.98929	1976	No	0.043	92.33	0.304	ordered	No domain	no	na	na	na
RPN11	P43588	Y28	YFR004W	essential	0.127273	0.343516	-0.914745	225	No	0.322	94.43	0.302	ordered	JAB:Family:CL0366	yes	ECLAIR	na	-0.15292
MCM6	P53091	Y146	YGL201C	essential	0.134066	0.367363	0.0702611	83.8	No	0.42	75.04	0.2	ordered	MCM_N:Domain:No_clan	yes	ECLAIR	na	na
RSP5	P39940	Y469	YER125W	essential	0.138462	0.726894	0.873704	59.2	No	0.192	95.52	0.248	ordered	No domain	no	na	na	na
GPM1	P00950	Y162	YKL152C	essential	0.142857	0.806053	0.720969	8673	No	0.114	98.58	0.226	ordered	His_Phos_1:Domain:CL0071	no	na	na	na
RPC37	P36121	Y159	YKR025W	essential	0.156044	0.883129	-0.0206032	77.8	No	0.455	84.75	0.332	ordered	Sin_N:Family:CL0662	yes	ECLAIR	na	-1.5912
KOG1	P38873	Y1196	YHR186C	essential	0.174825	0.311341	0.208557	11.9	No	0.447	83.7	0.29	ordered	No domain	no	na	na	na
CHC1	P22137	Y383	YGL206C	essential	0.2	0.615514	0.328375	655	No	0.216	74.81	0.299	ordered	Clathrin_H_link:Domain:CL0020	no	na	na	na
IPP1	P00817	Y254	YBR011C	essential	0.218182	0.0946615	-0.444619	1525	No	0.31	98.8	0.349	ordered	No domain	no	na	na	na
ACT1	P60010	Y218	YFL039C	essential	0.224242	0.687421	6.34721	2040	No	0.133	98.78	0.242	ordered	Actin:Family:CL0108	no	na	na	na
CDC19	P00549	Y127	YAL038W	essential	0.23956	0.418316	2.75914	16568	No	0.078	98.31	0.284	ordered	PK:Family:CL0151	no	na	na	na
FAS2	P19097	Y1715	YPL231W	essential	0.247253	0.692027	1.57937	1917	No	0.341	94.82	0.392	ordered	No domain	no	na	na	na
FAS2	P19097	Y453	YPL231W	essential	0.254545	0.578312	4.90869	1917	No	0.149	94.58	0.271	ordered	FAS_I_H:Domain:No_clan	no	na	na	na
FBA1	P14540	Y25	YKL060C	essential	0.279121	0.166581	3.36727	18406	No	0.094	98.16	0.122	ordered	F_bP_aldolase:Domain:CL0036	no	na	na	na
MOT1	P32333	Y368	YPL082C	essential	0.29697	0.628149	0	82.2	No	0.843	59.98	0.186	ordered	No domain	no	na	na	na
ARP5	P53946	Y233	YNL059C	essential	0.30989	0.51747	-0.623058	57.1	No	0.859	89.57	0.289	ordered	Actin:Family:CL0108	no	na	na	na
RPC40	P07703	Y266	YPR110C	essential	0.327273	0.152251	0.5575	236	No	0.435	95.11	0.317	ordered	RNA_pol_L:Domain:CL0509	no	na	na	na
HEM4	P06174	Y271	YOR278W	essential	0.333333	0.248802	2.03785	15.6	No	0.18	92.69	0.36	ordered	No domain	no	na	na	na
PAB1	P04147	Y345	YER165W	essential	0.342657	0.661315	0.295434	1976	No	0.098	95.69	0.342	ordered	RRM_1:Domain:CL0221	no	na	na	na
YDR341C	Q05506	Y488	YDR341C	essential	0.345455	0.877222	1.35085	336	No	0.153	96.06	0.22	ordered	No domain	no	na	na	na
TRR1	P29509	Y21	YDR353W	essential	0.375824	0.680179	0.0416197	1255	No	0.412	98.84	0.143	ordered	No domain	yes	PDB/I3D/ECLAIR	5.971	na
NOP53	Q12080	Y417	YPL146C	essential	0.393939	0.394906	-0.639187	163	No	0.369	93.25	0.414	ordered	Nop53:Family:No_clan	no	na	na	na
GLN1	P32288	Y151	YPR035W	essential	0.424176	0.370892	-0.0631411	2524	No	0.635	97.41	0.426	ordered	Gln-synt_C:Domain:CL0286	yes	ECLAIR	na	na
TDA3	P38758	Y374	YHR009C	essential	0.424176	0.560383	0.44527	64.5	No	0.027	98.66	0.268	ordered	DAO:Domain:CL0063	no	na	na	na
REB1	P21538	Y420	YBR049C	essential	0.428571	0.955488	4.59313	123	No	0.039	91.46	0.255	ordered	No domain	no	na	na	na
ATG17	Q06410	Y128	YLR423C	essential	0.43956	0.679047	0.909229	11.2	No	0.525	89.25	0.423	ordered	APG17:Family:No_clan	no	na	na	na
SPC42	P36094	Y55	YKL042W	essential	0.440559	0.956105	-0.155499	22	No	0.588	83.61	0.517	ordered	No domain	no	na	na	na
GLN1	P32288	Y327	YPR035W	essential	0.441758	0.241286	-0.164324	2524	No	0.333	98.78	0.175	ordered	No domain	no	na	na	na
RNR1	P21524	Y232	YER070W	essential	0.472527	0.626304	-0.593323	2603	No	0.51	97.82	0.227	ordered	Ribonuc_red_lgC:Family:CL0339	yes	PDB/ECLAIR	13.542	na
GLN1	P32288	Y158	YPR035W	essential	0.475524	0.75658	1.51648	2524	No	0.031	98.59	0.411	ordered	Gln-synt_C:Domain:CL0286	no	na	na	na
PAB1	P04147	Y101	YER165W	essential	0.48951	0.699808	9.88225	1976	No	0.063	93.6	0.262	ordered	RRM_1:Domain:CL0221	no	na	na	na
DPM1	P14020	Y5	YPR183W	essential	0.572727	0.716427	1.45372	172	No	0.063	98.74	0.253	ordered	No domain	no	na	na	na
LCB2	P40970	Y38	YDR062W	essential	0.608791	0.114599	2.96782	242	No	0.078	96.71	0.335	ordered	No domain	no	na	na	na
TFB1	P32776	Y111	YDR311W	essential	0.731868	0.524036	4.32222	24.3	No	0.125	81.68	0.311	ordered	No domain	no	na	na	na
KAR2	P16474	Y676	YJL034W	essential	NA	0	0	1466	No	0.816	36.19	0.866	disordered	No domain	no	na	na	na
SHP1	P34223	Y100	YBL058W	essential	NA	0.0127607	0	124	Yes	0.671	37.93	0.804	disordered	No domain	no	na	na	na
PCM1	P38628	Y5	YEL058W	essential	NA	0.0173888	-0.170325	164	No	0.318	92.74	0.341	ordered	No domain	no	na	na	na
APC5	Q08683	Y504	YOR249C	essential	NA	0.0191789	0	10.7	No	0.314	41.96	0.337	ordered	No domain	no	na	na	na
LCB2	P40970	Y7	YDR062W	essential	NA	0.0227603	-0.625232	242	No	0.522	81.77	0.631	disordered	No domain	no	na	na	na
YEF3	P16521	Y1037	YLR249W	essential	NA	0.0231281	0	6832	No	0.282	61.8	0.607	disordered	No domain	no	na	na	na
ACC1	Q00955	Y21	YNR016C	essential	NA	0.0242692	0.214025	1237	No	0.09	71.04	0.515	ordered	No domain	no	na	na	na
RPN11	P43588	Y228	YFR004W	essential	NA	0.0263316	0.233878	225	No	0.506	85.99	0.507	ordered	MitMem_reg:Family:No_clan	no	na	na	0.22786
GPI13	Q07830	Y634	YLL031C	essential	NA	0.0273845	0	29.5	No	0.322	43.85	0.499	ordered	No domain	no	na	na	na
PIK1	P39104	Y327	YNL267W	essential	NA	0.0291161	0	14.5	No	0.878	39.68	0.769	disordered	No domain	no	na	na	na
ACS2	P52910	Y249	YLR153C	essential	NA	0.0321363	-0.312067	1085	No	0.224	98.48	0.401	ordered	AMP-binding:Family:CL0378	no	na	na	na
CYS4	P32582	Y453	YGR155W	essential	NA	0.034157	0	1669	No	0.91	27.32	0.529	ordered	No domain	no	na	na	na
KRR1	P25586	Y311	YCL059C	essential	NA	0.0353186	0	195	No	0.792	69.97	0.786	disordered	No domain	no	na	na	na
BPL1	P48445	Y267	YDL141W	essential	NA	0.0353969	0	59.9	No	0.776	50.56	0.262	ordered	BPL_N:Family:CL0014	no	na	na	na
SMC4	Q12267	Y1151	YLR086W	essential	NA	0.0402717	0	18.5	No	0.835	27.79	0.753	disordered	SMC_N:Domain:CL0023	no	na	na	na
USE1	P53146	Y105	YGL098W	essential	NA	0.0429421	0	17.9	No	0.871	38.49	0.743	disordered	Use1:Family:No_clan	no	na	na	na
UGP1	P32861	Y13	YKL035W	essential	NA	0.0495859	0	489	Yes	0.427	58.87	0.549	ordered	No domain	no	na	na	na
RET1	P22276	Y111	YOR207C	essential	NA	0.0500229	0	65.2	No	0.718	57.34	0.346	ordered	RNA_pol_Rpb2_1:Family:No_clan	no	na	na	na
LCB2	P40970	Y558	YDR062W	essential	NA	0.0524661	0.961967	242	No	0.098	89.14	0.256	ordered	No domain	no	na	na	na
UTP22	P53254	Y283	YGR090W	essential	NA	0.0535802	0.25142	190	No	0.263	92.28	0.33	ordered	Nrap:Domain:CL0260	no	na	na	na
FAS2	P19097	Y1744	YPL231W	essential	NA	0.0550441	1.32927	1917	No	0.361	76.51	0.36	ordered	No domain	no	na	na	na
CET1	O13297	Y170	YPL228W	essential	NA	0.0554504	0	51.6	No	0.867	30.01	0.825	disordered	No domain	no	na	na	na
TAF5	P38129	Y355	YBR198C	essential	NA	0.0577216	0	91.6	No	0.914	37.37	0.517	ordered	No domain	no	na	na	na
HRP1	Q99383	Y487	YOL123W	essential	NA	0.058687	0	181	No	0.855	38.47	0.735	disordered	No domain	no	na	na	na
EMW1	P42842	Y27	YNL313C	essential	NA	0.0599901	2.47494	158	No	0.086	89.98	0.269	ordered	No domain	no	na	na	na
NEO1	P40527	Y97	YIL048W	essential	NA	0.0617084	0	27	No	0.671	23.56	0.806	disordered	No domain	no	na	na	na
SPC105	P53148	Y257	YGL093W	essential	NA	0.0636965	0	19.3	No	0.788	37.2	0.744	disordered	No domain	no	na	na	na
RAT1	Q02792	Y889	YOR048C	essential	NA	0.0672352	0	47.5	No	0.384	33.79	0.594	disordered	No domain	no	na	na	na
CBF2	P32504	Y447	YGR140W	essential	NA	0.0688364	0.300186	17.5	No	0.267	88.36	0.256	ordered	NDC10_II:Domain:CL0382	no	na	na	na
CCT8	P47079	Y21	YJL008C	essential	NA	0.0692179	-0.142934	204	No	0.294	79.56	0.381	ordered	No domain	no	na	na	na
DYS1	P38791	Y200	YHR068W	essential	NA	0.0702089	3.80764	440	No	0.145	95.31	0.35	ordered	DS:Domain:CL0085	no	na	na	na
CDC39	P25655	Y168	YCR093W	essential	NA	0.070285	0	133	No	0.49	69.75	0.468	ordered	No domain	no	na	na	na
CDC39	P25655	Y1917	YCR093W	essential	NA	0.070285	6.56514	133	No	0.239	89.25	0.379	ordered	Not1:Family:No_clan	no	na	na	na
CDC27	P38042	Y402	YBL084C	essential	NA	0.0719519	0	17.3	No	0.788	24.08	0.825	disordered	No domain	no	na	na	na
TOR2	P32600	Y1209	YKL203C	essential	NA	0.0755231	0	13.9	No	0.757	38.29	0.638	disordered	No domain	no	na	na	na
ALA1	P40825	Y893	YOR335C	essential	NA	0.0794688	1.70996	1356	No	0.133	95.67	0.233	ordered	DHHA1:Family:No_clan	no	na	na	na
ROM2	P51862	Y149	YLR371W	essential	NA	0.0847389	0	13.3	No	0.839	30.74	0.747	disordered	No domain	no	na	na	na
NUP192	P47054	Y687	YJL039C	essential	NA	0.0850145	-0.265303	81	No	0.8	70.18	0.282	ordered	Nup192:Family:CL0585	no	na	na	na
TUB1	P09733	Y59	YML085C	essential	NA	0.0860709	-0.126638	240	No	0.843	90.19	0.205	ordered	Tubulin:Domain:CL0566	no	na	na	na
UTR1	P21373	Y485	YJR049C	essential	NA	0.0864376	0	33.7	No	0.843	28.4	0.808	disordered	No domain	no	na	na	na
GUK1	P15454	Y157	YDR454C	essential	NA	0.0905756	0.797872	763	No	0.169	96.75	0.323	ordered	Guanylate_kin:Domain:CL0023	no	na	na	na
ADE13	Q05911	Y472	YLR359W	essential	NA	0.0949156	0.0113463	340	No	0.322	97.08	0.444	ordered	No domain	no	na	na	na
CDC53	Q12018	Y546	YDL132W	essential	NA	0.0963544	3.06019	272	No	0.322	88.77	0.392	ordered	Cullin:Family:No_clan	no	na	na	na
SUI2	P20459	Y258	YJR007W	essential	NA	0.0980256	1.5567	440	No	0.365	76.51	0.333	ordered	No domain	no	na	na	na
CNS1	P33313	Y10	YBR155W	essential	NA	0.100971	0	104	No	0.945	50.46	0.686	disordered	No domain	no	na	na	na
ERG8	P24521	Y326	YMR220W	essential	NA	0.104465	2.59046	94.4	No	0.341	93.42	0.293	ordered	No domain	no	na	na	na
USE1	P53146	Y60	YGL098W	essential	NA	0.123526	0.492231	17.9	No	0.231	93.08	0.388	ordered	Use1:Family:No_clan	no	na	na	na
RRP45	Q05636	Y293	YDR280W	essential	NA	0.123953	0	80	No	0.69	62.58	0.552	ordered	No domain	yes	PDB	na	na
STH1	P32597	Y134	YIL126W	essential	NA	0.12501	0.348453	80.3	No	0.588	71.75	0.619	disordered	No domain	no	na	na	na
PRE7	P23724	Y179	YBL041W	essential	NA	0.125614	-0.242603	20.7	No	0.431	97.59	0.432	ordered	Proteasome:Domain:CL0052	no	na	na	-0.158166
DBP2	P24783	Y52	YNL112W	essential	NA	0.127766	0	509	No	0.651	52.68	0.635	disordered	No domain	no	na	na	na
SMC1	P32908	Y79	YFL008W	essential	NA	0.128413	0	70.9	No	0.839	37.89	0.634	disordered	SMC_N:Domain:CL0023	no	na	na	na
TCP1	P12612	Y500	YDR212W	essential	NA	0.130038	0.241655	185	No	0.196	93.87	0.347	ordered	Cpn60_TCP1:Family:No_clan	no	na	na	na
ERG20	P08524	Y79	YJL167W	essential	NA	0.133872	7.00767	466	No	0.012	98.38	0.206	ordered	polyprenyl_synt:Domain:CL0613	no	na	na	na
ARP2	P32381	Y28	YDL029W	essential	NA	0.135395	-1.33013	176	No	0.329	97.7	0.216	ordered	Actin:Family:CL0108	yes	I3D	-0.788	na
SEC23	P15303	Y395	YPR181C	essential	NA	0.137756	0.772476	146	No	0.361	95.39	0.2	ordered	No domain	yes	PDB	-0.48	na
RPB2	P08518	Y137	YOR151C	essential	NA	0.138035	1.48824	242	No	0.18	84.68	0.307	ordered	RNA_pol_Rpb2_1:Family:No_clan	no	na	na	na
SEC17	P32602	Y134	YBL050W	essential	NA	0.138814	-0.0734379	125	No	0.42	97.6	0.223	ordered	SNAP:Domain:CL0020	no	na	na	na
RPT4	P53549	Y70	YOR259C	essential	NA	0.14007	-0.373955	199	No	0.627	92.64	0.533	ordered	No domain	no	na	na	na
MLC1	P53141	Y108	YGL106W	essential	NA	0.144825	-0.276087	86.5	No	0.608	91.27	0.384	ordered	No domain	yes	ECLAIR/I3D	2.271	na
DIP2	Q12220	Y918	YLR129W	essential	NA	0.146066	0	130	No	0.733	51.94	0.583	disordered	No domain	no	na	na	na
RPS3	P05750	Y225	YNL178W	essential	NA	0.147181	-0.253478	1963	No	0.792	80.34	0.777	disordered	No domain	no	na	na	3.94284
NUP159	P40477	Y979	YIL115C	essential	NA	0.152094	0	232	No	0.894	35.09	0.739	disordered	No domain	no	na	na	na
SEC24	P40482	Y214	YIL109C	essential	NA	0.152736	0.896503	117	No	0.306	98.37	0.209	ordered	No domain	no	na	na	na
HEM15	P16622	Y110	YOR176W	essential	NA	0.156309	1.53587	186	No	0.353	98.87	0.24	ordered	Ferrochelatase:Domain:CL0043	no	na	na	na
DED81	P38707	Y30	YHR019C	essential	NA	0.15856	0.465233	498	No	0.153	93.7	0.323	ordered	No domain	no	na	na	na
NMD3	P38861	Y430	YHR170W	essential	NA	0.16089	0	249	No	0.58	53.31	0.573	ordered	No domain	no	na	na	na
ABD1	P32783	Y427	YBR236C	essential	NA	0.162691	0.202567	42.6	No	0.22	91.93	0.485	ordered	No domain	no	na	na	na
TFC3	P34111	Y906	YAL001C	essential	NA	0.163007	0.577948	16.5	No	0.298	86.65	0.302	ordered	No domain	no	na	na	na
PRE7	P23724	Y193	YBL041W	essential	NA	0.163408	0.496757	20.7	No	0.373	91.04	0.43	ordered	Proteasome:Domain:CL0052	no	na	na	na
PCF11	P39081	Y348	YDR228C	essential	NA	0.165305	0	56.3	No	0.627	54.75	0.506	ordered	No domain	no	na	na	na
RPO21	P04050	Y6	YDL140C	essential	NA	0.165436	0	331	No	0.839	69.5	0.569	ordered	No domain	yes	ECLAIR	na	na
ILV3	P39522	Y26	YJR016C	essential	NA	0.170521	-0.804208	1371	No	0.29	98.12	0.483	ordered	No domain	no	na	na	na
TAO3	P40468	Y283	YIL129C	essential	NA	0.171267	0	15.1	No	0.784	22.53	0.747	disordered	No domain	no	na	na	na
RSC30	P38781	Y814	YHR056C	essential	NA	0.177113	0	24.6	No	0.059	43.28	0.449	ordered	No domain	no	na	na	na
MES1	P00958	Y378	YGR264C	essential	NA	0.178314	-0.10046	666	No	0.62	92.89	0.241	ordered	tRNA-synt_1g:Family:CL0039	no	na	na	na
RAT1	Q02792	Y964	YOR048C	essential	NA	0.178919	0	47.5	No	0.937	36.29	0.797	disordered	No domain	no	na	na	na
SRB4	P32569	Y269	YER022W	essential	NA	0.184041	-0.0406852	43.2	No	0.592	88.25	0.57	ordered	Med17:Family:No_clan	no	na	na	0.73108
DBP2	P24783	Y42	YNL112W	essential	NA	0.187744	0	509	No	0.882	34.43	0.775	disordered	No domain	no	na	na	na
SUB2	Q07478	Y203	YDL084W	essential	NA	0.187869	0.812686	650	No	0.302	98.2	0.207	ordered	DEAD:Domain:CL0023	no	na	na	na
SRV2	P17555	Y37	YNL138W	essential	NA	0.192435	0	273	No	0.58	67.95	0.589	disordered	CAP_N:Family:No_clan	no	na	na	na
URB1	P34241	Y8	YKL014C	essential	NA	0.192844	0	68.2	No	0.722	37.55	0.767	disordered	No domain	no	na	na	na
NOP4	P37838	Y342	YPL043W	essential	NA	0.19602	-0.228472	131	No	0.671	94.47	0.279	ordered	RRM_1:Domain:CL0221	no	na	na	na
ERB1	Q04660	Y306	YMR049C	essential	NA	0.197475	0.0311799	193	No	0.796	79.93	0.603	disordered	BOP1NT:Domain:No_clan	no	na	na	na
ROM2	P51862	Y968	YLR371W	essential	NA	0.200144	0	13.3	No	0.686	61.38	0.303	ordered	PH_5:Domain:CL0266	no	na	na	na
CDC60	P26637	Y821	YPL160W	essential	NA	0.200729	0.327123	1181	No	0.231	98.68	0.156	ordered	Anticodon_1:Domain:CL0258	no	na	na	na
TRS31	Q03337	Y165	YDR472W	essential	NA	0.20838	0	25.9	No	0.055	67.27	0.557	ordered	TRAPP:Family:CL0210	no	na	na	na
TRR1	P29509	Y209	YDR353W	essential	NA	0.209123	1.80303	1255	No	0.263	98.51	0.328	ordered	Pyr_redox:Domain:CL0063	no	na	na	na
FAS1	P07149	Y1089	YKL182W	essential	NA	0.211088	2.26364	1976	No	0.322	95.82	0.31	ordered	No domain	no	na	na	na
GFA1	P14742	Y377	YKL104C	essential	NA	0.216365	2.3365	211	No	0.22	93.07	0.338	ordered	No domain	no	na	na	na
RPL5	P26321	Y129	YPL131W	essential	NA	0.219977	2.78303	1843	No	0.322	87.62	0.436	ordered	Ribosomal_L5e:Family:CL0267	no	na	na	na
SUP35	P05453	Y106	YDR172W	essential	NA	0.223016	0	539	No	0.89	37.92	0.82	disordered	No domain	no	na	na	na
TFG1	P41895	Y66	YGR186W	essential	NA	0.22646	0.227912	36	No	0.612	71.2	0.664	disordered	No domain	no	na	na	na
UTP22	P53254	Y286	YGR090W	essential	NA	0.227471	-1.01391	190	No	0.404	92.25	0.307	ordered	Nrap:Domain:CL0260	no	na	na	na
ZWF1	P11412	Y40	YNL241C	essential	NA	0.23676	-0.0386708	369	No	0.475	95.45	0.145	ordered	G6PD_N:Domain:CL0063	no	na	na	na
MCM3	P24279	Y642	YEL032W	essential	NA	0.243007	0	78.7	No	0.549	58.94	0.322	ordered	No domain	no	na	na	na
POB3	Q04636	Y379	YML069W	essential	NA	0.247652	1.15029	148	No	0.565	84.15	0.351	ordered	No domain	no	na	na	na
PRP43	P53131	Y639	YGL120C	essential	NA	0.249648	-0.00698903	197	No	0.529	91.68	0.29	ordered	No domain	yes	ECLAIR	na	na
PRE5	P40302	Y59	YMR314W	essential	NA	0.250169	0.324728	229	No	0.306	93.94	0.296	ordered	Proteasome:Domain:CL0052	no	na	na	na
SRP101	P32916	Y137	YDR292C	essential	NA	0.251685	0	61.3	No	0.553	57.72	0.405	ordered	SRX:Domain:CL0431	yes	PDB	-0.175	1.01738
PAB1	P04147	Y419	YER165W	essential	NA	0.254219	-0.30632	1976	No	0.647	76.74	0.522	ordered	No domain	no	na	na	na
FRQ1	Q06389	Y163	YDR373W	essential	NA	0.257187	0.306538	34.2	No	0.439	94.88	0.314	ordered	EF-hand_1:Domain:CL0220	no	na	na	na
RFA1	P22336	Y610	YAR007C	essential	NA	0.266051	2.23798	131	No	0.165	90.55	0.48	ordered	Rep_fac-A_C:Family:CL0021	no	na	na	0.27126
DBP6	P53734	Y165	YNR038W	essential	NA	0.267375	0.172149	60	No	0.447	86.66	0.359	ordered	No domain	no	na	na	na
VTC4	P47075	Y17	YJL012C	essential	NA	0.270474	-0.345768	215	No	0.694	91.03	0.31	ordered	No domain	no	na	na	na
SUB2	Q07478	Y56	YDL084W	essential	NA	0.271536	0	650	Yes	0.922	34.42	0.663	disordered	No domain	no	na	na	na
MYO1	P08964	Y1765	YHR023W	essential	NA	0.273078	0	26.8	No	0.573	68.89	0.554	ordered	No domain	no	na	na	na
RPN2	P32565	Y788	YIL075C	essential	NA	0.274794	1.12617	560	No	0.251	85.82	0.547	ordered	RPN2_C:Domain:No_clan	no	na	na	na
NPL3	Q01560	Y192	YDR432W	essential	NA	0.276148	0.896064	642	No	0.318	90.32	0.349	ordered	No domain	no	na	na	na
RNA14	P25298	Y540	YMR061W	essential	NA	0.285037	-0.351387	51.6	No	0.522	95.75	0.343	ordered	Suf:Family:CL0020	no	na	na	na
ARP4	P80428	Y223	YJL081C	essential	NA	0.285899	-0.223479	26	No	0.224	95.02	0.376	ordered	Actin:Family:CL0108	yes	PDB	na	na
TDA3	P38758	Y429	YHR009C	essential	NA	0.290964	1.10832	64.5	No	0.212	98.22	0.243	ordered	DAO:Domain:CL0063	no	na	na	na
FAS2	P19097	Y677	YPL231W	essential	NA	0.293131	0.883308	1917	No	0.161	97.77	0.204	ordered	No domain	no	na	na	na
TPI1	P00942	Y101	YDR050C	essential	NA	0.293843	-0.179182	3004	No	0.694	97.42	0.211	ordered	TIM:Domain:CL0036	yes	PDB/ECLAIR	-0.073	na
SWI1	P09547	Y777	YPL016W	essential	NA	0.294177	0	17.7	No	0.859	36.34	0.646	disordered	No domain	no	na	na	na
RPL30	P14120	Y68	YGL030W	essential	NA	0.294383	1.0531	1604	No	0.114	94.71	0.301	ordered	Ribosomal_L7Ae:Domain:CL0101	no	na	na	na
FAL1	Q12099	Y117	YDR021W	essential	NA	0.296062	0.780284	19.9	No	0.267	96.78	0.194	ordered	DEAD:Domain:CL0023	no	na	na	na
DBP5	P20449	Y71	YOR046C	essential	NA	0.297882	0	329	No	0.188	54.41	0.537	ordered	No domain	no	na	na	na
PGA3	Q12746	Y269	YML125C	essential	NA	0.298752	0.0990861	188	No	0.278	96.03	0.263	ordered	NAD_binding_1:Domain:CL0091	no	na	na	na
SNP1	Q00916	Y32	YIL061C	essential	NA	0.299244	-0.695132	14.1	No	0.812	92.57	0.693	disordered	U1snRNP70_N:Family:CL0221	no	na	na	na
STH1	P32597	Y93	YIL126W	essential	NA	0.303479	-0.0351901	80.3	No	0.537	86.46	0.445	ordered	No domain	no	na	na	na
MED4	Q12343	Y94	YOR174W	essential	NA	0.304833	-0.452677	50.2	No	0.529	95.91	0.478	ordered	Med4:Family:No_clan	no	na	na	2.48742
TCP1	P12612	Y393	YDR212W	essential	NA	0.305932	1.59646	185	No	0.435	84.28	0.171	ordered	Cpn60_TCP1:Family:No_clan	yes	ECLAIR/I3D	1.387	na
RPC40	P07703	Y282	YPR110C	essential	NA	0.310001	0.466877	236	No	0.396	92	0.296	ordered	RNA_pol_L:Domain:CL0509	yes	ECLAIR	na	na
PSA1	P41940	Y10	YDL055C	essential	NA	0.310651	-0.308212	3186	No	0.596	81.63	0.191	ordered	NTP_transferase:Family:CL0110	yes	ECLAIR	na	na
ROK1	P45818	Y26	YGL171W	essential	NA	0.316315	0	30.8	No	0.871	33.25	0.831	disordered	No domain	no	na	na	na
MED7	Q08278	Y112	YOL135C	essential	NA	0.320247	-0.241871	30	No	0.173	78.29	0.417	ordered	Med7:Family:No_clan	yes	PDB	-0.313	-0.20566
PUP1	P25043	Y219	YOR157C	essential	NA	0.32096	-0.535905	163	No	0.412	98.64	0.458	ordered	No domain	no	na	na	na
NPA3	P47122	Y262	YJR072C	essential	NA	0.323145	0.200079	101	No	0.608	82.24	0.371	ordered	No domain	no	na	na	0.05778
SPT6	P23615	Y1213	YGR116W	essential	NA	0.324928	0	196	No	0.529	49.66	0.38	ordered	No domain	no	na	na	na
SHQ1	P40486	Y86	YIL104C	essential	NA	0.327845	-0.556517	36.3	No	0.588	87.55	0.21	ordered	No domain	no	na	na	na
SAS10	Q12136	Y475	YDL153C	essential	NA	0.328499	0	32.1	No	0.796	57.73	0.629	disordered	No domain	no	na	na	na
NPL4	P33755	Y501	YBR170C	essential	NA	0.329792	-0.126026	66.3	No	0.357	95.37	0.303	ordered	NPL4:Family:CL0366	no	na	na	na
HEM13	P11353	Y75	YDR044W	essential	NA	0.331888	0.121846	94.5	No	0.341	93.16	0.212	ordered	Coprogen_oxidas:Family:No_clan	yes	PDB	0.019	na
SRV2	P17555	Y33	YNL138W	essential	NA	0.335035	-0.243661	273	No	0.71	72.43	0.538	ordered	CAP_N:Family:No_clan	no	na	na	na
SEC8	P32855	Y495	YPR055W	essential	NA	0.335187	0	23.4	No	0.792	48.57	0.576	ordered	No domain	no	na	na	na
CDC19	P00549	Y57	YAL038W	essential	NA	0.336632	2.53449	16568	No	0.29	97.79	0.207	ordered	PK:Family:CL0151	yes	ECLAIR	na	na
EFB1	P32471	Y45	YAL003W	essential	NA	0.339724	0.954845	2529	No	0.29	93.02	0.38	ordered	No domain	no	na	na	na
TDA3	P38758	Y431	YHR009C	essential	NA	0.34221	1.15584	64.5	No	0.165	98.24	0.245	ordered	DAO:Domain:CL0063	no	na	na	na
DED81	P38707	Y207	YHR019C	essential	NA	0.3441	0.116796	498	No	0.165	98.02	0.358	ordered	tRNA_anti-codon:Domain:CL0021	yes	ECLAIR	na	na
TAH18	Q12181	Y376	YPR048W	essential	NA	0.346107	1.6923	18.3	No	0.349	85.98	0.236	ordered	FAD_binding_1:Domain:CL0076	no	na	na	na
SRM1	P21827	Y374	YGL097W	essential	NA	0.348021	1.3787	213	No	0.353	94.86	0.324	ordered	No domain	no	na	na	-0.4571
CCT6	P39079	Y386	YDR188W	essential	NA	0.350621	-0.198207	147	No	0.396	85.88	0.137	ordered	Cpn60_TCP1:Family:No_clan	no	na	na	1.03382
RBA50	Q04418	Y282	YDR527W	essential	NA	0.351155	1.06528	41.7	No	0.357	75.3	0.47	ordered	No domain	no	na	na	na
YDR341C	Q05506	Y359	YDR341C	essential	NA	0.354374	0.251592	336	No	0.29	97.81	0.159	ordered	tRNA-synt_1d:Family:CL0039	no	na	na	na
QRI1	P43123	Y360	YDL103C	essential	NA	0.35609	0.562227	185	No	0.098	96.54	0.359	ordered	UDPGP:Family:CL0110	no	na	na	na
RAT1	Q02792	Y433	YOR048C	essential	NA	0.356268	0	47.5	No	0.525	61.32	0.526	ordered	XRN_M:Domain:No_clan	no	na	na	na
PSE1	P32337	Y806	YMR308C	essential	NA	0.359142	3.09494	125	No	0.247	94.06	0.3	ordered	No domain	no	na	na	na
RPS31	P05759	Y105	YLR167W	essential	NA	0.362188	-0.328157	2208	No	0.192	91.99	0.598	disordered	Ribosomal_S27:Domain:CL0167	yes	ECLAIR	na	na
RPN11	P43588	Y230	YFR004W	essential	NA	0.365201	0.20089	225	No	0.616	90	0.49	ordered	MitMem_reg:Family:No_clan	no	na	na	1.53318
THS1	P04801	Y244	YIL078W	essential	NA	0.36646	-0.518984	820	No	0.345	95.55	0.286	ordered	No domain	yes	ECLAIR	na	na
RPA190	P10964	Y314	YOR341W	essential	NA	0.367867	-0.593487	657	No	0.271	85.38	0.35	ordered	RNA_pol_Rpb1_1:Domain:No_clan	no	na	na	na
COP1	P53622	Y822	YDL145C	essential	NA	0.367938	0	677	No	0.286	61.82	0.498	ordered	COPI_C:Family:CL0020	no	na	na	na
THS1	P04801	Y656	YIL078W	essential	NA	0.368253	-0.883607	820	No	0.302	97.9	0.332	ordered	HGTP_anticodon:Domain:CL0458	no	na	na	na
PRE6	P40303	Y108	YOL038W	essential	NA	0.370777	1.96325	192	No	0.337	98.02	0.285	ordered	Proteasome:Domain:CL0052	no	na	na	na
RPN2	P32565	Y866	YIL075C	essential	NA	0.371852	1.56591	560	No	0.157	89.88	0.322	ordered	RPN2_C:Domain:No_clan	no	na	na	na
DNA2	P38859	Y618	YHR164C	essential	NA	0.374421	-0.511955	30.8	No	0.8	75.6	0.338	ordered	Dna2:Family:CL0236	no	na	na	na
DCP2	P53550	Y885	YNL118C	essential	NA	0.375038	0	167	No	0.796	32.97	0.725	disordered	No domain	no	na	na	na
ARB1	P40024	Y106	YER036C	essential	NA	0.377077	0.721237	549	No	0.29	94.73	0.233	ordered	ABC_tran:Domain:CL0023	no	na	na	na
CDC19	P00549	Y101	YAL038W	essential	NA	0.381579	0.773236	16568	No	0.188	95.49	0.263	ordered	PK:Family:CL0151	no	na	na	na
CYR1	P08678	Y1401	YJL005W	essential	NA	0.382139	0	36.3	No	0.651	63.05	0.165	ordered	PP2C:Family:CL0238	no	na	na	na
RFA1	P22336	Y32	YAR007C	essential	NA	0.390134	0.433178	131	No	0.173	91.71	0.372	ordered	No domain	no	na	na	na
PCF11	P39081	Y339	YDR228C	essential	NA	0.391326	0	56.3	No	0.463	68.67	0.502	ordered	No domain	no	na	na	na
PEX32	P38292	Y394	YBR168W	essential	NA	0.392082	-0.144775	10.1	No	0.749	88.12	0.324	ordered	Pex24p:Family:CL0484	no	na	na	na
PKC1	P24583	Y236	YBL105C	essential	NA	0.392127	0.920996	40.5	No	0.027	93.56	0.349	ordered	C2:Domain:CL0154	no	na	na	na
MAK16	P10962	Y291	YAL025C	essential	NA	0.393874	-0.33253	56	No	0.741	70.4	0.816	disordered	No domain	no	na	na	na
WRS1	Q12109	Y321	YOL097C	essential	NA	0.394128	0.388665	312	No	0.255	94.88	0.333	ordered	tRNA-synt_1b:Family:CL0039	yes	PDB	na	na
LCB2	P40970	Y186	YDR062W	essential	NA	0.39786	2.11166	242	No	0.231	94.42	0.35	ordered	Aminotran_1_2:Domain:CL0061	no	na	na	na
RPO31	P04051	Y489	YOR116C	essential	NA	0.398464	-0.163244	110	No	0.306	96.91	0.231	ordered	RNA_pol_Rpb1_2:Domain:No_clan	no	na	na	na
SUI1	P32911	Y25	YNL244C	essential	NA	0.401853	-0.0682713	752	No	0.298	87.53	0.535	ordered	SUI1:Domain:No_clan	yes	ECLAIR	na	na
CHC1	P22137	Y1143	YGL206C	essential	NA	0.403114	2.32773	655	No	0.118	76.93	0.279	ordered	Clathrin:Family:CL0020	no	na	na	na
RRP9	Q06506	Y236	YPR137W	essential	NA	0.405623	3.75633	72.2	No	0.114	96.89	0.231	ordered	No domain	yes	PDB	na	na
SEC9	P40357	Y284	YGR009C	essential	NA	0.406797	0	9.6	No	0.894	39.41	0.845	disordered	No domain	no	na	na	na
FRS2	P15625	Y56	YFL022C	essential	NA	0.407685	1.49524	309	No	0.153	86.97	0.315	ordered	No domain	no	na	na	na
SAD1	P43589	Y29	YFR005C	essential	NA	0.414713	0.298995	15.6	No	0.4	82.48	0.42	ordered	No domain	no	na	na	na
RPA135	P22138	Y1098	YPR010C	essential	NA	0.416978	-0.615273	294	No	0.404	94.69	0.271	ordered	RNA_pol_Rpb2_7:Domain:No_clan	yes	ECLAIR	na	na
PRP40	P33203	Y118	YKL012W	essential	NA	0.417968	0	15	No	0.737	49.37	0.672	disordered	No domain	no	na	na	na
SSC1	P0CS90	Y158	YJR045C	essential	NA	0.420057	1.902	890	No	0.369	95.93	0.199	ordered	HSP70:Family:CL0108	yes	I3D	na	na
TIF4631	P39935	Y36	YGR162W	essential	NA	0.42371	0	369	No	0.839	37.66	0.785	disordered	No domain	no	na	na	na
NSA1	P53136	Y366	YGL111W	essential	NA	0.426075	4.74414	69.2	No	0.086	97.84	0.197	ordered	No domain	no	na	na	na
CDC11	P32458	Y359	YJR076C	essential	NA	0.426279	0	73.9	No	0.675	60.62	0.665	disordered	No domain	no	na	na	na
TAF6	P53040	Y8	YGL112C	essential	NA	0.427872	0	69.1	No	0.918	58.5	0.614	disordered	No domain	no	na	na	na
CBF5	P33322	Y386	YLR175W	essential	NA	0.428385	0	335	No	0.212	67.15	0.526	ordered	No domain	no	na	na	na
EMG1	Q06287	Y220	YLR186W	essential	NA	0.433065	-0.0490571	252	No	0.224	91.47	0.335	ordered	EMG1:Family:CL0098	no	na	na	na
SPN1	Q06505	Y153	YPR133C	essential	NA	0.433325	1.06246	68.4	No	0.49	94.53	0.437	ordered	No domain	yes	PDB/ECLAIR	na	na
DPS1	P04802	Y466	YLL018C	essential	NA	0.435214	-0.154295	823	No	0.082	98.63	0.175	ordered	tRNA-synt_2:Domain:CL0040	no	na	na	na
EMG1	Q06287	Y65	YLR186W	essential	NA	0.436409	0.164042	252	No	0.416	91.69	0.386	ordered	EMG1:Family:CL0098	no	na	na	na
RPL32	P38061	Y92	YBL092W	essential	NA	0.437247	-0.369252	1929	Yes	0.275	96.19	0.344	ordered	Ribosomal_L32e:Family:No_clan	no	na	na	na
AFG2	P32794	Y514	YLR397C	essential	NA	0.437289	0.227773	46.6	No	0.494	81.42	0.355	ordered	No domain	yes	ECLAIR	na	na
RPS3	P05750	Y87	YNL178W	essential	NA	0.439351	1.46676	1963	No	0.447	96.36	0.343	ordered	KH_2:Domain:CL0007	no	na	na	0.0985
ECM16	Q04217	Y1210	YMR128W	essential	NA	0.440556	1.6419	66.7	No	0.114	89.91	0.296	ordered	No domain	no	na	na	na
NHP2	P32495	Y20	YDL208W	essential	NA	0.440804	-0.119957	242	No	0.122	70.91	0.549	ordered	No domain	no	na	na	na
PRP28	P23394	Y158	YDR243C	essential	NA	0.44578	-1.68546	15.2	No	0.251	90.36	0.339	ordered	No domain	no	na	na	na
CDC19	P00549	Y59	YAL038W	essential	NA	0.446211	1.97135	16568	No	0.239	97.95	0.211	ordered	PK:Family:CL0151	yes	ECLAIR	na	na
SPC34	P36131	Y234	YKR037C	essential	NA	0.45367	0.681726	16.8	No	0.443	86.47	0.485	ordered	DASH_Spc34:Family:No_clan	no	na	na	na
LAS17	Q12446	Y171	YOR181W	essential	NA	0.455291	0	37.2	No	0.745	60.77	0.643	disordered	No domain	no	na	na	0.274928
RPN5	Q12250	Y13	YDL147W	essential	NA	0.4591	0	330	No	0.169	62.44	0.531	ordered	No domain	no	na	na	na
CYS3	P31373	Y48	YAL012W	essential	NA	0.459697	2.17913	750	No	0.176	94.89	0.345	ordered	Cys_Met_Meta_PP:Domain:CL0061	yes	PDB/ECLAIR	na	na
USE1	P53146	Y53	YGL098W	essential	NA	0.459924	-0.512636	17.9	No	0.204	86.42	0.397	ordered	Use1:Family:No_clan	no	na	na	na
SRP14	P38985	Y57	YDL092W	essential	NA	0.462044	0.37827	77.8	No	0.239	82.06	0.461	ordered	SRP14:Domain:CL0623	no	na	na	na
HSP60	P19882	Y510	YLR259C	essential	NA	0.465369	1.66787	1022	No	0.212	96.4	0.208	ordered	Cpn60_TCP1:Family:No_clan	no	na	na	na
CCT4	P39078	Y257	YDL143W	essential	NA	0.465856	0.222533	221	No	0.667	84.3	0.55	ordered	Cpn60_TCP1:Family:No_clan	yes	ECLAIR	na	na
ACC1	Q00955	Y1057	YNR016C	essential	NA	0.467468	0	1237	No	0.957	44.87	0.452	ordered	ACC_central:Family:No_clan	yes	PDB/ECLAIR	na	na
MES1	P00958	Y310	YGR264C	essential	NA	0.467512	0.235597	666	No	0.122	98.43	0.248	ordered	tRNA-synt_1g:Family:CL0039	no	na	na	na
ADE13	Q05911	Y7	YLR359W	essential	NA	0.469335	-0.312029	340	No	0.796	95.12	0.524	ordered	No domain	yes	ECLAIR	na	na
RPS20	P38701	Y90	YHL015W	essential	NA	0.469614	-0.671834	3145	No	0.22	95.07	0.302	ordered	Ribosomal_S10:Family:No_clan	no	na	na	na
CCL1	P37366	Y362	YPR025C	essential	NA	0.472293	0.435792	46.3	No	0.243	88.09	0.272	ordered	No domain	no	na	na	na
RPO21	P04050	Y792	YDL140C	essential	NA	0.476533	-0.107152	331	No	0.247	94.32	0.241	ordered	RNA_pol_Rpb1_4:Domain:No_clan	no	na	na	na
PMI40	P29952	Y12	YER003C	essential	NA	0.478312	-1.06084	342	No	0.263	97.84	0.294	ordered	PMI_typeI:Family:CL0029	no	na	na	na
ECM16	Q04217	Y120	YMR128W	essential	NA	0.479084	0	66.7	No	0.608	53	0.591	disordered	No domain	no	na	na	na
RPN7	Q06103	Y24	YPR108W	essential	NA	0.479627	1.12495	310	No	0.118	83.88	0.28	ordered	No domain	no	na	na	na
CDC21	P06785	Y135	YOR074C	essential	NA	0.482036	18.2151	34.1	No	0.047	98.18	0.335	ordered	Thymidylat_synt:Domain:No_clan	no	na	na	na
RLI1	Q03195	Y600	YDR091C	essential	NA	0.486877	1.10197	387	No	0.11	89.3	0.488	ordered	No domain	no	na	na	na
FAS2	P19097	Y1513	YPL231W	essential	NA	0.487752	2.76487	1917	No	0.145	94.75	0.212	ordered	Ketoacyl-synt_C:Domain:CL0046	no	na	na	na
SUB2	Q07478	Y166	YDL084W	essential	NA	0.488317	-0.905142	650	No	0.102	96.92	0.279	ordered	DEAD:Domain:CL0023	yes	ECLAIR	na	na
NPL4	P33755	Y371	YBR170C	essential	NA	0.494961	1.37538	66.3	No	0.114	94.09	0.168	ordered	NPL4:Family:CL0366	no	na	na	na
DED81	P38707	Y506	YHR019C	essential	NA	0.499335	0.526473	498	No	0.6	97.36	0.34	ordered	tRNA-synt_2:Domain:CL0040	yes	ECLAIR	na	na
EBP2	P36049	Y71	YKL172W	essential	NA	0.499877	0	70.8	No	0.82	42.54	0.702	disordered	No domain	no	na	na	na
HSP60	P19882	Y382	YLR259C	essential	NA	0.499885	-0.517581	1022	No	0.455	80.2	0.357	ordered	Cpn60_TCP1:Family:No_clan	yes	ECLAIR	na	na
INO80	P53115	Y70	YGL150C	essential	NA	0.50214	0	54.8	No	0.455	68.57	0.426	ordered	No domain	no	na	na	na
ILV3	P39522	Y339	YJR016C	essential	NA	0.505174	0.420094	1371	No	0.22	95.76	0.131	ordered	ILVD_EDD:Family:No_clan	no	na	na	na
RSC8	P43609	Y58	YFR037C	essential	NA	0.507516	-0.209887	184	No	0.745	79.49	0.653	disordered	No domain	no	na	na	na
RVB2	Q12464	Y212	YPL235W	essential	NA	0.509109	0	128	No	0.655	49.7	0.489	ordered	TIP49:Domain:CL0023	yes	ECLAIR	na	na
NPA3	P47122	Y336	YJR072C	essential	NA	0.509265	0	101	No	0.514	42.03	0.688	disordered	No domain	no	na	na	na
CCL1	P37366	Y40	YPR025C	essential	NA	0.510533	-0.20533	46.3	No	0.486	75.55	0.53	ordered	No domain	no	na	na	1.94598
RPT1	P33299	Y40	YKL145W	essential	NA	0.511075	0	205	No	0.78	65.28	0.576	ordered	No domain	yes	ECLAIR	na	na
FAS2	P19097	Y466	YPL231W	essential	NA	0.511076	1.76136	1917	No	0.114	92.34	0.31	ordered	FAS_I_H:Domain:No_clan	no	na	na	na
VPS34	P22543	Y281	YLR240W	essential	NA	0.513234	-0.369573	26.3	No	0.592	74.52	0.513	ordered	No domain	no	na	na	na
SEC23	P15303	Y734	YPR181C	essential	NA	0.517991	0	146	No	0.682	46.48	0.422	ordered	No domain	yes	PDB	1.252	0.80244
BRR2	P32639	Y195	YER172C	essential	NA	0.518435	5.60199	37.4	No	0.137	72.6	0.515	ordered	No domain	no	na	na	na
RPL15A	P05748	Y127	YLR029C	essential	NA	0.519092	-0.890615	1614	No	0.231	98.46	0.151	ordered	Ribosomal_L15e:Family:CL0652	no	na	na	na
FAS1	P07149	Y1762	YKL182W	essential	NA	0.521253	1.67434	1976	No	0.161	93.49	0.315	ordered	Acyl_transf_1:Domain:CL0323	no	na	na	na
RPO21	P04050	Y1362	YDL140C	essential	NA	0.524348	1.3086	331	No	0.243	87.4	0.16	ordered	RNA_pol_Rpb1_5:Domain:No_clan	yes	ECLAIR	na	na
RPL10	P41805	Y75	YLR075W	essential	NA	0.528459	0.202519	2391	No	0.176	98.3	0.241	ordered	Ribosomal_L16:Family:No_clan	no	na	na	na
ROM2	P51862	Y826	YLR371W	essential	NA	0.529006	-0.309894	13.3	No	0.333	92.86	0.305	ordered	RhoGEF:Domain:No_clan	no	na	na	na
RPN2	P32565	Y75	YIL075C	essential	NA	0.531981	-0.321737	560	No	0.365	87.65	0.21	ordered	No domain	no	na	na	na
PRE10	P21242	Y119	YOR362C	essential	NA	0.533358	-1.01394	301	No	0.2	98.79	0.245	ordered	Proteasome:Domain:CL0052	yes	I3D	0.386	na
YNL247W	P53852	Y762	YNL247W	essential	NA	0.533521	1.62235	382	No	0.239	80.08	0.513	ordered	No domain	no	na	na	na
SWI1	P09547	Y1229	YPL016W	essential	NA	0.534739	0	17.7	No	0.533	52.33	0.399	ordered	No domain	no	na	na	na
CKS1	P20486	Y39	YBR135W	essential	NA	0.536543	-0.358915	79.9	No	0.314	97.77	0.323	ordered	CKS:Domain:No_clan	yes	PDB/ECLAIR	0.056	na
NUP49	Q02199	Y325	YGL172W	essential	NA	0.536613	-0.104404	79	No	0.565	94.11	0.53	ordered	No domain	no	na	na	0.443
MAS1	P10507	Y224	YLR163C	essential	NA	0.537427	-0.381365	43.6	No	0.263	98.46	0.256	ordered	Peptidase_M16_C:Domain:CL0094	no	na	na	na
USE1	P53146	Y49	YGL098W	essential	NA	0.538886	1.60535	17.9	No	0.102	82.49	0.454	ordered	Use1:Family:No_clan	no	na	na	na
SNP1	Q00916	Y30	YIL061C	essential	NA	0.5398	-0.0570256	14.1	No	0.655	92.54	0.713	disordered	U1snRNP70_N:Family:CL0221	no	na	na	na
NOG1	Q02892	Y205	YPL093W	essential	NA	0.540714	-0.168065	418	No	0.302	83.61	0.293	ordered	No domain	no	na	na	na
UFD1	P53044	Y244	YGR048W	essential	NA	0.541223	0	92.4	No	0.208	67.78	0.423	ordered	No domain	no	na	na	na
RSC58	Q07979	Y48	YLR033W	essential	NA	0.542323	-1.10473	611	No	0.263	88.86	0.339	ordered	Bromodomain:Domain:No_clan	no	na	na	0.7227
AVO1	Q08236	Y76	YOL078W	essential	NA	0.543029	0	10.7	No	0.573	64.76	0.423	ordered	No domain	no	na	na	na
RPN6	Q12377	Y306	YDL097C	essential	NA	0.550218	1.6509	347	No	0.098	84.63	0.221	ordered	PCI:Domain:CL0123	no	na	na	na
TFA2	P36145	Y243	YKR062W	essential	NA	0.552334	-0.307837	25.4	No	0.29	81.32	0.453	ordered	TFA2_Winged_2:Domain:CL0123	no	na	na	0.6583
POL31	P46957	Y54	YJR006W	essential	NA	0.553212	-0.281228	15.7	No	0.557	90.91	0.387	ordered	DNA_pol_D_N:Domain:CL0021	yes	ECLAIR	na	na
MGE1	P38523	Y44	YOR232W	essential	NA	0.556544	0	154	No	0.851	47.87	0.814	disordered	No domain	no	na	na	na
RPP0	P05317	Y22	YLR340W	essential	NA	0.557618	1.00545	1788	No	0.157	92.06	0.259	ordered	Ribosomal_L10:Family:No_clan	no	na	na	na
RPT4	P53549	Y434	YOR259C	essential	NA	0.558232	0	199	No	0.208	58.66	0.557	ordered	No domain	no	na	na	na
RPO31	P04051	Y735	YOR116C	essential	NA	0.559789	1.02679	110	No	0.043	94.06	0.309	ordered	No domain	no	na	na	na
PCM1	P38628	Y274	YEL058W	essential	NA	0.562208	1.37559	164	No	0.118	96.48	0.275	ordered	No domain	no	na	na	na
FAS2	P19097	Y90	YPL231W	essential	NA	0.563497	-0.40448	1917	No	0.659	79.88	0.524	ordered	No domain	yes	ECLAIR	na	na
KRS1	P15180	Y73	YDR037W	essential	NA	0.56363	-0.646834	1222	No	0.063	93.99	0.337	ordered	No domain	no	na	na	na
NOP58	Q12499	Y3	YOR310C	essential	NA	0.56504	2.69568	491	No	0.051	87.57	0.08	ordered	NOP5NT:Domain:No_clan	no	na	na	na
ACS2	P52910	Y525	YLR153C	essential	NA	0.56643	2.61987	1085	No	0.051	97.56	0.145	ordered	AMP-binding:Family:CL0378	no	na	na	na
CDC48	P25694	Y780	YDL126C	essential	NA	0.566908	1.79479	999	No	0.153	81.7	0.445	ordered	Vps4_C:Domain:CL0671	no	na	na	na
RPP0	P05317	Y11	YLR340W	essential	NA	0.567066	1.24482	1788	No	0.102	91.41	0.458	ordered	Ribosomal_L10:Family:No_clan	no	na	na	5.00258
MAS2	P11914	Y219	YHR024C	essential	NA	0.568137	0.943176	260	No	0.157	98.7	0.344	ordered	Peptidase_M16_C:Domain:CL0094	no	na	na	na
HRR25	P29295	Y51	YPL204W	essential	NA	0.569264	-0.13766	75.2	No	0.294	96.87	0.289	ordered	Pkinase:Domain:CL0016	yes	ECLAIR	na	na
PSF1	Q12488	Y2	YDR013W	essential	NA	0.570089	-0.210387	10	No	0.533	79.75	0.362	ordered	No domain	no	na	na	3.5709
PRE1	P22141	Y117	YER012W	essential	NA	0.570289	0.30229	107	No	0.012	98.79	0.239	ordered	Proteasome:Domain:CL0052	no	na	na	na
HTS1	P07263	Y269	YPR033C	essential	NA	0.571236	4.93479	377	No	0.047	96.79	0.288	ordered	tRNA-synt_His:Domain:CL0040	no	na	na	na
SUP35	P05453	Y660	YDR172W	essential	NA	0.571681	0.799997	539	No	0.267	86.14	0.234	ordered	GTP_EFTU_D3:Domain:No_clan	no	na	na	na
MPE1	P35728	Y260	YKL059C	essential	NA	0.574822	-0.266301	26.3	No	0.537	80.31	0.511	ordered	No domain	no	na	na	na
YHR020W	P38708	Y521	YHR020W	essential	NA	0.574882	-0.519728	591	No	0.408	89.35	0.27	ordered	HGTP_anticodon:Domain:CL0458	no	na	na	na
FAS2	P19097	Y1237	YPL231W	essential	NA	0.575382	1.81189	1917	No	0.235	95.31	0.081	ordered	ketoacyl-synt:Domain:CL0046	no	na	na	na
MCM4	P30665	Y836	YPR019W	essential	NA	0.576248	6.04476	83.5	No	0.09	71.97	0.245	ordered	No domain	no	na	na	na
SHP1	P34223	Y394	YBL058W	essential	NA	0.579147	2.68613	124	No	0.184	92.46	0.441	ordered	UBX:Domain:CL0072	no	na	na	na
SEC24	P40482	Y181	YIL109C	essential	NA	0.58002	1.11106	117	No	0.063	98.73	0.205	ordered	No domain	no	na	na	na
ARB1	P40024	Y191	YER036C	essential	NA	0.581366	-0.240079	549	No	0.353	88.3	0.392	ordered	ABC_tran:Domain:CL0023	no	na	na	na
CYS4	P32582	Y248	YGR155W	essential	NA	0.581914	1.64521	1669	No	0.102	90.97	0.289	ordered	PALP:Family:CL0063	yes	ECLAIR	na	na
RPS3	P05750	Y120	YNL178W	essential	NA	0.583242	-0.98938	1963	No	0.557	97.82	0.328	ordered	Ribosomal_S3_C:Domain:No_clan	yes	ECLAIR/PDB	3.418	na
TRR1	P29509	Y246	YDR353W	essential	NA	0.58827	15.5363	1255	No	0.012	97.49	0.261	ordered	No domain	no	na	na	na
RAP1	P11938	Y417	YNL216W	essential	NA	0.59061	-2.13967	68.2	No	0.192	96.68	0.368	ordered	No domain	no	na	na	na
CBF5	P33322	Y170	YLR175W	essential	NA	0.593198	0.255268	335	No	0.467	97.44	0.392	ordered	TruB_N:Family:CL0649	yes	ECLAIR	na	na
FAS2	P19097	Y575	YPL231W	essential	NA	0.594939	-0.262363	1917	No	0.157	73.93	0.485	ordered	No domain	no	na	na	na
TRS31	Q03337	Y22	YDR472W	essential	NA	0.597765	0	25.9	No	0.639	49.63	0.748	disordered	No domain	no	na	na	na
SEC18	P18759	Y280	YBR080C	essential	NA	0.597993	1.14972	121	No	0.141	91.57	0.233	ordered	AAA:Domain:CL0023	no	na	na	na
DYS1	P38791	Y35	YHR068W	essential	NA	0.598816	-0.61561	440	No	0.608	95.64	0.507	ordered	No domain	yes	ECLAIR	na	na
RPO21	P04050	Y465	YDL140C	essential	NA	0.599563	-0.308667	331	No	0.663	95.4	0.162	ordered	RNA_pol_Rpb1_2:Domain:No_clan	yes	ECLAIR	na	na
TAF12	Q03761	Y217	YDR145W	essential	NA	0.601275	-2.08429	68.5	No	0.043	92.12	0.313	ordered	No domain	no	na	na	na
SEC17	P32602	Y80	YBL050W	essential	NA	0.602308	6.8174	125	No	0.047	98.77	0.244	ordered	SNAP:Domain:CL0020	no	na	na	na
PGA3	Q12746	Y123	YML125C	essential	NA	0.603576	0.566572	188	No	0.545	94.16	0.321	ordered	FAD_binding_6:Domain:CL0076	yes	ECLAIR	na	na
SEC7	P11075	Y1077	YDR170C	essential	NA	0.606844	0.158623	308	No	0.239	82.13	0.367	ordered	No domain	no	na	na	na
ERG20	P08524	Y63	YJL167W	essential	NA	0.611772	0.617363	466	No	0.114	98.6	0.206	ordered	polyprenyl_synt:Domain:CL0613	no	na	na	na
RPL17A	P05740	Y139	YKL180W	essential	NA	0.614394	-0.48673	1196	No	0.494	96.89	0.338	ordered	Ribosomal_L22:Domain:No_clan	no	na	na	na
PRO3	P32263	Y141	YER023W	essential	NA	0.614999	0.100003	799	No	0.62	89.63	0.197	ordered	No domain	yes	ECLAIR	na	na
URB1	P34241	Y1518	YKL014C	essential	NA	0.619923	2.41633	68.2	No	0.22	71.92	0.323	ordered	NopRA1:Family:No_clan	no	na	na	na
YKT6	P36015	Y64	YKL196C	essential	NA	0.624737	-1.03082	139	No	0.29	91.04	0.204	ordered	Longin:Domain:CL0431	no	na	na	na
SEC3	P33332	Y316	YER008C	essential	NA	0.625039	0	19.7	No	0.875	31.45	0.752	disordered	No domain	no	na	na	na
SEC3	P33332	Y783	YER008C	essential	NA	0.626856	0	19.7	No	0.722	46.76	0.538	ordered	Sec3_C:Family:CL0295	no	na	na	na
REB1	P21538	Y336	YBR049C	essential	NA	0.627592	0	123	No	0.765	29.78	0.814	disordered	No domain	no	na	na	na
SUP35	P05453	Y657	YDR172W	essential	NA	0.627858	-0.4707	539	No	0.31	92.71	0.195	ordered	GTP_EFTU_D3:Domain:No_clan	no	na	na	na
URA6	P15700	Y40	YKL024C	essential	NA	0.628387	1.35834	114	No	0.196	93.33	0.236	ordered	ADK:Domain:CL0023	no	na	na	na
RPG1	P38249	Y753	YBR079C	essential	NA	0.633847	-0.356615	1295	No	0.569	89.49	0.512	ordered	No domain	no	na	na	na
DHR2	P36009	Y429	YKL078W	essential	NA	0.639645	-1.17386	18.4	No	0.133	95.28	0.281	ordered	No domain	no	na	na	na
PRE8	P23639	Y82	YML092C	essential	NA	0.641398	5.39278	286	No	0.024	98.49	0.205	ordered	Proteasome:Domain:CL0052	no	na	na	na
PRE1	P22141	Y121	YER012W	essential	NA	0.644501	0.480709	107	No	0.439	96.05	0.246	ordered	Proteasome:Domain:CL0052	yes	ECLAIR	na	-0.13834
ILS1	P09436	Y313	YBL076C	essential	NA	0.644688	1.21591	1085	No	0.239	93.85	0.22	ordered	tRNA-synt_1:Family:CL0039	no	na	na	na
PDC2	P32896	Y232	YDR081C	essential	NA	0.644779	3.27062	16.4	No	0.141	82.57	0.256	ordered	DDE_1:Family:CL0219	no	na	na	na
NOP7	P53261	Y64	YGR103W	essential	NA	0.644906	-0.947717	189	No	0.302	94.19	0.358	ordered	Pescadillo_N:Family:No_clan	no	na	na	na
MYO2	P19524	Y539	YOR326W	essential	NA	0.645945	3.01038	613	No	0.063	93.7	0.33	ordered	Myosin_head:Domain:CL0023	no	na	na	na
SPT5	P27692	Y485	YML010W	essential	NA	0.652055	5.04624	163	No	0.137	93.82	0.243	ordered	No domain	no	na	na	na
RRP3	P38712	Y101	YHR065C	essential	NA	0.65399	0.448533	59.4	No	0.306	91.26	0.258	ordered	No domain	no	na	na	na
SAS10	Q12136	Y21	YDL153C	essential	NA	0.65458	0	32.1	No	0.804	55.06	0.673	disordered	No domain	no	na	na	na
SEC11	P15367	Y113	YIR022W	essential	NA	0.654781	29.2564	44.6	No	0.047	92.33	0.352	ordered	Peptidase_S24:Domain:CL0299	no	na	na	na
SEC16	P48415	Y1600	YPL085W	essential	NA	0.657193	0	73.5	Yes	0.788	34.45	0.704	disordered	No domain	no	na	na	na
FAS2	P19097	Y1798	YPL231W	essential	NA	0.659525	-0.382679	1917	No	0.306	88.99	0.297	ordered	ACPS:Domain:CL0670	no	na	na	na
ERG10	P41338	Y186	YPL028W	essential	NA	0.661465	6.86494	629	No	0.043	98.68	0.243	ordered	Thiolase_N:Domain:CL0046	no	na	na	na
MCM4	P30665	Y460	YPR019W	essential	NA	0.661946	-0.118317	83.5	No	0.082	94.17	0.434	ordered	No domain	yes	I3D	na	na
SPB1	P25582	Y470	YCL054W	essential	NA	0.662076	1.66747	61.2	No	0.204	82.42	0.456	ordered	No domain	no	na	na	na
SPC42	P36094	Y154	YKL042W	essential	NA	0.6621	0	22	No	0.667	44.65	0.776	disordered	No domain	no	na	na	na
DBP10	Q12389	Y936	YDL031W	essential	NA	0.663751	-0.118667	126	No	0.267	85.09	0.472	ordered	No domain	no	na	na	na
CDC48	P25694	Y505	YDL126C	essential	NA	0.665931	0.574579	999	No	0.376	83.31	0.346	ordered	No domain	yes	I3D/ECLAIR	na	na
TFC1	P32367	Y268	YBR123C	essential	NA	0.666207	0.133839	56.8	No	0.208	89.49	0.372	ordered	Tau95:Family:CL0123	no	na	na	na
ATG2	P53855	Y251	YNL242W	essential	NA	0.668576	0	12.4	No	0.878	33.53	0.683	disordered	No domain	no	na	na	na
THI80	P35202	Y123	YOR143C	essential	NA	0.669914	-0.0840766	26.6	No	0.871	92.98	0.217	ordered	TPK_catalytic:Domain:No_clan	yes	PDB/ECLAIR	0.319	na
GDI1	P39958	Y344	YER136W	essential	NA	0.670791	6.57646	321	No	0.035	98.03	0.148	ordered	GDI:Family:CL0063	no	na	na	na
CBK1	P53894	Y508	YNL161W	essential	NA	0.672767	0	13.6	No	0.373	57.76	0.369	ordered	Pkinase:Domain:CL0016	no	na	na	na
RIA1	P53893	Y409	YNL163C	essential	NA	0.673621	6.05583	45.3	No	0.004	91.22	0.199	ordered	No domain	no	na	na	na
TUB1	P09733	Y313	YML085C	essential	NA	0.675851	9.50524	240	No	0.012	93.52	0.13	ordered	Tubulin_C:Domain:CL0442	no	na	na	na
YEF3	P16521	Y926	YLR249W	essential	NA	0.677121	0	6832	No	0.145	61.1	0.101	ordered	No domain	no	na	na	na
TAF5	P38129	Y698	YBR198C	essential	NA	0.67774	-0.189159	91.6	No	0.361	97.09	0.147	ordered	No domain	no	na	na	na
UTP14	Q04500	Y270	YML093W	essential	NA	0.678087	-0.341588	82.8	No	0.875	73.1	0.637	disordered	Utp14:Family:No_clan	no	na	na	na
SEC3	P33332	Y1333	YER008C	essential	NA	0.680828	0.296442	19.7	No	0.157	75.88	0.39	ordered	No domain	no	na	na	na
RSP5	P39940	Y247	YER125W	essential	NA	0.682325	3.81843	59.2	No	0.075	80.76	0.281	ordered	WW:Domain:CL0680	no	na	na	na
NPL4	P33755	Y270	YBR170C	essential	NA	0.684464	0.075834	66.3	No	0.122	97.32	0.12	ordered	NPL4:Family:CL0366	no	na	na	na
NAN1	Q02931	Y470	YPL126W	essential	NA	0.687353	4.33847	101	No	0.11	92.03	0.202	ordered	No domain	no	na	na	na
SIS1	P25294	Y336	YNL007C	essential	NA	0.692434	-0.352579	719	No	0.565	93.91	0.389	ordered	DnaJ_C:Domain:No_clan	yes	PDB/ECLAIR	na	na
TAF1	P46677	Y877	YGR274C	essential	NA	0.693482	0.895999	26	No	0.349	96.91	0.283	ordered	DUF3591:Family:CL0662	no	na	na	na
THI80	P35202	Y76	YOR143C	essential	NA	0.693857	0.311434	26.6	No	0.055	97.77	0.204	ordered	TPK_catalytic:Domain:No_clan	no	na	na	na
YJU2	P28320	Y116	YKL095W	essential	NA	0.701827	-0.528991	22.5	No	0.588	84.02	0.447	ordered	DUF572:Family:No_clan	no	na	na	na
RSP5	P39940	Y246	YER125W	essential	NA	0.703016	-0.0434147	59.2	No	0.145	73.26	0.286	ordered	WW:Domain:CL0680	no	na	na	na
UTP10	P42945	Y45	YJL109C	essential	NA	0.705179	28.0838	362	No	0	84.31	0.109	ordered	No domain	no	na	na	na
NUR1	Q12066	Y195	YDL089W	essential	NA	0.706107	0	8.1	No	0.098	53.95	0.358	ordered	No domain	no	na	na	na
CDC39	P25655	Y1244	YCR093W	essential	NA	0.706521	0	133	No	0.694	68.06	0.435	ordered	No domain	yes	PDB	0.763	na
FCF1	Q05498	Y136	YDR339C	essential	NA	0.707456	0.0617094	19.6	No	0.729	87.42	0.381	ordered	Fcf1:Family:CL0280	no	na	na	na
ARB1	P40024	Y346	YER036C	essential	NA	0.708238	-1.63239	549	No	0.678	72.2	0.459	ordered	ABC_tran_Xtn:Domain:CL0023	no	na	na	na
VAS1	P07806	Y446	YGR094W	essential	NA	0.709688	-0.0712997	1065	No	0.063	93.36	0.217	ordered	tRNA-synt_1:Family:CL0039	no	na	na	na
THS1	P04801	Y291	YIL078W	essential	NA	0.712979	-0.367647	820	No	0.431	86.9	0.289	ordered	tRNA_SAD:Domain:CL0094	yes	ECLAIR	na	na
RPG1	P38249	Y215	YBR079C	essential	NA	0.714777	0.45679	1295	No	0.643	91.22	0.316	ordered	No domain	yes	PDB/ECLAIR	na	na
SCL1	P21243	Y128	YGL011C	essential	NA	0.715136	-0.671283	380	No	0.22	94.16	0.239	ordered	Proteasome:Domain:CL0052	no	na	na	na
RSC6	P25632	Y416	YCR052W	essential	NA	0.716755	0.410902	28.5	No	0.329	88.31	0.418	ordered	No domain	no	na	na	na
TRL1	P09880	Y304	YJL087C	essential	NA	0.719337	2.5878	112	No	0.043	95.24	0.263	ordered	No domain	no	na	na	na
SPC110	P32380	Y880	YDR356W	essential	NA	0.719562	0	37.9	No	0.745	32.93	0.789	disordered	No domain	no	na	na	na
TSC11	P40061	Y138	YER093C	essential	NA	0.719834	8.04327	7.22	No	0.078	72.7	0.233	ordered	No domain	no	na	na	na
RAP1	P11938	Y394	YNL216W	essential	NA	0.721503	-0.390056	68.2	No	0.694	92.59	0.232	ordered	Myb_DNA-binding:Domain:CL0123	yes	ECLAIR	na	na
ILS1	P09436	Y126	YBL076C	essential	NA	0.72555	-0.555425	1085	No	0.18	85.17	0.23	ordered	tRNA-synt_1:Family:CL0039	no	na	na	na
RPL17A	P05740	Y4	YKL180W	essential	NA	0.726284	-0.283487	1196	No	0.314	92.44	0.545	ordered	No domain	no	na	na	na
SWI1	P09547	Y681	YPL016W	essential	NA	0.726466	-0.222082	17.7	No	0.584	84.51	0.543	ordered	No domain	no	na	na	na
RIX1	P38883	Y508	YHR197W	essential	NA	0.72807	0.562021	170	No	0.314	80.94	0.442	ordered	No domain	no	na	na	na
ACP1	P32463	Y117	YKL192C	essential	NA	0.733895	1.05265	341	No	0.204	89.98	0.352	ordered	PP-binding:Domain:CL0314	no	na	na	na
RSC8	P43609	Y363	YFR037C	essential	NA	0.734329	-0.194667	184	No	0.627	80.19	0.522	ordered	No domain	no	na	na	na
SEC21	P32074	Y361	YNL287W	essential	NA	0.735206	-1.35234	440	No	0.22	85.47	0.242	ordered	Adaptin_N:Family:CL0020	no	na	na	0.6222
ERG13	P54839	Y57	YML126C	essential	NA	0.736215	9.4482	1245	No	0.055	98.76	0.132	ordered	HMG_CoA_synt_N:Domain:CL0046	no	na	na	na
RPN2	P32565	Y69	YIL075C	essential	NA	0.736349	2.99959	560	No	0.145	89.96	0.182	ordered	No domain	yes	PDB	na	na
NPL6	P32832	Y321	YMR091C	essential	NA	0.736682	-0.351542	55.3	No	0.62	84.02	0.448	ordered	No domain	no	na	na	na
GLN1	P32288	Y285	YPR035W	essential	NA	0.737516	18.0636	2524	No	0	98.22	0.276	ordered	No domain	no	na	na	na
SDS22	P36047	Y302	YKL193C	essential	NA	0.739334	0.225211	80.4	No	0.247	98.82	0.307	ordered	No domain	yes	ECLAIR	na	na
SEC14	P24280	Y204	YMR079W	essential	NA	0.740478	1.66072	506	No	0.11	97.94	0.22	ordered	CRAL_TRIO:Domain:CL0512	no	na	na	na
SRP72	P38688	Y135	YPL210C	essential	NA	0.74459	4.36383	147	No	0.102	95.19	0.143	ordered	No domain	no	na	na	na
YML6	P51998	Y139	YML025C	essential	NA	0.744632	-1.20382	42	No	0.251	97.77	0.416	ordered	Ribosomal_L4:Family:No_clan	no	na	na	na
RFC2	P40348	Y160	YJR068W	essential	NA	0.74644	-0.676316	98.9	No	0.192	91.97	0.224	ordered	AAA:Domain:CL0023	no	na	na	na
GLN1	P32288	Y329	YPR035W	essential	NA	0.746906	-1.80386	2524	No	0.357	98.89	0.179	ordered	No domain	no	na	na	na
ILS1	P09436	Y610	YBL076C	essential	NA	0.75054	1.17453	1085	No	0.137	82.64	0.328	ordered	tRNA-synt_1:Family:CL0039	yes	ECLAIR	na	na
FRS1	P15624	Y122	YLR060W	essential	NA	0.752478	-0.00547425	537	No	0.224	96.06	0.221	ordered	B3_4:Domain:CL0383	no	na	na	na
SEC6	P32844	Y558	YIL068C	essential	NA	0.753467	0.938213	28.2	No	0.373	89.79	0.198	ordered	Sec6:Family:CL0295	no	na	na	na
RPN3	P40016	Y421	YER021W	essential	NA	0.754719	-0.137973	94	No	0.627	91.46	0.377	ordered	PCI:Domain:CL0123	yes	ECLAIR	na	8.2093
SPB1	P25582	Y40	YCL054W	essential	NA	0.754789	4.74251	61.2	No	0.055	93.87	0.167	ordered	FtsJ:Family:CL0063	no	na	na	na
TFB1	P32776	Y432	YDR311W	essential	NA	0.754881	-0.299107	24.3	No	0.757	78.58	0.72	disordered	No domain	no	na	na	3.99056
RPB8	P20436	Y93	YOR224C	essential	NA	0.757264	0.0709606	114	No	0.169	94.74	0.405	ordered	RNA_pol_Rpb8:Family:CL0021	no	na	na	na
GLN1	P32288	Y159	YPR035W	essential	NA	0.759994	0.5898	2524	No	0.447	98.62	0.427	ordered	Gln-synt_C:Domain:CL0286	yes	ECLAIR	na	na
CBK1	P53894	Y294	YNL161W	essential	NA	0.760202	-0.463874	13.6	No	0.557	84.13	0.443	ordered	No domain	yes	ECLAIR/PDB	1.546	na
SEC31	P38968	Y826	YDL195W	essential	NA	0.762232	0	407	No	0.898	34.49	0.777	disordered	No domain	no	na	na	na
SSC1	P0CS90	Y173	YJR045C	essential	NA	0.764377	0.0734011	890	No	0.188	81.91	0.117	ordered	HSP70:Family:CL0108	yes	ECLAIR	na	na
TFG2	P41896	Y133	YGR005C	essential	NA	0.764814	-0.182908	14.9	No	0.478	90.66	0.441	ordered	TFIIF_beta_N:Family:CL0662	yes	ECLAIR	na	1.78876
NOP56	Q12460	Y392	YLR197W	essential	NA	0.765575	0.292729	567	No	0.604	89.02	0.208	ordered	Nop:Family:No_clan	no	na	na	na
ERB1	Q04660	Y716	YMR049C	essential	NA	0.766024	0.44905	193	No	0.259	96.5	0.228	ordered	No domain	no	na	na	na
SPT6	P23615	Y620	YGR116W	essential	NA	0.767768	4.26006	196	No	0.157	88.22	0.31	ordered	No domain	no	na	na	na
CDC60	P26637	Y254	YPL160W	essential	NA	0.768584	0.58594	1181	No	0.094	89.76	0.201	ordered	tRNA-synt_1:Family:CL0039	no	na	na	na
SSY5	P47002	Y474	YJL156C	essential	NA	0.770319	2.85753	0.604	No	0.337	88.04	0.199	ordered	Peptidase_S64:Family:CL0124	no	na	na	na
QNS1	P38795	Y123	YHR074W	essential	NA	0.770479	3.68108	44.4	No	0.082	97.12	0.225	ordered	CN_hydrolase:Family:No_clan	no	na	na	na
UTP15	Q04305	Y170	YMR093W	essential	NA	0.771006	0.985906	216	No	0.38	94.74	0.277	ordered	No domain	no	na	na	10.3457
BET4	Q00618	Y170	YJL031C	essential	NA	0.772105	1.69471	6.37	No	0.086	98.17	0.291	ordered	No domain	no	na	na	na
MYO2	P19524	Y294	YOR326W	essential	NA	0.774687	9.80008	613	No	0.024	94.91	0.323	ordered	Myosin_head:Domain:CL0023	no	na	na	na
TAF6	P53040	Y82	YGL112C	essential	NA	0.775658	-0.351236	69.1	No	0.604	82.92	0.462	ordered	No domain	no	na	na	-0.13986
PRI1	P10363	Y59	YIR008C	essential	NA	0.776133	-0.173742	334	No	0.243	97	0.268	ordered	No domain	no	na	na	na
RPN1	P38764	Y358	YHR027C	essential	NA	0.776408	0	815	No	0.141	59.96	0.437	ordered	RPN1_RPN2_N:Domain:No_clan	no	na	na	na
PRP45	P28004	Y303	YAL032C	essential	NA	0.778133	-0.211641	20.9	No	0.694	72.51	0.665	disordered	No domain	no	na	na	na
YDR341C	Q05506	Y277	YDR341C	essential	NA	0.778895	12.407	336	No	0.008	89.45	0.255	ordered	tRNA-synt_1d:Family:CL0039	no	na	na	na
UTP20	P35194	Y2484	YBL004W	essential	NA	0.782479	0	56.7	No	0.525	36.52	0.791	disordered	No domain	no	na	na	na
PHO90	P39535	Y30	YJL198W	essential	NA	0.788801	-0.344785	24.4	No	0.314	85.02	0.324	ordered	SPX:Domain:No_clan	no	na	na	na
ARP3	P47117	Y268	YJR065C	essential	NA	0.79055	3.68397	91.5	No	0.137	98.24	0.267	ordered	Actin:Family:CL0108	no	na	na	na
BMS1	Q08965	Y272	YPL217C	essential	NA	0.795069	-0.539676	64.9	No	0.122	94.99	0.256	ordered	AARP2CN:Domain:No_clan	no	na	na	na
FBA1	P14540	Y197	YKL060C	essential	NA	0.795806	3.1646	18406	No	0.133	90.61	0.315	ordered	F_bP_aldolase:Domain:CL0036	no	na	na	na
MLC1	P53141	Y139	YGL106W	essential	NA	0.798304	5.47617	86.5	No	0.016	93.59	0.431	ordered	No domain	no	na	na	na
RPT6	Q01939	Y147	YGL048C	essential	NA	0.800298	5.40444	295	No	0.082	83.95	0.358	ordered	No domain	no	na	na	na
PAN1	P32521	Y578	YIR006C	essential	NA	0.804741	0	141	No	0.239	49.79	0.549	ordered	No domain	no	na	na	na
SEC17	P32602	Y174	YBL050W	essential	NA	0.80494	2.62219	125	No	0.161	98.67	0.212	ordered	SNAP:Domain:CL0020	no	na	na	na
TFC7	Q12415	Y336	YOR110W	essential	NA	0.807492	2.23062	25.2	No	0.024	89.73	0.402	ordered	TFIIIC_sub6:Domain:No_clan	no	na	na	na
IMP3	P32899	Y36	YHR148W	essential	NA	0.808859	-0.733406	81.3	No	0.157	96.2	0.35	ordered	Ribosomal_S4:Family:CL0492	no	na	na	na
SPT16	P32558	Y761	YGL207W	essential	NA	0.811271	-0.109685	279	No	0.039	94.19	0.419	ordered	No domain	no	na	na	na
NUP116	Q02630	Y785	YMR047C	essential	NA	0.812789	0	68.5	No	0.851	47.44	0.8	disordered	No domain	no	na	na	na
ARB1	P40024	Y308	YER036C	essential	NA	0.813015	1.70669	549	No	0.102	94.22	0.336	ordered	ABC_tran_Xtn:Domain:CL0023	no	na	na	na
SEC1	P30619	Y508	YDR164C	essential	NA	0.813859	1.13371	19.6	No	0.251	92.78	0.167	ordered	Sec1:Family:No_clan	yes	ECLAIR	na	na
ERO1	Q03103	Y165	YML130C	essential	NA	0.817939	0	117	No	0.055	52.74	0.405	ordered	ERO1:Family:No_clan	yes	ECLAIR	na	na
ERG11	P10614	Y293	YHR007C	essential	NA	0.822741	10.6	440	No	0.035	98.48	0.232	ordered	p450:Domain:No_clan	yes	ECLAIR	na	na
GLN4	P13188	Y302	YOR168W	essential	NA	0.823323	-0.840216	493	No	0.125	93.15	0.215	ordered	tRNA-synt_1c:Domain:CL0039	no	na	na	na
CDC3	P32457	Y404	YLR314C	essential	NA	0.824863	5.24829	593	No	0.114	94.1	0.361	ordered	Septin:Domain:CL0023	no	na	na	na
YDR341C	Q05506	Y471	YDR341C	essential	NA	0.827018	2.44616	336	No	0.149	86.91	0.291	ordered	tRNA-synt_1d:Family:CL0039	no	na	na	na
RAP1	P11938	Y592	YNL216W	essential	NA	0.829878	-2.09247	68.2	No	0.255	84.18	0.53	ordered	No domain	yes	ECLAIR	na	na
PAB1	P04147	Y83	YER165W	essential	NA	0.831707	-2.58261	1976	No	0.271	97.39	0.309	ordered	RRM_1:Domain:CL0221	no	na	na	na
ULP1	Q02724	Y269	YPL020C	essential	NA	0.833707	-2.07571	17	No	0.424	77.51	0.555	ordered	No domain	no	na	na	na
PGI1	P12709	Y360	YBR196C	essential	NA	0.834569	10.1298	3703	No	0.02	98.79	0.154	ordered	PGI:Domain:CL0067	no	na	na	na
SAS10	Q12136	Y542	YDL153C	essential	NA	0.835794	-0.670673	32.1	No	0.522	94.6	0.649	disordered	Sas10:Domain:No_clan	no	na	na	na
GPM1	P00950	Y54	YKL152C	essential	NA	0.840793	5.11062	8673	No	0.024	98.95	0.163	ordered	His_Phos_1:Domain:CL0071	no	na	na	na
TPT1	Q12272	Y38	YOL102C	essential	NA	0.841117	3.0175	16.4	No	0.004	97.19	0.265	ordered	PTS_2-RNA:Family:CL0084	no	na	na	na
KRS1	P15180	Y502	YDR037W	essential	NA	0.843797	8.63447	1222	No	0.082	98.56	0.136	ordered	tRNA-synt_2:Domain:CL0040	no	na	na	na
TFG2	P41896	Y233	YGR005C	essential	NA	0.846194	-0.341307	14.9	No	0.137	77.27	0.284	ordered	No domain	no	na	na	na
SAS10	Q12136	Y494	YDL153C	essential	NA	0.84883	-0.366012	32.1	No	0.627	85.89	0.511	ordered	No domain	no	na	na	na
PMI40	P29952	Y15	YER003C	essential	NA	0.851341	-0.00406558	342	No	0.29	95.72	0.188	ordered	PMI_typeI:Family:CL0029	no	na	na	na
NET1	P47035	Y653	YJL076W	essential	NA	0.851824	0	82.6	No	0.776	37.42	0.744	disordered	No domain	no	na	na	na
SPT16	P32558	Y297	YGL207W	essential	NA	0.852572	6.50363	279	No	0.02	98.47	0.028	ordered	Peptidase_M24:Domain:No_clan	no	na	na	na
TOP2	P06786	Y12	YNL088W	essential	NA	0.853197	-0.26966	66.6	No	0.757	81.15	0.568	ordered	No domain	yes	PDB/ECLAIR	-0.594	na
PAN1	P32521	Y1245	YIR006C	essential	NA	0.85391	0	141	No	0.827	33.83	0.752	disordered	No domain	no	na	na	na
ADK1	P07170	Y182	YDR226W	essential	NA	0.85511	3.41282	1437	No	0.059	96.15	0.269	ordered	ADK:Domain:CL0023	no	na	na	na
UTP5	Q04177	Y356	YDR398W	essential	NA	0.855236	0.0379603	147	No	0.741	94.26	0.607	disordered	No domain	no	na	na	na
NOG1	Q02892	Y197	YPL093W	essential	NA	0.856666	13.3573	418	No	0.043	71.08	0.313	ordered	No domain	no	na	na	na
YEF3	P16521	Y755	YLR249W	essential	NA	0.859249	8.02975	6832	No	0	91.02	0.191	ordered	ABC_tran:Domain:CL0023	no	na	na	na
NIC96	P34077	Y215	YFR002W	essential	NA	0.863303	5.67172	156	No	0.008	96.59	0.278	ordered	No domain	no	na	na	na
PRE8	P23639	Y23	YML092C	essential	NA	0.863761	-0.302273	286	No	0.494	95.21	0.305	ordered	Proteasome_A_N:Family:CL0052	yes	ECLAIR	na	na
HRP1	Q99383	Y383	YOL123W	essential	NA	0.864299	-0.526566	181	No	0.463	79.45	0.417	ordered	No domain	no	na	na	na
GSP1	P32835	Y148	YLR293C	essential	NA	0.864663	5.64228	416	No	0.067	98.23	0.202	ordered	Ras:Domain:CL0023	yes	ECLAIR/PDB	na	na
MRPS18	P42847	Y141	YNL306W	essential	NA	0.869607	-0.34919	23.7	No	0.4	98.45	0.319	ordered	No domain	no	na	na	na
YKT6	P36015	Y132	YKL196C	essential	NA	0.870526	1.17704	139	No	0.016	91.49	0.327	ordered	No domain	no	na	na	na
TFG1	P41895	Y401	YGR186W	essential	NA	0.870569	0	36	No	0.761	63.71	0.406	ordered	TFIIF_alpha:Family:CL0123	no	na	na	na
NUS1	Q12063	Y356	YDL193W	essential	NA	0.871061	12.8378	52.7	No	0.024	94.59	0.174	ordered	No domain	no	na	na	na
TFB1	P32776	Y231	YDR311W	essential	NA	0.8726	0.544216	24.3	No	0.247	78.75	0.382	ordered	No domain	no	na	na	0.06312
PET9	P18239	Y265	YBL030C	essential	NA	0.876812	5.30583	1195	No	0.055	97.12	0.284	ordered	Mito_carr:Family:No_clan	no	na	na	na
FMP27	Q06179	Y2522	YLR454W	essential	NA	0.879577	-0.169432	19.5	No	0.286	78.36	0.311	ordered	Apt1:Family:No_clan	no	na	na	na
MMF1	P40185	Y110	YIL051C	essential	NA	0.880062	3.03529	1441	No	0.071	98.36	0.363	ordered	Ribonuc_L-PSP:Domain:CL0534	no	na	na	na
SEC27	P41811	Y99	YGL137W	essential	NA	0.880649	0.725491	440	No	0.353	97.96	0.266	ordered	No domain	yes	ECLAIR/PDB	na	na
SAS10	Q12136	Y129	YDL153C	essential	NA	0.880946	0	32.1	No	0.663	56.67	0.576	ordered	No domain	no	na	na	na
CBK1	P53894	Y509	YNL161W	essential	NA	0.881854	0	13.6	No	0.012	56.63	0.392	ordered	Pkinase:Domain:CL0016	no	na	na	na
CKS1	P20486	Y41	YBR135W	essential	NA	0.883345	2.48125	79.9	No	0.149	97.95	0.34	ordered	CKS:Domain:No_clan	yes	PDB/ECLAIR	na	na
IQG1	Q12280	Y1193	YPL242C	essential	NA	0.88429	7.83896	5.68	No	0.043	79.68	0.186	ordered	No domain	no	na	na	na
ARP7	Q12406	Y460	YPR034W	essential	NA	0.887417	4.61459	76.2	No	0.035	87.46	0.367	ordered	Actin:Family:CL0108	no	na	na	na
TOA1	P32773	Y274	YOR194C	essential	NA	0.888807	0.0738661	5.83	No	0.176	92.36	0.374	ordered	TFIIA:Family:No_clan	yes	PDB/ECLAIR	-0.177	1.1722
POL3	P15436	Y926	YDL102W	essential	NA	0.894017	1.98516	75.1	No	0.012	95.21	0.296	ordered	DNA_pol_B:Family:CL0194	no	na	na	na
ILS1	P09436	Y147	YBL076C	essential	NA	0.894442	8.82119	1085	No	0.016	94.85	0.127	ordered	tRNA-synt_1:Family:CL0039	no	na	na	na
ERG13	P54839	Y444	YML126C	essential	NA	0.894551	2.05822	1245	No	0.024	97.51	0.289	ordered	HMG_CoA_synt_C:Domain:CL0046	no	na	na	na
NUP159	P40477	Y1259	YIL115C	essential	NA	0.897324	1.35493	232	No	0.176	80.23	0.356	ordered	No domain	no	na	na	na
ENP2	P48234	Y14	YGR145W	essential	NA	0.8993	2.72126	50.1	No	0.039	85.57	0.355	ordered	No domain	no	na	na	na
YJU2	P28320	Y106	YKL095W	essential	NA	0.905596	-0.70815	22.5	No	0.318	94.16	0.306	ordered	DUF572:Family:No_clan	no	na	na	na
UBA1	P22515	Y586	YKL210W	essential	NA	0.91053	1.95079	1330	No	0.082	96.84	0.35	ordered	ThiF:Domain:CL0063	yes	PDB	na	na
HEM2	P05373	Y216	YGL040C	essential	NA	0.912772	7.20275	172	No	0.039	93.99	0.164	ordered	ALAD:Domain:CL0036	no	na	na	na
BCD1	P38772	Y73	YHR040W	essential	NA	0.914064	-0.176317	21.7	No	0.608	84.55	0.497	ordered	No domain	no	na	na	na
NUF2	P33895	Y129	YOL069W	essential	NA	0.916223	0.0146865	20	No	0.31	90.31	0.271	ordered	Nuf2:Family:No_clan	no	na	na	3.2136
HEM12	P32347	Y39	YDR047W	essential	NA	0.916709	-0.80914	71.2	No	0.047	96.2	0.251	ordered	URO-D:Domain:CL0160	no	na	na	na
FRS1	P15624	Y199	YLR060W	essential	NA	0.916814	0.343466	537	No	0.027	93.14	0.31	ordered	B3_4:Domain:CL0383	no	na	na	na
NRD1	P53617	Y418	YNL251C	essential	NA	0.919991	2.89574	114	No	0.263	92.42	0.186	ordered	No domain	no	na	na	na
BCD1	P38772	Y49	YHR040W	essential	NA	0.920541	-0.223078	21.7	No	0.765	81.2	0.475	ordered	No domain	no	na	na	na
NSE5	Q03718	Y93	YML023C	essential	NA	0.921941	0	1.52	No	0.62	63.95	0.288	ordered	Nse5:Family:No_clan	no	na	na	-0.55892
ARP3	P47117	Y432	YJR065C	essential	NA	0.929246	3.07748	91.5	No	0.063	96.98	0.354	ordered	Actin:Family:CL0108	no	na	na	na
QRI1	P43123	Y303	YDL103C	essential	NA	0.931398	0.14211	185	No	0.475	80.81	0.299	ordered	UDPGP:Family:CL0110	no	na	na	na
FIP1	P45976	Y224	YJR093C	essential	NA	0.935173	0	16.7	No	0.647	67.05	0.511	ordered	No domain	no	na	na	na
YDR341C	Q05506	Y491	YDR341C	essential	NA	0.935316	0.474805	336	No	0.318	95.7	0.215	ordered	DALR_1:Domain:CL0258	yes	ECLAIR	na	na
ATG2	P53855	Y1585	YNL242W	essential	NA	0.940614	1.63133	12.4	No	0.145	81.27	0.491	ordered	ATG_C:Family:No_clan	no	na	na	na
ESS1	P22696	Y27	YJR017C	essential	NA	0.942415	0.0493589	103	No	0.176	92.1	0.398	ordered	WW:Domain:CL0680	no	na	na	na
CYS3	P31373	Y50	YAL012W	essential	NA	0.946151	-0.852516	750	No	0.412	96.48	0.311	ordered	Cys_Met_Meta_PP:Domain:CL0061	yes	PDB/ECLAIR	na	na
ARP5	P53946	Y734	YNL059C	essential	NA	0.949229	1.98851	57.1	No	0.078	95.91	0.328	ordered	Actin:Family:CL0108	no	na	na	na
SGT1	Q08446	Y347	YOR057W	essential	NA	0.950407	0.278759	41.8	No	0.376	85.89	0.389	ordered	SGS:Domain:No_clan	no	na	na	na
GPA1	P08539	Y286	YHR005C	essential	NA	0.958185	5.85249	111	No	0.145	92.91	0.242	ordered	G-alpha:Domain:CL0023	no	na	na	na
RAP1	P11938	Y419	YNL216W	essential	NA	0.959408	0.160714	68.2	No	0.102	96.97	0.393	ordered	No domain	no	na	na	na
SPT6	P23615	Y1026	YGR116W	essential	NA	0.971338	7.12204	196	No	0.114	97.01	0.153	ordered	No domain	no	na	na	na
LCP5	P40079	Y208	YER127W	essential	NA	0.981232	-0.609363	29.6	No	0.745	85.3	0.772	disordered	No domain	no	na	na	na
ABF1	P14164	Y8	YKL112W	essential	NA	na	-0.279085	71.2	No	0.569	74.88	0.574	ordered	BAF1_ABF1:Family:No_clan	no	na	na	na
CDC15	P27636	Y295	YAR019C	essential	NA	na	0	13.9	No	0.541	31.64	0.605	disordered	No domain	no	na	na	3.0181
NUD1	P32336	Y76	YOR373W	essential	NA	na	0	19.7	No	0.812	31.81	0.725	disordered	No domain	no	na	na	na
CDC15	P27636	Y858	YAR019C	essential	NA	na	0	13.9	No	0.365	68.86	0.417	ordered	No domain	no	na	na	na
CYC8	P14922	Y168	YBR112C	essential	NA	na	0.376015	146	No	0.329	92.85	0.187	ordered	No domain	no	na	na	na
ATG13	Q06628	Y426	YPR185W	essential	NA	NaN	0	12.3	No	0.753	41.83	0.759	disordered	No domain	no	na	na	na
MVP1	P40959	Y255	YMR004W	non-essential	-0.973626	0.613424	-1.23998	25.4	No	0.286	91.83	0.389	ordered	No domain	no	na	na	na
PMR1	P13586	Y946	YGL167C	non-essential	-0.958042	0.0330212	0	284	No	0.706	39.29	0.599	disordered	No domain	no	na	na	na
BLM10	P43583	Y1081	YFL007W	non-essential	-0.958042	0.181343	0	30.8	No	0.871	29.43	0.797	disordered	No domain	no	na	na	na
LNP1	P38878	Y165	YHR192W	non-essential	-0.956044	0.696799	-0.737322	25.8	No	0.58	80.09	0.451	ordered	No domain	no	na	na	na
MEH1	Q02205	Y37	YKR007W	non-essential	-0.954545	0.655167	0	29.5	No	0.655	60.69	0.609	disordered	LAMTOR:Family:No_clan	no	na	na	na
BIM1	P40013	Y115	YER016W	non-essential	-0.944056	0.886967	6.6752	25.8	No	0.169	92.2	0.432	ordered	No domain	no	na	na	na
MSC3	Q05812	Y563	YLR219W	non-essential	-0.939394	0.884206	0	33.5	No	0.878	53.14	0.689	disordered	No domain	no	na	na	na
VMA1	P17255	Y550	YDL185W	non-essential	-0.934066	0.157703	1.71417	1976	No	0.102	78.57	0.416	ordered	ATP-synt_ab:Domain:CL0023	no	na	na	na
VPS33	P20795	Y352	YLR396C	non-essential	-0.93007	0.908294	1.72584	19.8	No	0.173	89.06	0.416	ordered	Sec1:Family:No_clan	no	na	na	na
DNF2	Q12675	Y419	YDR093W	non-essential	-0.927273	0.0611845	0	39.7	No	0.831	33.44	0.579	ordered	No domain	no	na	na	na
ACM1	Q08981	Y82	YPL267W	non-essential	-0.927273	0.157043	-0.13645	6.53	No	0.651	92.97	0.549	ordered	No domain	yes	ECLAIR	na	na
GIS4	Q04233	Y540	YML006C	non-essential	-0.927273	0.285177	0	14.6	No	0.925	38.6	0.746	disordered	No domain	no	na	na	na
ABF2	Q02486	Y103	YMR072W	non-essential	-0.927273	0.94021	-0.454615	309	No	0.122	98.15	0.398	ordered	HMG_box:Domain:CL0114	yes	ECLAIR	na	na
HSP104	P31539	Y257	YLL026W	non-essential	-0.925275	0.668367	0	732	No	0.671	68.87	0.301	ordered	AAA:Domain:CL0023	yes	ECLAIR	na	na
PRB1	P09232	Y311	YEL060C	non-essential	-0.925275	0.744352	3.79533	94.4	No	0.055	93.86	0.241	ordered	No domain	no	na	na	na
HTB2	P02294	Y46	YBL002W	non-essential	-0.920879	0.699879	-0.893719	1695	No	0.431	97.41	0.533	ordered	Histone:Domain:CL0012	yes	ECLAIR	na	na
MYO5	Q04439	Y979	YMR109W	non-essential	-0.918182	0.248392	0	189	No	0.867	29.93	0.765	disordered	No domain	no	na	na	na
TEF4	P36008	Y7	YKL081W	non-essential	-0.918182	0.509265	1.95879	2717	No	0.027	97.37	0.255	ordered	GST_N:Domain:CL0172	no	na	na	na
BRO1	P48582	Y805	YPL084W	non-essential	-0.916484	0.195708	0	89.4	No	0.682	48.85	0.62	disordered	No domain	no	na	na	na
MRT4	P33201	Y90	YKL009W	non-essential	-0.916484	0.204112	0.000834417	446	No	0.176	95.75	0.262	ordered	Ribosomal_L10:Family:No_clan	no	na	na	na
GUA1	P38625	Y466	YMR217W	non-essential	-0.916484	0.61044	-0.367402	928	No	0.537	92.74	0.32	ordered	GMP_synt_C:Domain:No_clan	no	na	na	na
ERG6	P25087	Y153	YML008C	non-essential	-0.916484	0.623883	11.8896	874	No	0.012	90.25	0.151	ordered	Methyltransf_11:Domain:CL0063	no	na	na	na
PEX19	Q07418	Y38	YDL065C	non-essential	-0.916084	0.0533046	0	80.3	No	0.804	27.3	0.749	disordered	No domain	no	na	na	na
SSA2	P10592	Y606	YLL024C	non-essential	-0.916084	0.111204	-0.125782	10625	No	0.6	77.51	0.459	ordered	HSP70:Family:CL0108	no	na	na	na
GAL80	P04387	Y343	YML051W	non-essential	-0.916084	0.238421	0	11.8	No	0.271	49.36	0.556	ordered	No domain	yes	ECLAIR/PDB/I3D	3.938	na
RTN2	Q12443	Y341	YDL204W	non-essential	-0.912088	NaN	0	74.3	No	0.796	59.43	0.633	disordered	No domain	no	na	na	na
RTN2	Q12443	Y270	YDL204W	non-essential	-0.909091	NaN	0	74.3	No	0.902	35.4	0.811	disordered	No domain	no	na	na	na
TOM70	P07213	Y98	YNL121C	non-essential	-0.909091	0.401877	2.37491	450	No	0.118	96.81	0.341	ordered	No domain	yes	ECLAIR	na	na
LSB5	P25369	Y47	YCL034W	non-essential	-0.907692	0.482548	0.0454635	23.6	No	0.224	90.4	0.287	ordered	No domain	no	na	na	na
BFR1	P38934	Y204	YOR198C	non-essential	-0.906593	0.538393	-0.414566	724	No	0.267	94.1	0.362	ordered	No domain	no	na	na	na
PRD1	P25375	Y205	YCL057W	non-essential	-0.903297	0.306106	-0.222646	164	No	0.435	95.13	0.265	ordered	No domain	no	na	na	na
SCS7	Q03529	Y36	YMR272C	non-essential	-0.90303	0.770433	4.98728	51	No	0.02	92.51	0.288	ordered	Cyt-b5:Domain:No_clan	no	na	na	na
DNM1	P54861	Y590	YLL001W	non-essential	-0.902098	0.0617438	0	114	No	0.792	26.95	0.741	disordered	No domain	no	na	na	na
YCK1	P23291	Y411	YHR135C	non-essential	-0.9	0.239501	0	55.7	No	0.333	58.79	0.536	ordered	No domain	no	na	na	na
RPS18A	P0CX55	Y79	YDR450W	non-essential	-0.895604	0.306554	0.295675	1592	No	0.314	93.14	0.308	ordered	Ribosomal_S13:Family:CL0303	no	na	na	na
NTH1	P32356	Y141	YDR001C	non-essential	-0.895604	0.324662	-0.138362	83.7	No	0.8	79.63	0.261	ordered	No domain	no	na	na	na
GLR1	P41921	Y321	YPL091W	non-essential	-0.895604	0.464998	-0.702976	229	No	0.235	97.47	0.278	ordered	No domain	no	na	na	na
LYS21	Q12122	Y23	YDL131W	non-essential	-0.895105	0.0694669	-0.254058	377	No	0.506	86.76	0.531	ordered	No domain	yes	ECLAIR/I3D	na	na
YNL208W	P40159	Y98	YNL208W	non-essential	-0.895105	0.10837	0	38.5	No	0.961	37.58	0.787	disordered	No domain	no	na	na	na
RTN1	Q04947	Y249	YDR233C	non-essential	-0.895105	0.344532	0	1085	No	0.851	27.97	0.767	disordered	No domain	no	na	na	na
YIP5	P53108	Y72	YGL161C	non-essential	-0.895105	0.363652	0	14.7	No	0.671	49.38	0.698	disordered	No domain	no	na	na	na
YOR385W	Q08909	Y15	YOR385W	non-essential	-0.895105	0.366115	1.45216	11.5	No	0.129	83.05	0.537	ordered	No domain	no	na	na	na
PDC1	P06169	Y259	YLR044C	non-essential	-0.894505	0.626589	6.51542	14380	No	0.106	98.92	0.187	ordered	TPP_enzyme_M:Domain:CL0085	no	na	na	na
AMD1	P15274	Y438	YML035C	non-essential	-0.894505	0.812569	6.12641	136	No	0.078	75.49	0.189	ordered	A_deaminase:Domain:CL0034	no	na	na	na
OSH2	Q12451	Y583	YDL019C	non-essential	-0.890909	0.497087	0	51.3	No	0.525	51.18	0.431	ordered	No domain	no	na	na	na
PSP2	P50109	Y581	YML017W	non-essential	-0.890909	0.588878	0	73.9	No	0.878	47.87	0.824	disordered	No domain	no	na	na	na
CSR1	Q06705	Y153	YLR380W	non-essential	-0.89011	0.217633	2.75854	136	No	0.227	98.12	0.211	ordered	No domain	no	na	na	na
PMR1	P13586	Y417	YGL167C	non-essential	-0.89011	0.260181	-1.19544	284	No	0.49	78.42	0.354	ordered	Hydrolase:Domain:CL0137	no	na	na	na
KGD1	P20967	Y571	YIL125W	non-essential	-0.89011	0.354844	2.3452	261	No	0.251	83.82	0.275	ordered	E1_dh:Family:CL0254	no	na	na	na
SSE2	P32590	Y628	YBR169C	non-essential	-0.89011	0.379994	-0.672704	161	No	0.349	97.96	0.309	ordered	HSP70:Family:CL0108	no	na	na	na
VIP1	Q06685	Y416	YLR410W	non-essential	-0.89011	0.913623	0.24548	121	No	0.051	97.98	0.205	ordered	RimK:Domain:CL0179	no	na	na	na
GAL2	P13181	Y556	YLR081W	non-essential	-0.888112	0	5.14024	5.28	No	0.2	80.14	0.432	ordered	No domain	no	na	na	na
YGR250C	P53316	Y668	YGR250C	non-essential	-0.888112	0.323973	0	59.8	No	0.827	27.23	0.648	disordered	No domain	no	na	na	na
EIS1	Q05050	Y67	YMR031C	non-essential	-0.888112	0.935565	-0.145843	407	No	0.631	83.73	0.553	ordered	No domain	no	na	na	na
NDE1	P40215	Y209	YMR145C	non-essential	-0.885714	0.21205	-0.711966	536	No	0.294	89.04	0.297	ordered	Pyr_redox_2:Domain:CL0063	no	na	na	na
TKL1	P23254	Y407	YPR074C	non-essential	-0.885714	0.278062	6.11365	1595	No	0.188	98.77	0.248	ordered	Transket_pyr:Domain:CL0254	no	na	na	na
BRO1	P48582	Y624	YPL084W	non-essential	-0.885714	0.431468	1.22695	89.4	No	0.702	89.07	0.276	ordered	ALIX_LYPXL_bnd:Domain:No_clan	no	na	na	na
PRD1	P25375	Y238	YCL057W	non-essential	-0.885714	0.685024	0.538018	164	No	0.125	96.19	0.321	ordered	No domain	no	na	na	na
DEF1	P35732	Y122	YKL054C	non-essential	-0.881818	0.333777	0	593	No	0.761	44.19	0.71	disordered	No domain	no	na	na	na
UIP3	P39547	Y224	YAR027W	non-essential	-0.881818	0.954443	1.3113	15.3	No	0.247	89.84	0.462	ordered	No domain	no	na	na	na
MCY1	P53206	Y207	YGR012W	non-essential	-0.881319	0.710555	1.18302	62.1	No	0.192	98.82	0.203	ordered	PALP:Family:CL0063	no	na	na	na
CUB1	Q08977	Y276	YPL260W	non-essential	-0.881119	0.267367	-0.24328	252	No	0.427	78.93	0.472	ordered	DUF2408:Family:No_clan	no	na	na	na
MCY1	P53206	Y263	YGR012W	non-essential	-0.881119	0.503349	-0.870642	62.1	No	0.22	96.19	0.181	ordered	PALP:Family:CL0063	no	na	na	na
DPH6	Q12429	Y389	YLR143W	non-essential	-0.879121	0.205643	-1.31388	72.9	No	0.247	84.46	0.182	ordered	Ribonuc_L-PSP:Domain:CL0534	no	na	na	na
DID2	P69771	Y55	YKR035W-A	non-essential	-0.879121	0.708995	0.390289	159	No	0.278	95.77	0.413	ordered	Snf7:Family:CL0235	yes	ECLAIR	na	na
ESC1	Q03661	Y1017	YMR219W	non-essential	-0.878788	na	0	22.1	No	0.773	29.94	0.761	disordered	No domain	no	na	na	na
LYS20	P48570	Y195	YDL182W	non-essential	-0.876923	0.267085	2.14653	954	No	0.294	97.41	0.24	ordered	HMGL-like:Domain:CL0036	yes	I3D	-0.515	na
UBP15	P50101	Y517	YMR304W	non-essential	-0.876923	0.433387	-0.855005	62.8	No	0.431	84.51	0.375	ordered	UCH:Family:CL0125	no	na	na	na
THR4	P16120	Y170	YCR053W	non-essential	-0.876923	0.519771	-0.379421	1386	No	0.145	97.13	0.116	ordered	PALP:Family:CL0063	no	na	na	na
GET3	Q12154	Y348	YDL100C	non-essential	-0.874126	0.035624	-0.328971	223	No	0.502	81.02	0.48	ordered	No domain	yes	PDB	-2.7	na
FAA1	P30624	Y697	YOR317W	non-essential	-0.874126	0.679525	11.6449	502	No	0.047	91.92	0.376	ordered	No domain	no	na	na	na
YDJ1	P25491	Y33	YNL064C	non-essential	-0.873626	0.518209	0.315635	1297	No	0.278	86.66	0.423	ordered	DnaJ:Domain:CL0392	no	na	na	na
CTT1	P06115	Y385	YGR088W	non-essential	-0.872727	0.0345684	0	48.2	No	0.341	67.45	0.386	ordered	Catalase:Domain:No_clan	no	na	na	na
OLA1	P38219	Y377	YBR025C	non-essential	-0.872727	0.861074	5.6311	1660	No	0.106	97.17	0.337	ordered	YchF-GTPase_C:Domain:CL0072	no	na	na	na
YKU70	P32807	Y23	YMR284W	non-essential	-0.872527	0.465702	0	26.1	No	0.576	43.44	0.489	ordered	No domain	no	na	na	na
XRN1	P22147	Y884	YGL173C	non-essential	-0.872527	0.486338	2.58073	372	No	0.102	87.8	0.265	ordered	XRN1_D1:Domain:No_clan	no	na	na	na
SGT2	Q12118	Y118	YOR007C	non-essential	-0.872527	0.680116	-0.729415	504	No	0.243	98.2	0.316	ordered	No domain	no	na	na	na
ASN2	P49090	Y209	YGR124W	non-essential	-0.868132	0.245433	-0.952836	1191	No	0.259	98.4	0.287	ordered	No domain	no	na	na	na
ASN1	P49089	Y563	YPR145W	non-essential	-0.868132	0.468093	0.788024	1775	No	0.322	83.63	0.393	ordered	No domain	no	na	na	na
RPL7A	P05737	Y55	YGL076C	non-essential	-0.868132	0.643227	2.81703	5053	No	0.141	95.09	0.412	ordered	Ribosomal_L30_N:Domain:No_clan	no	na	na	na
PAC10	P48363	Y177	YGR078C	non-essential	-0.868132	0.674964	-0.0998831	136	No	0.502	92.42	0.311	ordered	No domain	no	na	na	-0.28126
TPA1	P40032	Y185	YER049W	non-essential	-0.868132	0.688034	0.642839	117	No	0.149	98.55	0.211	ordered	No domain	no	na	na	na
HYR1	P40581	Y107	YIR037W	non-essential	-0.868132	0.762996	20.5485	233	No	0	98.03	0.343	ordered	GSHPx:Family:CL0172	no	na	na	na
HXT5	P38695	Y571	YHR096C	non-essential	-0.867133	0	6.22732	13.9	No	0.18	79.54	0.41	ordered	No domain	no	na	na	na
ADR1	P07248	Y330	YDR216W	non-essential	-0.867133	0.0621917	0	24.4	No	0.898	25.04	0.762	disordered	No domain	no	na	na	na
FSH2	Q05015	Y186	YMR222C	non-essential	-0.867133	0.324708	-1.53273	33.1	No	0.165	98.44	0.297	ordered	FSH1:Domain:CL0028	no	na	na	na
DDP1	Q99321	Y25	YOR163W	non-essential	-0.867133	0.763815	1.39416	49.5	No	0.122	90.54	0.294	ordered	No domain	no	na	na	na
DPL1	Q05567	Y554	YDR294C	non-essential	-0.867133	0.828462	-0.187667	94.9	No	0.243	76.5	0.365	ordered	No domain	no	na	na	na
PDC1	P06169	Y56	YLR044C	non-essential	-0.867133	0.843493	4.89821	14380	No	0.012	98.96	0.076	ordered	TPP_enzyme_N:Domain:CL0254	no	na	na	na
THI20	Q08224	Y70	YOL055C	non-essential	-0.863736	0.383387	0.381845	4.92	No	0.518	93.56	0.314	ordered	Phos_pyr_kin:Family:CL0118	yes	PDB	4.334	na
URA1	P28272	Y301	YKL216W	non-essential	-0.863736	0.585848	-0.198754	1071	No	0.271	98.45	0.339	ordered	No domain	no	na	na	na
EFT2	P32324	Y357	YDR385W	non-essential	-0.863736	0.665833	24.5343	3343	No	0.008	95.04	0.199	ordered	No domain	no	na	na	na
CMP2	P14747	Y366	YML057W	non-essential	-0.863736	0.797821	0.429197	103	No	0.235	97.7	0.182	ordered	No domain	no	na	na	na
HMO1	Q03973	Y171	YDR174W	non-essential	-0.862637	0.953335	0.330782	209	No	0.086	91.4	0.375	ordered	HMG_box:Domain:CL0114	no	na	na	na
XRN1	P22147	Y722	YGL173C	non-essential	-0.86014	0.384178	1.88006	372	No	0.188	91.22	0.364	ordered	No domain	no	na	na	na
YCR043C	P25361	Y122	YCR043C	non-essential	-0.86014	0.721623	0	52.4	No	0.82	42.38	0.838	disordered	No domain	no	na	na	na
RXT3	Q07458	Y20	YDL076C	non-essential	-0.86014	0.750542	-0.157022	25	No	0.529	84.06	0.512	ordered	No domain	no	na	na	na
BUD5	P25300	Y631	YCR038C	non-essential	-0.86014	0.928132	-1.39784	13.7	No	0.282	90.82	0.458	ordered	No domain	no	na	na	na
RPS18A	P0CX55	Y98	YDR450W	non-essential	-0.859341	0.11085	1.81394	1592	No	0.31	92.71	0.353	ordered	Ribosomal_S13:Family:CL0303	no	na	na	na
HSC82	P15108	Y543	YMR186W	non-essential	-0.859341	0.360806	0.981132	4538	No	0.055	94.83	0.338	ordered	HSP90:Family:No_clan	no	na	na	na
POR1	P04840	Y22	YNL055C	non-essential	-0.854945	0.429329	2.78961	3429	No	0.153	94.38	0.236	ordered	Porin_3:Family:CL0193	no	na	na	na
YHB1	P39676	Y203	YGR234W	non-essential	-0.854945	0.471706	-0.917889	3996	No	0.184	97.34	0.217	ordered	FAD_binding_6:Domain:CL0076	no	na	na	na
ACO1	P19414	Y541	YLR304C	non-essential	-0.854945	0.542588	2.1345	1309	No	0.098	98.33	0.409	ordered	No domain	no	na	na	na
GPM2	Q12008	Y156	YDL021W	non-essential	-0.854945	0.798646	-0.260224	26.3	No	0.086	97.73	0.277	ordered	No domain	no	na	na	na
STI1	P15705	Y390	YOR027W	non-essential	-0.854945	0.848182	1.98477	986	No	0.325	94.68	0.395	ordered	No domain	yes	ECLAIR	na	na
OPI1	P21957	Y392	YHL020C	non-essential	-0.854545	0.0526797	0	38.2	No	0.831	49.8	0.709	disordered	No domain	no	na	na	na
YBR062C	P38239	Y17	YBR062C	non-essential	-0.854545	0.0386732	0	5.1	No	0.827	34.65	0.623	disordered	No domain	no	na	na	na
YPT7	P32939	Y191	YML001W	non-essential	-0.853147	0	0	87.4	No	0.718	60.89	0.593	disordered	No domain	no	na	na	na
DEF1	P35732	Y102	YKL054C	non-essential	-0.853147	0.163415	0	593	No	0.733	45.25	0.729	disordered	No domain	no	na	na	na
DET1	Q99288	Y175	YDR051C	non-essential	-0.853147	0.247163	11.4766	67.4	No	0.071	80.88	0.497	ordered	No domain	no	na	na	na
APA1	P16550	Y319	YCL050C	non-essential	-0.853147	0.584024	0	808	No	0.631	56.37	0.463	ordered	No domain	no	na	na	na
FAB1	P34756	Y1682	YFR019W	non-essential	-0.853147	0.659018	0	10.9	No	0.4	50.43	0.45	ordered	No domain	no	na	na	na
PRE9	P23638	Y208	YGR135W	non-essential	-0.851648	0.128341	1.06798	226	No	0.259	92.28	0.252	ordered	Proteasome:Domain:CL0052	no	na	na	na
PDC1	P06169	Y157	YLR044C	non-essential	-0.851648	0.324046	-0.0148401	14380	No	0.325	98.87	0.114	ordered	TPP_enzyme_N:Domain:CL0254	no	na	na	na
VMA2	P16140	Y404	YBR127C	non-essential	-0.850549	0.53146	0.524483	1233	No	0.357	94.22	0.191	ordered	No domain	yes	ECLAIR	na	na
SER33	P40510	Y392	YIL074C	non-essential	-0.846154	0.0740741	-0.021474	151	No	0.51	74.17	0.211	ordered	No domain	no	na	na	na
PRD1	P25375	Y685	YCL057W	non-essential	-0.846154	0.223462	-0.599102	164	No	0.369	95.69	0.197	ordered	Peptidase_M3:Family:CL0126	no	na	na	na
TEF2	P02994	Y29	YBR118W	non-essential	-0.846154	0.3586	-0.107293	9541	No	0.263	88.45	0.243	ordered	GTP_EFTU:Domain:CL0023	no	na	na	na
SPO14	P36126	Y203	YKR031C	non-essential	-0.846154	0.432188	0	21.7	No	0.235	58.66	0.505	ordered	No domain	no	na	na	na
NOT3	P06102	Y103	YIL038C	non-essential	-0.846154	0.822972	0	61.5	No	0.804	54.73	0.466	ordered	Not3:Family:No_clan	no	na	na	na
HBT1	Q07653	Y811	YDL223C	non-essential	-0.846154	na	0	53	No	0.812	30.79	0.812	disordered	No domain	no	na	na	na
PRS5	Q12265	Y215	YOL061W	non-essential	-0.846154	0.41301	0	87	No	0.769	41.82	0.488	ordered	No domain	yes	I3D	na	na
SOP4	P39543	Y228	YJL192C	non-essential	-0.845455	0.568119	0.0156075	69	No	0.686	77.82	0.618	disordered	No domain	no	na	na	na
DPH1	P40487	Y280	YIL103W	non-essential	-0.845455	0.694408	1.5774	25.4	No	0.431	93.24	0.268	ordered	Diphthamide_syn:Family:No_clan	no	na	na	na
CUB1	Q08977	Y41	YPL260W	non-essential	-0.842424	0.651314	-0.328669	252	No	0.306	82.2	0.348	ordered	No domain	no	na	na	na
PSR1	Q07800	Y355	YLL010C	non-essential	-0.842424	0.661014	-0.701538	29.9	No	0.247	96.71	0.187	ordered	NIF:Family:CL0137	no	na	na	na
BZZ1	P38822	Y617	YHR114W	non-essential	-0.841758	0.465474	-0.586963	144	No	0.329	92.66	0.34	ordered	SH3_9:Domain:CL0010	yes	PDB/ECLAIR	4.232	na
RNQ1	P25367	Y52	YCL028W	non-essential	-0.840659	0.751456	0.201867	78.7	No	0.408	70.33	0.366	ordered	No domain	no	na	na	na
BUD2	P33314	Y1049	YKL092C	non-essential	-0.839161	0.0622346	0	26.6	No	0.808	27.49	0.763	disordered	No domain	no	na	na	na
GYP5	Q12344	Y340	YPL249C	non-essential	-0.839161	0.302962	0	27.9	Yes	0.647	45.72	0.567	ordered	No domain	no	na	na	na
CAJ1	P39101	Y295	YER048C	non-essential	-0.839161	0.361921	-0.609429	116	No	0.455	73.07	0.434	ordered	DnaJ-X:Domain:No_clan	no	na	na	na
EUG1	P32474	Y496	YDR518W	non-essential	-0.837363	0.24874	-0.383374	14.4	No	0.192	95.8	0.363	ordered	No domain	no	na	na	na
TIF3	P34167	Y177	YPR163C	non-essential	-0.837363	0.835027	-0.801567	434	No	0.427	77.11	0.449	ordered	No domain	no	na	na	na
RAD52	P06778	Y341	YML032C	non-essential	-0.836364	0.625465	-0.273193	19	No	0.686	80.84	0.582	disordered	No domain	no	na	na	na
GYP7	P48365	Y293	YDL234C	non-essential	-0.836364	0.652901	0	28.4	No	0.451	55.3	0.422	ordered	No domain	no	na	na	na
MAP1	Q01662	Y21	YLR244C	non-essential	-0.835165	0.0601115	2.02628	259	No	0.333	84.63	0.494	ordered	No domain	no	na	na	na
TIF3	P34167	Y382	YPR163C	non-essential	-0.835165	0.476173	0	434	No	0.718	59.46	0.763	disordered	No domain	no	na	na	na
SCP160	P06105	Y207	YJL080C	non-essential	-0.835165	0.622949	0.248517	950	No	0.216	87.33	0.399	ordered	KH_1:Domain:CL0007	no	na	na	na
CAP2	P13517	Y65	YIL034C	non-essential	-0.835165	0.738764	1.79485	77.1	No	0.298	91.9	0.256	ordered	F_actin_cap_B:Family:No_clan	yes	ECLAIR	na	-0.30446
OSH6	Q02201	Y326	YKR003W	non-essential	-0.832967	0.42028	0.441262	68.2	No	0.184	98.06	0.258	ordered	Oxysterol_BP:Family:No_clan	no	na	na	na
HSC82	P15108	Y47	YMR186W	non-essential	-0.832967	0.532288	0.134608	4538	No	0.282	89.5	0.265	ordered	HATPase_c:Domain:CL0025	yes	ECLAIR	na	na
EDC3	P39998	Y81	YEL015W	non-essential	-0.832168	0.0862168	0	50.7	No	0.812	35.41	0.806	disordered	No domain	no	na	na	na
PIL1	P53252	Y278	YGR086C	non-essential	-0.832168	0.0988729	0	661	No	0.675	49.26	0.747	disordered	No domain	no	na	na	na
SIP3	P38717	Y726	YNL257C	non-essential	-0.832168	0.103024	0	46.4	No	0.553	69.17	0.524	ordered	No domain	no	na	na	na
YEH2	Q07950	Y92	YLR020C	non-essential	-0.832168	0.545704	2.02991	23.1	No	0.118	94.95	0.309	ordered	No domain	no	na	na	na
STE24	P47154	Y396	YJR117W	non-essential	-0.832168	0.730259	0.80001	142	No	0.141	97.73	0.22	ordered	Peptidase_M48:Domain:CL0126	no	na	na	na
YMR130W	Q04223	Y77	YMR130W	non-essential	-0.832168	0.862126	0.348071	11.3	No	0.145	96.47	0.315	ordered	Hydrolase:Domain:CL0137	no	na	na	na
TCB1	Q12466	Y756	YOR086C	non-essential	-0.830303	0.651376	-0.236482	618	No	0.239	89.71	0.389	ordered	C2:Domain:CL0154	no	na	na	na
UBX5	Q06682	Y93	YDR330W	non-essential	-0.82967	0.177499	0	48.8	No	0.753	56.91	0.697	disordered	No domain	no	na	na	na
YOP1	Q12402	Y4	YPR028W	non-essential	-0.82967	0.183521	-0.372823	259	No	0.694	74.91	0.538	ordered	No domain	no	na	na	na
ERG6	P25087	Y165	YML008C	non-essential	-0.82967	0.213	-1.74611	874	No	0.38	94.92	0.246	ordered	Methyltransf_11:Domain:CL0063	no	na	na	na
BBC1	P47068	Y588	YJL020C	non-essential	-0.82967	0.355874	0	101	No	0.835	37.26	0.776	disordered	No domain	no	na	na	na
TOM70	P07213	Y400	YNL121C	non-essential	-0.82967	0.783621	0.110926	450	No	0.141	98.18	0.242	ordered	No domain	no	na	na	na
GCS1	P35197	Y211	YDL226C	non-essential	-0.82967	0.8269	-0.394611	169	No	0.451	78.59	0.504	ordered	No domain	no	na	na	na
TPA1	P40032	Y394	YER049W	non-essential	-0.828571	0.212747	0.991943	117	No	0.322	98.19	0.235	ordered	Ofd1_CTDD:Domain:CL0029	no	na	na	3.33006
BBC1	P47068	Y20	YJL020C	non-essential	-0.828571	0.768593	1.50671	101	No	0.682	91.4	0.338	ordered	SH3_1:Domain:CL0010	yes	PDB	4.442	na
GPM2	Q12008	Y129	YDL021W	non-essential	-0.828571	0.909183	-2.0551	26.3	No	0.082	95.8	0.088	ordered	No domain	no	na	na	na
ATG22	P25568	Y195	YCL038C	non-essential	-0.825175	0.0691598	-0.503411	4.56	No	0.439	72.97	0.307	ordered	ATG22:Family:CL0015	no	na	na	na
YNL115C	P53925	Y240	YNL115C	non-essential	-0.825175	0.121289	0	16.3	No	0.847	38.72	0.792	disordered	DUF2417:Family:No_clan	no	na	na	na
YAP1802	P53309	Y132	YGR241C	non-essential	-0.825175	0.496592	0	34.3	No	0.051	63.95	0.351	ordered	ANTH:Domain:CL0009	no	na	na	na
TIF2	P10081	Y40	YJL138C	non-essential	-0.825175	0.503532	0.130967	962	No	0.388	92.88	0.278	ordered	No domain	no	na	na	na
GLO3	P38682	Y291	YER122C	non-essential	-0.825175	0.505129	0	105	No	0.859	42.92	0.753	disordered	No domain	no	na	na	na
LDB19	Q12502	Y371	YOR322C	non-essential	-0.825175	0.644756	0	14.2	No	0.847	40.88	0.56	ordered	No domain	no	na	na	na
ROD1	Q02805	Y109	YOR018W	non-essential	-0.825175	0.669729	0	22.8	No	0.345	60.92	0.565	ordered	No domain	no	na	na	na
TRM9	P49957	Y18	YML014W	non-essential	-0.825175	0.933032	-0.393829	19	No	0.086	98.48	0.269	ordered	No domain	no	na	na	na
GUA1	P38625	Y160	YMR217W	non-essential	-0.81978	0.224239	-0.548046	928	No	0.212	91.68	0.216	ordered	GATase:Domain:CL0014	no	na	na	na
ABF2	Q02486	Y100	YMR072W	non-essential	-0.81978	0.349517	-0.950832	309	No	0.412	97.98	0.4	ordered	HMG_box:Domain:CL0114	yes	ECLAIR	na	na
YDJ1	P25491	Y128	YNL064C	non-essential	-0.81978	0.789345	-0.132841	1297	No	0.125	94.94	0.304	ordered	DnaJ_C:Domain:No_clan	no	na	na	na
NSR1	P27476	Y213	YGR159C	non-essential	-0.81978	0.854418	-1.61645	474	No	0.18	92.64	0.318	ordered	RRM_1:Domain:CL0221	no	na	na	na
GET1	P53192	Y65	YGL020C	non-essential	-0.81978	0.975543	-0.488109	78.7	No	0.592	92.13	0.433	ordered	CHD5:Family:No_clan	yes	PDB/ECLAIR	11.019	na
BUD3	P25558	Y964	YCL014W	non-essential	-0.818681	0.423719	0	16.6	No	0.769	28.46	0.748	disordered	No domain	no	na	na	na
YGL082W	P53155	Y335	YGL082W	non-essential	-0.818182	0.34292	0	80.7	No	0.282	53.52	0.553	ordered	No domain	no	na	na	na
CCW14	O13547	Y76	YLR390W-A	non-essential	-0.818182	0.50753	0.222767	834	No	0.114	90.13	0.384	ordered	CFEM:Domain:No_clan	no	na	na	na
UBP6	P43593	Y205	YFR010W	non-essential	-0.818182	0.586982	-2.13249	180	No	0.247	81.72	0.302	ordered	UCH:Family:CL0125	no	na	na	na
YCR087C-A	P37263	Y58	YCR087C-A	non-essential	-0.818182	0.90865	-0.261729	72.6	No	0.667	78.51	0.561	ordered	zf-LYAR:Domain:CL0361	no	na	na	na
MLH3	Q12083	Y441	YPL164C	non-essential	-0.818182	0.0804932	0	5.04	No	0.765	29.45	0.739	disordered	No domain	no	na	na	na
TDH3	P00359	Y75	YGR192C	non-essential	-0.815385	0.27654	0.399958	16371	No	0.247	98.33	0.314	ordered	Gp_dh_N:Domain:CL0063	no	na	na	na
RXT2	P38255	Y41	YBR095C	non-essential	-0.815385	0.678847	0	28.6	No	0.471	67.09	0.511	ordered	No domain	no	na	na	na
SAC6	P32599	Y53	YDR129C	non-essential	-0.813187	0.397032	5.13696	408	No	0.039	90.17	0.249	ordered	No domain	no	na	na	na
CPR7	P47103	Y54	YJR032W	non-essential	-0.811189	0.094064	0.0551445	42.9	No	0.522	94.93	0.284	ordered	Pro_isomerase:Domain:CL0475	no	na	na	na
RIB1	P38066	Y16	YBL033C	non-essential	-0.811189	0.138857	0	74.8	No	0.537	37.72	0.658	disordered	No domain	no	na	na	na
BEM2	P39960	Y1115	YER155C	non-essential	-0.811189	0.20986	-0.482661	48.5	No	0.533	71.52	0.469	ordered	No domain	no	na	na	na
ENT1	Q12518	Y194	YDL161W	non-essential	-0.811189	0.577314	-0.127798	80.6	No	0.6	77.98	0.536	ordered	No domain	no	na	na	na
NOT5	Q12514	Y28	YPR072W	non-essential	-0.811189	0.607615	1.70836	110	No	0.157	96.2	0.366	ordered	Not3:Family:No_clan	no	na	na	na
YIL108W	P40483	Y338	YIL108W	non-essential	-0.811189	0.861984	1.06265	31.4	No	0.086	96.3	0.147	ordered	Metallopep:Family:CL0126	no	na	na	na
FUB1	P25659	Y133	YCR076C	non-essential	-0.811189	0.938749	0	5.8	No	0.675	50.16	0.601	disordered	No domain	no	na	na	na
YPL067C	Q02754	Y43	YPL067C	non-essential	-0.811189	0.942195	-1.30389	41.8	No	0.098	95.43	0.406	ordered	DUF3605:Family:No_clan	no	na	na	na
EIS1	Q05050	Y48	YMR031C	non-essential	-0.811189	0.964894	0	407	No	0.569	59.4	0.654	disordered	No domain	no	na	na	na
RPS7A	P26786	Y164	YOR096W	non-essential	-0.810989	0.310933	2.58166	4895	No	0.427	89.17	0.272	ordered	Ribosomal_S7e:Family:CL0652	no	na	na	na
GCN20	P43535	Y485	YFR009W	non-essential	-0.810989	0.728756	-0.330652	285	No	0.247	83.56	0.432	ordered	ABC_tran_Xtn:Domain:CL0023	no	na	na	na
CKA1	P15790	Y40	YIL035C	non-essential	-0.810989	0.930239	7.43776	96.1	No	0.125	94.42	0.43	ordered	No domain	no	na	na	na
SIN3	P22579	Y216	YOL004W	non-essential	-0.809091	0.639511	0	69.3	No	0.482	50.99	0.598	disordered	No domain	no	na	na	na
SAP1	P39955	Y678	YER047C	non-essential	-0.809091	0.78948	-0.276498	7.7	No	0.533	87.01	0.233	ordered	AAA:Domain:CL0023	no	na	na	na
MSC2	Q03455	Y284	YDR205W	non-essential	-0.807692	0.0952661	0	16.5	No	0.349	42.22	0.387	ordered	No domain	no	na	na	na
RPS4A	P0CX35	Y121	YHR203C	non-essential	-0.807692	0.49052	1.67255	2495	No	0.125	96.76	0.308	ordered	Ribosomal_S4e:Family:CL0021	no	na	na	na
SSE1	P32589	Y589	YPL106C	non-essential	-0.807692	0.622313	3.18306	3233	No	0.031	96.43	0.317	ordered	HSP70:Family:CL0108	no	na	na	na
PRE9	P23638	Y226	YGR135W	non-essential	-0.806593	0.115487	1.41716	226	No	0.576	93.36	0.328	ordered	No domain	no	na	na	na
TPA1	P40032	Y88	YER049W	non-essential	-0.804196	0.917542	3.64976	117	No	0.047	91.87	0.32	ordered	No domain	no	na	na	na
VPH1	P32563	Y84	YOR270C	non-essential	-0.802198	0.11862	0	413	No	0.643	66.26	0.415	ordered	V_ATPase_I:Family:No_clan	no	na	na	na
VMA5	P31412	Y149	YKL080W	non-essential	-0.802198	0.388505	0.180334	265	No	0.231	98.2	0.291	ordered	V-ATPase_C:Family:No_clan	no	na	na	na
BAT1	P38891	Y377	YHR208W	non-essential	-0.802198	0.474449	2.47869	678	No	0.075	94.32	0.258	ordered	No domain	no	na	na	na
RPS8A	P0CX39	Y166	YBL072C	non-essential	-0.802198	0.495328	-0.377178	1112	No	0.153	97.96	0.26	ordered	Ribosomal_S8e:Family:No_clan	no	na	na	na
LOA1	Q06508	Y291	YPR139C	non-essential	-0.802198	0.552257	-0.455676	27.3	No	0.176	94.26	0.386	ordered	No domain	no	na	na	na
GAL10	P04397	Y669	YBR019C	non-essential	-0.802198	NaN	3.99611	6.04	No	0.039	98.49	0.179	ordered	Aldose_epim:Family:CL0103	no	na	na	na
RPL22A	P05749	Y108	YLR061W	non-essential	-0.8	0.757569	-0.836625	1423	No	0.439	89.62	0.557	ordered	Ribosomal_L22e:Family:No_clan	no	na	na	-0.38996
MAM33	P40513	Y254	YIL070C	non-essential	-0.8	0.936739	1.79121	122	No	0.275	94.35	0.287	ordered	MAM33:Domain:No_clan	yes	ECLAIR	na	na
RHO5	P53879	Y216	YNL180C	non-essential	-0.797802	0.418257	3.40542	49	No	0.071	93.9	0.354	ordered	Ras:Domain:CL0023	no	na	na	na
LEU4	P06208	Y407	YNL104C	non-essential	-0.797802	0.676055	0	321	No	0.094	64.7	0.251	ordered	No domain	no	na	na	na
GSF2	Q04697	Y278	YML048W	non-essential	-0.797802	0.706915	0.191173	109	No	0.663	88.67	0.378	ordered	Gsf2:Family:No_clan	no	na	na	na
RPD3	P32561	Y3	YNL330C	non-essential	-0.797203	0.0227328	2.26601	55.7	No	0.063	94.39	0.485	ordered	No domain	no	na	na	na
TIF2	P10081	Y17	YJL138C	non-essential	-0.797203	0.0637079	2.61444	962	No	0.114	90.35	0.367	ordered	No domain	no	na	na	na
RAD50	P12753	Y531	YNL250W	non-essential	-0.797203	0.44757	0	21	No	0.039	69.41	0.368	ordered	No domain	no	na	na	na
ROD1	Q02805	Y155	YOR018W	non-essential	-0.797203	0.496642	0.90533	22.8	No	0.392	74.36	0.498	ordered	Arrestin_N:Domain:CL0135	no	na	na	na
YDR239C	Q03780	Y729	YDR239C	non-essential	-0.797203	0.838131	0	17.9	No	0.431	50.46	0.63	disordered	No domain	no	na	na	na
STE20	Q03497	Y393	YHL007C	non-essential	-0.797203	0.89826	0	66.8	No	0.145	68.74	0.302	ordered	PBD:Domain:No_clan	no	na	na	na
YGR237C	P50089	Y663	YGR237C	non-essential	-0.797203	0.961695	0	27.4	No	0.886	36.19	0.789	disordered	No domain	no	na	na	na
POM152	P39685	Y5	YMR129W	non-essential	-0.796703	0.187938	0	115	No	0.741	27.56	0.654	disordered	No domain	no	na	na	na
ADH6	Q04894	Y113	YMR318C	non-essential	-0.796703	0.706097	1.01683	218	No	0.302	97.72	0.287	ordered	ADH_N:Domain:CL0296	yes	PDB/ECLAIR	2.418	na
SPE3	Q12074	Y43	YPR069C	non-essential	-0.796703	0.709179	1.54533	352	No	0.467	92.99	0.269	ordered	Spermine_synt_N:Domain:No_clan	no	na	na	na
PSG1	P36081	Y379	YKL077W	non-essential	-0.796703	0.808432	0	128	No	0.812	61.18	0.725	disordered	No domain	no	na	na	na
YPR098C	Q06089	Y110	YPR098C	non-essential	-0.793939	0.115914	-0.749049	29.4	No	0.286	97.15	0.408	ordered	No domain	no	na	na	na
TCD2	P36101	Y57	YKL027W	non-essential	-0.793939	0.146962	0	85.9	No	0.098	60.39	0.463	ordered	No domain	no	na	na	na
YNL208W	P40159	Y57	YNL208W	non-essential	-0.793939	0.887451	0	38.5	No	0.961	43.2	0.817	disordered	Rick_17kDa_Anti:Family:CL0500	no	na	na	na
OYE2	Q03558	Y214	YHR179W	non-essential	-0.793939	0.961574	2.32564	454	No	0.027	98.89	0.195	ordered	Oxidored_FMN:Domain:CL0036	no	na	na	na
NDE1	P40215	Y189	YMR145C	non-essential	-0.793407	0.255851	2.10818	536	No	0.302	95.66	0.233	ordered	Pyr_redox_2:Domain:CL0063	no	na	na	na
APD1	P38281	Y243	YBR151W	non-essential	-0.793407	0.323183	-0.168492	69.6	No	0.682	85	0.255	ordered	Suc_Fer-like:Family:No_clan	no	na	na	na
BZZ1	P38822	Y325	YHR114W	non-essential	-0.793407	0.540017	1.67766	144	No	0.196	96.68	0.304	ordered	No domain	no	na	na	na
HXT7	P39004	Y42	YDR342C	non-essential	-0.791209	0	0	29.7	No	0.835	45.44	0.652	disordered	No domain	no	na	na	na
AKR1	P39010	Y695	YDR264C	non-essential	-0.791209	0.0726346	0	51	No	0.514	46.65	0.366	ordered	No domain	no	na	na	na
IDP1	P21954	Y58	YDL066W	non-essential	-0.791209	0.565437	0.810093	647	No	0.2	98.83	0.216	ordered	Iso_dh:Domain:CL0270	yes	PDB/ECLAIR	na	na
GRX2	P17695	Y63	YDR513W	non-essential	-0.791209	0.831432	-0.658867	284	No	0.588	98.79	0.233	ordered	Glutaredoxin:Domain:CL0172	yes	PDB/ECLAIR	na	na
ROD1	Q02805	Y794	YOR018W	non-essential	-0.790909	0.077832	0	22.8	No	0.729	38.97	0.725	disordered	No domain	no	na	na	na
ALD6	P54115	Y461	YPL061W	non-essential	-0.790909	0.303937	28.6475	6950	No	0.027	98.28	0.253	ordered	Aldedh:Family:CL0099	no	na	na	na
STE50	P25344	Y123	YCL032W	non-essential	-0.790909	0.416928	-0.290116	16.3	No	0.682	93.49	0.499	ordered	No domain	no	na	na	-0.72784
PRS5	Q12265	Y104	YOL061W	non-essential	-0.790909	0.429777	0	87	No	0.255	50.5	0.389	ordered	Pribosyltran_N:Domain:CL0533	yes	I3D	13.354	na
TSL1	P38427	Y314	YML100W	non-essential	-0.790909	0.520353	0	208	No	0.839	30.64	0.766	disordered	No domain	no	na	na	na
RMD8	P43620	Y380	YFR048W	non-essential	-0.79021	0.0418026	0	21.2	No	0.898	39.14	0.811	disordered	No domain	no	na	na	na
YNL194C	P40169	Y221	YNL194C	non-essential	-0.79021	0.390825	-0.440415	12.6	No	0.647	76.11	0.484	ordered	No domain	no	na	na	na
OSH2	Q12451	Y586	YDL019C	non-essential	-0.79021	0.463151	-0.0798568	51.3	No	0.275	74.46	0.383	ordered	No domain	no	na	na	na
URA2	P07259	Y2146	YJL130C	non-essential	-0.79021	0.49934	0.501338	1099	No	0.102	86.16	0.324	ordered	OTCace:Domain:CL0399	no	na	na	na
RTN1	Q04947	Y200	YDR233C	non-essential	-0.79021	0.680307	-0.16472	1085	No	0.616	82.35	0.529	ordered	No domain	no	na	na	na
YLR149C	Q99296	Y542	YLR149C	non-essential	-0.789011	0.0814892	0	7.01	No	0.729	32.18	0.727	disordered	No domain	no	na	na	na
THR4	P16120	Y408	YCR053W	non-essential	-0.789011	0.547429	6.05613	1386	No	0.035	98.1	0.252	ordered	PALP:Family:CL0063	no	na	na	na
STP22	P25604	Y242	YCL008C	non-essential	-0.785714	0.153183	0.062925	2.43	No	0.592	89.12	0.515	ordered	No domain	no	na	na	-0.75804
HEM25	Q07534	Y106	YDL119C	non-essential	-0.784615	0.106739	0	16.9	No	0.447	56.87	0.536	ordered	No domain	no	na	na	na
LYS20	P48570	Y333	YDL182W	non-essential	-0.784615	0.296242	0.655408	954	No	0.239	79.7	0.249	ordered	No domain	no	na	na	na
OMS1	Q06668	Y149	YDR316W	non-essential	-0.784615	0.735787	0.733058	21	No	0.149	94.45	0.325	ordered	No domain	no	na	na	na
GYP5	Q12344	Y148	YPL249C	non-essential	-0.783217	0.136536	0	27.9	No	0.82	33.77	0.76	disordered	No domain	no	na	na	na
RIB4	P50861	Y13	YOL143C	non-essential	-0.783217	0.248831	3.31638	94.3	No	0.035	92.47	0.406	ordered	No domain	yes	PDB	na	na
NTH1	P32356	Y691	YDR001C	non-essential	-0.783217	0.808639	0	83.7	No	0.165	69.73	0.29	ordered	Trehalase:Domain:CL0059	no	na	na	na
RFS1	P38234	Y47	YBR052C	non-essential	-0.781818	0.0141675	0	139	No	0.808	58.03	0.511	ordered	No domain	no	na	na	na
YMR102C	Q03177	Y749	YMR102C	non-essential	-0.781818	0.105338	0	22.1	No	0.898	27.65	0.774	disordered	No domain	no	na	na	na
SCJ1	P25303	Y84	YMR214W	non-essential	-0.78022	0.938006	10.2622	49.8	No	0.078	85.57	0.353	ordered	DnaJ:Domain:CL0392	no	na	na	na
MGM101	P32787	Y65	YJR144W	non-essential	-0.78022	0.185185	0	88	No	0.667	53.01	0.569	ordered	No domain	no	na	na	na
SSA1	P10591	Y544	YAL005C	non-essential	-0.78022	0.289392	0.38082	4624	No	0.388	93.74	0.332	ordered	HSP70:Family:CL0108	no	na	na	na
GVP36	P40531	Y90	YIL041W	non-essential	-0.78022	0.382253	-0.237856	1154	No	0.863	74.94	0.433	ordered	BAR_2:Family:CL0145	no	na	na	na
YGL082W	P53155	Y179	YGL082W	non-essential	-0.78022	0.416897	0.103422	80.7	No	0.31	97.48	0.284	ordered	No domain	no	na	na	na
NSR1	P27476	Y211	YGR159C	non-essential	-0.78022	0.891926	-1.34898	474	No	0.227	91.39	0.307	ordered	RRM_1:Domain:CL0221	yes	ECLAIR	na	na
GLC3	P32775	Y2	YEL011W	non-essential	-0.776224	0.00351415	0	52.4	No	0.773	61.15	0.423	ordered	No domain	no	na	na	na
PMT4	P46971	Y704	YJR143C	non-essential	-0.776224	0.0873411	0.208871	43.1	No	0.145	91.92	0.414	ordered	PMT_4TMC:Family:No_clan	no	na	na	na
DST1	P07273	Y126	YGL043W	non-essential	-0.776224	0.0996593	0	239	No	0.318	64.94	0.585	disordered	No domain	no	na	na	na
RAS1	P01119	Y246	YOR101W	non-essential	-0.776224	0.147773	0	24.1	No	0.855	28.45	0.806	disordered	No domain	no	na	na	na
YMD8	Q03697	Y386	YML038C	non-essential	-0.776224	0.381247	-0.201089	30.8	No	0.643	72.34	0.424	ordered	No domain	no	na	na	na
ENT2	Q05785	Y16	YLR206W	non-essential	-0.776224	0.894162	-1.74413	40.9	No	0.22	84.08	0.328	ordered	ENTH:Domain:CL0009	no	na	na	na
LAP3	Q01532	Y433	YNL239W	non-essential	-0.775824	0.489536	13.4346	116	No	0	98.82	0.172	ordered	Peptidase_C1_2:Family:CL0125	no	na	na	na
BCY1	P07278	Y323	YIL033C	non-essential	-0.775824	0.734451	0.0270004	153	No	0.125	98.01	0.322	ordered	cNMP_binding:Domain:CL0029	yes	I3D	na	na
APD1	P38281	Y237	YBR151W	non-essential	-0.774725	0.469008	1.56571	69.6	No	0.212	95.26	0.267	ordered	Suc_Fer-like:Family:No_clan	no	na	na	na
YSC83	P32792	Y157	YHR017W	non-essential	-0.774725	0.541661	0.337227	8.61	No	0.345	91.99	0.387	ordered	DUF1776:Family:CL0063	no	na	na	na
TIM11	P81449	Y39	YDR322C-A	non-essential	-0.774725	0.565289	-0.354023	47.1	No	0.576	86.41	0.526	ordered	ATP-synt_E:Family:No_clan	no	na	na	na
KIP2	P28743	Y337	YPL155C	non-essential	-0.774725	0.750457	0	13.4	No	0.584	48.16	0.244	ordered	Kinesin:Domain:CL0023	no	na	na	na
SBH1	P52870	Y43	YER087C-B	non-essential	-0.774725	0.761444	0	35.1	No	0.776	53.19	0.622	disordered	Sec61_beta:Family:No_clan	no	na	na	na
NUP157	P40064	Y62	YER105C	non-essential	-0.772727	0.0647542	0	59.7	No	0.424	33.05	0.64	disordered	No domain	no	na	na	na
JSN1	P47135	Y375	YJR091C	non-essential	-0.772727	0.712129	1.13329	25	No	0.118	95.5	0.239	ordered	RRM_1:Domain:CL0221	no	na	na	na
ABP1	P15891	Y143	YCR088W	non-essential	-0.772727	0.965373	0	236	No	0.714	46.84	0.568	ordered	No domain	no	na	na	na
ADH1	P00330	Y342	YOL086C	non-essential	-0.771429	0.312509	-0.196654	9801	No	0.082	95.17	0.286	ordered	No domain	no	na	na	na
MGM101	P32787	Y268	YJR144W	non-essential	-0.771429	0.574172	0.115348	88	No	0.286	90.56	0.422	ordered	Mgm101p:Family:No_clan	no	na	na	na
NNR1	P40165	Y216	YNL200C	non-essential	-0.771429	0.597047	3.96504	20.9	No	0.035	98.42	0.282	ordered	No domain	no	na	na	na
YPL199C	Q08954	Y51	YPL199C	non-essential	-0.771429	0.7349	0.0401569	57.5	No	0.459	96.42	0.333	ordered	DUF1771:Domain:No_clan	no	na	na	na
SLT2	Q00772	Y34	YHR030C	non-essential	-0.771429	0.852106	0	70.3	No	0.235	68.46	0.322	ordered	Pkinase:Domain:CL0016	no	na	na	na
EFT2	P32324	Y839	YDR385W	non-essential	-0.769697	0.0643266	1.68766	3343	No	0.204	91.31	0.428	ordered	No domain	no	na	na	na
LOA1	Q06508	Y272	YPR139C	non-essential	-0.769697	0.464606	6.2079	27.3	No	0.012	92.79	0.255	ordered	No domain	no	na	na	na
FZO1	P38297	Y599	YBR179C	non-essential	-0.769231	0.369392	5.45521	101	No	0.169	89.22	0.324	ordered	No domain	no	na	na	na
DST1	P07273	Y254	YGL043W	non-essential	-0.769231	0.55247	0.116741	239	No	0.651	95.9	0.556	ordered	TFIIS_M:Domain:No_clan	yes	ECLAIR	na	na
MDV1	P47025	Y41	YJL112W	non-essential	-0.769231	0.873619	0	30.6	No	0.71	38.39	0.624	disordered	No domain	no	na	na	na
IOC3	P43596	Y162	YFR013W	non-essential	-0.769231	0.418595	-0.370721	25.1	No	0.522	81.04	0.275	ordered	No domain	yes	ECLAIR/PDB	-0.525	na
RBG2	P53295	Y336	YGR173W	non-essential	-0.769231	0.553934	-0.776972	320	No	0.216	92.7	0.405	ordered	TGS:Domain:CL0072	no	na	na	na
BAT2	P47176	Y207	YJR148W	non-essential	-0.769231	0.956376	0.702209	273	No	0.2	98.04	0.302	ordered	Aminotran_4:Domain:No_clan	no	na	na	na
RRG9	P40156	Y134	YNL213C	non-essential	-0.767033	0.399304	-0.617571	13.2	No	0.592	91.75	0.505	ordered	No domain	no	na	na	na
SAM2	P19358	Y231	YDR502C	non-essential	-0.767033	0.432959	2.45674	862	No	0.282	98.74	0.321	ordered	S-AdoMet_synt_M:Domain:No_clan	no	na	na	na
PIL1	P53252	Y158	YGR086C	non-essential	-0.767033	0.454411	0.0319834	661	No	0.714	95.32	0.419	ordered	Pil1:Family:No_clan	no	na	na	na
GPP1	P41277	Y136	YIL053W	non-essential	-0.767033	0.479158	1.59152	4739	No	0.298	98.49	0.274	ordered	Hydrolase:Domain:CL0137	no	na	na	na
EDE1	P34216	Y787	YBL047C	non-essential	-0.767033	0.836767	-0.233931	229	No	0.624	90.51	0.523	ordered	No domain	no	na	na	na
RMD5	Q12508	Y59	YDR255C	non-essential	-0.763736	0.0321451	0.0855655	6.95	No	0.224	77.78	0.455	ordered	No domain	no	na	na	na
SHM1	P37292	Y90	YBR263W	non-essential	-0.763736	0.733093	1.25086	336	No	0.435	97.41	0.352	ordered	SHMT:Domain:CL0061	yes	ECLAIR	na	na
LDB19	Q12502	Y705	YOR322C	non-essential	-0.763636	0.0600696	0	14.2	No	0.792	41	0.739	disordered	No domain	no	na	na	na
DNM1	P54861	Y353	YLL001W	non-essential	-0.762637	0.546238	1.9052	114	No	0.192	74.56	0.397	ordered	Dynamin_M:Family:No_clan	no	na	na	na
DET1	Q99288	Y243	YDR051C	non-essential	-0.762637	0.735025	0.69321	67.4	No	0.255	98.35	0.234	ordered	His_Phos_1:Domain:CL0071	no	na	na	na
RNR4	P49723	Y175	YGR180C	non-essential	-0.762637	0.785523	6.8515	1508	No	0.004	94.59	0.12	ordered	Ribonuc_red_sm:Domain:CL0044	no	na	na	na
ARI1	P53111	Y169	YGL157W	non-essential	-0.762637	0.972009	-0.214746	197	No	0.192	94.18	0.204	ordered	Epimerase:Family:CL0063	no	na	na	na
SEH1	P53011	Y335	YGL100W	non-essential	-0.762238	0.147715	-0.2194	13.9	No	0.965	83.85	0.394	ordered	No domain	yes	PDB	1.584	na
NAB6	Q03735	Y454	YML117W	non-essential	-0.762238	0.477769	0	50.8	No	0.643	35.81	0.715	disordered	Nab6_mRNP_bdg:Domain:No_clan	no	na	na	na
STM1	P39015	Y187	YLR150W	non-essential	-0.762238	0.627905	0	1375	No	0.875	50.62	0.788	disordered	No domain	no	na	na	na
SRO7	Q12038	Y971	YPR032W	non-essential	-0.762238	0.728084	0	16	No	0.733	43.5	0.81	disordered	No domain	no	na	na	na
ECM25	P32525	Y180	YJL201W	non-essential	-0.758242	0.386407	0.570606	27.1	No	0.298	75.66	0.393	ordered	No domain	no	na	na	na
SGT2	Q12118	Y181	YOR007C	non-essential	-0.758242	0.668088	-0.215259	504	No	0.357	98.44	0.223	ordered	No domain	no	na	na	na
VPH2	P32341	Y103	YKL119C	non-essential	-0.757576	0.968178	-0.271626	15.7	No	0.635	92.25	0.502	ordered	Vma12:Family:No_clan	no	na	na	na
FAT1	P38225	Y481	YBR041W	non-essential	-0.757576	0.972384	3.81817	45.4	No	0.043	94.35	0.317	ordered	AMP-binding:Family:CL0378	yes	ECLAIR	na	na
SMF1	P38925	Y62	YOL122C	non-essential	-0.755245	0.0838559	0	5	No	0.855	46.19	0.679	disordered	No domain	no	na	na	na
MUD2	P36084	Y123	YKL074C	non-essential	-0.755245	0.100035	0	25.6	No	0.8	37.78	0.8	disordered	No domain	no	na	na	na
TPS3	P38426	Y306	YMR261C	non-essential	-0.755245	0.119425	0.276376	164	No	0.314	71.84	0.401	ordered	Glyco_transf_20:Family:CL0113	no	na	na	na
ATO2	P32907	Y55	YNR002C	non-essential	-0.755245	0.269741	-2.27398	4.61	No	0.212	74.89	0.441	ordered	No domain	no	na	na	na
PTK2	P47116	Y119	YJR059W	non-essential	-0.755245	0.359857	0	67.2	No	0.749	30.84	0.742	disordered	No domain	no	na	na	na
ATX2	Q12067	Y131	YOR079C	non-essential	-0.755245	0.458263	0	4.52	No	0.639	44.69	0.504	ordered	Zip:Family:CL0184	no	na	na	na
ERG6	P25087	Y110	YML008C	non-essential	-0.755245	0.535248	-0.522699	874	No	0.286	98.52	0.25	ordered	No domain	no	na	na	na
IMH1	Q06704	Y596	YLR309C	non-essential	-0.755245	0.786228	-0.587171	102	No	0.584	94.93	0.505	ordered	No domain	no	na	na	na
RVS167	P39743	Y32	YDR388W	non-essential	-0.755245	0.826241	7.09828	190	No	0.016	97.57	0.388	ordered	BAR:Domain:CL0145	no	na	na	na
SED4	P25365	Y8	YCR067C	non-essential	-0.755245	0.882155	-1.18782	6.97	No	0.216	96.43	0.339	ordered	No domain	no	na	na	na
STM1	P39015	Y154	YLR150W	non-essential	-0.755245	0.96037	0.0752197	1375	No	0.49	80.91	0.615	disordered	No domain	no	na	na	na
ARO2	P28777	Y276	YGL148W	non-essential	-0.754545	0.142817	2.01754	413	No	0.302	97.89	0.463	ordered	Chorismate_synt:Family:No_clan	no	na	na	na
YMR130W	Q04223	Y242	YMR130W	non-essential	-0.754545	0.524113	11.6375	11.3	No	0.039	91.37	0.24	ordered	No domain	no	na	na	na
DDP1	Q99321	Y157	YOR163W	non-essential	-0.754545	0.661711	0.872131	49.5	No	0.075	98.85	0.282	ordered	NUDIX:Domain:CL0261	no	na	na	na
MRN1	Q08925	Y525	YPL184C	non-essential	-0.754545	0.934119	-0.350557	65.6	No	0.192	98.63	0.281	ordered	No domain	no	na	na	na
CCZ1	P38273	Y630	YBR131W	non-essential	-0.753846	0.135082	0	23.3	No	0.855	54.55	0.397	ordered	No domain	no	na	na	na
BNA5	Q05979	Y173	YLR231C	non-essential	-0.753846	0.163199	1.6493	39.9	No	0.22	95.04	0.276	ordered	Aminotran_5:Domain:CL0061	no	na	na	na
MET6	P05694	Y686	YER091C	non-essential	-0.753846	0.255576	2.68001	5820	No	0.039	77.71	0.214	ordered	Meth_synt_2:Domain:CL0160	no	na	na	na
YMR099C	Q03161	Y181	YMR099C	non-essential	-0.753846	0.29992	-0.368142	256	No	0.263	98.46	0.272	ordered	Aldose_epim:Family:CL0103	no	na	na	na
HOM6	P31116	Y267	YJR139C	non-essential	-0.753846	0.423816	-0.644306	975	No	0.318	97.22	0.33	ordered	Homoserine_dh:Domain:CL0139	no	na	na	na
GCN20	P43535	Y474	YFR009W	non-essential	-0.753846	0.626309	-0.252033	285	No	0.404	88.49	0.372	ordered	ABC_tran_Xtn:Domain:CL0023	no	na	na	na
YAR028W	P39548	Y223	YAR028W	non-essential	-0.753846	0.953121	-1.05467	18.4	No	0.306	91.69	0.475	ordered	No domain	no	na	na	na
APL2	P36000	Y149	YKL135C	non-essential	-0.752747	0.819068	-0.470328	71.9	No	0.282	92.62	0.17	ordered	Adaptin_N:Family:CL0020	yes	I3D	7.326	4.6913
NPY1	P53164	Y205	YGL067W	non-essential	-0.749451	0.295585	-0.115554	22	No	0.678	96.25	0.359	ordered	zf-NADH-PPase:Domain:CL0167	no	na	na	na
URA2	P07259	Y1453	YJL130C	non-essential	-0.749451	0.533769	0	1099	No	0.416	51.22	0.34	ordered	MGS:Domain:No_clan	no	na	na	na
VMA1	P17255	Y124	YDL185W	non-essential	-0.749451	0.762118	0.0107806	1976	No	0.576	80.23	0.338	ordered	ATP-synt_ab_Xtn:Family:No_clan	no	na	na	na
YMR099C	Q03161	Y293	YMR099C	non-essential	-0.748252	0.00948329	0.175269	256	No	0.502	81.32	0.45	ordered	No domain	no	na	na	na
SMF1	P38925	Y324	YOL122C	non-essential	-0.748252	0.228224	0	5	No	0.204	67.41	0.346	ordered	Nramp:Family:CL0062	no	na	na	na
CSM1	P25651	Y147	YCR086W	non-essential	-0.748252	0.251028	-0.125732	19.3	No	0.455	88.77	0.338	ordered	Csm1:Family:No_clan	yes	PDB	na	na
SNA2	P56508	Y75	YDR525W-A	non-essential	-0.748252	0.537254	0	149	No	0.82	66.54	0.732	disordered	No domain	no	na	na	na
ABF2	Q02486	Y176	YMR072W	non-essential	-0.748252	0.894972	0.990008	309	No	0.106	93.93	0.486	ordered	HMG_box:Domain:CL0114	no	na	na	na
SUR1	P33300	Y365	YPL057C	non-essential	-0.745455	0.175501	0	24	No	0.82	26.23	0.798	disordered	No domain	no	na	na	na
TIF2	P10081	Y291	YJL138C	non-essential	-0.745055	0.633213	1.05473	962	No	0.114	90.58	0.305	ordered	Helicase_C:Family:CL0023	no	na	na	na
YLR225C	Q05948	Y27	YLR225C	non-essential	-0.745055	0.700285	-0.454427	45.8	No	0.184	97.63	0.315	ordered	No domain	no	na	na	na
MGS1	P40151	Y122	YNL218W	non-essential	-0.741758	0.141806	-0.29236	17.4	No	0.659	85.45	0.436	ordered	No domain	no	na	na	na
GSC2	P40989	Y1544	YGR032W	non-essential	-0.741758	0.578885	4.69062	162	No	0.125	87.75	0.195	ordered	Glucan_synthase:Family:CL0111	no	na	na	na
YME1	P32795	Y606	YPR024W	non-essential	-0.741758	0.617065	9.55514	118	No	0.027	91.36	0.246	ordered	Peptidase_M41:Domain:CL0126	no	na	na	na
SPO14	P36126	Y1473	YKR031C	non-essential	-0.741259	0.060094	0	21.7	No	0.529	41.77	0.597	disordered	No domain	no	na	na	na
EFM5	P53200	Y40	YGR001C	non-essential	-0.741259	0.263169	3.41133	123	No	0.455	72.89	0.431	ordered	No domain	no	na	na	na
ACK1	Q07622	Y12	YDL203C	non-essential	-0.741259	0.848774	0	9.51	No	0.075	33.73	0.647	disordered	No domain	no	na	na	na
RPL7A	P05737	Y76	YGL076C	non-essential	-0.740659	0.457938	-0.309451	5053	No	0.376	95.84	0.421	ordered	Ribosomal_L30_N:Domain:No_clan	no	na	na	-0.005898
LYS12	P40495	Y232	YIL094C	non-essential	-0.740659	0.566016	0.843279	368	No	0.02	98.25	0.306	ordered	Iso_dh:Domain:CL0270	no	na	na	na
FKS1	P38631	Y370	YLR342W	non-essential	-0.740659	0.620095	0.837245	218	No	0.125	86.95	0.277	ordered	FKS1_dom1:Family:No_clan	no	na	na	na
SFH5	P47008	Y255	YJL145W	non-essential	-0.740659	0.640294	-0.129141	152	No	0.537	97.29	0.306	ordered	CRAL_TRIO:Domain:CL0512	no	na	na	na
GUA1	P38625	Y111	YMR217W	non-essential	-0.740659	0.656772	0.0107907	928	No	0.565	75.65	0.364	ordered	GATase:Domain:CL0014	no	na	na	na
YMR315W	Q04869	Y165	YMR315W	non-essential	-0.736364	0.546497	0.138243	255	No	0.212	87.3	0.297	ordered	GFO_IDH_MocA_C:Domain:CL0139	yes	ECLAIR	na	na
COG8	Q04632	Y36	YML071C	non-essential	-0.736364	0.899493	0	41.9	No	0.663	55.32	0.581	ordered	Dor1:Family:CL0295	no	na	na	na
BMH1	P29311	Y10	YER177W	non-essential	-0.736264	0.415377	-0.200682	1649	No	0.576	97.45	0.47	ordered	No domain	yes	ECLAIR	na	na
MET13	P53128	Y36	YGL125W	non-essential	-0.736264	0.496687	4.1026	44.1	No	0.067	92.22	0.218	ordered	MTHFR:Domain:CL0086	yes	ECLAIR	na	na
GSC2	P40989	Y389	YGR032W	non-essential	-0.736264	0.632665	1.4456	162	No	0.137	84.7	0.281	ordered	FKS1_dom1:Family:No_clan	no	na	na	na
ERG3	P32353	Y355	YLR056W	non-essential	-0.736264	0.646087	-0.332612	179	No	0.063	92.44	0.459	ordered	No domain	no	na	na	na
CMK2	P22517	Y207	YOL016C	non-essential	-0.736264	0.267744	-0.103687	114	No	0.588	89.53	0.283	ordered	Pkinase:Domain:CL0016	no	na	na	na
YIP5	P53108	Y51	YGL161C	non-essential	-0.734266	0.149269	0	14.7	No	0.839	38.44	0.822	disordered	No domain	no	na	na	na
ATG23	Q06671	Y263	YLR431C	non-essential	-0.734266	0.256076	0	7.61	No	0.165	60.31	0.451	ordered	No domain	no	na	na	na
SSD1	P24276	Y157	YDR293C	non-essential	-0.734266	0.324559	0	91.5	No	0.576	41.41	0.575	ordered	No domain	no	na	na	na
LIA1	P47120	Y171	YJR070C	non-essential	-0.734266	0.644425	2.62198	464	No	0.224	89.35	0.317	ordered	No domain	no	na	na	na
YKE2	P52553	Y49	YLR200W	non-essential	-0.734266	0.838007	-0.380312	54.6	No	0.525	97	0.515	ordered	No domain	yes	I3D/ECLAIR	1.172	2.43982
DLD1	P32891	Y586	YDL174C	non-essential	-0.733333	0.0174439	0	129	No	0.047	56.92	0.302	ordered	No domain	no	na	na	na
BAT1	P38891	Y382	YHR208W	non-essential	-0.733333	0.370102	1.11234	678	No	0.184	96.64	0.314	ordered	No domain	no	na	na	na
SSE2	P32590	Y155	YBR169C	non-essential	-0.733333	0.381969	2.48617	161	No	0.067	98.36	0.091	ordered	HSP70:Family:CL0108	no	na	na	na
YLR271W	Q06152	Y262	YLR271W	non-essential	-0.733333	0.525375	0.0504129	13	No	0.765	93.73	0.421	ordered	DUF4187:Domain:No_clan	no	na	na	na
HOM2	P13663	Y320	YDR158W	non-essential	-0.731868	0.552694	3.95688	1674	Yes	0.039	98.57	0.271	ordered	Semialdhyde_dhC:Domain:CL0139	no	na	na	na
GAL10	P04397	Y305	YBR019C	non-essential	-0.731868	NaN	-0.340222	6.04	No	0.431	96.95	0.359	ordered	GDP_Man_Dehyd:Domain:CL0063	yes	ECLAIR	na	na
VMA1	P17255	Y525	YDL185W	non-essential	-0.730769	0.210156	-0.369056	1976	No	0.098	92.43	0.262	ordered	ATP-synt_ab:Domain:CL0023	yes	PDB	na	na
YBT1	P32386	Y682	YLL048C	non-essential	-0.730769	0.64535	14.5729	151	No	0.02	85.93	0.239	ordered	No domain	no	na	na	na
KES1	P35844	Y318	YPL145C	non-essential	-0.727473	0.167374	-0.0787571	534	No	0.545	97.44	0.317	ordered	Oxysterol_BP:Family:No_clan	yes	ECLAIR	na	na
CTT1	P06115	Y252	YGR088W	non-essential	-0.727473	0.475619	-0.491762	48.2	No	0.208	98.33	0.34	ordered	Catalase:Domain:No_clan	no	na	na	na
CIT1	P00890	Y197	YNR001C	non-essential	-0.727473	0.662015	-1.88543	292	No	0.439	98.34	0.333	ordered	Citrate_synt:Domain:No_clan	yes	ECLAIR	na	na
HSP104	P31539	Y321	YLL026W	non-essential	-0.727473	0.865805	2.48078	732	No	0.078	86.88	0.246	ordered	AAA:Domain:CL0023	no	na	na	na
YDJ1	P25491	Y54	YNL064C	non-essential	-0.727473	0.866941	-0.489368	1297	No	0.208	91.62	0.3	ordered	DnaJ:Domain:CL0392	no	na	na	na
AVO2	Q04749	Y393	YMR068W	non-essential	-0.727273	0.0670871	0	11	No	0.851	34.71	0.813	disordered	No domain	no	na	na	na
DDP1	Q99321	Y73	YOR163W	non-essential	-0.727273	0.324544	-0.722451	49.5	No	0.314	97.65	0.16	ordered	NUDIX:Domain:CL0261	no	na	na	na
BCY1	P07278	Y344	YIL033C	non-essential	-0.727273	0.328757	0.748232	153	No	0.322	93.16	0.289	ordered	cNMP_binding:Domain:CL0029	yes	ECLAIR	na	na
YET1	P35723	Y131	YKL065C	non-essential	-0.727273	0.544825	-1.04214	179	No	0.604	88.72	0.43	ordered	Bap31:Family:No_clan	no	na	na	na
VMA6	P32366	Y273	YLR447C	non-essential	-0.725275	0.123655	-0.115565	158	No	0.776	77.54	0.364	ordered	vATP-synt_AC39:Family:No_clan	no	na	na	na
SKI3	P17883	Y203	YPR189W	non-essential	-0.725275	0.749963	0.147936	111	No	0.157	77.07	0.373	ordered	No domain	no	na	na	na
GDH1	P07262	Y165	YOR375C	non-essential	-0.723077	0.738271	6.88446	2272	No	0.012	98.62	0.221	ordered	ELFV_dehydrog_N:Domain:CL0603	no	na	na	na
HSC82	P15108	Y289	YMR186W	non-essential	-0.723077	0.853453	8.76536	4538	No	0	95.15	0.3	ordered	HSP90:Family:No_clan	no	na	na	na
PSK1	P31374	Y281	YAL017W	non-essential	-0.721212	0.0919341	0	25.9	No	0.855	27.99	0.7	disordered	No domain	no	na	na	na
RNH1	Q04740	Y37	YMR234W	non-essential	-0.721212	0.781687	-0.606791	10.4	No	0.427	95.03	0.386	ordered	Cauli_VI:Family:No_clan	no	na	na	na
YIL077C	P40508	Y306	YIL077C	non-essential	-0.721212	0.791871	0	13.9	No	0.694	64.84	0.73	disordered	No domain	no	na	na	na
GDE1	Q02979	Y40	YPL110C	non-essential	-0.72028	0.110248	1.14825	196	No	0.086	82.92	0.428	ordered	SPX:Domain:No_clan	no	na	na	na
CMS1	Q07897	Y90	YLR003C	non-essential	-0.72028	0.422788	0.0176014	45.8	No	0.573	94.37	0.407	ordered	CMS1:Family:CL0023	no	na	na	na
TSR2	Q06672	Y132	YLR435W	non-essential	-0.72028	0.557369	-0.37488	83.2	No	0.325	94.64	0.405	ordered	No domain	no	na	na	na
TRM9	P49957	Y13	YML014W	non-essential	-0.72028	0.57725	-0.16507	19	No	0.286	98.13	0.304	ordered	No domain	no	na	na	na
MDG1	P53885	Y199	YNL173C	non-essential	-0.72028	na	0	79.6	No	0.486	31.74	0.759	disordered	No domain	no	na	na	na
GLY1	P37303	Y365	YEL046C	non-essential	-0.71978	0.116599	0	1413	No	0.757	34.7	0.526	ordered	No domain	no	na	na	na
PDB1	P32473	Y340	YBR221C	non-essential	-0.71978	0.381993	-0.208174	195	No	0.69	97.58	0.31	ordered	Transketolase_C:Domain:CL0591	yes	ECLAIR	na	na
SSZ1	P38788	Y50	YHR064C	non-essential	-0.71978	0.518462	-0.069221	1065	No	0.267	97.82	0.221	ordered	HSP70:Family:CL0108	no	na	na	na
TEF2	P02994	Y252	YBR118W	non-essential	-0.71978	0.571806	-0.115073	9541	No	0.459	92.87	0.269	ordered	No domain	yes	ECLAIR/PDB	8.824	na
SHM2	P37291	Y64	YLR058C	non-essential	-0.71978	0.788573	-0.268698	1137	No	0.498	98.59	0.382	ordered	SHMT:Domain:CL0061	yes	ECLAIR	na	na
OYE2	Q03558	Y305	YHR179W	non-essential	-0.718681	0.164495	-0.326693	454	No	0.29	98.29	0.296	ordered	Oxidored_FMN:Domain:CL0036	no	na	na	na
OXP1	P28273	Y1264	YKL215C	non-essential	-0.718681	0.1835	0.408545	69.1	No	0.561	95.71	0.238	ordered	Hydantoinase_B:Family:No_clan	no	na	na	na
RPL7A	P05737	Y75	YGL076C	non-essential	-0.718681	0.353753	-0.0523229	5053	No	0.847	94.47	0.434	ordered	Ribosomal_L30_N:Domain:No_clan	no	na	na	-0.234328
FBP26	P32604	Y237	YJL155C	non-essential	-0.718681	0.464916	-0.274774	31.7	No	0.247	97.8	0.154	ordered	His_Phos_1:Domain:CL0071	no	na	na	na
MIR1	P23641	Y52	YJR077C	non-essential	-0.718681	0.573193	1.16227	372	No	0.055	86.88	0.319	ordered	Mito_carr:Family:No_clan	no	na	na	na
CUZ1	P53899	Y80	YNL155W	non-essential	-0.718182	0.442735	-0.187515	43.3	No	0.608	77.55	0.653	disordered	No domain	no	na	na	na
MET18	P40469	Y326	YIL128W	non-essential	-0.714286	0.0394878	0	59.4	No	0.635	32.82	0.503	ordered	No domain	no	na	na	na
BEM2	P39960	Y1006	YER155C	non-essential	-0.714286	0.262222	0	48.5	No	0.467	61.83	0.403	ordered	No domain	no	na	na	na
BNA2	P47125	Y278	YJR078W	non-essential	-0.714286	0.615751	0.976641	17.5	No	0.294	98.11	0.234	ordered	IDO:Family:CL0380	no	na	na	na
YPL067C	Q02754	Y58	YPL067C	non-essential	-0.714286	0.761321	-0.728859	41.8	No	0.271	90.26	0.429	ordered	DUF3605:Family:No_clan	no	na	na	na
AMS1	P22855	Y571	YGL156W	non-essential	-0.714286	0.856803	2.07991	34	No	0.012	98.21	0.079	ordered	Alpha-mann_mid:Domain:CL0599	no	na	na	na
HSP12	P22943	Y32	YFL014W	non-essential	-0.713287	0.107621	0	702	No	0.569	65.68	0.547	ordered	HSP9_HSP12:Family:No_clan	no	na	na	na
HEL2	Q05580	Y339	YDR266C	non-essential	-0.713287	0.28046	0	64	No	0.71	44.69	0.802	disordered	No domain	no	na	na	na
HRB1	P38922	Y139	YNL004W	non-essential	-0.713287	0.709954	0	58.3	No	0.525	49.67	0.622	disordered	No domain	no	na	na	na
SCS7	Q03529	Y30	YMR272C	non-essential	-0.70989	0.259462	0.855977	51	No	0.071	89.66	0.261	ordered	Cyt-b5:Domain:No_clan	no	na	na	na
PTC7	P38797	Y77	YHR076W	non-essential	-0.70989	0.534152	2.57346	66.9	No	0.098	80.63	0.336	ordered	No domain	no	na	na	na
ADE16	P54113	Y219	YLR028C	non-essential	-0.70989	0.542507	-0.939457	354	No	0.49	98.07	0.395	ordered	AICARFT_IMPCHas:Family:CL0109	yes	I3D	0.533	na
GSF2	Q04697	Y15	YML048W	non-essential	-0.70989	0.859462	-1.09246	109	No	0.212	95.78	0.213	ordered	Gsf2:Family:No_clan	no	na	na	na
YTA12	P40341	Y802	YMR089C	non-essential	-0.709091	0.348767	0	85.9	No	0.733	58.48	0.313	ordered	No domain	no	na	na	na
YPR172W	Q06608	Y57	YPR172W	non-essential	-0.709091	0.537569	0.344168	37	No	0.09	93.32	0.289	ordered	Putative_PNPOx:Domain:CL0336	no	na	na	na
TCB2	P48231	Y1109	YNL087W	non-essential	-0.709091	0.689862	1.00361	110	No	0.161	91.69	0.315	ordered	No domain	no	na	na	na
YNR040W	P53736	Y72	YNR040W	non-essential	-0.709091	0.794775	-0.485211	28.8	No	0.29	94.31	0.452	ordered	No domain	no	na	na	na
HEM14	P40012	Y323	YER014W	non-essential	-0.708791	0.0788548	0.801533	91.8	No	0.165	94.84	0.209	ordered	No domain	no	na	na	na
SRO7	Q12038	Y983	YPR032W	non-essential	-0.708791	0.608818	0	16	No	0.91	32.07	0.759	disordered	No domain	no	na	na	na
CKA2	P19454	Y61	YOR061W	non-essential	-0.706294	0.767893	-0.795922	132	No	0.345	86.22	0.355	ordered	Pkinase:Domain:CL0016	yes	ECLAIR/I3D	0.998	na
NSG1	P38837	Y67	YHR133C	non-essential	-0.706294	0.782617	0	64.4	No	0.749	54.54	0.561	ordered	No domain	no	na	na	na
COQ5	P49017	Y50	YML110C	non-essential	-0.705495	0.142355	-0.584506	43.8	No	0.431	88.71	0.507	ordered	No domain	no	na	na	na
TPS1	Q00764	Y243	YBR126C	non-essential	-0.705495	0.231816	1.19752	270	No	0.094	94.9	0.291	ordered	Glyco_transf_20:Family:CL0113	no	na	na	na
DAK1	P54838	Y420	YML070W	non-essential	-0.705495	0.392157	0.194476	484	No	0.588	96.15	0.23	ordered	Dak2:Family:No_clan	no	na	na	na
PRB1	P09232	Y484	YEL060C	non-essential	-0.705495	0.690213	-0.499601	94.4	No	0.62	96.91	0.133	ordered	Peptidase_S8:Domain:No_clan	no	na	na	na
COG5	P53951	Y113	YNL051W	non-essential	-0.705495	0.765982	-0.222442	30.4	No	0.565	95.88	0.494	ordered	COG5:Family:CL0295	no	na	na	1.18932
LMO1	Q07799	Y553	YLL007C	non-essential	-0.705495	0.776988	0	14.8	No	0.773	32.27	0.579	ordered	PH_12:Domain:CL0266	no	na	na	na
ASC1	P38011	Y79	YMR116C	non-essential	-0.701099	0.205763	-0.286598	4303	No	0.329	95.23	0.133	ordered	No domain	no	na	na	na
VMA6	P32366	Y77	YLR447C	non-essential	-0.701099	0.322113	-0.161821	158	No	0.239	88.61	0.263	ordered	vATP-synt_AC39:Family:No_clan	no	na	na	na
RPS9B	P05755	Y114	YBR189W	non-essential	-0.701099	0.461269	-0.216069	2252	No	0.42	96.81	0.228	ordered	S4:Domain:CL0492	no	na	na	na
LAP2	Q10740	Y233	YNL045W	non-essential	-0.701099	0.669857	-0.0153687	96.5	No	0.09	96.82	0.315	ordered	Peptidase_M1_N:Domain:CL0672	no	na	na	na
TRM1	P15565	Y32	YDR120C	non-essential	-0.7	0.0579108	0	148	No	0.792	32.71	0.553	ordered	No domain	no	na	na	na
YMR196W	Q04336	Y909	YMR196W	non-essential	-0.7	0.455214	-0.644182	82.3	No	0.149	96.06	0.159	ordered	No domain	no	na	na	na
SAM37	P50110	Y221	YMR060C	non-essential	-0.7	0.494311	1.6554	15.6	No	0.075	89.64	0.306	ordered	Tom37_C:Domain:CL0497	no	na	na	na
AVL9	Q12500	Y724	YLR114C	non-essential	-0.699301	0.118146	0	44.3	No	0.867	37.29	0.744	disordered	No domain	no	na	na	na
COY1	P34237	Y587	YKL179C	non-essential	-0.699301	0.377655	0	47.2	No	0.424	66.94	0.52	ordered	CASP_C:Family:No_clan	no	na	na	na
NAM7	P30771	Y236	YMR080C	non-essential	-0.699301	0.473372	-0.0980862	84.7	No	0.451	97.96	0.314	ordered	No domain	yes	ECLAIR	na	na
RAD9	P14737	Y564	YDR217C	non-essential	-0.699301	0.515613	0	13.2	No	0.694	32.19	0.801	disordered	No domain	no	na	na	na
PRM5	P40476	Y113	YIL117C	non-essential	-0.699301	0.515675	0	12.1	No	0.592	58.27	0.63	disordered	No domain	no	na	na	na
SCT1	P32784	Y234	YBL011W	non-essential	-0.699301	0.892403	15.4903	44	No	0	91.44	0.18	ordered	Acyltransferase:Family:CL0228	no	na	na	na
VID27	P40157	Y562	YNL212W	non-essential	-0.699301	0.922564	2.90235	70.7	No	0.137	85.28	0.308	ordered	VID27:Domain:CL0186	no	na	na	na
MLF3	P32047	Y295	YNL074C	non-essential	-0.699301	na	0	22.5	Yes	0.863	38.23	0.789	disordered	No domain	no	na	na	na
PAM1	P37304	Y520	YDR251W	non-essential	-0.697802	0.557161	0	86.4	No	0.765	52.5	0.713	disordered	No domain	no	na	na	na
UBX2	Q04228	Y379	YML013W	non-essential	-0.69697	0.9564	-0.187438	50.9	No	0.627	97.49	0.509	ordered	No domain	no	na	na	na
YDJ1	P25491	Y321	YNL064C	non-essential	-0.696703	0.171407	-0.292697	1297	No	0.812	78.9	0.305	ordered	DnaJ_C:Domain:No_clan	yes	ECLAIR	na	na
HOM2	P13663	Y287	YDR158W	non-essential	-0.696703	0.196206	0.097774	1674	No	0.435	98.42	0.249	ordered	Semialdhyde_dhC:Domain:CL0139	no	na	na	na
GRX1	P25373	Y67	YCL035C	non-essential	-0.696703	0.20622	-0.135211	152	No	0.443	98.49	0.289	ordered	Glutaredoxin:Domain:CL0172	no	na	na	na
YSC84	P32793	Y290	YHR016C	non-essential	-0.692308	0.33108	0	7.74	No	0.859	45.75	0.826	disordered	No domain	no	na	na	na
SAM1	P10659	Y66	YLR180W	non-essential	-0.692308	0.461146	0.187618	2069	No	0.196	98.71	0.265	ordered	S-AdoMet_synt_N:Domain:No_clan	no	na	na	na
COY1	P34237	Y569	YKL179C	non-essential	-0.692308	0.925415	0.858413	47.2	No	0.18	72.18	0.477	ordered	CASP_C:Family:No_clan	no	na	na	na
YGR266W	P53326	Y327	YGR266W	non-essential	-0.692308	0.167555	-0.289693	38.1	No	0.655	91.74	0.247	ordered	PhoD_2:Domain:CL0163	no	na	na	na
GAL10	P04397	Y446	YBR019C	non-essential	-0.692308	NaN	2.29974	6.04	No	0.188	98.71	0.31	ordered	Aldose_epim:Family:CL0103	no	na	na	na
GAL10	P04397	Y66	YBR019C	non-essential	-0.692308	NaN	2.50231	6.04	No	0.125	98.77	0.199	ordered	GDP_Man_Dehyd:Domain:CL0063	no	na	na	na
DRS2	P39524	Y98	YAL026C	non-essential	-0.690909	0.082817	0	43.6	No	0.859	33.46	0.765	disordered	No domain	no	na	na	na
ARD1	P07347	Y188	YHR013C	non-essential	-0.687912	0.210934	0.121192	296	No	0.235	94.57	0.344	ordered	No domain	no	na	na	na
SSA1	P10591	Y132	YAL005C	non-essential	-0.687912	0.548369	2.13636	4624	No	0.478	96.2	0.202	ordered	HSP70:Family:CL0108	yes	I3D	0.751	na
MVP1	P40959	Y432	YMR004W	non-essential	-0.687912	0.600114	1.18996	25.4	No	0.282	88.57	0.453	ordered	No domain	no	na	na	na
GAL7	P08431	Y55	YBR018C	non-essential	-0.687912	0.808024	-0.140526	5.96	No	0.522	96.3	0.382	ordered	GalP_UDP_transf:Domain:CL0265	no	na	na	na
MRPL7	P36519	Y107	YDR237W	non-essential	-0.687912	0.84442	-0.176945	20.9	No	0.706	95.9	0.492	ordered	No domain	no	na	na	1.97668
IDH2	P28241	Y157	YOR136W	non-essential	-0.687912	0.889079	1.3833	420	No	0.275	89.99	0.287	ordered	Iso_dh:Domain:CL0270	yes	ECLAIR	na	na
SHM2	P37291	Y74	YLR058C	non-essential	-0.686813	0.750856	1.10962	1137	No	0.443	98.21	0.362	ordered	SHMT:Domain:CL0061	yes	ECLAIR	na	na
SSD1	P24276	Y298	YDR293C	non-essential	-0.685315	0.224319	0	91.5	No	0.678	27.3	0.767	disordered	No domain	no	na	na	na
BCY1	P07278	Y309	YIL033C	non-essential	-0.685315	0.51199	-0.549567	153	No	0.604	87.45	0.288	ordered	No domain	yes	ECLAIR/I3D	-0.242	0.3727
ELP3	Q02908	Y154	YPL086C	non-essential	-0.685315	0.516092	-1.21499	51.4	No	0.216	97.86	0.268	ordered	Radical_SAM:Domain:CL0036	no	na	na	na
IML3	P38265	Y148	YBR107C	non-essential	-0.685315	na	0.292612	11.8	No	0.184	97.24	0.394	ordered	No domain	yes	ECLAIR	na	na
CPR3	P25719	Y163	YML078W	non-essential	-0.684848	0.211744	-0.427947	166	No	0.329	98.59	0.307	ordered	Pro_isomerase:Domain:CL0475	no	na	na	na
YJR096W	P47137	Y34	YJR096W	non-essential	-0.683516	0.117406	1.86465	139	No	0.067	98.72	0.214	ordered	Aldo_ket_red:Domain:No_clan	no	na	na	na
RPL20A	P0CX23	Y7	NA	non-essential	-0.683516	0.7588	0.954266	NA	No	0.024	97.36	0.38	ordered	Ribosomal_L18A:Domain:No_clan	no	na	na	na
GAL7	P08431	Y81	YBR018C	non-essential	-0.683516	0.79767	-0.337189	5.96	No	0.663	93.65	0.432	ordered	GalP_UDP_transf:Domain:CL0265	yes	ECLAIR	na	na
YCF1	P39109	Y1246	YDR135C	non-essential	-0.683516	0.832777	0.836577	64.6	No	0.031	90.42	0.265	ordered	No domain	no	na	na	na
LYS20	P48570	Y9	YDL182W	non-essential	-0.681818	0.136187	-0.175487	954	No	0.396	85.51	0.599	disordered	No domain	yes	I3D	0.243	na
LAT1	P12695	Y109	YNL071W	non-essential	-0.681818	0.638344	4.34906	372	No	0.02	89.77	0.338	ordered	Biotin_lipoyl:Domain:CL0105	no	na	na	na
MET6	P05694	Y470	YER091C	non-essential	-0.681818	0.854094	1.39915	5820	No	0.098	98.4	0.357	ordered	Meth_synt_2:Domain:CL0160	no	na	na	na
PFK2	P16862	Y177	YMR205C	non-essential	-0.681319	0.0154809	0	1552	No	0.682	30.79	0.67	disordered	No domain	no	na	na	na
TCD2	P36101	Y276	YKL027W	non-essential	-0.681319	0.503062	0	85.9	No	0.486	51.41	0.552	ordered	ThiF:Domain:CL0063	no	na	na	na
PMU1	P36069	Y271	YKL128C	non-essential	-0.681319	0.599215	-0.344891	48.3	No	0.482	98.14	0.151	ordered	His_Phos_1:Domain:CL0071	no	na	na	na
GAL7	P08431	Y43	YBR018C	non-essential	-0.679121	0.110584	1.85707	5.96	No	0.322	70.4	0.507	ordered	GalP_UDP_transf:Domain:CL0265	no	na	na	na
SNL1	P40548	Y105	YIL016W	non-essential	-0.679121	0.923971	-0.116722	67.8	No	0.62	97.57	0.342	ordered	BAG:Family:No_clan	no	na	na	na
PUB1	P32588	Y249	YNL016W	non-essential	-0.678322	0.078666	0	340	No	0.741	43.47	0.738	disordered	No domain	no	na	na	na
KEL1	P38853	Y972	YHR158C	non-essential	-0.678322	0.290863	0	54	No	0.98	39.2	0.684	disordered	No domain	no	na	na	na
GPB2	P39717	Y432	YAL056W	non-essential	-0.678322	0.650207	-0.196476	10.6	No	0.773	72.83	0.314	ordered	No domain	no	na	na	na
STE20	Q03497	Y341	YHL007C	non-essential	-0.678322	0.784315	-0.124073	66.8	No	0.784	73.84	0.645	disordered	PBD:Domain:No_clan	yes	I3D	na	na
TPS1	Q00764	Y481	YBR126C	non-essential	-0.675824	0.0612505	1.585	270	No	0.38	91.76	0.381	ordered	Glyco_transf_20:Family:CL0113	no	na	na	na
STB3	Q12427	Y247	YDR169C	non-essential	-0.675824	0.596524	0	31.2	No	0.745	58.2	0.772	disordered	No domain	no	na	na	na
LYS9	P38999	Y439	YNR050C	non-essential	-0.674725	0.0744065	-0.485376	1248	No	0.333	98.42	0.395	ordered	No domain	no	na	na	na
HDA2	Q06629	Y444	YDR295C	non-essential	-0.674725	0.180014	-0.188302	27.8	No	0.529	93.94	0.444	ordered	No domain	no	na	na	na
UBX7	P38349	Y205	YBR273C	non-essential	-0.674725	0.402826	0	25.3	No	0.62	56.44	0.565	ordered	No domain	no	na	na	na
EGD2	P38879	Y48	YHR193C	non-essential	-0.674725	0.729034	0.0391133	1283	No	0.306	89.76	0.415	ordered	NAC:Family:No_clan	no	na	na	0.26968
PPA2	P28239	Y275	YMR267W	non-essential	-0.672727	0.168266	-0.225859	18.1	No	0.384	84.88	0.387	ordered	No domain	no	na	na	na
RPN13	O13563	Y122	YLR421C	non-essential	-0.672727	0.517253	-0.0941691	85.9	No	0.278	77.69	0.371	ordered	No domain	no	na	na	na
OAZ1	Q02803	Y2	YPL052W	non-essential	-0.671329	0.059952	-0.0977773	5.39	No	0.655	78.91	0.341	ordered	No domain	no	na	na	na
RTT10	Q08924	Y554	YPL183C	non-essential	-0.671329	0.0715956	2.54631	51.9	No	0.125	82.43	0.321	ordered	No domain	no	na	na	na
CHS1	P08004	Y233	YNL192W	non-essential	-0.671329	0.168731	0	27.4	No	0.776	29.93	0.75	disordered	No domain	no	na	na	na
IDS2	P46958	Y78	YJL146W	non-essential	-0.671329	0.197798	0	28	No	0.871	27.81	0.812	disordered	No domain	no	na	na	na
FAR11	P53917	Y214	YNL127W	non-essential	-0.671329	0.382355	0	16	No	0.831	41.44	0.501	ordered	No domain	no	na	na	na
TPA1	P40032	Y579	YER049W	non-essential	-0.671329	0.770941	0	117	No	0.302	40.77	0.539	ordered	Ofd1_CTDD:Domain:CL0029	no	na	na	na
SCS7	Q03529	Y142	YMR272C	non-essential	-0.67033	0.324602	0.0466136	51	No	0.345	91.61	0.272	ordered	No domain	no	na	na	na
RPL4A	P10664	Y50	YBR031W	non-essential	-0.67033	0.613987	-0.693104	1724	No	0.478	97.59	0.391	ordered	Ribosomal_L4:Family:No_clan	no	na	na	na
ALD6	P54115	Y487	YPL061W	non-essential	-0.67033	0.652613	10.1249	6950	No	0.035	97.73	0.277	ordered	Aldedh:Family:CL0099	no	na	na	na
VPH1	P32563	Y223	YOR270C	non-essential	-0.665934	0.0565843	2.25266	413	No	0.122	71.7	0.329	ordered	V_ATPase_I:Family:No_clan	no	na	na	na
GLR1	P41921	Y88	YPL091W	non-essential	-0.665934	0.481312	0.637965	229	No	0.357	96.53	0.372	ordered	FAD_oxidored:Family:CL0063	yes	PDB/ECLAIR	9.395	na
RPS4A	P0CX35	Y27	YHR203C	non-essential	-0.665934	0.624445	-1.57995	2495	No	0.478	96.48	0.384	ordered	RS4NT:Domain:No_clan	no	na	na	na
PET10	P36139	Y229	YKR046C	non-essential	-0.664835	0.92299	-0.212576	161	No	0.573	86.74	0.442	ordered	Perilipin_2:Family:No_clan	no	na	na	na
CYT2	Q00873	Y54	YKL087C	non-essential	-0.664336	0.106501	2.37299	7.24	No	0.224	92.14	0.449	ordered	Cyto_heme_lyase:Family:No_clan	no	na	na	na
CYK3	Q07533	Y148	YDL117W	non-essential	-0.664336	0.127016	0	8.66	No	0.769	34.96	0.804	disordered	No domain	no	na	na	na
ARO8	P53090	Y86	YGL202W	non-essential	-0.664336	0.277819	2.75016	871	No	0.169	85.03	0.36	ordered	No domain	no	na	na	na
VPS54	Q12071	Y748	YDR027C	non-essential	-0.663636	0.120291	0	26.9	No	0.82	37.21	0.629	disordered	No domain	no	na	na	na
PLP1	Q04004	Y81	YDR183W	non-essential	-0.663636	0.647349	3.48924	16.4	No	0.063	92.63	0.278	ordered	Phosducin:Domain:CL0172	no	na	na	na
MRPL20	P22354	Y32	YKR085C	non-essential	-0.663636	0.844126	-0.75192	27.1	No	0.357	96.42	0.448	ordered	MRP-L20:Domain:CL0123	no	na	na	na
AHP1	P38013	Y14	YLR109W	non-essential	-0.661538	0.128443	-0.0833329	4995	No	0.286	98.7	0.34	ordered	Redoxin:Domain:CL0172	no	na	na	na
YER156C	P40093	Y248	YER156C	non-essential	-0.661538	0.531723	6.37525	154	No	0.063	96.43	0.274	ordered	UPF0160:Family:No_clan	no	na	na	na
PUB1	P32588	Y94	YNL016W	non-essential	-0.661538	0.70753	0.819966	340	No	0.349	92.71	0.323	ordered	RRM_1:Domain:CL0221	yes	ECLAIR	na	na
NPR1	P22211	Y319	YNL183C	non-essential	-0.660606	0.601669	0	55.6	No	0.937	27.28	0.78	disordered	No domain	no	na	na	na
EIS1	Q05050	Y235	YMR031C	non-essential	-0.660606	0.613452	0	407	No	0.812	55.31	0.649	disordered	No domain	no	na	na	na
MRPS28	P21771	Y228	YDR337W	non-essential	-0.659341	0.468713	-0.190988	54.9	No	0.478	97.91	0.269	ordered	Ribosomal_S15:Domain:CL0600	no	na	na	2.0706
YCK2	P23292	Y448	YNL154C	non-essential	-0.657343	0.233727	0	57.3	No	0.812	47.52	0.707	disordered	No domain	no	na	na	na
PAM1	P37304	Y529	YDR251W	non-essential	-0.657343	0.332682	0	86.4	No	0.855	40.93	0.793	disordered	No domain	no	na	na	na
GPP1	P41277	Y74	YIL053W	non-essential	-0.657343	0.425895	-0.964262	4739	No	0.298	97.37	0.303	ordered	Hydrolase:Domain:CL0137	no	na	na	na
NCS2	P53923	Y374	YNL119W	non-essential	-0.657343	0.529707	0.644782	28.5	No	0.086	90.92	0.277	ordered	CTU2:Family:No_clan	no	na	na	na
SHB17	P36136	Y35	YKR043C	non-essential	-0.657143	0.164886	-0.553073	214	No	0.522	93.84	0.256	ordered	His_Phos_1:Domain:CL0071	yes	PDB/ECLAIR	0.044	na
ALD3	P54114	Y492	YMR169C	non-essential	-0.657143	0.752107	14.3974	282	No	0.004	98.16	0.32	ordered	Aldedh:Family:CL0099	no	na	na	na
MIC60	P36112	Y483	YKR016W	non-essential	-0.657143	0.757814	2.41809	99.3	No	0.118	86.85	0.302	ordered	Mitofilin:Family:No_clan	no	na	na	na
RPS16A	P0CX51	Y49	YDL083C	non-essential	-0.653846	0.181885	-0.860095	691	No	0.184	95.92	0.34	ordered	Ribosomal_S9:Family:CL0329	no	na	na	na
SHB17	P36136	Y215	YKR043C	non-essential	-0.652747	0.164886	1.11885	214	No	0.298	92.82	0.34	ordered	No domain	no	na	na	na
PIL1	P53252	Y40	YGR086C	non-essential	-0.652747	0.37124	0	661	No	0.439	54.26	0.567	ordered	Pil1:Family:No_clan	no	na	na	na
PFK2	P16862	Y491	YMR205C	non-essential	-0.652747	0.589262	1.53171	1552	No	0.141	98.24	0.138	ordered	PFK:Domain:CL0240	no	na	na	na
DPL1	Q05567	Y191	YDR294C	non-essential	-0.652747	0.660588	-0.312118	94.9	No	0.263	97.97	0.37	ordered	Pyridoxal_deC:Domain:CL0061	no	na	na	na
PIM1	P36775	Y783	YBL022C	non-essential	-0.652747	0.825987	1.14317	254	No	0.235	91.37	0.263	ordered	No domain	no	na	na	na
DLD3	P39976	Y292	YEL071W	non-essential	-0.65035	0.158026	-1.77481	782	No	0.408	97.38	0.258	ordered	FAD-oxidase_C:Domain:CL0277	no	na	na	na
ISW1	P38144	Y743	YBR245C	non-essential	-0.65035	0.577218	0	160	No	0.361	41.22	0.522	ordered	No domain	no	na	na	na
YNL108C	P53929	Y85	YNL108C	non-essential	-0.65035	0.605889	-0.666047	54.8	No	0.125	98.37	0.206	ordered	His_Phos_1:Domain:CL0071	no	na	na	na
MTF2	P10849	Y130	YDL044C	non-essential	-0.648485	0.199441	0	22.5	No	0.624	36.58	0.622	disordered	No domain	no	na	na	na
GPM3	Q12326	Y123	YOL056W	non-essential	-0.648485	0.907448	-2.23923	343	No	0.094	95.6	0.082	ordered	No domain	no	na	na	na
STI1	P15705	Y510	YOR027W	non-essential	-0.648352	0.355375	3.95699	986	No	0.11	93.15	0.354	ordered	No domain	no	na	na	na
RPL21A	Q02753	Y65	YBR191W	non-essential	-0.648352	0.601645	1.49971	778	No	0.29	97.57	0.264	ordered	Ribosomal_L21e:Family:CL0107	no	na	na	na
SFT2	P38166	Y54	YBL102W	non-essential	-0.648352	0.631631	0	28.5	No	0.745	49.95	0.584	disordered	No domain	no	na	na	na
UBX4	P54730	Y230	YMR067C	non-essential	-0.645455	0.904153	1.4153	28.5	No	0.659	84.69	0.602	disordered	No domain	no	na	na	na
SPC2	Q04969	Y111	YML055W	non-essential	-0.643956	0.106074	1.47914	72.1	No	0.173	89.86	0.319	ordered	SPC25:Family:No_clan	no	na	na	na
ARO2	P28777	Y305	YGL148W	non-essential	-0.643956	0.285354	4.99198	413	No	0.024	98.7	0.14	ordered	Chorismate_synt:Family:No_clan	no	na	na	na
ARA1	P38115	Y178	YBR149W	non-essential	-0.643956	0.601331	0.0447155	192	No	0.278	98.73	0.231	ordered	Aldo_ket_red:Domain:No_clan	no	na	na	na
PRX1	P34227	Y254	YBL064C	non-essential	-0.643956	0.901312	-0.479643	94.6	No	0.596	96.56	0.403	ordered	No domain	yes	ECLAIR	na	na
RQC2	Q12532	Y30	YPL009C	non-essential	-0.643956	0.922539	-1.10894	97.3	No	0.212	93.05	0.231	ordered	FbpA:Family:CL0303	no	na	na	na
KKQ8	P36004	Y202	YKL168C	non-essential	-0.643357	na	0	13.3	No	0.824	33.2	0.734	disordered	No domain	no	na	na	na
RPL13B	P40212	Y89	YMR142C	non-essential	-0.642857	0.316318	-0.559672	2041	No	0.408	97.87	0.303	ordered	Ribosomal_L13e:Family:No_clan	no	na	na	na
YGL082W	P53155	Y194	YGL082W	non-essential	-0.642857	0.513551	1.34755	80.7	No	0.22	96.68	0.251	ordered	No domain	no	na	na	na
AIM9	P40053	Y384	YER080W	non-essential	-0.642857	0.655666	5.13508	141	No	0.02	98.73	0.196	ordered	APH:Family:CL0016	no	na	na	na
IST2	P38250	Y109	YBR086C	non-essential	-0.63956	0.331033	2.65027	138	No	0.165	82.72	0.243	ordered	No domain	no	na	na	na
RPL16B	P26785	Y167	YNL069C	non-essential	-0.63956	0.356241	-1.65003	2504	No	0.553	96.35	0.492	ordered	No domain	no	na	na	na
HAM1	P47119	Y131	YJR069C	non-essential	-0.63956	0.361861	1.2369	128	No	0.29	97.82	0.171	ordered	Ham1p_like:Domain:CL0269	no	na	na	na
OSH7	P38755	Y326	YHR001W	non-essential	-0.63956	0.373667	1.4067	41	No	0.227	97.49	0.241	ordered	Oxysterol_BP:Family:No_clan	no	na	na	na
MRPL19	P53875	Y121	YNL185C	non-essential	-0.63956	0.525246	-0.270495	59	No	0.4	89.73	0.36	ordered	Ribosomal_L11:Domain:No_clan	no	na	na	0.72726
SSD1	P24276	Y1032	YDR293C	non-essential	-0.63956	0.570737	1.61174	91.5	No	0.212	91.93	0.18	ordered	No domain	no	na	na	na
UGA1	P17649	Y346	YGR019W	non-essential	-0.63956	0.621067	-0.462485	85.5	No	0.584	95.93	0.252	ordered	Aminotran_3:Domain:CL0061	no	na	na	na
GAL10	P04397	Y168	YBR019C	non-essential	-0.63956	NaN	-0.422489	6.04	No	0.322	98.71	0.222	ordered	GDP_Man_Dehyd:Domain:CL0063	no	na	na	na
SCP160	P06105	Y1153	YJL080C	non-essential	-0.637363	0.288194	0.2005	950	No	0.176	90.56	0.256	ordered	No domain	no	na	na	na
PBP1	P53297	Y398	YGR178C	non-essential	-0.637363	0.77917	0	118	No	0.776	59.93	0.617	disordered	No domain	no	na	na	na
JSN1	P47135	Y287	YJR091C	non-essential	-0.636364	0.617189	0	25	No	0.953	28.72	0.772	disordered	No domain	no	na	na	na
IDS2	P46958	Y94	YJL146W	non-essential	-0.636364	0.883385	0	28	No	0.82	28.61	0.798	disordered	No domain	no	na	na	na
FYV6	P53913	Y46	YNL133C	non-essential	-0.636364	0.586691	-0.162259	17.4	No	0.549	94.78	0.551	ordered	FAM192A_Fyv6_N:Domain:No_clan	no	na	na	na
PRS1	P32895	Y203	YKL181W	non-essential	-0.636364	0.0849411	0	226	No	0.412	49.13	0.443	ordered	No domain	yes	I3D	0.283	na
FBP26	P32604	Y3	YJL155C	non-essential	-0.635165	0.0220695	0	31.7	No	0.91	32.32	0.668	disordered	6PF2K:Domain:CL0023	no	na	na	na
SSA1	P10591	Y147	YAL005C	non-essential	-0.635165	0.693474	1.42978	4624	No	0.145	83	0.1	ordered	HSP70:Family:CL0108	no	na	na	na
SPF1	P39986	Y625	YEL031W	non-essential	-0.635165	0.733086	2.61382	298	No	0.094	86.32	0.237	ordered	Hydrolase:Domain:CL0137	no	na	na	na
IDH1	P28834	Y277	YNL037C	non-essential	-0.630769	0.118593	0.869846	255	No	0.157	96.09	0.139	ordered	Iso_dh:Domain:CL0270	no	na	na	na
ALD5	P40047	Y161	YER073W	non-essential	-0.630769	0.140252	-0.0352654	422	No	0.627	95.93	0.321	ordered	Aldedh:Family:CL0099	yes	ECLAIR	na	na
TPS2	P31688	Y813	YDR074W	non-essential	-0.630769	0.252115	9.42352	289	No	0.031	93.07	0.265	ordered	Trehalose_PPase:Family:CL0137	no	na	na	na
VMA7	P39111	Y40	YGR020C	non-essential	-0.630769	0.447368	2.07346	152	No	0.055	97.51	0.381	ordered	ATP-synt_F:Family:No_clan	no	na	na	na
MRP1	P10662	Y253	YDR347W	non-essential	-0.629371	0.382829	0	114	No	0.541	56.63	0.467	ordered	Sod_Fe_C:Domain:No_clan	no	na	na	na
YEN1	P40028	Y158	YER041W	non-essential	-0.629371	0.432596	-0.192261	5.48	No	0.522	78.61	0.394	ordered	No domain	no	na	na	na
URA1	P28272	Y226	YKL216W	non-essential	-0.629371	0.554661	-0.0861484	1071	No	0.373	98.72	0.194	ordered	DHO_dh:Domain:CL0036	no	na	na	na
RBS1	Q05672	Y140	YDL189W	non-essential	-0.629371	na	0	27.3	No	0.827	50.07	0.791	disordered	No domain	no	na	na	na
IST2	P38250	Y106	YBR086C	non-essential	-0.627273	0.349791	1.02107	138	No	0.4	79.89	0.272	ordered	No domain	no	na	na	na
RPL16A	P26784	Y168	YIL133C	non-essential	-0.627273	0.353921	-1.18729	932	No	0.561	95.68	0.485	ordered	No domain	no	na	na	na
SSB2	P40150	Y374	YNL209W	non-essential	-0.627273	0.487206	1.45779	4571	No	0.282	96.82	0.172	ordered	HSP70:Family:CL0108	no	na	na	na
GDH1	P07262	Y62	YOR375C	non-essential	-0.627273	0.594444	2.946	2272	No	0.075	98.24	0.235	ordered	ELFV_dehydrog_N:Domain:CL0603	no	na	na	na
RNH70	P53331	Y272	YGR276C	non-essential	-0.627273	0.802095	0.143247	11.4	No	0.384	85.9	0.358	ordered	RNase_T:Family:CL0219	no	na	na	na
MPM1	P40364	Y220	YJL066C	non-essential	-0.627273	0.827064	1.66183	35.7	No	0.231	75.26	0.262	ordered	MPM1:Family:No_clan	no	na	na	na
HLJ1	P48353	Y23	YMR161W	non-essential	-0.627273	0.93609	9.20951	21.8	No	0.031	94.46	0.323	ordered	DnaJ:Domain:CL0392	no	na	na	na
LAP3	Q01532	Y62	YNL239W	non-essential	-0.626374	0.160998	-0.125406	116	No	0.612	98.62	0.401	ordered	Peptidase_C1_2:Family:CL0125	no	na	na	na
PDC1	P06169	Y38	YLR044C	non-essential	-0.626374	0.266548	-0.37873	14380	No	0.643	98.69	0.237	ordered	TPP_enzyme_N:Domain:CL0254	yes	PDB/ECLAIR	0.585	na
TSL1	P38427	Y1077	YML100W	non-essential	-0.626374	0.462051	1.30593	208	No	0.2	83.73	0.192	ordered	No domain	no	na	na	na
PIN3	Q06449	Y31	YPR154W	non-essential	-0.626374	0.467125	1.37034	46.6	No	0.149	93.57	0.46	ordered	No domain	no	na	na	na
TGL1	P34163	Y346	YKL140W	non-essential	-0.626374	0.587557	-0.119838	21.3	No	0.502	77.37	0.427	ordered	Abhydrolase_1:Domain:CL0028	yes	ECLAIR	na	na
BUL2	Q03758	Y754	YML111W	non-essential	-0.624242	0.695847	3.58073	17.5	No	0.051	88.83	0.372	ordered	Bul1_C:Family:No_clan	no	na	na	na
HST2	P53686	Y52	YPL015C	non-essential	-0.624242	0.866519	2.7909	47.6	No	0.094	83.13	0.286	ordered	SIR2:Family:CL0085	no	na	na	na
RPD3	P32561	Y385	YNL330C	non-essential	-0.622378	0.132507	-0.0395439	55.7	No	0.796	76.38	0.438	ordered	No domain	no	na	na	na
TRP5	P00931	Y257	YGL026C	non-essential	-0.622378	0.367265	5.13512	920	No	0.129	97.53	0.339	ordered	Trp_syntA:Domain:CL0036	no	na	na	na
YDL012C	Q12489	Y6	YDL012C	non-essential	-0.622378	0.511479	0	14.9	No	0.765	64.6	0.704	disordered	No domain	no	na	na	na
NKP1	Q12493	Y67	YDR383C	non-essential	-0.622378	0.852935	1.20639	3.29	No	0.184	82.55	0.377	ordered	No domain	no	na	na	na
AIM17	P23180	Y85	YHL021C	non-essential	-0.621978	0.11403	-0.540887	154	No	0.671	84.89	0.347	ordered	No domain	no	na	na	na
YCF1	P39109	Y244	YDR135C	non-essential	-0.621978	0.652453	0.313926	64.6	No	0.176	85.39	0.246	ordered	No domain	no	na	na	na
ADH6	Q04894	Y138	YMR318C	non-essential	-0.621978	0.905542	2.1983	218	No	0.094	98.35	0.143	ordered	ADH_N:Domain:CL0296	no	na	na	na
SNF5	P18480	Y309	YBR289W	non-essential	-0.620879	0.551228	0	25.7	No	0.773	65.94	0.751	disordered	No domain	no	na	na	na
RMD1	Q03441	Y261	YDL001W	non-essential	-0.620879	0.635673	5.74568	9.42	No	0.035	86.43	0.157	ordered	DUF155:Family:No_clan	no	na	na	na
GYL1	Q04322	Y559	YMR192W	non-essential	-0.620879	0.912528	3.42746	25	No	0.106	95.38	0.348	ordered	No domain	no	na	na	na
EDE1	P34216	Y802	YBL047C	non-essential	-0.618182	0.678243	-0.448763	229	No	0.592	91.61	0.506	ordered	No domain	no	na	na	na
UBP15	P50101	Y330	YMR304W	non-essential	-0.618182	0.830605	0.867647	62.8	No	0.173	87.3	0.311	ordered	UCH:Family:CL0125	no	na	na	na
EMP24	P32803	Y67	YGL200C	non-essential	-0.617582	0.157158	-0.375611	299	No	0.09	94.53	0.355	ordered	EMP24_GP25L:Domain:CL0521	no	na	na	na
GLR1	P41921	Y123	YPL091W	non-essential	-0.617582	0.3841	-0.814436	229	No	0.216	98.01	0.343	ordered	FAD_oxidored:Family:CL0063	no	na	na	na
FAT1	P38225	Y446	YBR041W	non-essential	-0.617582	0.559874	-0.0608937	45.4	No	0.255	92.27	0.322	ordered	AMP-binding:Family:CL0378	yes	ECLAIR	na	na
MIR1	P23641	Y199	YJR077C	non-essential	-0.617582	0.588086	4.58897	372	No	0.004	89.57	0.32	ordered	Mito_carr:Family:No_clan	no	na	na	na
BFR1	P38934	Y225	YOR198C	non-essential	-0.617582	0.685798	-0.332898	724	No	0.373	97.95	0.362	ordered	No domain	no	na	na	na
TGL3	P40308	Y415	YMR313C	non-essential	-0.617582	0.74882	6.4671	29	No	0	86.43	0.265	ordered	No domain	no	na	na	na
MYO5	Q04439	Y628	YMR109W	non-essential	-0.617582	0.840292	0.928956	189	No	0.094	84.37	0.195	ordered	Myosin_head:Domain:CL0023	no	na	na	na
SCO2	P38072	Y116	YBR024W	non-essential	-0.615385	0.448662	0	20.2	No	0.933	51.93	0.361	ordered	No domain	no	na	na	na
DUF1	Q99247	Y894	YOL087C	non-essential	-0.615385	0.509129	1.08739	77.8	No	0.02	81.88	0.389	ordered	DUF3337:Family:No_clan	no	na	na	na
MRT4	P33201	Y124	YKL009W	non-essential	-0.615385	0.589744	-1.013	446	No	0.255	91.45	0.286	ordered	No domain	no	na	na	na
YBT1	P32386	Y1479	YLL048C	non-essential	-0.615385	0.731506	2.2482	151	No	0.212	77.63	0.235	ordered	ABC_tran:Domain:CL0023	no	na	na	na
COG7	P53195	Y100	YGL005C	non-essential	-0.612121	0.182855	0	18.7	No	0.8	41.55	0.645	disordered	No domain	no	na	na	na
HBT1	Q07653	Y1012	YDL223C	non-essential	-0.612121	na	0	53	No	0.714	35.09	0.785	disordered	No domain	no	na	na	na
HIS5	P07172	Y14	YIL116W	non-essential	-0.609091	0.155929	-0.413108	140	No	0.18	96.15	0.412	ordered	No domain	no	na	na	na
URA7	P28274	Y477	YBL039C	non-essential	-0.609091	0.821063	5.38027	486	No	0.153	96.34	0.265	ordered	GATase:Domain:CL0014	no	na	na	na
INP53	Q12271	Y548	YOR109W	non-essential	-0.608791	0.400457	2.03313	82.6	No	0.18	75.64	0.27	ordered	No domain	no	na	na	na
ATP2	P00830	Y231	YJR121W	non-essential	-0.608791	0.49709	2.25505	984	No	0.153	88.2	0.281	ordered	ATP-synt_ab:Domain:CL0023	no	na	na	na
LYS9	P38999	Y382	YNR050C	non-essential	-0.608791	0.584386	0.675273	1248	No	0.255	98.09	0.255	ordered	Sacchrp_dh_C:Domain:CL0139	no	na	na	na
CPR1	P14832	Y23	YDR155C	non-essential	-0.608791	0.648957	3.09031	2772	No	0.031	98.53	0.233	ordered	Pro_isomerase:Domain:CL0475	no	na	na	na
ACO1	P19414	Y147	YLR304C	non-essential	-0.608791	0.65733	5.14071	1309	No	0.047	97.86	0.196	ordered	Aconitase:Family:No_clan	no	na	na	na
YCK2	P23292	Y120	YNL154C	non-essential	-0.608791	0.702437	-0.395446	57.3	No	0.235	96.93	0.349	ordered	Pkinase:Domain:CL0016	no	na	na	na
LAP3	Q01532	Y192	YNL239W	non-essential	-0.608791	0.805646	20.8187	116	No	0.082	98.74	0.243	ordered	Peptidase_C1_2:Family:CL0125	no	na	na	na
NAB6	Q03735	Y656	YML117W	non-essential	-0.608791	0.899727	-1.05791	50.8	No	0.29	97.33	0.285	ordered	No domain	no	na	na	na
BOI1	P38041	Y517	YBL085W	non-essential	-0.608392	0.656625	0	74.9	No	0.843	37.66	0.609	disordered	No domain	no	na	na	na
PHB2	P50085	Y138	YGR231C	non-essential	-0.608392	0.656762	-0.969241	85	No	0.227	89.47	0.269	ordered	Band_7:Family:CL0433	no	na	na	na
PMC1	P38929	Y29	YGL006W	non-essential	-0.604396	0.0565576	0	27.4	No	0.753	35.45	0.582	disordered	No domain	no	na	na	na
OSH7	P38755	Y223	YHR001W	non-essential	-0.604396	0.666747	2.50222	41	No	0.071	94.83	0.223	ordered	Oxysterol_BP:Family:No_clan	no	na	na	na
AIM9	P40053	Y294	YER080W	non-essential	-0.604396	0.71344	6.36147	141	No	0.035	96.88	0.379	ordered	APH:Family:CL0016	no	na	na	na
LYS12	P40495	Y150	YIL094C	non-essential	-0.604396	0.871373	1.38328	368	No	0.341	92.98	0.32	ordered	Iso_dh:Domain:CL0270	no	na	na	na
EIS1	Q05050	Y105	YMR031C	non-essential	-0.604396	0.872825	0	407	No	0.796	51.4	0.622	disordered	No domain	no	na	na	na
BNA1	P47096	Y171	YJR025C	non-essential	-0.601399	0.17267	-0.531108	174	No	0.345	96.7	0.461	ordered	No domain	no	na	na	na
REX3	Q12090	Y153	YLR107W	non-essential	-0.601399	0.287968	-0.344611	10.4	No	0.49	92.36	0.447	ordered	No domain	no	na	na	na
POM34	Q12445	Y187	YLR018C	non-essential	-0.601399	0.384219	0	45.3	No	0.894	42.98	0.79	disordered	NPCC:Domain:No_clan	no	na	na	na
SKT5	P34226	Y10	YBL061C	non-essential	-0.601399	0.696679	0	29.7	No	0.373	48.59	0.681	disordered	No domain	no	na	na	na
MCY1	P53206	Y268	YGR012W	non-essential	-0.6	0.07648	-1.17491	62.1	No	0.573	95.66	0.288	ordered	PALP:Family:CL0063	no	na	na	na
OYE2	Q03558	Y143	YHR179W	non-essential	-0.6	0.310567	2.59232	454	No	0.18	98.46	0.3	ordered	Oxidored_FMN:Domain:CL0036	no	na	na	na
ERG6	P25087	Y211	YML008C	non-essential	-0.6	0.393981	0.6057	874	No	0.129	98.48	0.135	ordered	Methyltransf_11:Domain:CL0063	no	na	na	na
VAC7	P53950	Y661	YNL054W	non-essential	-0.6	0.586064	0	6.15	No	0.867	38.16	0.785	disordered	No domain	no	na	na	na
CPR1	P14832	Y5	YDR155C	non-essential	-0.6	0.619948	-0.256879	2772	No	0.161	98.85	0.264	ordered	Pro_isomerase:Domain:CL0475	no	na	na	na
SNX4	P47057	Y109	YJL036W	non-essential	-0.6	0.785083	0	32.3	No	0.804	44.04	0.299	ordered	PX:Domain:No_clan	no	na	na	na
PPT1	P53043	Y320	YGR123C	non-essential	-0.6	0.799343	6.8316	139	No	0.039	89.98	0.106	ordered	Metallophos:Domain:CL0163	yes	ECLAIR	na	na
BNA4	P38169	Y97	YBL098W	non-essential	-0.6	0.893174	4.34456	31.3	No	0.063	88	0.296	ordered	FAD_binding_3:Family:CL0063	no	na	na	na
RPS9B	P05755	Y19	YBR189W	non-essential	-0.598901	0.768151	-0.532643	2252	No	0.835	95.5	0.499	ordered	No domain	no	na	na	na
RPL1A	P0CX43	Y145	YGL135W	non-essential	-0.595604	0.0179525	-1.17849	2577	No	0.58	76.23	0.266	ordered	Ribosomal_L1:Domain:No_clan	no	na	na	na
ADH1	P00330	Y13	YOL086C	non-essential	-0.595604	0.0477235	0.502339	9801	No	0.435	98.12	0.364	ordered	No domain	no	na	na	na
IDH1	P28834	Y75	YNL037C	non-essential	-0.595604	0.107041	-0.431677	255	No	0.545	89.69	0.285	ordered	Iso_dh:Domain:CL0270	no	na	na	na
PUT2	P07275	Y117	YHR037W	non-essential	-0.595604	0.209457	-0.176131	187	No	0.353	95.73	0.232	ordered	Aldedh:Family:CL0099	yes	PDB	na	na
AMS1	P22855	Y19	YGL156W	non-essential	-0.595604	0.454305	-0.592037	34	No	0.243	93.8	0.455	ordered	No domain	no	na	na	na
PTC7	P38797	Y250	YHR076W	non-essential	-0.595604	0.632233	2.31981	66.9	No	0.169	98.67	0.291	ordered	SpoIIE:Family:CL0238	no	na	na	na
VMA1	P17255	Y847	YDL185W	non-essential	-0.595604	0.893619	7.3701	1976	No	0.004	93.71	0.214	ordered	ATP-synt_ab:Domain:CL0023	no	na	na	na
SCT1	P32784	Y22	YBL011W	non-essential	-0.594406	0.0554458	0	44	No	0.835	28.16	0.763	disordered	No domain	no	na	na	na
YCK3	P39962	Y354	YER123W	non-essential	-0.594406	0.215961	0	47.7	No	0.02	45.47	0.427	ordered	No domain	no	na	na	na
YBR138C	P38277	Y134	YBR138C	non-essential	-0.594406	0.283384	0	9.72	No	0.835	59.44	0.696	disordered	No domain	no	na	na	na
IML1	P47170	Y834	YJR138W	non-essential	-0.593407	0.211317	0	13.4	No	0.773	29.46	0.667	disordered	No domain	no	na	na	na
SCW4	P53334	Y333	YGR279C	non-essential	-0.593407	0.663118	1.18599	179	No	0.216	96.43	0.212	ordered	Glyco_hydro_17:Domain:CL0058	no	na	na	na
SIP5	P40210	Y253	YMR140W	non-essential	-0.591209	0.364599	0	19.9	No	0.133	62.75	0.427	ordered	No domain	no	na	na	na
MAP2	P38174	Y228	YBL091C	non-essential	-0.591209	0.422836	1.26068	73.9	No	0.2	98.66	0.16	ordered	Peptidase_M24:Domain:No_clan	yes	ECLAIR	na	na
DUR1,2	P32528	Y322	YBR208C	non-essential	-0.591209	0.510758	1.06761	140	No	0.129	95.21	0.282	ordered	Amidase:Family:No_clan	no	na	na	na
ILV1	P00927	Y63	YER086W	non-essential	-0.591209	0.521362	8.95827	192	No	0.039	95.85	0.291	ordered	No domain	no	na	na	na
ATP15	P21306	Y45	YPL271W	non-essential	-0.591209	0.614317	-0.316961	157	No	0.486	93.07	0.528	ordered	ATP-synt_Eps:Family:No_clan	yes	ECLAIR	na	0.46618
DMA1	P38823	Y284	YHR115C	non-essential	-0.591209	0.856709	-0.598043	20.6	No	0.224	91.55	0.286	ordered	No domain	no	na	na	na
PFK1	P16861	Y343	YGR240C	non-essential	-0.590909	0.44202	1.76929	1371	No	0.145	92.99	0.283	ordered	PFK:Domain:CL0240	no	na	na	na
PUT2	P07275	Y516	YHR037W	non-essential	-0.590909	0.840482	3.96424	187	No	0.09	98.77	0.237	ordered	Aldedh:Family:CL0099	yes	PDB	na	na
SET2	P46995	Y547	YJL168C	non-essential	-0.587912	0.314324	0	37.1	No	0.404	65.76	0.623	disordered	No domain	no	na	na	na
HSP12	P22943	Y95	YFL014W	non-essential	-0.587912	0.617969	-0.173895	702	No	0.58	77.23	0.58	ordered	No domain	no	na	na	na
VPS17	P32913	Y269	YOR132W	non-essential	-0.587912	0.653368	-0.135089	61.2	No	0.153	98.3	0.276	ordered	No domain	no	na	na	1.0794
VID30	P53076	Y846	YGL227W	non-essential	-0.587879	0.577182	-0.0812076	21.2	No	0.639	78.14	0.348	ordered	CLTH:Domain:No_clan	no	na	na	na
BUD14	P27637	Y491	YAR014C	non-essential	-0.587413	0.0497813	0	31.8	No	0.737	48.06	0.765	disordered	No domain	no	na	na	na
IKI3	Q06706	Y822	YLR384C	non-essential	-0.587413	0.0657196	0	118	No	0.533	63.28	0.349	ordered	IKI3:Family:CL0186	no	na	na	na
RPS17A	P02407	Y84	YML024W	non-essential	-0.587413	0.607198	0.218257	2186	No	0.702	90.51	0.543	ordered	Ribosomal_S17e:Family:No_clan	no	na	na	na
OPY1	P38271	Y205	YBR129C	non-essential	-0.587413	0.711216	1.79667	18.8	No	0.227	85.13	0.433	ordered	No domain	no	na	na	na
HPC2	Q01448	Y607	YBR215W	non-essential	-0.587413	0.891246	0.245979	15.1	No	0.82	72.33	0.65	disordered	No domain	no	na	na	na
SMF3	Q12078	Y229	YLR034C	non-essential	-0.586813	0.18029	-0.31955	26.6	No	0.224	75.85	0.282	ordered	Nramp:Family:CL0062	no	na	na	na
VPS35	P34110	Y3	YJL154C	non-essential	-0.586813	0.551507	-1.35	48	No	0.318	83.78	0.4	ordered	No domain	no	na	na	na
CTT1	P06115	Y363	YGR088W	non-essential	-0.586813	0.600028	0.542386	48.2	No	0.051	93.56	0.216	ordered	Catalase:Domain:No_clan	no	na	na	na
DLD2	P46681	Y527	YDL178W	non-essential	-0.586813	0.722965	7.22911	143	No	0.161	97.15	0.171	ordered	FAD-oxidase_C:Domain:CL0277	no	na	na	na
YBT1	P32386	Y1356	YLL048C	non-essential	-0.586813	0.841644	4.57036	151	No	0.067	89.36	0.282	ordered	No domain	no	na	na	na
MDV1	P47025	Y453	YJL112W	non-essential	-0.582418	0.494145	1.67386	30.6	No	0.071	70.38	0.131	ordered	No domain	no	na	na	na
ADH1	P00330	Y88	YOL086C	non-essential	-0.582418	0.659809	0.295798	9801	No	0.235	98.8	0.279	ordered	ADH_N:Domain:CL0296	no	na	na	na
LSC1	P53598	Y189	YOR142W	non-essential	-0.582418	0.686144	3.18209	334	No	0.204	96.62	0.17	ordered	Ligase_CoA:Domain:CL0506	no	na	na	1.32626
GVP36	P40531	Y282	YIL041W	non-essential	-0.582418	0.813642	-1.66217	1154	No	0.153	98.48	0.337	ordered	BAR_2:Family:CL0145	no	na	na	na
SPO14	P36126	Y115	YKR031C	non-essential	-0.581818	0.158366	0	21.7	No	0.894	22.95	0.852	disordered	No domain	no	na	na	na
CTS2	Q06350	Y407	YDR371W	non-essential	-0.581818	0.440381	2.11847	15.7	No	0.094	98.21	0.276	ordered	Glyco_hydro_18:Domain:CL0058	no	na	na	na
MIS1	P09440	Y505	YBR084W	non-essential	-0.581818	0.476797	9.52437	310	No	0.043	95.57	0.378	ordered	FTHFS:Family:CL0023	no	na	na	na
YLR152C	P54072	Y266	YLR152C	non-essential	-0.58042	0.17363	0	0.028	No	0.753	20.95	0.655	disordered	Mem_trans:Family:CL0064	no	na	na	na
PUT2	P07275	Y428	YHR037W	non-essential	-0.578022	0.250469	1.66945	187	No	0.169	98.81	0.292	ordered	Aldedh:Family:CL0099	no	na	na	na
TMN3	P40071	Y349	YER113C	non-essential	-0.578022	0.326623	0	24.4	No	0.349	60.78	0.341	ordered	EMP70:Family:No_clan	no	na	na	na
HHF2	P02309	Y73	YBR009C	non-essential	-0.578022	0.738053	0.681628	1247	No	0.302	96.83	0.422	ordered	CENP-T_C:Domain:CL0012	yes	I3D	5.707	na
YBR056W	P38081	Y425	YBR056W	non-essential	-0.578022	0.788076	-0.365633	76.8	No	0.529	95.26	0.38	ordered	No domain	no	na	na	na
VMA4	P22203	Y43	YOR332W	non-essential	-0.578022	0.826799	0.490621	756	No	0.541	96.48	0.486	ordered	vATP-synt_E:Family:CL0255	yes	ECLAIR/PDB	3.115	3.2006
BRE5	P53741	Y421	YNR051C	non-essential	-0.578022	0.918866	0.0329819	222	No	0.259	94.47	0.346	ordered	No domain	no	na	na	na
GCY1	P14065	Y56	YOR120W	non-essential	-0.578022	0.948212	2.84423	80.4	No	0.145	97.62	0.177	ordered	Aldo_ket_red:Domain:No_clan	no	na	na	na
YSC84	P32793	Y285	YHR016C	non-essential	-0.576923	0.120536	0	7.74	No	0.902	49.14	0.817	disordered	No domain	no	na	na	na
CIT1	P00890	Y247	YNR001C	non-essential	-0.576923	0.620481	14.8261	292	No	0.047	98.69	0.285	ordered	Citrate_synt:Domain:No_clan	no	na	na	na
APT1	P49435	Y103	YML022W	non-essential	-0.575758	0.777872	2.72231	225	No	0.153	85.16	0.386	ordered	Pribosyltran:Domain:CL0533	no	na	na	na
MRPL9	P31334	Y165	YGR220C	non-essential	-0.573626	0.298197	-0.347534	31.2	No	0.239	98.28	0.289	ordered	Ribosomal_L3:Family:CL0575	no	na	na	na
THR1	P17423	Y63	YHR025W	non-essential	-0.573626	0.540006	0.00606393	405	No	0.416	92.74	0.288	ordered	No domain	no	na	na	na
PET191	Q02772	Y82	YJR034W	non-essential	-0.573626	0.585809	-0.72576	28.2	No	0.341	94.93	0.454	ordered	No domain	no	na	na	0.80836
HSC82	P15108	Y468	YMR186W	non-essential	-0.573626	0.806794	8.58931	4538	No	0	97.4	0.305	ordered	HSP90:Family:No_clan	no	na	na	na
SSE1	P32589	Y579	YPL106C	non-essential	-0.573626	0.860181	1.68689	3233	No	0.416	95.31	0.306	ordered	HSP70:Family:CL0108	yes	PDB/ECLAIR/I3D	2.971	na
YPL108W	Q02872	Y18	YPL108W	non-essential	-0.573427	0.0438708	0	9.98	No	0.729	38	0.746	disordered	No domain	no	na	na	na
RCO1	Q04779	Y489	YMR075W	non-essential	-0.572727	0.0710775	0	18.6	No	0.757	37.09	0.667	disordered	No domain	no	na	na	na
APE4	P38821	Y371	YHR113W	non-essential	-0.572727	0.697964	-0.799085	25.3	No	0.541	97.34	0.291	ordered	Peptidase_M18:Family:CL0035	yes	ECLAIR	na	na
ATG26	Q06321	Y603	YLR189C	non-essential	-0.572727	0.738141	-0.0374568	14.8	No	0.09	96.37	0.164	ordered	GRAM:Domain:CL0266	no	na	na	na
ELP3	Q02908	Y338	YPL086C	non-essential	-0.571429	0.586039	-0.56852	51.4	No	0.184	97.05	0.27	ordered	Radical_SAM_C:Family:No_clan	no	na	na	na
PBY1	P38254	Y227	YBR094W	non-essential	-0.569231	0.175612	-0.0971698	43.7	No	0.353	97.18	0.299	ordered	SurE:Family:No_clan	no	na	na	na
MSN5	P52918	Y1147	YDR335W	non-essential	-0.569231	0.368043	-0.369659	41.1	No	0.314	72.52	0.323	ordered	No domain	no	na	na	na
RPS25B	P0C0T4	Y47	YLR333C	non-essential	-0.569231	0.406829	0.322505	899	No	0.259	91.38	0.424	ordered	Ribosomal_S25:Family:CL0123	no	na	na	na
PDA1	P16387	Y247	YER178W	non-essential	-0.569231	0.833824	3.33315	484	No	0.09	98.51	0.225	ordered	E1_dh:Family:CL0254	no	na	na	na
RAS1	P01119	Y178	YOR101W	non-essential	-0.566434	0.147773	1.09596	24.1	No	0.169	81.23	0.326	ordered	No domain	no	na	na	na
CCC1	P47818	Y57	YLR220W	non-essential	-0.566434	0.400752	0	31.4	No	0.863	29.86	0.807	disordered	No domain	no	na	na	na
EFT2	P32324	Y655	YDR385W	non-essential	-0.566434	0.491232	0.35749	3343	No	0.318	91.65	0.249	ordered	EFG_IV:Domain:CL0329	yes	ECLAIR	na	na
OST5	Q92316	Y3	YGL226C-A	non-essential	-0.566434	0.880499	-0.374649	41.3	No	0.659	88.94	0.591	disordered	No domain	no	na	na	na
GLR1	P41921	Y369	YPL091W	non-essential	-0.565934	0.549025	0.555608	229	No	0.227	94.11	0.273	ordered	No domain	no	na	na	na
ARI1	P53111	Y29	YGL157W	non-essential	-0.565934	0.749147	6.40702	197	No	0.067	98.25	0.189	ordered	Epimerase:Family:CL0063	no	na	na	na
YMR262W	P38430	Y305	YMR262W	non-essential	-0.564835	0.358771	0.391894	6.15	No	0.22	96.73	0.306	ordered	TatD_DNase:Domain:CL0034	no	na	na	na
SCS2	P40075	Y24	YER120W	non-essential	-0.564835	0.640812	0.0536584	193	No	0.435	98.68	0.266	ordered	Motile_Sperm:Domain:CL0556	no	na	na	na
UBP15	P50101	Y204	YMR304W	non-essential	-0.564835	0.718202	-1.00641	62.8	No	0.255	96.03	0.232	ordered	No domain	no	na	na	na
BEM2	P39960	Y866	YER155C	non-essential	-0.564835	0.733599	8.85714	48.5	No	0.012	82.24	0.318	ordered	No domain	no	na	na	na
TIF3	P34167	Y101	YPR163C	non-essential	-0.564835	0.7806	0	434	No	0.102	69.48	0.399	ordered	No domain	no	na	na	na
GUT2	P32191	Y216	YIL155C	non-essential	-0.564835	0.865785	5.85411	126	No	0.012	92.9	0.103	ordered	DAO:Domain:CL0063	no	na	na	na
RPL8B	P29453	Y130	YLL045C	non-essential	-0.563636	0.279926	0.0591851	4204	No	0.412	91.32	0.402	ordered	Ribosomal_L7Ae:Domain:CL0101	no	na	na	na
CSR1	Q06705	Y78	YLR380W	non-essential	-0.563636	0.45424	18.2597	136	No	0.063	88.66	0.503	ordered	No domain	no	na	na	na
PUT2	P07275	Y71	YHR037W	non-essential	-0.56044	0.0621596	0.848645	187	No	0.384	95.41	0.287	ordered	Aldedh:Family:CL0099	no	na	na	na
RTT10	Q08924	Y890	YPL183C	non-essential	-0.56044	0.165221	-0.557656	51.9	No	0.227	97.44	0.243	ordered	No domain	no	na	na	na
TDH3	P00359	Y253	YGR192C	non-essential	-0.56044	0.300959	1.72002	16371	No	0.129	98.77	0.268	ordered	Gp_dh_C:Domain:CL0139	no	na	na	na
HXK2	P04807	Y421	YGL253W	non-essential	-0.56044	0.708112	0.746076	3015	No	0.02	97.73	0.216	ordered	Hexokinase_2:Domain:CL0108	no	na	na	na
EGD2	P38879	Y63	YHR193C	non-essential	-0.56044	0.751438	-0.061788	1283	No	0.494	90.53	0.415	ordered	NAC:Family:No_clan	no	na	na	0.167
ERG6	P25087	Y243	YML008C	non-essential	-0.559441	0.40415	1.12082	874	No	0.106	95.19	0.179	ordered	No domain	no	na	na	na
RPS6A	P0CX37	Y84	YBR181C	non-essential	-0.559441	0.70058	5.13146	1368	No	0.102	96.61	0.428	ordered	Ribosomal_S6e:Family:No_clan	no	na	na	na
GRH1	Q04410	Y341	YDR517W	non-essential	-0.559441	0.81349	0	85.5	No	0.278	47.96	0.679	disordered	No domain	no	na	na	10.3034
TUP1	P16649	Y288	YCR084C	non-essential	-0.556044	0.422853	-0.948001	137	No	0.655	94.31	0.448	ordered	No domain	yes	PDB/ECLAIR	na	na
YGR130C	P53278	Y36	YGR130C	non-essential	-0.556044	0.432029	0	266	No	0.867	42.34	0.762	disordered	No domain	no	na	na	na
THI20	Q08224	Y295	YOL055C	non-essential	-0.556044	0.548174	0.120325	4.92	No	0.294	94.27	0.391	ordered	No domain	yes	PDB	2.156	na
RPL18A	P0CX49	Y25	YNL301C	non-essential	-0.556044	0.627035	0.904674	1790	No	0.725	96.69	0.439	ordered	Ribosomal_L18:Family:CL0588	no	na	na	na
TSL1	P38427	Y967	YML100W	non-essential	-0.554945	0.366927	1.14983	208	No	0.231	80.37	0.237	ordered	Trehalose_PPase:Family:CL0137	no	na	na	na
PYC2	P32327	Y1018	YBR218C	non-essential	-0.554945	0.431427	2.52517	498	No	0.094	93.24	0.178	ordered	PYC_OADA:Domain:CL0597	no	na	na	na
NSR1	P27476	Y332	YGR159C	non-essential	-0.554945	0.584234	0.0184077	474	No	0.663	82.07	0.266	ordered	RRM_1:Domain:CL0221	no	na	na	na
DOA1	P36037	Y327	YKL213C	non-essential	-0.552448	0.360397	-0.0713135	126	No	0.333	88.55	0.422	ordered	No domain	no	na	na	na
MLP1	Q02455	Y735	YKR095W	non-essential	-0.552448	0.762929	-0.221938	92.2	No	0.588	89.02	0.48	ordered	No domain	no	na	na	na
KGD1	P20967	Y344	YIL125W	non-essential	-0.551648	0.826602	4.80469	261	No	0.051	79.1	0.331	ordered	E1_dh:Family:CL0254	no	na	na	na
MPT5	P39016	Y828	YGL178W	non-essential	-0.551515	0.466538	0	33.4	No	0.792	38.23	0.79	disordered	No domain	no	na	na	na
OM45	P16547	Y362	YIL136W	non-essential	-0.551515	0.82167	0	277	No	0.235	65.14	0.41	ordered	No domain	no	na	na	na
YKR018C	P36114	Y704	YKR018C	non-essential	-0.549451	0.825063	3.49239	115	No	0.063	81.51	0.228	ordered	No domain	no	na	na	na
TUF1	P02992	Y83	YOR187W	non-essential	-0.547253	0.487714	1.00537	270	No	0.306	75.92	0.361	ordered	GTP_EFTU:Domain:CL0023	no	na	na	na
ARO8	P53090	Y428	YGL202W	non-essential	-0.547253	0.502684	-0.823817	871	No	0.161	98.52	0.264	ordered	Aminotran_1_2:Domain:CL0061	yes	PDB	na	na
CAM1	P29547	Y7	YPL048W	non-essential	-0.547253	0.532987	3.82824	451	No	0.039	98.18	0.249	ordered	GST_N:Domain:CL0172	no	na	na	na
TUP1	P16649	Y358	YCR084C	non-essential	-0.547253	0.585272	0.559208	137	No	0.278	98.68	0.132	ordered	No domain	yes	ECLAIR	na	na
ERV29	P53337	Y22	YGR284C	non-essential	-0.543956	0.115218	0	96.6	No	0.886	41.51	0.813	disordered	No domain	no	na	na	na
ATP15	P21306	Y48	YPL271W	non-essential	-0.543956	0.61692	-0.321961	157	No	0.631	93.7	0.523	ordered	ATP-synt_Eps:Family:No_clan	yes	ECLAIR	na	0.18118
SSE2	P32590	Y445	YBR169C	non-essential	-0.543956	0.856828	-0.108096	161	No	0.078	97.98	0.284	ordered	HSP70:Family:CL0108	no	na	na	na
URA2	P07259	Y2185	YJL130C	non-essential	-0.542857	0.310218	-0.0513789	1099	No	0.447	72.35	0.239	ordered	OTCace:Domain:CL0399	no	na	na	na
NIF3	P53081	Y159	YGL221C	non-essential	-0.542857	0.367526	5.17928	87.2	No	0.094	97.6	0.272	ordered	NIF3:Family:No_clan	no	na	na	na
QCR8	P08525	Y76	YJL166W	non-essential	-0.542857	0.487764	2.73323	64.6	No	0.38	95.76	0.464	ordered	UcrQ:Family:CL0429	yes	ECLAIR	na	0.2804
MKT1	P40850	Y315	YNL085W	non-essential	-0.542857	0.778786	2.57894	73	No	0.078	95.82	0.268	ordered	No domain	no	na	na	na
NEW1	Q08972	Y501	YPL226W	non-essential	-0.539394	0.184224	0	453	No	0.051	61.31	0.364	ordered	No domain	no	na	na	na
RPL36B	O14455	Y53	YPL249C-A	non-essential	-0.539394	0.854359	0.222013	1760	No	0.224	96.6	0.4	ordered	Ribosomal_L36e:Family:No_clan	no	na	na	-0.869462
PHM8	P40025	Y7	YER037W	non-essential	-0.538462	0.134033	0.152698	11.1	No	0.541	91.98	0.566	ordered	No domain	no	na	na	na
FLC1	Q08967	Y631	YPL221W	non-essential	-0.538462	0.154372	0	37.5	No	0.639	55.33	0.585	disordered	No domain	no	na	na	na
YJL068C	P40363	Y265	YJL068C	non-essential	-0.538462	0.176134	-0.330568	57.6	No	0.239	98.76	0.324	ordered	Esterase:Domain:CL0028	no	na	na	na
BNA6	P43619	Y46	YFR047C	non-essential	-0.538462	0.229815	-0.521112	46.4	No	0.145	98.53	0.257	ordered	QRPTase_N:Domain:CL0105	no	na	na	na
RTG2	P32608	Y122	YGL252C	non-essential	-0.538462	0.234346	-0.311553	75.6	No	0.447	98.33	0.302	ordered	Ppx-GppA:Family:CL0108	no	na	na	na
CIT1	P00890	Y382	YNR001C	non-essential	-0.538462	0.363696	0.253688	292	No	0.208	96.55	0.194	ordered	Citrate_synt:Domain:No_clan	no	na	na	na
ADH1	P00330	Y40	YOL086C	non-essential	-0.538462	0.730601	1.51987	9801	No	0.251	98.9	0.166	ordered	ADH_N:Domain:CL0296	no	na	na	na
ARO1	P08566	Y817	YDR127W	non-essential	-0.536364	0.690635	2.26104	645	No	0.329	86.91	0.175	ordered	EPSP_synthase:Family:CL0290	no	na	na	na
ADE12	P80210	Y142	YNL220W	non-essential	-0.536364	0.740169	3.42834	536	No	0.078	98.57	0.225	ordered	Adenylsucc_synt:Domain:CL0023	no	na	na	na
HSP104	P31539	Y507	YLL026W	non-essential	-0.534066	0.177265	-0.150941	732	No	0.694	91.24	0.399	ordered	No domain	yes	ECLAIR	na	na
TCO89	Q08921	Y309	YPL180W	non-essential	-0.532967	0.139838	0	17.9	No	0.918	47.69	0.802	disordered	TCO89:Family:No_clan	no	na	na	na
BOI2	P39969	Y350	YER114C	non-essential	-0.531469	0.0559178	0	24.9	No	0.851	40.64	0.763	disordered	No domain	no	na	na	na
YLR149C	Q99296	Y474	YLR149C	non-essential	-0.531469	0.228184	0	7.01	No	0.769	32.53	0.771	disordered	No domain	no	na	na	na
BOI1	P38041	Y98	YBL085W	non-essential	-0.531469	0.333116	0	74.9	No	0.784	34.41	0.77	disordered	No domain	no	na	na	na
PHO85	P17157	Y69	YPL031C	non-essential	-0.531469	0.542238	-0.104231	51.8	No	0.482	91.38	0.284	ordered	Pkinase:Domain:CL0016	yes	I3D	1.284	na
SHS1	Q07657	Y465	YDL225W	non-essential	-0.531469	0.828555	0	126	No	0.333	51	0.519	ordered	No domain	no	na	na	na
RPL9A	P05738	Y180	YGL147C	non-essential	-0.531469	0.841554	1.23378	2731	No	0.325	97.18	0.492	ordered	No domain	yes	ECLAIR	na	na
DUG2	P38149	Y694	YBR281C	non-essential	-0.52967	0.110838	-0.731521	41.5	No	0.369	94.35	0.362	ordered	Peptidase_M20:Family:CL0035	no	na	na	na
PEX17	P40155	Y128	YNL214W	non-essential	-0.527273	0.162428	-0.17243	14.7	No	0.49	84.74	0.556	ordered	No domain	no	na	na	na
SSD1	P24276	Y266	YDR293C	non-essential	-0.527273	0.219012	0	91.5	Yes	0.827	27.52	0.792	disordered	No domain	no	na	na	na
HSP78	P33416	Y188	YDR258C	non-essential	-0.527273	0.619224	0.818904	355	No	0.647	72.29	0.314	ordered	AAA:Domain:CL0023	yes	ECLAIR	na	na
PAM17	P36147	Y169	YKR065C	non-essential	-0.527273	0.9032	0.0415972	51.9	No	0.635	90.74	0.405	ordered	Pam17:Family:CL0142	no	na	na	na
LCB3	P47013	Y368	YJL134W	non-essential	-0.525275	0.0142269	-0.0743497	7.91	No	0.545	82.4	0.356	ordered	No domain	no	na	na	na
RAV1	P47104	Y545	YJR033C	non-essential	-0.525275	0.375296	1.77993	20	No	0.298	92.2	0.317	ordered	No domain	no	na	na	na
HSC82	P15108	Y301	YMR186W	non-essential	-0.525275	0.424039	1.7662	4538	No	0.278	97.42	0.286	ordered	HSP90:Family:No_clan	no	na	na	na
YOR289W	Q12012	Y90	YOR289W	non-essential	-0.525275	0.449575	0.841684	58.8	No	0.176	91.48	0.447	ordered	AMMECR1:Family:No_clan	no	na	na	na
TEF2	P02994	Y56	YBR118W	non-essential	-0.525275	0.58238	1.43319	9541	No	0.078	81.82	0.306	ordered	GTP_EFTU:Domain:CL0023	yes	ECLAIR	na	na
RPS24A	P0CX31	Y89	YER074W	non-essential	-0.525275	0.682261	-1.08086	897	No	0.435	96.03	0.396	ordered	Ribosomal_S24e:Family:No_clan	yes	ECLAIR	na	na
END3	P39013	Y138	YNL084C	non-essential	-0.525275	0.769591	1.06674	96.9	No	0.043	83.9	0.345	ordered	No domain	no	na	na	na
YBR137W	P38276	Y125	YBR137W	non-essential	-0.525275	0.854953	1.37529	23.4	No	0.094	98.77	0.227	ordered	Haem_degrading:Family:CL0161	no	na	na	na
YOL019W	Q08157	Y328	YOL019W	non-essential	-0.524476	0.291357	0	20.5	No	0.847	41.18	0.781	disordered	No domain	no	na	na	na
VIP1	Q06685	Y1065	YLR410W	non-essential	-0.524476	0.492166	6.44154	121	No	0.043	87.25	0.185	ordered	No domain	no	na	na	na
YDL073W	Q07454	Y615	YDL073W	non-essential	-0.524476	0.49292	0	8.71	No	0.557	67.43	0.443	ordered	No domain	no	na	na	na
CCC1	P47818	Y160	YLR220W	non-essential	-0.524476	0.646828	0.162191	31.4	No	0.502	94.05	0.336	ordered	VIT1:Family:No_clan	no	na	na	na
KIN4	Q01919	Y497	YOR233W	non-essential	-0.524476	na	0	23.7	No	0.796	26.71	0.637	disordered	No domain	no	na	na	na
RPL2A	P0CX45	Y34	YFR031C-A	non-essential	-0.520879	0.212391	-0.700127	939	No	0.569	97.27	0.291	ordered	Ribosomal_L2:Domain:CL0021	no	na	na	na
DUG1	P43616	Y303	YFR044C	non-essential	-0.520879	0.502436	1.1683	430	No	0.224	95.02	0.325	ordered	Peptidase_M20:Family:CL0035	no	na	na	na
ADH6	Q04894	Y207	YMR318C	non-essential	-0.520879	0.627577	2.33554	218	No	0.035	98.79	0.189	ordered	ADH_zinc_N:Family:CL0063	no	na	na	na
AYR1	P40471	Y233	YIL124W	non-essential	-0.520879	0.781214	10.2484	42.1	No	0	98.68	0.323	ordered	No domain	no	na	na	na
TCB2	P48231	Y1057	YNL087W	non-essential	-0.518182	0.830953	-0.787178	110	No	0.388	90.2	0.243	ordered	C2:Domain:CL0154	no	na	na	na
YMR124W	P39523	Y229	YMR124W	non-essential	-0.518182	0.977286	-0.974401	28	No	0.498	85.14	0.508	ordered	No domain	no	na	na	na
PBY1	P38254	Y721	YBR094W	non-essential	-0.517483	0.176872	1.66618	43.7	No	0.149	89.95	0.245	ordered	TTL:Family:CL0179	no	na	na	na
TRS33	Q99394	Y30	YOR115C	non-essential	-0.517483	0.448823	0.434604	15.8	No	0.322	79.06	0.545	ordered	No domain	no	na	na	na
YKR018C	P36114	Y41	YKR018C	non-essential	-0.517483	0.567539	-1.10043	115	No	0.153	96.7	0.115	ordered	DUF3808:Family:CL0020	no	na	na	na
PUB1	P32588	Y78	YNL016W	non-essential	-0.517483	0.891703	4.93113	340	No	0.043	93.47	0.291	ordered	RRM_1:Domain:CL0221	no	na	na	na
YJU3	P28321	Y17	YKL094W	non-essential	-0.516484	0.088745	-0.671516	61.7	No	0.427	98.69	0.33	ordered	No domain	no	na	na	na
GAL10	P04397	Y231	YBR019C	non-essential	-0.516484	NaN	-0.457321	6.04	No	0.341	93.97	0.256	ordered	GDP_Man_Dehyd:Domain:CL0063	yes	ECLAIR	na	na
LSB5	P25369	Y45	YCL034W	non-essential	-0.515152	0.581082	-0.297299	23.6	No	0.624	84.65	0.296	ordered	No domain	no	na	na	na
ARO8	P53090	Y380	YGL202W	non-essential	-0.512088	0.15149	-0.416739	871	No	0.243	96.8	0.21	ordered	Aminotran_1_2:Domain:CL0061	no	na	na	na
OYE2	Q03558	Y376	YHR179W	non-essential	-0.512088	0.75681	-0.45349	454	No	0.416	98.13	0.223	ordered	No domain	yes	ECLAIR	na	na
MET18	P40469	Y236	YIL128W	non-essential	-0.512088	0.859803	-0.617074	59.4	No	0.533	76.49	0.374	ordered	MMS19_N:Domain:No_clan	no	na	na	na
GCN1	P33892	Y767	YGL195W	non-essential	-0.51049	0.699678	0	347	No	0.247	55.14	0.499	ordered	No domain	no	na	na	na
NAB6	Q03735	Y765	YML117W	non-essential	-0.51049	0.823971	0	50.8	No	0.11	66.2	0.432	ordered	No domain	no	na	na	na
KTR4	P38131	Y48	YBR199W	non-essential	-0.509091	0.24878	0	381	No	0.455	57.19	0.433	ordered	No domain	no	na	na	na
BYE1	P36106	Y72	YKL005C	non-essential	-0.509091	0.354408	-0.246602	15.5	No	0.42	80.2	0.539	ordered	No domain	no	na	na	na
YOL036W	Q08206	Y517	YOL036W	non-essential	-0.509091	na	0	6.58	No	0.725	39.32	0.759	disordered	No domain	no	na	na	na
CKB1	P43639	Y224	YGL019W	non-essential	-0.507692	0.255114	1.06725	81	No	0.282	92.38	0.374	ordered	CK_II_beta:Domain:No_clan	no	na	na	na
PPZ1	P26570	Y489	YML016C	non-essential	-0.507692	0.930054	-0.825954	52.5	No	0.231	95.84	0.193	ordered	Metallophos:Domain:CL0163	yes	ECLAIR	na	na
HAL5	P38970	Y514	YJL165C	non-essential	-0.507692	na	0	13.2	No	0.247	58.01	0.294	ordered	No domain	no	na	na	na
MEU1	Q07938	Y178	YLR017W	non-essential	-0.505495	0.167174	-0.00877523	137	No	0.267	98.39	0.314	ordered	PNP_UDP_1:Domain:CL0408	no	na	na	na
MRPL36	P36531	Y42	YBR122C	non-essential	-0.505495	0.835332	0.325574	39	No	0.596	93.57	0.533	ordered	No domain	no	na	na	0.64346
SIT4	P20604	Y294	YDL047W	non-essential	-0.503497	0.0717671	0	59.4	No	0.573	65.86	0.453	ordered	No domain	no	na	na	na
FAA1	P30624	Y218	YOR317W	non-essential	-0.503297	0.125649	-1.18298	502	No	0.208	95.96	0.32	ordered	AMP-binding:Family:CL0378	no	na	na	na
SSD1	P24276	Y688	YDR293C	non-essential	-0.503297	0.155204	2.90441	91.5	Yes	0.451	91.32	0.368	ordered	No domain	no	na	na	na
RPL8B	P29453	Y226	YLL045C	non-essential	-0.503297	0.322501	0.181656	4204	No	0.137	95.66	0.34	ordered	No domain	no	na	na	na
OM45	P16547	Y173	YIL136W	non-essential	-0.503297	0.796406	0	277	No	0.212	62.77	0.434	ordered	No domain	no	na	na	na
COX9	P07255	Y48	YDL067C	non-essential	-0.503297	0.940701	-0.344981	102	No	0.529	98.01	0.544	ordered	No domain	yes	ECLAIR	na	na
SBP1	P10080	Y189	YHL034C	non-essential	-0.50303	0.811111	-0.0566054	538	No	0.231	84.95	0.396	ordered	No domain	no	na	na	na
GRE3	P38715	Y49	YHR104W	non-essential	-0.50303	0.96056	3.03582	261	No	0.173	97.86	0.144	ordered	Aldo_ket_red:Domain:No_clan	no	na	na	na
YPT31	P38555	Y175	YER031C	non-essential	-0.5	0.325543	1.67058	148	No	0.082	97.19	0.324	ordered	Ras:Domain:CL0023	no	na	na	na
HSP26	P15992	Y58	YBR072W	non-essential	-0.498901	0.0616767	0	394	No	0.82	44.74	0.609	disordered	No domain	no	na	na	na
RPL2A	P0CX45	Y133	YFR031C-A	non-essential	-0.498901	0.551596	-0.416766	939	No	0.396	98.01	0.292	ordered	Ribosomal_L2_C:Domain:CL0107	no	na	na	na
ATP3	P38077	Y288	YBR039W	non-essential	-0.498901	0.822792	1.55328	580	No	0.231	95.62	0.377	ordered	ATP-synt:Domain:No_clan	no	na	na	na
PEF1	P53238	Y95	YGR058W	non-essential	-0.496503	0.210535	0	16	No	0.792	41.88	0.801	disordered	No domain	no	na	na	na
UBX6	P47049	Y137	YJL048C	non-essential	-0.496503	0.781269	-0.302339	15.9	No	0.541	79.65	0.526	ordered	No domain	no	na	na	na
CSM3	Q04659	Y197	YMR048W	non-essential	-0.496503	0.904859	0	19.7	No	0.42	55.23	0.564	ordered	No domain	no	na	na	na
HFD1	Q04458	Y72	YMR110C	non-essential	-0.494505	0.109488	0.0595209	41.7	No	0.431	97.23	0.234	ordered	Aldedh:Family:CL0099	no	na	na	na
ASK10	P48361	Y688	YGR097W	non-essential	-0.494505	0.244972	0.189477	47.6	No	0.518	80.12	0.329	ordered	No domain	no	na	na	na
DYN2	Q02647	Y35	YDR424C	non-essential	-0.494505	0.254577	-0.446465	62.8	No	0.365	97.74	0.31	ordered	Dynein_light:Domain:No_clan	no	na	na	na
MIC27	P50945	Y228	YNL100W	non-essential	-0.494505	0.226162	0.459176	62.5	No	0.62	88.64	0.625	disordered	No domain	no	na	na	na
TPS1	Q00764	Y337	YBR126C	non-essential	-0.494505	0.779456	7.62348	270	No	0.031	93.71	0.284	ordered	Glyco_transf_20:Family:CL0113	no	na	na	na
TY1B-DR4	Q07793	Y1172	NA	non-essential	-0.490909	0.239516	0	NA	No	0.855	22.41	0.807	disordered	No domain	no	na	na	na
MDR1	P53258	Y78	YGR100W	non-essential	-0.490909	0.44873	2.46028	38	No	0.141	88.07	0.347	ordered	GRAM:Domain:CL0266	no	na	na	na
ARC18	Q05933	Y4	YLR370C	non-essential	-0.490909	0.599349	-0.450184	246	No	0.416	91.99	0.444	ordered	P21-Arc:Family:No_clan	no	na	na	na
FUM1	P08417	Y331	YPL262W	non-essential	-0.490909	0.528581	-0.677743	203	No	0.251	97.41	0.336	ordered	Lyase_1:Domain:No_clan	no	na	na	na
TY1B-DR4	Q07793	Y374	NA	non-essential	-0.490909	0.531699	0	NA	No	0.91	24.02	0.823	disordered	No domain	no	na	na	na
NTH1	P32356	Y481	YDR001C	non-essential	-0.490909	0.647921	6.11933	83.7	No	0.067	96.85	0.08	ordered	Trehalase:Domain:CL0059	no	na	na	na
LSC2	P53312	Y409	YGR244C	non-essential	-0.49011	0.221866	0.643207	299	No	0.267	94.41	0.307	ordered	Ligase_CoA:Domain:CL0506	no	na	na	na
OSH7	P38755	Y391	YHR001W	non-essential	-0.49011	0.356923	2.42614	41	No	0.051	96.99	0.373	ordered	Oxysterol_BP:Family:No_clan	no	na	na	na
PUS1	Q12211	Y19	YPL212C	non-essential	-0.48951	0.326799	0	125	No	0.608	33.79	0.626	disordered	No domain	no	na	na	na
SAS3	P34218	Y392	YBL052C	non-essential	-0.489011	0.0799073	0	12.1	No	0.871	51.84	0.292	ordered	MOZ_SAS:Family:CL0257	no	na	na	na
APE1	P14904	Y443	YKL103C	non-essential	-0.489011	0.394981	1.5519	89.9	No	0.337	98.88	0.318	ordered	Peptidase_M18:Family:CL0035	yes	PDB	1.208	na
NUP170	P38181	Y983	YBL079W	non-essential	-0.489011	0.678876	0.0230317	66.1	No	0.686	75.7	0.281	ordered	Nucleoporin_C:Family:No_clan	no	na	na	na
AIM9	P40053	Y462	YER080W	non-essential	-0.489011	0.685645	-0.424574	141	No	0.541	93.84	0.342	ordered	No domain	no	na	na	na
CPA2	P03965	Y995	YJR109C	non-essential	-0.485714	0.405876	1.38658	1643	No	0.071	96.99	0.212	ordered	MGS:Domain:No_clan	no	na	na	na
MCY1	P53206	Y73	YGR012W	non-essential	-0.485714	0.688856	-0.353804	62.1	No	0.216	98.89	0.18	ordered	PALP:Family:CL0063	no	na	na	na
TY1B-DR4	Q07793	Y168	NA	non-essential	-0.483516	0.239516	0	NA	No	0.843	39.81	0.611	disordered	No domain	no	na	na	na
RPS14A	P06367	Y20	YCR031C	non-essential	-0.483516	0.489717	-1.11524	1171	No	0.204	97.5	0.266	ordered	Ribosomal_S11:Family:CL0267	no	na	na	na
PRM5	P40476	Y212	YIL117C	non-essential	-0.483516	0.607041	0	12.1	No	0.769	59.06	0.653	disordered	No domain	no	na	na	na
EMC4	P53073	Y7	YGL231C	non-essential	-0.481818	0.387392	-0.0973635	94.5	No	0.663	82.22	0.67	disordered	No domain	no	na	na	2.4003
TKL1	P23254	Y294	YPR074C	non-essential	-0.481319	0.342158	2.0579	1595	No	0.259	98.32	0.308	ordered	Transketolase_N:Domain:CL0254	no	na	na	na
YGL140C	P53120	Y1012	YGL140C	non-essential	-0.481319	0.345383	0	22	No	0.067	66.9	0.33	ordered	No domain	no	na	na	na
SAC6	P32599	Y272	YDR129C	non-essential	-0.481319	0.556763	0.0263348	408	No	0.341	86.04	0.306	ordered	No domain	yes	ECLAIR	na	na
STI1	P15705	Y43	YOR027W	non-essential	-0.481319	0.590385	0.462639	986	No	0.161	97.85	0.27	ordered	No domain	no	na	na	na
MSB3	P48566	Y20	YNL293W	non-essential	-0.475524	0.155633	0	16	No	0.945	31.94	0.788	disordered	No domain	no	na	na	na
SHO1	P40073	Y186	YER118C	non-essential	-0.475524	0.33965	0	15.8	No	0.792	32.87	0.717	disordered	No domain	no	na	na	na
ERP1	Q05359	Y54	YAR002C-A	non-essential	-0.475524	0.472115	-0.503823	192	No	0.192	88.66	0.296	ordered	EMP24_GP25L:Domain:CL0521	no	na	na	na
TOP1	P04786	Y270	YOL006C	non-essential	-0.475524	0.717968	0.37627	104	No	0.235	97.19	0.324	ordered	Topoisom_I_N:Family:No_clan	no	na	na	na
SLG1	P54867	Y303	YOR008C	non-essential	-0.475524	0.874529	0.252602	38.2	No	0.608	88.3	0.608	disordered	No domain	no	na	na	na
SCP160	P06105	Y381	YJL080C	non-essential	-0.472727	0.214283	3.5098	950	No	0.188	87.5	0.304	ordered	No domain	no	na	na	na
TSA1	P34760	Y190	YML028W	non-essential	-0.472727	0.365297	0.00420552	2939	No	0.2	97.3	0.517	ordered	1-cysPrx_C:Domain:No_clan	no	na	na	na
BAT1	P38891	Y206	YHR208W	non-essential	-0.472527	0.145335	2.53415	678	No	0.431	94.96	0.246	ordered	Aminotran_4:Domain:No_clan	no	na	na	na
PTC4	P38089	Y60	YBR125C	non-essential	-0.472527	0.20142	-0.157889	15.2	No	0.596	96.8	0.254	ordered	No domain	no	na	na	na
ESL1	P40456	Y878	YIL151C	non-essential	-0.468132	0.264353	0	6.23	No	0.082	64.29	0.237	ordered	No domain	no	na	na	na
YCK1	P23291	Y300	YHR135C	non-essential	-0.467033	0.535585	0.536952	55.7	No	0.255	90.79	0.236	ordered	Pkinase:Domain:CL0016	yes	ECLAIR	na	na
VPS1	P21576	Y526	YKR001C	non-essential	-0.467033	0.663477	-0.315991	380	No	0.631	93.97	0.365	ordered	Dynamin_M:Family:No_clan	no	na	na	na
IKS1	P47042	Y372	YJL057C	non-essential	-0.466667	0.375055	0	11.7	No	0.855	45.38	0.455	ordered	Pkinase:Domain:CL0016	no	na	na	na
HOF1	Q05080	Y102	YMR032W	non-essential	-0.466667	0.391623	-0.773037	18.7	No	0.122	97.78	0.269	ordered	No domain	no	na	na	na
TRX1	P22217	Y53	YLR043C	non-essential	-0.463736	0.489812	0.941041	610	No	0.137	98.74	0.281	ordered	Thioredoxin:Domain:CL0172	no	na	na	na
SCP160	P06105	Y1201	YJL080C	non-essential	-0.463736	0.562476	2.18991	950	No	0.11	90.47	0.281	ordered	KH_1:Domain:CL0007	no	na	na	na
HSP78	P33416	Y752	YDR258C	non-essential	-0.463736	0.566783	-0.105109	355	No	0.494	79.39	0.303	ordered	ClpB_D2-small:Domain:CL0671	yes	ECLAIR	na	na
ARO2	P28777	Y325	YGL148W	non-essential	-0.463636	0.279194	2.14466	413	No	0.306	89.91	0.351	ordered	Chorismate_synt:Family:No_clan	no	na	na	na
QCR2	P07257	Y131	YPR191W	non-essential	-0.461538	0.204508	1.14321	373	No	0.329	97.63	0.296	ordered	Peptidase_M16:Family:CL0094	no	na	na	na
ASK10	P48361	Y678	YGR097W	non-essential	-0.461538	0.32768	0	47.6	No	0.208	56.52	0.465	ordered	No domain	no	na	na	na
OLA1	P38219	Y77	YBR025C	non-essential	-0.461538	0.35159	5.68795	1660	No	0.129	87.96	0.293	ordered	MMR_HSR1:Family:CL0023	no	na	na	na
KRE6	P32486	Y103	YPR159W	non-essential	-0.461538	0.529896	0	42	No	0.118	47.44	0.655	disordered	No domain	no	na	na	na
PYP1	P53981	Y204	YNL010W	non-essential	-0.461538	0.565398	0.63973	377	No	0.22	91.82	0.249	ordered	No domain	yes	ECLAIR	na	na
CYK3	Q07533	Y47	YDL117W	non-essential	-0.461538	0.630788	-0.839831	8.66	No	0.212	93.71	0.289	ordered	No domain	no	na	na	na
[truncated: 1,982 more rows]
