# Supplementary material for: The fitness cost of spurious phosphorylation
Source: EMBO J. 2024 Sep 10;43(20):4720–51. doi: 10.1038/s44318-024-00200-7 (PMC11480408; doi:10.1038/s44318-024-00200-7)
Supplement: Supplementary file 16 — Dataset EV10 [file 44318_2024_200_MOESM16_ESM.xlsx]

## Sheet: Legend
All associated data from the measurement of phosphorylation stoichiometry, which is described in the section ‘(Phospho-)proteomics: stoichiometry’. Column descriptions are given in the next tab.

## Sheet: Column_descriptions
protein	protein name (leading protein)
condition	sample without replicate
sample	unique sample identifier (format MSGROUP-KINASE-WT/DEAD/MUT_REPLICATE)
peptide_group	the phospho- and corresponding non-phospho-peptide sequence forming a stoichiometry group
peptide_z	peptide sequence (including PTMs) _ peptide ion charge state
PTM_check	TRUE if peptide_precursor contains phospho
stoichiometry	stoichiometry value
intensity	log10 peptide_precursor MS2 intensity based
intensity_group	intensity normalized by intensity_maxLFQ
intensity_maxLFQ	protein maxLFQ intensity
intercept	intercept of the linear regression of the peptide group
slope	slope of the linear regression of the peptide group
q_value	q-value of the linear regression of the peptide group (p-value adjusted for multiple testing)

## Sheet: Stoichiometry_data
protein	condition	sample	peptide_group	peptide_z	PTM_check	stoichiometry	intensity	intensity_group	intensity_maxLFQ	intercept	slope	q_value
P47008	vSRC_wt	vSRC_wt_2	DCPYEGYGGK	DCPY(ph)EGYGGK_2	TRUE	0.670555	7.56666	7.49118261904262	6.19767	3.62894e+06	-0.0778353	1.00403e-07
P47008	vSRC_wt	vSRC_wt_3	DCPYEGYGGK	DCPY(ph)EGYGGK_2	TRUE	0.700933	7.56557	7.47839293819753	6.20937	3.62894e+06	-0.0778353	1.00403e-07
P47008	vSRC_wt	vSRC_wt_4	DCPYEGYGGK	DCPY(ph)EGYGGK_2	TRUE	0.687105	7.60367	7.53370144656955	6.19216	3.62894e+06	-0.0778353	1.00403e-07
P47008	vSRC_wt	vSRC_wt_5	DCPYEGYGGK	DCPY(ph)EGYGGK_2	TRUE	0.751814	7.62467	7.53982505811455	6.20704	3.62894e+06	-0.0778353	1.00403e-07
	vSRC_dead	vSRC_dead_2	DCPYEGYGGK	DCPY(ph)EGYGGK_2	TRUE	0		-Inf		3.62894e+06	-0.0778353	1.00403e-07
	vSRC_dead	vSRC_dead_3	DCPYEGYGGK	DCPY(ph)EGYGGK_2	TRUE	0		-Inf		3.62894e+06	-0.0778353	1.00403e-07
	vSRC_dead	vSRC_dead_4	DCPYEGYGGK	DCPY(ph)EGYGGK_2	TRUE	0		-Inf		3.62894e+06	-0.0778353	1.00403e-07
	vSRC_dead	vSRC_dead_5	DCPYEGYGGK	DCPY(ph)EGYGGK_2	TRUE	0		-Inf		3.62894e+06	-0.0778353	1.00403e-07
P47008	EPHB1_wt	EPHB1_wt_2	DCPYEGYGGK	DCPY(ph)EGYGGK_2	TRUE	0.0737698	6.58354	6.57846374311407	6.12726	3.62894e+06	-0.0778353	1.00403e-07
	EPHB1_wt	EPHB1_wt_3	DCPYEGYGGK	DCPY(ph)EGYGGK_2	TRUE	0		-Inf		3.62894e+06	-0.0778353	1.00403e-07
P47008	EPHB1_wt	EPHB1_wt_4	DCPYEGYGGK	DCPY(ph)EGYGGK_2	TRUE	0.0810001	6.51475	6.51370969644072	6.12323	3.62894e+06	-0.0778353	1.00403e-07
P47008	EPHB1_wt	EPHB1_wt_5	DCPYEGYGGK	DCPY(ph)EGYGGK_2	TRUE	0.0748063	6.56298	6.6207972667664	6.06438	3.62894e+06	-0.0778353	1.00403e-07
	EPHB1_dead	EPHB1_dead_2	DCPYEGYGGK	DCPY(ph)EGYGGK_2	TRUE	0		-Inf		3.62894e+06	-0.0778353	1.00403e-07
	EPHB1_dead	EPHB1_dead_3	DCPYEGYGGK	DCPY(ph)EGYGGK_2	TRUE	0		-Inf		3.62894e+06	-0.0778353	1.00403e-07
	EPHB1_dead	EPHB1_dead_4	DCPYEGYGGK	DCPY(ph)EGYGGK_2	TRUE	0		-Inf		3.62894e+06	-0.0778353	1.00403e-07
	EPHB1_dead	EPHB1_dead_5	DCPYEGYGGK	DCPY(ph)EGYGGK_2	TRUE	0		-Inf		3.62894e+06	-0.0778353	1.00403e-07
	LP_wt	LP_wt_2	DCPYEGYGGK	DCPY(ph)EGYGGK_2	TRUE	0		-Inf		3.62894e+06	-0.0778353	1.00403e-07
	LP_wt	LP_wt_3	DCPYEGYGGK	DCPY(ph)EGYGGK_2	TRUE	0		-Inf		3.62894e+06	-0.0778353	1.00403e-07
	LP_wt	LP_wt_4	DCPYEGYGGK	DCPY(ph)EGYGGK_2	TRUE	0		-Inf		3.62894e+06	-0.0778353	1.00403e-07
	LP_wt	LP_wt_5	DCPYEGYGGK	DCPY(ph)EGYGGK_2	TRUE	0		-Inf		3.62894e+06	-0.0778353	1.00403e-07
P47008	vSRC_wt	vSRC_wt_2	DCPYEGYGGK	DCPYEGYGGK_2	FALSE	0.329445	6.14919	6.0737076688158	6.19767	3.62894e+06	-0.0778353	1.00403e-07
P47008	vSRC_wt	vSRC_wt_3	DCPYEGYGGK	DCPYEGYGGK_2	FALSE	0.299067	6.08684	5.99966269279723	6.20937	3.62894e+06	-0.0778353	1.00403e-07
P47008	vSRC_wt	vSRC_wt_4	DCPYEGYGGK	DCPYEGYGGK_2	FALSE	0.312895	6.15322	6.08325425221999	6.19216	3.62894e+06	-0.0778353	1.00403e-07
P47008	vSRC_wt	vSRC_wt_5	DCPYEGYGGK	DCPYEGYGGK_2	FALSE	0.248186	6.03452	5.9496683291033	6.20704	3.62894e+06	-0.0778353	1.00403e-07
P47008	vSRC_dead	vSRC_dead_2	DCPYEGYGGK	DCPYEGYGGK_2	FALSE	1	6.49727	6.52213291731602	6.09732	3.62894e+06	-0.0778353	1.00403e-07
P47008	vSRC_dead	vSRC_dead_3	DCPYEGYGGK	DCPYEGYGGK_2	FALSE	1	6.52773	6.56714623536872	6.08277	3.62894e+06	-0.0778353	1.00403e-07
P47008	vSRC_dead	vSRC_dead_4	DCPYEGYGGK	DCPYEGYGGK_2	FALSE	1	6.52439	6.53536074604523	6.11122	3.62894e+06	-0.0778353	1.00403e-07
P47008	vSRC_dead	vSRC_dead_5	DCPYEGYGGK	DCPYEGYGGK_2	FALSE	1	6.52688	6.55777949895751	6.09128	3.62894e+06	-0.0778353	1.00403e-07
P47008	EPHB1_wt	EPHB1_wt_2	DCPYEGYGGK	DCPYEGYGGK_2	FALSE	0.92623	6.57356	6.56848107684592	6.12726	3.62894e+06	-0.0778353	1.00403e-07
P47008	EPHB1_wt	EPHB1_wt_3	DCPYEGYGGK	DCPYEGYGGK_2	FALSE	1	6.54621	6.59154974040208	6.07685	3.62894e+06	-0.0778353	1.00403e-07
P47008	EPHB1_wt	EPHB1_wt_4	DCPYEGYGGK	DCPYEGYGGK_2	FALSE	0.919	6.46076	6.45971667816294	6.12323	3.62894e+06	-0.0778353	1.00403e-07
P47008	EPHB1_wt	EPHB1_wt_5	DCPYEGYGGK	DCPYEGYGGK_2	FALSE	0.925194	6.54646	6.60426875185403	6.06438	3.62894e+06	-0.0778353	1.00403e-07
P47008	EPHB1_dead	EPHB1_dead_2	DCPYEGYGGK	DCPYEGYGGK_2	FALSE	1	6.53037	6.55786984149042	6.09469	3.62894e+06	-0.0778353	1.00403e-07
P47008	EPHB1_dead	EPHB1_dead_3	DCPYEGYGGK	DCPYEGYGGK_2	FALSE	1	6.49039	6.5316187124365	6.08096	3.62894e+06	-0.0778353	1.00403e-07
P47008	EPHB1_dead	EPHB1_dead_4	DCPYEGYGGK	DCPYEGYGGK_2	FALSE	1	6.51159	6.50209332557688	6.13168	3.62894e+06	-0.0778353	1.00403e-07
P47008	EPHB1_dead	EPHB1_dead_5	DCPYEGYGGK	DCPYEGYGGK_2	FALSE	1	6.54772	6.57409897937517	6.09581	3.62894e+06	-0.0778353	1.00403e-07
P47008	LP_wt	LP_wt_2	DCPYEGYGGK	DCPYEGYGGK_2	FALSE	1	6.62047	6.60477224357286	6.13789	3.62894e+06	-0.0778353	1.00403e-07
P47008	LP_wt	LP_wt_3	DCPYEGYGGK	DCPYEGYGGK_2	FALSE	1	6.55709	6.59994732224074	6.07933	3.62894e+06	-0.0778353	1.00403e-07
P47008	LP_wt	LP_wt_4	DCPYEGYGGK	DCPYEGYGGK_2	FALSE	1	6.47271	6.50066035571328	6.09424	3.62894e+06	-0.0778353	1.00403e-07
P47008	LP_wt	LP_wt_5	DCPYEGYGGK	DCPYEGYGGK_2	FALSE	1	6.52121	6.55889983044086	6.0845	3.62894e+06	-0.0778353	1.00403e-07
P26637	vSRC_wt	vSRC_wt_2	GTGVVTCVPSNSPDDYITTK	GTGVVTCVPSNSPDDY(ph)ITTK_2	TRUE	0.0660268	6.99941	6.97045765545682	6.77344	1.42933e+07	-0.0996855	1.00403e-07
P26637	vSRC_wt	vSRC_wt_3	GTGVVTCVPSNSPDDYITTK	GTGVVTCVPSNSPDDY(ph)ITTK_2	TRUE	0.0641255	6.98177	6.95025657182657	6.776	1.42933e+07	-0.0996855	1.00403e-07
P26637	vSRC_wt	vSRC_wt_4	GTGVVTCVPSNSPDDYITTK	GTGVVTCVPSNSPDDY(ph)ITTK_2	TRUE	0.0559447	6.96132	6.93756630248456	6.76824	1.42933e+07	-0.0996855	1.00403e-07
P26637	vSRC_wt	vSRC_wt_5	GTGVVTCVPSNSPDDYITTK	GTGVVTCVPSNSPDDY(ph)ITTK_2	TRUE	0.0566458	6.95657	6.92655793317091	6.77449	1.42933e+07	-0.0996855	1.00403e-07
	vSRC_dead	vSRC_dead_2	GTGVVTCVPSNSPDDYITTK	GTGVVTCVPSNSPDDY(ph)ITTK_2	TRUE	0		-Inf		1.42933e+07	-0.0996855	1.00403e-07
	vSRC_dead	vSRC_dead_3	GTGVVTCVPSNSPDDYITTK	GTGVVTCVPSNSPDDY(ph)ITTK_2	TRUE	0		-Inf		1.42933e+07	-0.0996855	1.00403e-07
	vSRC_dead	vSRC_dead_4	GTGVVTCVPSNSPDDYITTK	GTGVVTCVPSNSPDDY(ph)ITTK_2	TRUE	0		-Inf		1.42933e+07	-0.0996855	1.00403e-07
	vSRC_dead	vSRC_dead_5	GTGVVTCVPSNSPDDYITTK	GTGVVTCVPSNSPDDY(ph)ITTK_2	TRUE	0		-Inf		1.42933e+07	-0.0996855	1.00403e-07
P26637	EPHB1_wt	EPHB1_wt_2	GTGVVTCVPSNSPDDYITTK	GTGVVTCVPSNSPDDY(ph)ITTK_2	TRUE	0.774367	8.02017	8.10051396231428	6.66414	1.42933e+07	-0.0996855	1.00403e-07
P26637	EPHB1_wt	EPHB1_wt_3	GTGVVTCVPSNSPDDYITTK	GTGVVTCVPSNSPDDY(ph)ITTK_2	TRUE	0.70898	7.90517	7.98923024350634	6.66042	1.42933e+07	-0.0996855	1.00403e-07
P26637	EPHB1_wt	EPHB1_wt_4	GTGVVTCVPSNSPDDYITTK	GTGVVTCVPSNSPDDY(ph)ITTK_2	TRUE	0.707397	7.86242	7.95100843107271	6.65589	1.42933e+07	-0.0996855	1.00403e-07
P26637	EPHB1_wt	EPHB1_wt_5	GTGVVTCVPSNSPDDYITTK	GTGVVTCVPSNSPDDY(ph)ITTK_2	TRUE	0.703104	7.90616	7.9896113677623	6.66103	1.42933e+07	-0.0996855	1.00403e-07
	EPHB1_dead	EPHB1_dead_2	GTGVVTCVPSNSPDDYITTK	GTGVVTCVPSNSPDDY(ph)ITTK_2	TRUE	0		-Inf		1.42933e+07	-0.0996855	1.00403e-07
	EPHB1_dead	EPHB1_dead_3	GTGVVTCVPSNSPDDYITTK	GTGVVTCVPSNSPDDY(ph)ITTK_2	TRUE	0		-Inf		1.42933e+07	-0.0996855	1.00403e-07
	EPHB1_dead	EPHB1_dead_4	GTGVVTCVPSNSPDDYITTK	GTGVVTCVPSNSPDDY(ph)ITTK_2	TRUE	0		-Inf		1.42933e+07	-0.0996855	1.00403e-07
	EPHB1_dead	EPHB1_dead_5	GTGVVTCVPSNSPDDYITTK	GTGVVTCVPSNSPDDY(ph)ITTK_2	TRUE	0		-Inf		1.42933e+07	-0.0996855	1.00403e-07
	LP_wt	LP_wt_2	GTGVVTCVPSNSPDDYITTK	GTGVVTCVPSNSPDDY(ph)ITTK_2	TRUE	0		-Inf		1.42933e+07	-0.0996855	1.00403e-07
	LP_wt	LP_wt_3	GTGVVTCVPSNSPDDYITTK	GTGVVTCVPSNSPDDY(ph)ITTK_2	TRUE	0		-Inf		1.42933e+07	-0.0996855	1.00403e-07
	LP_wt	LP_wt_4	GTGVVTCVPSNSPDDYITTK	GTGVVTCVPSNSPDDY(ph)ITTK_2	TRUE	0		-Inf		1.42933e+07	-0.0996855	1.00403e-07
	LP_wt	LP_wt_5	GTGVVTCVPSNSPDDYITTK	GTGVVTCVPSNSPDDY(ph)ITTK_2	TRUE	0		-Inf		1.42933e+07	-0.0996855	1.00403e-07
P26637	vSRC_wt	vSRC_wt_2	GTGVVTCVPSNSPDDYITTK	GTGVVTCVPSNSPDDYITTK_2	FALSE	0.933973	7.14866	7.1197033508309	6.77344	1.42933e+07	-0.0996855	1.00403e-07
P26637	vSRC_wt	vSRC_wt_3	GTGVVTCVPSNSPDDYITTK	GTGVVTCVPSNSPDDYITTK_2	FALSE	0.935875	7.14459	7.11307529119106	6.776	1.42933e+07	-0.0996855	1.00403e-07
P26637	vSRC_wt	vSRC_wt_4	GTGVVTCVPSNSPDDYITTK	GTGVVTCVPSNSPDDYITTK_2	FALSE	0.944055	7.18719	7.16343648792971	6.76824	1.42933e+07	-0.0996855	1.00403e-07
P26637	vSRC_wt	vSRC_wt_5	GTGVVTCVPSNSPDDYITTK	GTGVVTCVPSNSPDDYITTK_2	FALSE	0.943354	7.17671	7.14669702166785	6.77449	1.42933e+07	-0.0996855	1.00403e-07
P26637	vSRC_dead	vSRC_dead_2	GTGVVTCVPSNSPDDYITTK	GTGVVTCVPSNSPDDYITTK_2	FALSE	1	7.17837	7.14909676410929	6.77375	1.42933e+07	-0.0996855	1.00403e-07
P26637	vSRC_dead	vSRC_dead_3	GTGVVTCVPSNSPDDYITTK	GTGVVTCVPSNSPDDYITTK_2	FALSE	1	7.15698	7.11452778310264	6.78694	1.42933e+07	-0.0996855	1.00403e-07
P26637	vSRC_dead	vSRC_dead_4	GTGVVTCVPSNSPDDYITTK	GTGVVTCVPSNSPDDYITTK_2	FALSE	1	7.18436	7.17105837034866	6.75779	1.42933e+07	-0.0996855	1.00403e-07
P26637	vSRC_dead	vSRC_dead_5	GTGVVTCVPSNSPDDYITTK	GTGVVTCVPSNSPDDYITTK_2	FALSE	1	7.23283	7.20550320706714	6.77181	1.42933e+07	-0.0996855	1.00403e-07
P26637	EPHB1_wt	EPHB1_wt_2	GTGVVTCVPSNSPDDYITTK	GTGVVTCVPSNSPDDYITTK_2	FALSE	0.225633	6.48325	6.5636023452989	6.66414	1.42933e+07	-0.0996855	1.00403e-07
P26637	EPHB1_wt	EPHB1_wt_3	GTGVVTCVPSNSPDDYITTK	GTGVVTCVPSNSPDDYITTK_2	FALSE	0.29102	6.51709	6.60115097235253	6.66042	1.42933e+07	-0.0996855	1.00403e-07
P26637	EPHB1_wt	EPHB1_wt_4	GTGVVTCVPSNSPDDYITTK	GTGVVTCVPSNSPDDYITTK_2	FALSE	0.292603	6.47767	6.56625543159425	6.65589	1.42933e+07	-0.0996855	1.00403e-07
P26637	EPHB1_wt	EPHB1_wt_5	GTGVVTCVPSNSPDDYITTK	GTGVVTCVPSNSPDDYITTK_2	FALSE	0.296896	6.53038	6.61382773219271	6.66103	1.42933e+07	-0.0996855	1.00403e-07
P26637	EPHB1_dead	EPHB1_dead_2	GTGVVTCVPSNSPDDYITTK	GTGVVTCVPSNSPDDYITTK_2	FALSE	1	7.16324	7.14379129285736	6.76393	1.42933e+07	-0.0996855	1.00403e-07
P26637	EPHB1_dead	EPHB1_dead_3	GTGVVTCVPSNSPDDYITTK	GTGVVTCVPSNSPDDYITTK_2	FALSE	1	7.1884	7.17508120193179	6.7578	1.42933e+07	-0.0996855	1.00403e-07
P26637	EPHB1_dead	EPHB1_dead_4	GTGVVTCVPSNSPDDYITTK	GTGVVTCVPSNSPDDYITTK_2	FALSE	1	7.16607	7.14830620677185	6.76225	1.42933e+07	-0.0996855	1.00403e-07
P26637	EPHB1_dead	EPHB1_dead_5	GTGVVTCVPSNSPDDYITTK	GTGVVTCVPSNSPDDYITTK_2	FALSE	1	7.15701	7.12773578398132	6.77376	1.42933e+07	-0.0996855	1.00403e-07
P26637	LP_wt	LP_wt_2	GTGVVTCVPSNSPDDYITTK	GTGVVTCVPSNSPDDYITTK_2	FALSE	1	7.22166	7.19616599104068	6.76998	1.42933e+07	-0.0996855	1.00403e-07
P26637	LP_wt	LP_wt_3	GTGVVTCVPSNSPDDYITTK	GTGVVTCVPSNSPDDYITTK_2	FALSE	1	7.08336	7.08413963363176	6.74371	1.42933e+07	-0.0996855	1.00403e-07
P26637	LP_wt	LP_wt_4	GTGVVTCVPSNSPDDYITTK	GTGVVTCVPSNSPDDYITTK_2	FALSE	1	7.22865	7.22002784702835	6.75311	1.42933e+07	-0.0996855	1.00403e-07
P26637	LP_wt	LP_wt_5	GTGVVTCVPSNSPDDYITTK	GTGVVTCVPSNSPDDYITTK_2	FALSE	1	7.11268	7.09401679166376	6.76314	1.42933e+07	-0.0996855	1.00403e-07
Q12513	vSRC_wt	vSRC_wt_2	VDALEQETVYR	VDALEQETVY(ph)R_2	TRUE	0.559507	7.54968	7.75839387624172	6.45089	3.46915e+07	-0.326724	1.00403e-07
Q12513	vSRC_wt	vSRC_wt_3	VDALEQETVYR	VDALEQETVY(ph)R_2	TRUE	0.561411	7.52844	7.79892825373953	6.38912	3.46915e+07	-0.326724	1.00403e-07
Q12513	vSRC_wt	vSRC_wt_4	VDALEQETVYR	VDALEQETVY(ph)R_2	TRUE	0.523117	7.48119	7.69993306335365	6.44086	3.46915e+07	-0.326724	1.00403e-07
Q12513	vSRC_wt	vSRC_wt_5	VDALEQETVYR	VDALEQETVY(ph)R_2	TRUE	0.561434	7.52188	7.79981249892757	6.38167	3.46915e+07	-0.326724	1.00403e-07
	vSRC_dead	vSRC_dead_2	VDALEQETVYR	VDALEQETVY(ph)R_2	TRUE	0		-Inf		3.46915e+07	-0.326724	1.00403e-07
	vSRC_dead	vSRC_dead_3	VDALEQETVYR	VDALEQETVY(ph)R_2	TRUE	0		-Inf		3.46915e+07	-0.326724	1.00403e-07
	vSRC_dead	vSRC_dead_4	VDALEQETVYR	VDALEQETVY(ph)R_2	TRUE	0		-Inf		3.46915e+07	-0.326724	1.00403e-07
	vSRC_dead	vSRC_dead_5	VDALEQETVYR	VDALEQETVY(ph)R_2	TRUE	0		-Inf		3.46915e+07	-0.326724	1.00403e-07
Q12513	EPHB1_wt	EPHB1_wt_2	VDALEQETVYR	VDALEQETVY(ph)R_2	TRUE	0.0555511	6.84432	6.77577919116485	6.72815	3.46915e+07	-0.326724	1.00403e-07
Q12513	EPHB1_wt	EPHB1_wt_3	VDALEQETVYR	VDALEQETVY(ph)R_2	TRUE	0.0330428	6.61863	6.54328499255193	6.73495	3.46915e+07	-0.326724	1.00403e-07
Q12513	EPHB1_wt	EPHB1_wt_4	VDALEQETVYR	VDALEQETVY(ph)R_2	TRUE	0.0337408	6.63562	6.5530601326002	6.74217	3.46915e+07	-0.326724	1.00403e-07
Q12513	EPHB1_wt	EPHB1_wt_5	VDALEQETVYR	VDALEQETVY(ph)R_2	TRUE	0.0428385	6.65576	6.62452418154485	6.69084	3.46915e+07	-0.326724	1.00403e-07
	EPHB1_dead	EPHB1_dead_2	VDALEQETVYR	VDALEQETVY(ph)R_2	TRUE	0		-Inf		3.46915e+07	-0.326724	1.00403e-07
	EPHB1_dead	EPHB1_dead_3	VDALEQETVYR	VDALEQETVY(ph)R_2	TRUE	0		-Inf		3.46915e+07	-0.326724	1.00403e-07
	EPHB1_dead	EPHB1_dead_4	VDALEQETVYR	VDALEQETVY(ph)R_2	TRUE	0		-Inf		3.46915e+07	-0.326724	1.00403e-07
	EPHB1_dead	EPHB1_dead_5	VDALEQETVYR	VDALEQETVY(ph)R_2	TRUE	0		-Inf		3.46915e+07	-0.326724	1.00403e-07
	LP_wt	LP_wt_2	VDALEQETVYR	VDALEQETVY(ph)R_2	TRUE	0		-Inf		3.46915e+07	-0.326724	1.00403e-07
	LP_wt	LP_wt_3	VDALEQETVYR	VDALEQETVY(ph)R_2	TRUE	0		-Inf		3.46915e+07	-0.326724	1.00403e-07
	LP_wt	LP_wt_4	VDALEQETVYR	VDALEQETVY(ph)R_2	TRUE	0		-Inf		3.46915e+07	-0.326724	1.00403e-07
	LP_wt	LP_wt_5	VDALEQETVYR	VDALEQETVY(ph)R_2	TRUE	0		-Inf		3.46915e+07	-0.326724	1.00403e-07
Q12513	vSRC_wt	vSRC_wt_2	VDALEQETVYR	VDALEQETVYR_2	FALSE	0.440493	6.95999	7.16870829883124	6.45089	3.46915e+07	-0.326724	1.00403e-07
Q12513	vSRC_wt	vSRC_wt_3	VDALEQETVYR	VDALEQETVYR_2	FALSE	0.438589	6.9354	7.20588615558555	6.38912	3.46915e+07	-0.326724	1.00403e-07
Q12513	vSRC_wt	vSRC_wt_4	VDALEQETVYR	VDALEQETVYR_2	FALSE	0.476883	6.95518	7.17392666865751	6.44086	3.46915e+07	-0.326724	1.00403e-07
Q12513	vSRC_wt	vSRC_wt_5	VDALEQETVYR	VDALEQETVYR_2	FALSE	0.438566	6.9288	7.20673030132213	6.38167	3.46915e+07	-0.326724	1.00403e-07
Q12513	vSRC_dead	vSRC_dead_2	VDALEQETVYR	VDALEQETVYR_2	FALSE	1	7.62404	7.55262554118902	6.73102	3.46915e+07	-0.326724	1.00403e-07
Q12513	vSRC_dead	vSRC_dead_3	VDALEQETVYR	VDALEQETVYR_2	FALSE	1	7.56496	7.55396315785767	6.6706	3.46915e+07	-0.326724	1.00403e-07
Q12513	vSRC_dead	vSRC_dead_4	VDALEQETVYR	VDALEQETVYR_2	FALSE	1	7.6139	7.54316168210147	6.73034	3.46915e+07	-0.326724	1.00403e-07
Q12513	vSRC_dead	vSRC_dead_5	VDALEQETVYR	VDALEQETVYR_2	FALSE	1	7.60372	7.55772704812267	6.7056	3.46915e+07	-0.326724	1.00403e-07
Q12513	EPHB1_wt	EPHB1_wt_2	VDALEQETVYR	VDALEQETVYR_2	FALSE	0.944449	7.58899	7.52044626917489	6.72815	3.46915e+07	-0.326724	1.00403e-07
Q12513	EPHB1_wt	EPHB1_wt_3	VDALEQETVYR	VDALEQETVYR_2	FALSE	0.966957	7.59914	7.52379700312725	6.73495	3.46915e+07	-0.326724	1.00403e-07
Q12513	EPHB1_wt	EPHB1_wt_4	VDALEQETVYR	VDALEQETVYR_2	FALSE	0.966259	7.60674	7.52418008538426	6.74217	3.46915e+07	-0.326724	1.00403e-07
Q12513	EPHB1_wt	EPHB1_wt_5	VDALEQETVYR	VDALEQETVYR_2	FALSE	0.957161	7.51909	7.48785583439103	6.69084	3.46915e+07	-0.326724	1.00403e-07
Q12513	EPHB1_dead	EPHB1_dead_2	VDALEQETVYR	VDALEQETVYR_2	FALSE	1	7.6048	7.50265734835057	6.76175	3.46915e+07	-0.326724	1.00403e-07
Q12513	EPHB1_dead	EPHB1_dead_3	VDALEQETVYR	VDALEQETVYR_2	FALSE	1	7.60217	7.51513875457248	6.74664	3.46915e+07	-0.326724	1.00403e-07
Q12513	EPHB1_dead	EPHB1_dead_4	VDALEQETVYR	VDALEQETVYR_2	FALSE	1	7.61834	7.54995143476311	6.72799	3.46915e+07	-0.326724	1.00403e-07
Q12513	EPHB1_dead	EPHB1_dead_5	VDALEQETVYR	VDALEQETVYR_2	FALSE	1	7.56698	7.5494993685732	6.67709	3.46915e+07	-0.326724	1.00403e-07
Q12513	LP_wt	LP_wt_2	VDALEQETVYR	VDALEQETVYR_2	FALSE	1	7.50817	7.50040686928929	6.66737	3.46915e+07	-0.326724	1.00403e-07
Q12513	LP_wt	LP_wt_3	VDALEQETVYR	VDALEQETVYR_2	FALSE	1	7.71512	7.52839912718593	6.84632	3.46915e+07	-0.326724	1.00403e-07
Q12513	LP_wt	LP_wt_4	VDALEQETVYR	VDALEQETVYR_2	FALSE	1	7.61856	7.52384867157186	6.75431	3.46915e+07	-0.326724	1.00403e-07
Q12513	LP_wt	LP_wt_5	VDALEQETVYR	VDALEQETVYR_2	FALSE	1	7.69968	7.62842048687808	6.73086	3.46915e+07	-0.326724	1.00403e-07
	vSRC_wt	vSRC_wt_2	ELLMNDYSNYGLTR	ELLMNDY(ph)SNY(ph)GLTR_2	TRUE	0		-Inf		5.63944e+06	-1.22833	1.46983e-07
	vSRC_wt	vSRC_wt_3	ELLMNDYSNYGLTR	ELLMNDY(ph)SNY(ph)GLTR_2	TRUE	0		-Inf		5.63944e+06	-1.22833	1.46983e-07
	vSRC_wt	vSRC_wt_4	ELLMNDYSNYGLTR	ELLMNDY(ph)SNY(ph)GLTR_2	TRUE	0		-Inf		5.63944e+06	-1.22833	1.46983e-07
	vSRC_wt	vSRC_wt_5	ELLMNDYSNYGLTR	ELLMNDY(ph)SNY(ph)GLTR_2	TRUE	0		-Inf		5.63944e+06	-1.22833	1.46983e-07
	vSRC_dead	vSRC_dead_2	ELLMNDYSNYGLTR	ELLMNDY(ph)SNY(ph)GLTR_2	TRUE	0		-Inf		5.63944e+06	-1.22833	1.46983e-07
	vSRC_dead	vSRC_dead_3	ELLMNDYSNYGLTR	ELLMNDY(ph)SNY(ph)GLTR_2	TRUE	0		-Inf		5.63944e+06	-1.22833	1.46983e-07
	vSRC_dead	vSRC_dead_4	ELLMNDYSNYGLTR	ELLMNDY(ph)SNY(ph)GLTR_2	TRUE	0		-Inf		5.63944e+06	-1.22833	1.46983e-07
	vSRC_dead	vSRC_dead_5	ELLMNDYSNYGLTR	ELLMNDY(ph)SNY(ph)GLTR_2	TRUE	0		-Inf		5.63944e+06	-1.22833	1.46983e-07
P33734	EPHB1_wt	EPHB1_wt_2	ELLMNDYSNYGLTR	ELLMNDY(ph)SNY(ph)GLTR_2	TRUE	0.590479	6.18145	6.35335285092126	6.27006	5.63944e+06	-1.22833	1.46983e-07
P33734	EPHB1_wt	EPHB1_wt_3	ELLMNDYSNYGLTR	ELLMNDY(ph)SNY(ph)GLTR_2	TRUE	0.591071	6.28686	6.43173753028307	6.29709	5.63944e+06	-1.22833	1.46983e-07
P33734	EPHB1_wt	EPHB1_wt_4	ELLMNDYSNYGLTR	ELLMNDY(ph)SNY(ph)GLTR_2	TRUE	0.604579	6.34407	6.48965468020928	6.29637	5.63944e+06	-1.22833	1.46983e-07
P33734	EPHB1_wt	EPHB1_wt_5	ELLMNDYSNYGLTR	ELLMNDY(ph)SNY(ph)GLTR_2	TRUE	0.686958	6.34436	6.50461356991967	6.28171	5.63944e+06	-1.22833	1.46983e-07
	EPHB1_dead	EPHB1_dead_2	ELLMNDYSNYGLTR	ELLMNDY(ph)SNY(ph)GLTR_2	TRUE	0		-Inf		5.63944e+06	-1.22833	1.46983e-07
	EPHB1_dead	EPHB1_dead_3	ELLMNDYSNYGLTR	ELLMNDY(ph)SNY(ph)GLTR_2	TRUE	0		-Inf		5.63944e+06	-1.22833	1.46983e-07
	EPHB1_dead	EPHB1_dead_4	ELLMNDYSNYGLTR	ELLMNDY(ph)SNY(ph)GLTR_2	TRUE	0		-Inf		5.63944e+06	-1.22833	1.46983e-07
	EPHB1_dead	EPHB1_dead_5	ELLMNDYSNYGLTR	ELLMNDY(ph)SNY(ph)GLTR_2	TRUE	0		-Inf		5.63944e+06	-1.22833	1.46983e-07
	LP_wt	LP_wt_2	ELLMNDYSNYGLTR	ELLMNDY(ph)SNY(ph)GLTR_2	TRUE	0		-Inf		5.63944e+06	-1.22833	1.46983e-07
	LP_wt	LP_wt_3	ELLMNDYSNYGLTR	ELLMNDY(ph)SNY(ph)GLTR_2	TRUE	0		-Inf		5.63944e+06	-1.22833	1.46983e-07
	LP_wt	LP_wt_4	ELLMNDYSNYGLTR	ELLMNDY(ph)SNY(ph)GLTR_2	TRUE	0		-Inf		5.63944e+06	-1.22833	1.46983e-07
	LP_wt	LP_wt_5	ELLMNDYSNYGLTR	ELLMNDY(ph)SNY(ph)GLTR_2	TRUE	0		-Inf		5.63944e+06	-1.22833	1.46983e-07
P33734	vSRC_wt	vSRC_wt_2	ELLMNDYSNYGLTR	ELLMNDYSNYGLTR_2	FALSE	1	6.60723	6.70377247008399	6.34542	5.63944e+06	-1.22833	1.46983e-07
P33734	vSRC_wt	vSRC_wt_3	ELLMNDYSNYGLTR	ELLMNDYSNYGLTR_2	FALSE	1	6.62457	6.72696488014865	6.33957	5.63944e+06	-1.22833	1.46983e-07
P33734	vSRC_wt	vSRC_wt_4	ELLMNDYSNYGLTR	ELLMNDYSNYGLTR_2	FALSE	1	6.61795	6.71500337738213	6.34491	5.63944e+06	-1.22833	1.46983e-07
P33734	vSRC_wt	vSRC_wt_5	ELLMNDYSNYGLTR	ELLMNDYSNYGLTR_2	FALSE	1	6.58679	6.68324861994924	6.3455	5.63944e+06	-1.22833	1.46983e-07
P33734	vSRC_dead	vSRC_dead_2	ELLMNDYSNYGLTR	ELLMNDYSNYGLTR_2	FALSE	1	6.81554	6.75036955498653	6.50714	5.63944e+06	-1.22833	1.46983e-07
P33734	vSRC_dead	vSRC_dead_3	ELLMNDYSNYGLTR	ELLMNDYSNYGLTR_2	FALSE	1	6.81552	6.76585633758924	6.49162	5.63944e+06	-1.22833	1.46983e-07
P33734	vSRC_dead	vSRC_dead_4	ELLMNDYSNYGLTR	ELLMNDYSNYGLTR_2	FALSE	1	6.85113	6.77556352258688	6.51752	5.63944e+06	-1.22833	1.46983e-07
P33734	vSRC_dead	vSRC_dead_5	ELLMNDYSNYGLTR	ELLMNDYSNYGLTR_2	FALSE	1	6.79172	6.72868518986735	6.50499	5.63944e+06	-1.22833	1.46983e-07
P33734	EPHB1_wt	EPHB1_wt_2	ELLMNDYSNYGLTR	ELLMNDYSNYGLTR_2	FALSE	0.409521	6.11184	6.28373830827918	6.27006	5.63944e+06	-1.22833	1.46983e-07
P33734	EPHB1_wt	EPHB1_wt_3	ELLMNDYSNYGLTR	ELLMNDYSNYGLTR_2	FALSE	0.408929	6.21618	6.36105918378715	6.29709	5.63944e+06	-1.22833	1.46983e-07
P33734	EPHB1_wt	EPHB1_wt_4	ELLMNDYSNYGLTR	ELLMNDYSNYGLTR_2	FALSE	0.395421	6.24899	6.39457466230333	6.29637	5.63944e+06	-1.22833	1.46983e-07
P33734	EPHB1_wt	EPHB1_wt_5	ELLMNDYSNYGLTR	ELLMNDYSNYGLTR_2	FALSE	0.313042	6.09235	6.25260095390352	6.28171	5.63944e+06	-1.22833	1.46983e-07
P33734	EPHB1_dead	EPHB1_dead_2	ELLMNDYSNYGLTR	ELLMNDYSNYGLTR_2	FALSE	1	6.86189	6.75772559491724	6.54612	5.63944e+06	-1.22833	1.46983e-07
P33734	EPHB1_dead	EPHB1_dead_3	ELLMNDYSNYGLTR	ELLMNDYSNYGLTR_2	FALSE	1	6.91115	6.80429403244102	6.54882	5.63944e+06	-1.22833	1.46983e-07
P33734	EPHB1_dead	EPHB1_dead_4	ELLMNDYSNYGLTR	ELLMNDYSNYGLTR_2	FALSE	1	6.86557	6.77178868202116	6.53574	5.63944e+06	-1.22833	1.46983e-07
P33734	EPHB1_dead	EPHB1_dead_5	ELLMNDYSNYGLTR	ELLMNDYSNYGLTR_2	FALSE	1	6.82402	6.74026032264315	6.52572	5.63944e+06	-1.22833	1.46983e-07
P33734	LP_wt	LP_wt_2	ELLMNDYSNYGLTR	ELLMNDYSNYGLTR_2	FALSE	1	6.84288	6.74530470500285	6.53954	5.63944e+06	-1.22833	1.46983e-07
P33734	LP_wt	LP_wt_3	ELLMNDYSNYGLTR	ELLMNDYSNYGLTR_2	FALSE	1	6.91386	6.79075778463561	6.56506	5.63944e+06	-1.22833	1.46983e-07
P33734	LP_wt	LP_wt_4	ELLMNDYSNYGLTR	ELLMNDYSNYGLTR_2	FALSE	1	6.84324	6.75179296656755	6.53341	5.63944e+06	-1.22833	1.46983e-07
P33734	LP_wt	LP_wt_5	ELLMNDYSNYGLTR	ELLMNDYSNYGLTR_2	FALSE	1	6.9003	6.80748096862238	6.53478	5.63944e+06	-1.22833	1.46983e-07
	vSRC_wt	vSRC_wt_2	YSDDNYEYR	YSDDNY(ph)EYR_2	TRUE	0		-Inf		2.15603e+06	-0.177945	9.47758e-07
	vSRC_wt	vSRC_wt_3	YSDDNYEYR	YSDDNY(ph)EYR_2	TRUE	0		-Inf		2.15603e+06	-0.177945	9.47758e-07
P20486	vSRC_wt	vSRC_wt_4	YSDDNYEYR	YSDDNY(ph)EYR_2	TRUE	0.00477014	4.64525	4.67940585598624	6.44964	2.15603e+06	-0.177945	9.47758e-07
	vSRC_wt	vSRC_wt_5	YSDDNYEYR	YSDDNY(ph)EYR_2	TRUE	0		-Inf		2.15603e+06	-0.177945	9.47758e-07
	vSRC_dead	vSRC_dead_2	YSDDNYEYR	YSDDNY(ph)EYR_2	TRUE	0		-Inf		2.15603e+06	-0.177945	9.47758e-07
	vSRC_dead	vSRC_dead_3	YSDDNYEYR	YSDDNY(ph)EYR_2	TRUE	0		-Inf		2.15603e+06	-0.177945	9.47758e-07
	vSRC_dead	vSRC_dead_4	YSDDNYEYR	YSDDNY(ph)EYR_2	TRUE	0		-Inf		2.15603e+06	-0.177945	9.47758e-07
	vSRC_dead	vSRC_dead_5	YSDDNYEYR	YSDDNY(ph)EYR_2	TRUE	0		-Inf		2.15603e+06	-0.177945	9.47758e-07
P20486	EPHB1_wt	EPHB1_wt_2	YSDDNYEYR	YSDDNY(ph)EYR_2	TRUE	0.558421	6.687	6.87145803209778	6.29934	2.15603e+06	-0.177945	9.47758e-07
P20486	EPHB1_wt	EPHB1_wt_3	YSDDNYEYR	YSDDNY(ph)EYR_2	TRUE	0.525195	6.6054	6.78912302420202	6.30007	2.15603e+06	-0.177945	9.47758e-07
P20486	EPHB1_wt	EPHB1_wt_4	YSDDNYEYR	YSDDNY(ph)EYR_2	TRUE	0.522029	6.59731	6.75834484506219	6.32276	2.15603e+06	-0.177945	9.47758e-07
P20486	EPHB1_wt	EPHB1_wt_5	YSDDNYEYR	YSDDNY(ph)EYR_2	TRUE	0.550984	6.5701	6.82511720271647	6.22877	2.15603e+06	-0.177945	9.47758e-07
	EPHB1_dead	EPHB1_dead_2	YSDDNYEYR	YSDDNY(ph)EYR_2	TRUE	0		-Inf		2.15603e+06	-0.177945	9.47758e-07
	EPHB1_dead	EPHB1_dead_3	YSDDNYEYR	YSDDNY(ph)EYR_2	TRUE	0		-Inf		2.15603e+06	-0.177945	9.47758e-07
	EPHB1_dead	EPHB1_dead_4	YSDDNYEYR	YSDDNY(ph)EYR_2	TRUE	0		-Inf		2.15603e+06	-0.177945	9.47758e-07
	EPHB1_dead	EPHB1_dead_5	YSDDNYEYR	YSDDNY(ph)EYR_2	TRUE	0		-Inf		2.15603e+06	-0.177945	9.47758e-07
	LP_wt	LP_wt_2	YSDDNYEYR	YSDDNY(ph)EYR_2	TRUE	0		-Inf		2.15603e+06	-0.177945	9.47758e-07
	LP_wt	LP_wt_3	YSDDNYEYR	YSDDNY(ph)EYR_2	TRUE	0		-Inf		2.15603e+06	-0.177945	9.47758e-07
	LP_wt	LP_wt_4	YSDDNYEYR	YSDDNY(ph)EYR_2	TRUE	0		-Inf		2.15603e+06	-0.177945	9.47758e-07
	LP_wt	LP_wt_5	YSDDNYEYR	YSDDNY(ph)EYR_2	TRUE	0		-Inf		2.15603e+06	-0.177945	9.47758e-07
P20486	vSRC_wt	vSRC_wt_2	YSDDNYEYR	YSDDNYEYR_2	FALSE	1	6.25427	6.3034530917279	6.43461	2.15603e+06	-0.177945	9.47758e-07
P20486	vSRC_wt	vSRC_wt_3	YSDDNYEYR	YSDDNYEYR_2	FALSE	1	6.23613	6.29522640311877	6.4247	2.15603e+06	-0.177945	9.47758e-07
P20486	vSRC_wt	vSRC_wt_4	YSDDNYEYR	YSDDNYEYR_2	FALSE	0.99523	6.21493	6.24908543423946	6.44964	2.15603e+06	-0.177945	9.47758e-07
P20486	vSRC_wt	vSRC_wt_5	YSDDNYEYR	YSDDNYEYR_2	FALSE	1	6.25297	6.32590682644689	6.41086	2.15603e+06	-0.177945	9.47758e-07
P20486	vSRC_dead	vSRC_dead_2	YSDDNYEYR	YSDDNYEYR_2	FALSE	1	6.46389	6.32452033965678	6.62317	2.15603e+06	-0.177945	9.47758e-07
P20486	vSRC_dead	vSRC_dead_3	YSDDNYEYR	YSDDNYEYR_2	FALSE	1	6.44589	6.33970732912405	6.58998	2.15603e+06	-0.177945	9.47758e-07
P20486	vSRC_dead	vSRC_dead_4	YSDDNYEYR	YSDDNYEYR_2	FALSE	1	6.46284	6.37125791217548	6.57537	2.15603e+06	-0.177945	9.47758e-07
P20486	vSRC_dead	vSRC_dead_5	YSDDNYEYR	YSDDNYEYR_2	FALSE	1	6.42623	6.42606589619011	6.48396	2.15603e+06	-0.177945	9.47758e-07
P20486	EPHB1_wt	EPHB1_wt_2	YSDDNYEYR	YSDDNYEYR_2	FALSE	0.441579	5.83533	6.01979157693376	6.29934	2.15603e+06	-0.177945	9.47758e-07
P20486	EPHB1_wt	EPHB1_wt_3	YSDDNYEYR	YSDDNYEYR_2	FALSE	0.474805	5.81188	5.99560515300994	6.30007	2.15603e+06	-0.177945	9.47758e-07
P20486	EPHB1_wt	EPHB1_wt_4	YSDDNYEYR	YSDDNYEYR_2	FALSE	0.477971	5.8093	5.9703387226809	6.32276	2.15603e+06	-0.177945	9.47758e-07
P20486	EPHB1_wt	EPHB1_wt_5	YSDDNYEYR	YSDDNYEYR_2	FALSE	0.449016	5.73151	5.98652739561216	6.22877	2.15603e+06	-0.177945	9.47758e-07
P20486	EPHB1_dead	EPHB1_dead_2	YSDDNYEYR	YSDDNYEYR_2	FALSE	1	6.49518	6.33950579953406	6.63946	2.15603e+06	-0.177945	9.47758e-07
P20486	EPHB1_dead	EPHB1_dead_3	YSDDNYEYR	YSDDNYEYR_2	FALSE	1	6.44989	6.32139736808404	6.61228	2.15603e+06	-0.177945	9.47758e-07
P20486	EPHB1_dead	EPHB1_dead_4	YSDDNYEYR	YSDDNYEYR_2	FALSE	1	6.40502	6.31667962299335	6.57214	2.15603e+06	-0.177945	9.47758e-07
P20486	EPHB1_dead	EPHB1_dead_5	YSDDNYEYR	YSDDNYEYR_2	FALSE	1	6.41507	6.32036195735124	6.5785	2.15603e+06	-0.177945	9.47758e-07
P20486	LP_wt	LP_wt_2	YSDDNYEYR	YSDDNYEYR_2	FALSE	1	6.48507	6.37733730027859	6.59153	2.15603e+06	-0.177945	9.47758e-07
P20486	LP_wt	LP_wt_3	YSDDNYEYR	YSDDNYEYR_2	FALSE	1	6.58995	6.33209526907725	6.74164	2.15603e+06	-0.177945	9.47758e-07
P20486	LP_wt	LP_wt_4	YSDDNYEYR	YSDDNYEYR_2	FALSE	1	6.46906	6.34083432559929	6.61203	2.15603e+06	-0.177945	9.47758e-07
P20486	LP_wt	LP_wt_5	YSDDNYEYR	YSDDNYEYR_2	FALSE	1	6.51788	6.33863060725404	6.66304	2.15603e+06	-0.177945	9.47758e-07
P00431	vSRC_wt	vSRC_wt_2	VDTPEDTTPDNGRLPDADKDADYVR	VDTPEDTTPDNGRLPDADKDADY(ph)VR_3	TRUE	0.383138	7.06891	7.02772548849425	6.65414	1.07494e+07	-0.360569	1.28644e-06
P00431	vSRC_wt	vSRC_wt_3	VDTPEDTTPDNGRLPDADKDADYVR	VDTPEDTTPDNGRLPDADKDADY(ph)VR_3	TRUE	0.382255	7.1039	7.10970295958154	6.60715	1.07494e+07	-0.360569	1.28644e-06
P00431	vSRC_wt	vSRC_wt_4	VDTPEDTTPDNGRLPDADKDADYVR	VDTPEDTTPDNGRLPDADKDADY(ph)VR_3	TRUE	0.324627	6.94528	6.93798468977431	6.62025	1.07494e+07	-0.360569	1.28644e-06
P00431	vSRC_wt	vSRC_wt_5	VDTPEDTTPDNGRLPDADKDADYVR	VDTPEDTTPDNGRLPDADKDADY(ph)VR_3	TRUE	0.337755	6.99186	6.99241605456566	6.6124	1.07494e+07	-0.360569	1.28644e-06
	vSRC_dead	vSRC_dead_2	VDTPEDTTPDNGRLPDADKDADYVR	VDTPEDTTPDNGRLPDADKDADY(ph)VR_3	TRUE	0		-Inf		1.07494e+07	-0.360569	1.28644e-06
	vSRC_dead	vSRC_dead_3	VDTPEDTTPDNGRLPDADKDADYVR	VDTPEDTTPDNGRLPDADKDADY(ph)VR_3	TRUE	0		-Inf		1.07494e+07	-0.360569	1.28644e-06
	vSRC_dead	vSRC_dead_4	VDTPEDTTPDNGRLPDADKDADYVR	VDTPEDTTPDNGRLPDADKDADY(ph)VR_3	TRUE	0		-Inf		1.07494e+07	-0.360569	1.28644e-06
	vSRC_dead	vSRC_dead_5	VDTPEDTTPDNGRLPDADKDADYVR	VDTPEDTTPDNGRLPDADKDADY(ph)VR_3	TRUE	0		-Inf		1.07494e+07	-0.360569	1.28644e-06
P00431	EPHB1_wt	EPHB1_wt_2	VDTPEDTTPDNGRLPDADKDADYVR	VDTPEDTTPDNGRLPDADKDADY(ph)VR_3	TRUE	0.274535	6.98669	6.92578065919299	6.67386	1.07494e+07	-0.360569	1.28644e-06
P00431	EPHB1_wt	EPHB1_wt_3	VDTPEDTTPDNGRLPDADKDADYVR	VDTPEDTTPDNGRLPDADKDADY(ph)VR_3	TRUE	0.228926	6.91625	6.85645422922891	6.67275	1.07494e+07	-0.360569	1.28644e-06
P00431	EPHB1_wt	EPHB1_wt_4	VDTPEDTTPDNGRLPDADKDADYVR	VDTPEDTTPDNGRLPDADKDADY(ph)VR_3	TRUE	0.192259	6.80621	6.74969727693792	6.66947	1.07494e+07	-0.360569	1.28644e-06
P00431	EPHB1_wt	EPHB1_wt_5	VDTPEDTTPDNGRLPDADKDADYVR	VDTPEDTTPDNGRLPDADKDADY(ph)VR_3	TRUE	0.203475	6.76646	6.75628892187549	6.62313	1.07494e+07	-0.360569	1.28644e-06
	EPHB1_dead	EPHB1_dead_2	VDTPEDTTPDNGRLPDADKDADYVR	VDTPEDTTPDNGRLPDADKDADY(ph)VR_3	TRUE	0		-Inf		1.07494e+07	-0.360569	1.28644e-06
	EPHB1_dead	EPHB1_dead_3	VDTPEDTTPDNGRLPDADKDADYVR	VDTPEDTTPDNGRLPDADKDADY(ph)VR_3	TRUE	0		-Inf		1.07494e+07	-0.360569	1.28644e-06
	EPHB1_dead	EPHB1_dead_4	VDTPEDTTPDNGRLPDADKDADYVR	VDTPEDTTPDNGRLPDADKDADY(ph)VR_3	TRUE	0		-Inf		1.07494e+07	-0.360569	1.28644e-06
	EPHB1_dead	EPHB1_dead_5	VDTPEDTTPDNGRLPDADKDADYVR	VDTPEDTTPDNGRLPDADKDADY(ph)VR_3	TRUE	0		-Inf		1.07494e+07	-0.360569	1.28644e-06
	LP_wt	LP_wt_2	VDTPEDTTPDNGRLPDADKDADYVR	VDTPEDTTPDNGRLPDADKDADY(ph)VR_3	TRUE	0		-Inf		1.07494e+07	-0.360569	1.28644e-06
	LP_wt	LP_wt_3	VDTPEDTTPDNGRLPDADKDADYVR	VDTPEDTTPDNGRLPDADKDADY(ph)VR_3	TRUE	0		-Inf		1.07494e+07	-0.360569	1.28644e-06
	LP_wt	LP_wt_4	VDTPEDTTPDNGRLPDADKDADYVR	VDTPEDTTPDNGRLPDADKDADY(ph)VR_3	TRUE	0		-Inf		1.07494e+07	-0.360569	1.28644e-06
	LP_wt	LP_wt_5	VDTPEDTTPDNGRLPDADKDADYVR	VDTPEDTTPDNGRLPDADKDADY(ph)VR_3	TRUE	0		-Inf		1.07494e+07	-0.360569	1.28644e-06
P00431	vSRC_wt	vSRC_wt_2	VDTPEDTTPDNGRLPDADKDADYVR	VDTPEDTTPDNGRLPDADKDADYVR_4	FALSE	0.616862	6.83273	6.79154636520348	6.65414	1.07494e+07	-0.360569	1.28644e-06
P00431	vSRC_wt	vSRC_wt_3	VDTPEDTTPDNGRLPDADKDADYVR	VDTPEDTTPDNGRLPDADKDADYVR_4	FALSE	0.617745	6.86934	6.87514729940888	6.60715	1.07494e+07	-0.360569	1.28644e-06
P00431	vSRC_wt	vSRC_wt_4	VDTPEDTTPDNGRLPDADKDADYVR	VDTPEDTTPDNGRLPDADKDADYVR_4	FALSE	0.675373	6.82043	6.81313165858594	6.62025	1.07494e+07	-0.360569	1.28644e-06
P00431	vSRC_wt	vSRC_wt_5	VDTPEDTTPDNGRLPDADKDADYVR	VDTPEDTTPDNGRLPDADKDADYVR_4	FALSE	0.662245	6.84127	6.84182143296284	6.6124	1.07494e+07	-0.360569	1.28644e-06
P00431	vSRC_dead	vSRC_dead_2	VDTPEDTTPDNGRLPDADKDADYVR	VDTPEDTTPDNGRLPDADKDADYVR_4	FALSE	1	7.09148	7.0459927396584	6.65844	1.07494e+07	-0.360569	1.28644e-06
P00431	vSRC_dead	vSRC_dead_3	VDTPEDTTPDNGRLPDADKDADYVR	VDTPEDTTPDNGRLPDADKDADYVR_4	FALSE	1	6.99183	7.04446435025404	6.56032	1.07494e+07	-0.360569	1.28644e-06
P00431	vSRC_dead	vSRC_dead_4	VDTPEDTTPDNGRLPDADKDADYVR	VDTPEDTTPDNGRLPDADKDADYVR_4	FALSE	1	7.04375	7.01576532987912	6.64094	1.07494e+07	-0.360569	1.28644e-06
P00431	vSRC_dead	vSRC_dead_5	VDTPEDTTPDNGRLPDADKDADYVR	VDTPEDTTPDNGRLPDADKDADYVR_4	FALSE	1	7.00222	7.00169610021615	6.61348	1.07494e+07	-0.360569	1.28644e-06
P00431	EPHB1_wt	EPHB1_wt_2	VDTPEDTTPDNGRLPDADKDADYVR	VDTPEDTTPDNGRLPDADKDADYVR_4	FALSE	0.725465	6.9657	6.90478723355432	6.67386	1.07494e+07	-0.360569	1.28644e-06
P00431	EPHB1_wt	EPHB1_wt_3	VDTPEDTTPDNGRLPDADKDADYVR	VDTPEDTTPDNGRLPDADKDADYVR_4	FALSE	0.771074	7.00064	6.94084357618067	6.67275	1.07494e+07	-0.360569	1.28644e-06
P00431	EPHB1_wt	EPHB1_wt_4	VDTPEDTTPDNGRLPDADKDADYVR	VDTPEDTTPDNGRLPDADKDADYVR_4	FALSE	0.807741	6.98658	6.93007064682457	6.66947	1.07494e+07	-0.360569	1.28644e-06
P00431	EPHB1_wt	EPHB1_wt_5	VDTPEDTTPDNGRLPDADKDADYVR	VDTPEDTTPDNGRLPDADKDADYVR_4	FALSE	0.796525	6.91614	6.90596621952937	6.62313	1.07494e+07	-0.360569	1.28644e-06
P00431	EPHB1_dead	EPHB1_dead_2	VDTPEDTTPDNGRLPDADKDADYVR	VDTPEDTTPDNGRLPDADKDADYVR_4	FALSE	1	7.0003	6.99667525066494	6.61658	1.07494e+07	-0.360569	1.28644e-06
P00431	EPHB1_dead	EPHB1_dead_3	VDTPEDTTPDNGRLPDADKDADYVR	VDTPEDTTPDNGRLPDADKDADYVR_4	FALSE	1	7.03603	7.04737860071031	6.60161	1.07494e+07	-0.360569	1.28644e-06
P00431	EPHB1_dead	EPHB1_dead_4	VDTPEDTTPDNGRLPDADKDADYVR	VDTPEDTTPDNGRLPDADKDADYVR_4	FALSE	1	7.03337	7.06651500537138	6.57981	1.07494e+07	-0.360569	1.28644e-06
P00431	EPHB1_dead	EPHB1_dead_5	VDTPEDTTPDNGRLPDADKDADYVR	VDTPEDTTPDNGRLPDADKDADYVR_4	FALSE	1	6.95553	7.01442132235507	6.55406	1.07494e+07	-0.360569	1.28644e-06
P00431	LP_wt	LP_wt_2	VDTPEDTTPDNGRLPDADKDADYVR	VDTPEDTTPDNGRLPDADKDADYVR_4	FALSE	1	7.01249	7.05841325540846	6.56703	1.07494e+07	-0.360569	1.28644e-06
P00431	LP_wt	LP_wt_3	VDTPEDTTPDNGRLPDADKDADYVR	VDTPEDTTPDNGRLPDADKDADYVR_4	FALSE	1	7.00488	7.05168389505137	6.56615	1.07494e+07	-0.360569	1.28644e-06
P00431	LP_wt	LP_wt_4	VDTPEDTTPDNGRLPDADKDADYVR	VDTPEDTTPDNGRLPDADKDADYVR_4	FALSE	1	6.96485	7.00980119753649	6.568	1.07494e+07	-0.360569	1.28644e-06
P00431	LP_wt	LP_wt_5	VDTPEDTTPDNGRLPDADKDADYVR	VDTPEDTTPDNGRLPDADKDADYVR_4	FALSE	1	6.97408	7.04338345070596	6.54365	1.07494e+07	-0.360569	1.28644e-06
Q03761	vSRC_wt	vSRC_wt_2	QVLTPEENQEYEK	QVLTPEENQEY(ph)EK_2	TRUE	0.336146	6.2779	6.37286458301662	5.69432	1.56725e+06	-0.208654	7.3407e-06
Q03761	vSRC_wt	vSRC_wt_3	QVLTPEENQEYEK	QVLTPEENQEY(ph)EK_2	TRUE	0.414243	6.43505	6.56362460212526	5.66071	1.56725e+06	-0.208654	7.3407e-06
Q03761	vSRC_wt	vSRC_wt_4	QVLTPEENQEYEK	QVLTPEENQEY(ph)EK_2	TRUE	0.392765	6.47451	6.59735312330717	5.66645	1.56725e+06	-0.208654	7.3407e-06
Q03761	vSRC_wt	vSRC_wt_5	QVLTPEENQEYEK	QVLTPEENQEY(ph)EK_2	TRUE	0.395835	6.4199	6.54141891352921	5.66777	1.56725e+06	-0.208654	7.3407e-06
	vSRC_dead	vSRC_dead_2	QVLTPEENQEYEK	QVLTPEENQEY(ph)EK_2	TRUE	0		-Inf		1.56725e+06	-0.208654	7.3407e-06
	vSRC_dead	vSRC_dead_3	QVLTPEENQEYEK	QVLTPEENQEY(ph)EK_2	TRUE	0		-Inf		1.56725e+06	-0.208654	7.3407e-06
	vSRC_dead	vSRC_dead_4	QVLTPEENQEYEK	QVLTPEENQEY(ph)EK_2	TRUE	0		-Inf		1.56725e+06	-0.208654	7.3407e-06
	vSRC_dead	vSRC_dead_5	QVLTPEENQEYEK	QVLTPEENQEY(ph)EK_2	TRUE	0		-Inf		1.56725e+06	-0.208654	7.3407e-06
Q03761	EPHB1_wt	EPHB1_wt_2	QVLTPEENQEYEK	QVLTPEENQEY(ph)EK_2	TRUE	0.654732	6.55162	6.63194241830591	5.70896	1.56725e+06	-0.208654	7.3407e-06
Q03761	EPHB1_wt	EPHB1_wt_3	QVLTPEENQEYEK	QVLTPEENQEY(ph)EK_2	TRUE	0.666511	6.5704	6.63409564635147	5.72559	1.56725e+06	-0.208654	7.3407e-06
Q03761	EPHB1_wt	EPHB1_wt_4	QVLTPEENQEYEK	QVLTPEENQEY(ph)EK_2	TRUE	0.771918	6.68195	6.71250479224845	5.75873	1.56725e+06	-0.208654	7.3407e-06
Q03761	EPHB1_wt	EPHB1_wt_5	QVLTPEENQEYEK	QVLTPEENQEY(ph)EK_2	TRUE	0.720533	6.60311	6.65988258072995	5.73252	1.56725e+06	-0.208654	7.3407e-06
	EPHB1_dead	EPHB1_dead_2	QVLTPEENQEYEK	QVLTPEENQEY(ph)EK_2	TRUE	0		-Inf		1.56725e+06	-0.208654	7.3407e-06
	EPHB1_dead	EPHB1_dead_3	QVLTPEENQEYEK	QVLTPEENQEY(ph)EK_2	TRUE	0		-Inf		1.56725e+06	-0.208654	7.3407e-06
	EPHB1_dead	EPHB1_dead_4	QVLTPEENQEYEK	QVLTPEENQEY(ph)EK_2	TRUE	0		-Inf		1.56725e+06	-0.208654	7.3407e-06
	EPHB1_dead	EPHB1_dead_5	QVLTPEENQEYEK	QVLTPEENQEY(ph)EK_2	TRUE	0		-Inf		1.56725e+06	-0.208654	7.3407e-06
	LP_wt	LP_wt_2	QVLTPEENQEYEK	QVLTPEENQEY(ph)EK_2	TRUE	0		-Inf		1.56725e+06	-0.208654	7.3407e-06
	LP_wt	LP_wt_3	QVLTPEENQEYEK	QVLTPEENQEY(ph)EK_2	TRUE	0		-Inf		1.56725e+06	-0.208654	7.3407e-06
	LP_wt	LP_wt_4	QVLTPEENQEYEK	QVLTPEENQEY(ph)EK_2	TRUE	0		-Inf		1.56725e+06	-0.208654	7.3407e-06
	LP_wt	LP_wt_5	QVLTPEENQEYEK	QVLTPEENQEY(ph)EK_2	TRUE	0		-Inf		1.56725e+06	-0.208654	7.3407e-06
Q03761	vSRC_wt	vSRC_wt_2	QVLTPEENQEYEK	QVLTPEENQEYEK_2	FALSE	0.663854	5.89287	5.98783572657668	5.69432	1.56725e+06	-0.208654	7.3407e-06
Q03761	vSRC_wt	vSRC_wt_3	QVLTPEENQEYEK	QVLTPEENQEYEK_2	FALSE	0.585757	5.90494	6.03351259894521	5.66071	1.56725e+06	-0.208654	7.3407e-06
Q03761	vSRC_wt	vSRC_wt_4	QVLTPEENQEYEK	QVLTPEENQEYEK_2	FALSE	0.607235	5.98316	6.10600389579598	5.66645	1.56725e+06	-0.208654	7.3407e-06
Q03761	vSRC_wt	vSRC_wt_5	QVLTPEENQEYEK	QVLTPEENQEYEK_2	FALSE	0.604165	5.92297	6.04448743887431	5.66777	1.56725e+06	-0.208654	7.3407e-06
Q03761	vSRC_dead	vSRC_dead_2	QVLTPEENQEYEK	QVLTPEENQEYEK_2	FALSE	1	6.25212	6.23423762958156	5.80717	1.56725e+06	-0.208654	7.3407e-06
Q03761	vSRC_dead	vSRC_dead_3	QVLTPEENQEYEK	QVLTPEENQEYEK_2	FALSE	1	6.26095	6.1509539101105	5.89928	1.56725e+06	-0.208654	7.3407e-06
Q03761	vSRC_dead	vSRC_dead_4	QVLTPEENQEYEK	QVLTPEENQEYEK_2	FALSE	1	6.25653	6.18128852345807	5.86454	1.56725e+06	-0.208654	7.3407e-06
Q03761	vSRC_dead	vSRC_dead_5	QVLTPEENQEYEK	QVLTPEENQEYEK_2	FALSE	1	6.26022	6.1744542941442	5.87506	1.56725e+06	-0.208654	7.3407e-06
Q03761	EPHB1_wt	EPHB1_wt_2	QVLTPEENQEYEK	QVLTPEENQEYEK_2	FALSE	0.345268	5.59314	5.67346168667903	5.70896	1.56725e+06	-0.208654	7.3407e-06
Q03761	EPHB1_wt	EPHB1_wt_3	QVLTPEENQEYEK	QVLTPEENQEYEK_2	FALSE	0.333489	5.5891	5.65279543804808	5.72559	1.56725e+06	-0.208654	7.3407e-06
Q03761	EPHB1_wt	EPHB1_wt_4	QVLTPEENQEYEK	QVLTPEENQEYEK_2	FALSE	0.228082	5.4719	5.50245056761357	5.75873	1.56725e+06	-0.208654	7.3407e-06
Q03761	EPHB1_wt	EPHB1_wt_5	QVLTPEENQEYEK	QVLTPEENQEYEK_2	FALSE	0.279467	5.51122	5.56798457345431	5.73252	1.56725e+06	-0.208654	7.3407e-06
Q03761	EPHB1_dead	EPHB1_dead_2	QVLTPEENQEYEK	QVLTPEENQEYEK_2	FALSE	1	6.29491	6.22894814341866	5.85525	1.56725e+06	-0.208654	7.3407e-06
Q03761	EPHB1_dead	EPHB1_dead_3	QVLTPEENQEYEK	QVLTPEENQEYEK_2	FALSE	1	6.25227	6.17576196263211	5.86579	1.56725e+06	-0.208654	7.3407e-06
Q03761	EPHB1_dead	EPHB1_dead_4	QVLTPEENQEYEK	QVLTPEENQEYEK_2	FALSE	1	6.27697	6.21528144520843	5.85098	1.56725e+06	-0.208654	7.3407e-06
Q03761	EPHB1_dead	EPHB1_dead_5	QVLTPEENQEYEK	QVLTPEENQEYEK_2	FALSE	1	6.23366	6.15298118208921	5.86996	1.56725e+06	-0.208654	7.3407e-06
Q03761	LP_wt	LP_wt_2	QVLTPEENQEYEK	QVLTPEENQEYEK_2	FALSE	1	6.31287	6.22337540735921	5.87879	1.56725e+06	-0.208654	7.3407e-06
Q03761	LP_wt	LP_wt_3	QVLTPEENQEYEK	QVLTPEENQEYEK_2	FALSE	1	6.26524	6.17928697432043	5.87524	1.56725e+06	-0.208654	7.3407e-06
Q03761	LP_wt	LP_wt_4	QVLTPEENQEYEK	QVLTPEENQEYEK_2	FALSE	1	6.20289	6.18308062276228	5.80909	1.56725e+06	-0.208654	7.3407e-06
Q03761	LP_wt	LP_wt_5	QVLTPEENQEYEK	QVLTPEENQEYEK_2	FALSE	1	6.24522	6.19349466713185	5.84101	1.56725e+06	-0.208654	7.3407e-06
P38934	vSRC_wt	vSRC_wt_2	KRDELYSQIR	KRDELY(ph)SQIR_3	TRUE	0.374091	8.05229	8.04706628831817	6.64842	1.59814e+07	-0.0582337	7.98775e-06
P38934	vSRC_wt	vSRC_wt_3	KRDELYSQIR	KRDELY(ph)SQIR_3	TRUE	0.381288	8.03785	8.05402913433572	6.62701	1.59814e+07	-0.0582337	7.98775e-06
P38934	vSRC_wt	vSRC_wt_4	KRDELYSQIR	KRDELY(ph)SQIR_3	TRUE	0.349225	7.96223	7.98057587158084	6.62485	1.59814e+07	-0.0582337	7.98775e-06
P38934	vSRC_wt	vSRC_wt_5	KRDELYSQIR	KRDELY(ph)SQIR_3	TRUE	0.341293	7.99693	8.0328367719074	6.60728	1.59814e+07	-0.0582337	7.98775e-06
P38934	vSRC_dead	vSRC_dead_2	KRDELYSQIR	KRDELY(ph)SQIR_3	TRUE	0.000404972	5.06602	5.06138387347078	6.64783	1.59814e+07	-0.0582337	7.98775e-06
P38934	vSRC_dead	vSRC_dead_3	KRDELYSQIR	KRDELY(ph)SQIR_3	TRUE	0.000250512	4.84963	4.82095928474647	6.67186	1.59814e+07	-0.0582337	7.98775e-06
	vSRC_dead	vSRC_dead_4	KRDELYSQIR	KRDELY(ph)SQIR_3	TRUE	0		-Inf		1.59814e+07	-0.0582337	7.98775e-06
P38934	vSRC_dead	vSRC_dead_5	KRDELYSQIR	KRDELY(ph)SQIR_3	TRUE	0.000184542	4.7598	4.74135906227433	6.66163	1.59814e+07	-0.0582337	7.98775e-06
P38934	EPHB1_wt	EPHB1_wt_2	KRDELYSQIR	KRDELY(ph)SQIR_3	TRUE	0.419322	8.01857	8.03010098831515	6.63166	1.59814e+07	-0.0582337	7.98775e-06
P38934	EPHB1_wt	EPHB1_wt_3	KRDELYSQIR	KRDELY(ph)SQIR_3	TRUE	0.427297	7.9171	7.93211593865488	6.62818	1.59814e+07	-0.0582337	7.98775e-06
P38934	EPHB1_wt	EPHB1_wt_4	KRDELYSQIR	KRDELY(ph)SQIR_3	TRUE	0.592814	8.17195	8.18012291784936	6.63502	1.59814e+07	-0.0582337	7.98775e-06
P38934	EPHB1_wt	EPHB1_wt_5	KRDELYSQIR	KRDELY(ph)SQIR_3	TRUE	0.423712	8.06033	8.08646137761818	6.61706	1.59814e+07	-0.0582337	7.98775e-06
	EPHB1_dead	EPHB1_dead_2	KRDELYSQIR	KRDELY(ph)SQIR_3	TRUE	0		-Inf		1.59814e+07	-0.0582337	7.98775e-06
P38934	EPHB1_dead	EPHB1_dead_3	KRDELYSQIR	KRDELY(ph)SQIR_3	TRUE	0.000225071	4.79718	4.77361107979179	6.66676	1.59814e+07	-0.0582337	7.98775e-06
	EPHB1_dead	EPHB1_dead_4	KRDELYSQIR	KRDELY(ph)SQIR_3	TRUE	0		-Inf		1.59814e+07	-0.0582337	7.98775e-06
P38934	EPHB1_dead	EPHB1_dead_5	KRDELYSQIR	KRDELY(ph)SQIR_3	TRUE	0.000175367	4.64116	4.63659789183036	6.64776	1.59814e+07	-0.0582337	7.98775e-06
	LP_wt	LP_wt_2	KRDELYSQIR	KRDELY(ph)SQIR_3	TRUE	0		-Inf		1.59814e+07	-0.0582337	7.98775e-06
	LP_wt	LP_wt_3	KRDELYSQIR	KRDELY(ph)SQIR_3	TRUE	0		-Inf		1.59814e+07	-0.0582337	7.98775e-06
	LP_wt	LP_wt_4	KRDELYSQIR	KRDELY(ph)SQIR_3	TRUE	0		-Inf		1.59814e+07	-0.0582337	7.98775e-06
	LP_wt	LP_wt_5	KRDELYSQIR	KRDELY(ph)SQIR_3	TRUE	0		-Inf		1.59814e+07	-0.0582337	7.98775e-06
P38934	vSRC_wt	vSRC_wt_2	KRDELYSQIR	KRDELYSQIR_3	FALSE	0.625909	7.041	7.03577413216293	6.64842	1.59814e+07	-0.0582337	7.98775e-06
P38934	vSRC_wt	vSRC_wt_3	KRDELYSQIR	KRDELYSQIR_3	FALSE	0.618712	7.01326	7.02943916548148	6.62701	1.59814e+07	-0.0582337	7.98775e-06
P38934	vSRC_wt	vSRC_wt_4	KRDELYSQIR	KRDELYSQIR_3	FALSE	0.650775	6.99773	7.01607520204783	6.62485	1.59814e+07	-0.0582337	7.98775e-06
P38934	vSRC_wt	vSRC_wt_5	KRDELYSQIR	KRDELYSQIR_3	FALSE	0.658707	7.04766	7.08357533587834	6.60728	1.59814e+07	-0.0582337	7.98775e-06
P38934	vSRC_dead	vSRC_dead_2	KRDELYSQIR	KRDELYSQIR_3	FALSE	0.999595	7.2236	7.21895717830922	6.64783	1.59814e+07	-0.0582337	7.98775e-06
P38934	vSRC_dead	vSRC_dead_3	KRDELYSQIR	KRDELYSQIR_3	FALSE	0.999749	7.21586	7.18719570858868	6.67186	1.59814e+07	-0.0582337	7.98775e-06
P38934	vSRC_dead	vSRC_dead_4	KRDELYSQIR	KRDELYSQIR_3	FALSE	1	7.23109	7.23914427269871	6.63514	1.59814e+07	-0.0582337	7.98775e-06
P38934	vSRC_dead	vSRC_dead_5	KRDELYSQIR	KRDELYSQIR_3	FALSE	0.999815	7.2588	7.24035885783729	6.66163	1.59814e+07	-0.0582337	7.98775e-06
P38934	EPHB1_wt	EPHB1_wt_2	KRDELYSQIR	KRDELYSQIR_3	FALSE	0.580678	6.92513	6.93666412288733	6.63166	1.59814e+07	-0.0582337	7.98775e-06
P38934	EPHB1_wt	EPHB1_wt_3	KRDELYSQIR	KRDELYSQIR_3	FALSE	0.572703	6.80948	6.82449005961392	6.62818	1.59814e+07	-0.0582337	7.98775e-06
P38934	EPHB1_wt	EPHB1_wt_4	KRDELYSQIR	KRDELYSQIR_3	FALSE	0.407186	6.774	6.78217267832697	6.63502	1.59814e+07	-0.0582337	7.98775e-06
P38934	EPHB1_wt	EPHB1_wt_5	KRDELYSQIR	KRDELYSQIR_3	FALSE	0.576288	6.95907	6.98520429286777	6.61706	1.59814e+07	-0.0582337	7.98775e-06
P38934	EPHB1_dead	EPHB1_dead_2	KRDELYSQIR	KRDELYSQIR_3	FALSE	1	7.22494	7.21124625207891	6.65689	1.59814e+07	-0.0582337	7.98775e-06
P38934	EPHB1_dead	EPHB1_dead_3	KRDELYSQIR	KRDELYSQIR_3	FALSE	0.999775	7.20993	7.18636800181669	6.66676	1.59814e+07	-0.0582337	7.98775e-06
P38934	EPHB1_dead	EPHB1_dead_4	KRDELYSQIR	KRDELYSQIR_3	FALSE	1	7.1693	7.17135843415888	6.64113	1.59814e+07	-0.0582337	7.98775e-06
P38934	EPHB1_dead	EPHB1_dead_5	KRDELYSQIR	KRDELYSQIR_3	FALSE	0.999825	7.16231	7.15774766725846	6.64776	1.59814e+07	-0.0582337	7.98775e-06
P38934	LP_wt	LP_wt_2	KRDELYSQIR	KRDELYSQIR_3	FALSE	1	7.20772	7.22520712418405	6.62571	1.59814e+07	-0.0582337	7.98775e-06
P38934	LP_wt	LP_wt_3	KRDELYSQIR	KRDELYSQIR_3	FALSE	1	7.24095	7.18853414299991	6.69561	1.59814e+07	-0.0582337	7.98775e-06
P38934	LP_wt	LP_wt_4	KRDELYSQIR	KRDELYSQIR_3	FALSE	1	7.15302	7.17198438847629	6.62423	1.59814e+07	-0.0582337	7.98775e-06
P38934	LP_wt	LP_wt_5	KRDELYSQIR	KRDELYSQIR_3	FALSE	1	7.28782	7.25085083434081	6.68016	1.59814e+07	-0.0582337	7.98775e-06
P27692	vSRC_wt	vSRC_wt_2	DGGASAWGNQDDGNR	DGGAS(ph)AWGNQDDGNR_2	TRUE	0.444497	6.03817	6.02772808428827	6.39608	2.99302e+06	-1.01844	1.01753e-05
P27692	vSRC_wt	vSRC_wt_3	DGGASAWGNQDDGNR	DGGAS(ph)AWGNQDDGNR_2	TRUE	0.621377	6.23836	6.24525660271575	6.37875	2.99302e+06	-1.01844	1.01753e-05
P27692	vSRC_wt	vSRC_wt_4	DGGASAWGNQDDGNR	DGGAS(ph)AWGNQDDGNR_2	TRUE	0.57401	6.192	6.20009463328731	6.37755	2.99302e+06	-1.01844	1.01753e-05
P27692	vSRC_wt	vSRC_wt_5	DGGASAWGNQDDGNR	DGGAS(ph)AWGNQDDGNR_2	TRUE	0.594742	6.2196	6.23010577014011	6.37514	2.99302e+06	-1.01844	1.01753e-05
	vSRC_dead	vSRC_dead_2	DGGASAWGNQDDGNR	DGGAS(ph)AWGNQDDGNR_2	TRUE	0		-Inf		2.99302e+06	-1.01844	1.01753e-05
	vSRC_dead	vSRC_dead_3	DGGASAWGNQDDGNR	DGGAS(ph)AWGNQDDGNR_2	TRUE	0		-Inf		2.99302e+06	-1.01844	1.01753e-05
	vSRC_dead	vSRC_dead_4	DGGASAWGNQDDGNR	DGGAS(ph)AWGNQDDGNR_2	TRUE	0		-Inf		2.99302e+06	-1.01844	1.01753e-05
	vSRC_dead	vSRC_dead_5	DGGASAWGNQDDGNR	DGGAS(ph)AWGNQDDGNR_2	TRUE	0		-Inf		2.99302e+06	-1.01844	1.01753e-05
P27692	EPHB1_wt	EPHB1_wt_2	DGGASAWGNQDDGNR	DGGAS(ph)AWGNQDDGNR_2	TRUE	0.240165	5.73566	5.87362878779234	6.24767	2.99302e+06	-1.01844	1.01753e-05
P27692	EPHB1_wt	EPHB1_wt_3	DGGASAWGNQDDGNR	DGGAS(ph)AWGNQDDGNR_2	TRUE	0.269616	5.84656	5.96707873571786	6.26513	2.99302e+06	-1.01844	1.01753e-05
P27692	EPHB1_wt	EPHB1_wt_4	DGGASAWGNQDDGNR	DGGAS(ph)AWGNQDDGNR_2	TRUE	0.273048	5.81565	5.93239583455227	6.2689	2.99302e+06	-1.01844	1.01753e-05
P27692	EPHB1_wt	EPHB1_wt_5	DGGASAWGNQDDGNR	DGGAS(ph)AWGNQDDGNR_2	TRUE	0.241268	5.78895	5.92059529888045	6.254	2.99302e+06	-1.01844	1.01753e-05
	EPHB1_dead	EPHB1_dead_2	DGGASAWGNQDDGNR	DGGAS(ph)AWGNQDDGNR_2	TRUE	0		-Inf		2.99302e+06	-1.01844	1.01753e-05
	EPHB1_dead	EPHB1_dead_3	DGGASAWGNQDDGNR	DGGAS(ph)AWGNQDDGNR_2	TRUE	0		-Inf		2.99302e+06	-1.01844	1.01753e-05
	EPHB1_dead	EPHB1_dead_4	DGGASAWGNQDDGNR	DGGAS(ph)AWGNQDDGNR_2	TRUE	0		-Inf		2.99302e+06	-1.01844	1.01753e-05
	EPHB1_dead	EPHB1_dead_5	DGGASAWGNQDDGNR	DGGAS(ph)AWGNQDDGNR_2	TRUE	0		-Inf		2.99302e+06	-1.01844	1.01753e-05
	LP_wt	LP_wt_2	DGGASAWGNQDDGNR	DGGAS(ph)AWGNQDDGNR_2	TRUE	0		-Inf		2.99302e+06	-1.01844	1.01753e-05
	LP_wt	LP_wt_3	DGGASAWGNQDDGNR	DGGAS(ph)AWGNQDDGNR_2	TRUE	0		-Inf		2.99302e+06	-1.01844	1.01753e-05
	LP_wt	LP_wt_4	DGGASAWGNQDDGNR	DGGAS(ph)AWGNQDDGNR_2	TRUE	0		-Inf		2.99302e+06	-1.01844	1.01753e-05
	LP_wt	LP_wt_5	DGGASAWGNQDDGNR	DGGAS(ph)AWGNQDDGNR_2	TRUE	0		-Inf		2.99302e+06	-1.01844	1.01753e-05
P27692	vSRC_wt	vSRC_wt_2	DGGASAWGNQDDGNR	DGGASAWGNQDDGNR_2	FALSE	0.555503	6.14292	6.13248218578436	6.39608	2.99302e+06	-1.01844	1.01753e-05
P27692	vSRC_wt	vSRC_wt_3	DGGASAWGNQDDGNR	DGGASAWGNQDDGNR_2	FALSE	0.378623	6.03115	6.03804413829483	6.37875	2.99302e+06	-1.01844	1.01753e-05
P27692	vSRC_wt	vSRC_wt_4	DGGASAWGNQDDGNR	DGGASAWGNQDDGNR_2	FALSE	0.42599	6.07041	6.0785109127976	6.37755	2.99302e+06	-1.01844	1.01753e-05
P27692	vSRC_wt	vSRC_wt_5	DGGASAWGNQDDGNR	DGGASAWGNQDDGNR_2	FALSE	0.405258	6.06094	6.07144499532883	6.37514	2.99302e+06	-1.01844	1.01753e-05
P27692	vSRC_dead	vSRC_dead_2	DGGASAWGNQDDGNR	DGGASAWGNQDDGNR_2	FALSE	1	6.47644	6.4294506426846	6.43264	2.99302e+06	-1.01844	1.01753e-05
P27692	vSRC_dead	vSRC_dead_3	DGGASAWGNQDDGNR	DGGASAWGNQDDGNR_2	FALSE	1	6.41193	6.35669758005478	6.44087	2.99302e+06	-1.01844	1.01753e-05
P27692	vSRC_dead	vSRC_dead_4	DGGASAWGNQDDGNR	DGGASAWGNQDDGNR_2	FALSE	1	6.5344	6.50413885830947	6.4159	2.99302e+06	-1.01844	1.01753e-05
P27692	vSRC_dead	vSRC_dead_5	DGGASAWGNQDDGNR	DGGASAWGNQDDGNR_2	FALSE	1	6.54695	6.49809100980243	6.43451	2.99302e+06	-1.01844	1.01753e-05
P27692	EPHB1_wt	EPHB1_wt_2	DGGASAWGNQDDGNR	DGGASAWGNQDDGNR_2	FALSE	0.759835	6.24381	6.38177511035941	6.24767	2.99302e+06	-1.01844	1.01753e-05
P27692	EPHB1_wt	EPHB1_wt_3	DGGASAWGNQDDGNR	DGGASAWGNQDDGNR_2	FALSE	0.730384	6.2873	6.40782157975305	6.26513	2.99302e+06	-1.01844	1.01753e-05
P27692	EPHB1_wt	EPHB1_wt_4	DGGASAWGNQDDGNR	DGGASAWGNQDDGNR_2	FALSE	0.726952	6.24886	6.36559985493506	6.2689	2.99302e+06	-1.01844	1.01753e-05
P27692	EPHB1_wt	EPHB1_wt_5	DGGASAWGNQDDGNR	DGGASAWGNQDDGNR_2	FALSE	0.758732	6.29448	6.426120379781	6.254	2.99302e+06	-1.01844	1.01753e-05
P27692	EPHB1_dead	EPHB1_dead_2	DGGASAWGNQDDGNR	DGGASAWGNQDDGNR_2	FALSE	1	6.50197	6.44234602408982	6.44527	2.99302e+06	-1.01844	1.01753e-05
P27692	EPHB1_dead	EPHB1_dead_3	DGGASAWGNQDDGNR	DGGASAWGNQDDGNR_2	FALSE	1	6.54919	6.48609663969129	6.44873	2.99302e+06	-1.01844	1.01753e-05
P27692	EPHB1_dead	EPHB1_dead_4	DGGASAWGNQDDGNR	DGGASAWGNQDDGNR_2	FALSE	1	6.51136	6.47379122353322	6.42321	2.99302e+06	-1.01844	1.01753e-05
P27692	EPHB1_dead	EPHB1_dead_5	DGGASAWGNQDDGNR	DGGASAWGNQDDGNR_2	FALSE	1	6.51475	6.45986890143788	6.44053	2.99302e+06	-1.01844	1.01753e-05
P27692	LP_wt	LP_wt_2	DGGASAWGNQDDGNR	DGGASAWGNQDDGNR_2	FALSE	1	6.51814	6.47688742506124	6.42689	2.99302e+06	-1.01844	1.01753e-05
P27692	LP_wt	LP_wt_3	DGGASAWGNQDDGNR	DGGASAWGNQDDGNR_2	FALSE	1	6.57092	6.50061640464276	6.45594	2.99302e+06	-1.01844	1.01753e-05
P27692	LP_wt	LP_wt_4	DGGASAWGNQDDGNR	DGGASAWGNQDDGNR_2	FALSE	1	6.49097	6.46310477419862	6.41351	2.99302e+06	-1.01844	1.01753e-05
P27692	LP_wt	LP_wt_5	DGGASAWGNQDDGNR	DGGASAWGNQDDGNR_2	FALSE	1	6.58061	6.52757863415586	6.43867	2.99302e+06	-1.01844	1.01753e-05
P41921	vSRC_wt	vSRC_wt_2	LDYENVPSVIFSHPEAGSIGISEK	LDY(ph)ENVPSVIFSHPEAGSIGISEK_3	TRUE	0.00718366	5.09953	5.0499464763874	6.52103	1.81877e+07	-0.994027	1.01753e-05
P41921	vSRC_wt	vSRC_wt_3	LDYENVPSVIFSHPEAGSIGISEK	LDY(ph)ENVPSVIFSHPEAGSIGISEK_3	TRUE	0.00523657	4.94316	4.89451638791261	6.52009	1.81877e+07	-0.994027	1.01753e-05
P41921	vSRC_wt	vSRC_wt_4	LDYENVPSVIFSHPEAGSIGISEK	LDY(ph)ENVPSVIFSHPEAGSIGISEK_3	TRUE	0.00224909	4.66763	4.62755911541537	6.51152	1.81877e+07	-0.994027	1.01753e-05
	vSRC_wt	vSRC_wt_5	LDYENVPSVIFSHPEAGSIGISEK	LDY(ph)ENVPSVIFSHPEAGSIGISEK_3	TRUE	0		-Inf		1.81877e+07	-0.994027	1.01753e-05
	vSRC_dead	vSRC_dead_2	LDYENVPSVIFSHPEAGSIGISEK	LDY(ph)ENVPSVIFSHPEAGSIGISEK_3	TRUE	0		-Inf		1.81877e+07	-0.994027	1.01753e-05
	vSRC_dead	vSRC_dead_3	LDYENVPSVIFSHPEAGSIGISEK	LDY(ph)ENVPSVIFSHPEAGSIGISEK_3	TRUE	0		-Inf		1.81877e+07	-0.994027	1.01753e-05
	vSRC_dead	vSRC_dead_4	LDYENVPSVIFSHPEAGSIGISEK	LDY(ph)ENVPSVIFSHPEAGSIGISEK_3	TRUE	0		-Inf		1.81877e+07	-0.994027	1.01753e-05
	vSRC_dead	vSRC_dead_5	LDYENVPSVIFSHPEAGSIGISEK	LDY(ph)ENVPSVIFSHPEAGSIGISEK_3	TRUE	0		-Inf		1.81877e+07	-0.994027	1.01753e-05
P41921	EPHB1_wt	EPHB1_wt_2	LDYENVPSVIFSHPEAGSIGISEK	LDY(ph)ENVPSVIFSHPEAGSIGISEK_3	TRUE	0.610806	7.13805	7.11008537084608	6.49941	1.81877e+07	-0.994027	1.01753e-05
P41921	EPHB1_wt	EPHB1_wt_3	LDYENVPSVIFSHPEAGSIGISEK	LDY(ph)ENVPSVIFSHPEAGSIGISEK_3	TRUE	0.51986	6.97672	6.97273898366286	6.47543	1.81877e+07	-0.994027	1.01753e-05
P41921	EPHB1_wt	EPHB1_wt_4	LDYENVPSVIFSHPEAGSIGISEK	LDY(ph)ENVPSVIFSHPEAGSIGISEK_3	TRUE	0.450022	6.84706	6.80996409789475	6.50854	1.81877e+07	-0.994027	1.01753e-05
P41921	EPHB1_wt	EPHB1_wt_5	LDYENVPSVIFSHPEAGSIGISEK	LDY(ph)ENVPSVIFSHPEAGSIGISEK_3	TRUE	0.531458	7.00188	6.96731695244898	6.50601	1.81877e+07	-0.994027	1.01753e-05
	EPHB1_dead	EPHB1_dead_2	LDYENVPSVIFSHPEAGSIGISEK	LDY(ph)ENVPSVIFSHPEAGSIGISEK_3	TRUE	0		-Inf		1.81877e+07	-0.994027	1.01753e-05
	EPHB1_dead	EPHB1_dead_3	LDYENVPSVIFSHPEAGSIGISEK	LDY(ph)ENVPSVIFSHPEAGSIGISEK_3	TRUE	0		-Inf		1.81877e+07	-0.994027	1.01753e-05
	EPHB1_dead	EPHB1_dead_4	LDYENVPSVIFSHPEAGSIGISEK	LDY(ph)ENVPSVIFSHPEAGSIGISEK_3	TRUE	0		-Inf		1.81877e+07	-0.994027	1.01753e-05
	EPHB1_dead	EPHB1_dead_5	LDYENVPSVIFSHPEAGSIGISEK	LDY(ph)ENVPSVIFSHPEAGSIGISEK_3	TRUE	0		-Inf		1.81877e+07	-0.994027	1.01753e-05
	LP_wt	LP_wt_2	LDYENVPSVIFSHPEAGSIGISEK	LDY(ph)ENVPSVIFSHPEAGSIGISEK_3	TRUE	0		-Inf		1.81877e+07	-0.994027	1.01753e-05
	LP_wt	LP_wt_3	LDYENVPSVIFSHPEAGSIGISEK	LDY(ph)ENVPSVIFSHPEAGSIGISEK_3	TRUE	0		-Inf		1.81877e+07	-0.994027	1.01753e-05
	LP_wt	LP_wt_4	LDYENVPSVIFSHPEAGSIGISEK	LDY(ph)ENVPSVIFSHPEAGSIGISEK_3	TRUE	0		-Inf		1.81877e+07	-0.994027	1.01753e-05
	LP_wt	LP_wt_5	LDYENVPSVIFSHPEAGSIGISEK	LDY(ph)ENVPSVIFSHPEAGSIGISEK_3	TRUE	0		-Inf		1.81877e+07	-0.994027	1.01753e-05
P41921	vSRC_wt	vSRC_wt_2	LDYENVPSVIFSHPEAGSIGISEK	LDYENVPSVIFSHPEAGSIGISEK_3	FALSE	0.992816	7.23745	7.18786755859364	6.52103	1.81877e+07	-0.994027	1.01753e-05
P41921	vSRC_wt	vSRC_wt_3	LDYENVPSVIFSHPEAGSIGISEK	LDYENVPSVIFSHPEAGSIGISEK_3	FALSE	0.994763	7.21923	7.17058699628667	6.52009	1.81877e+07	-0.994027	1.01753e-05
P41921	vSRC_wt	vSRC_wt_4	LDYENVPSVIFSHPEAGSIGISEK	LDYENVPSVIFSHPEAGSIGISEK_3	FALSE	0.997751	7.31204	7.27197156153861	6.51152	1.81877e+07	-0.994027	1.01753e-05
P41921	vSRC_wt	vSRC_wt_5	LDYENVPSVIFSHPEAGSIGISEK	LDYENVPSVIFSHPEAGSIGISEK_3	FALSE	1	7.24668	7.21364491240612	6.50449	1.81877e+07	-0.994027	1.01753e-05
P41921	vSRC_dead	vSRC_dead_2	LDYENVPSVIFSHPEAGSIGISEK	LDYENVPSVIFSHPEAGSIGISEK_3	FALSE	1	7.18761	7.20884533153049	6.45021	1.81877e+07	-0.994027	1.01753e-05
P41921	vSRC_dead	vSRC_dead_3	LDYENVPSVIFSHPEAGSIGISEK	LDYENVPSVIFSHPEAGSIGISEK_3	FALSE	1	7.21623	7.30503150907936	6.38264	1.81877e+07	-0.994027	1.01753e-05
P41921	vSRC_dead	vSRC_dead_4	LDYENVPSVIFSHPEAGSIGISEK	LDYENVPSVIFSHPEAGSIGISEK_3	FALSE	1	7.26855	7.30985522871915	6.43014	1.81877e+07	-0.994027	1.01753e-05
P41921	vSRC_dead	vSRC_dead_5	LDYENVPSVIFSHPEAGSIGISEK	LDYENVPSVIFSHPEAGSIGISEK_3	FALSE	1	7.25541	7.29475400049794	6.4321	1.81877e+07	-0.994027	1.01753e-05
P41921	EPHB1_wt	EPHB1_wt_2	LDYENVPSVIFSHPEAGSIGISEK	LDYENVPSVIFSHPEAGSIGISEK_3	FALSE	0.389194	6.93971	6.91174549415409	6.49941	1.81877e+07	-0.994027	1.01753e-05
P41921	EPHB1_wt	EPHB1_wt_3	LDYENVPSVIFSHPEAGSIGISEK	LDYENVPSVIFSHPEAGSIGISEK_3	FALSE	0.48014	6.9396	6.9356184002302	6.47543	1.81877e+07	-0.994027	1.01753e-05
P41921	EPHB1_wt	EPHB1_wt_4	LDYENVPSVIFSHPEAGSIGISEK	LDYENVPSVIFSHPEAGSIGISEK_3	FALSE	0.549978	6.93157	6.89447382720796	6.50854	1.81877e+07	-0.994027	1.01753e-05
P41921	EPHB1_wt	EPHB1_wt_5	LDYENVPSVIFSHPEAGSIGISEK	LDYENVPSVIFSHPEAGSIGISEK_3	FALSE	0.468542	6.94455	6.90999474304135	6.50601	1.81877e+07	-0.994027	1.01753e-05
P41921	EPHB1_dead	EPHB1_dead_2	LDYENVPSVIFSHPEAGSIGISEK	LDYENVPSVIFSHPEAGSIGISEK_3	FALSE	1	7.25734	7.27263151159378	6.45616	1.81877e+07	-0.994027	1.01753e-05
P41921	EPHB1_dead	EPHB1_dead_3	LDYENVPSVIFSHPEAGSIGISEK	LDYENVPSVIFSHPEAGSIGISEK_3	FALSE	1	7.23868	7.26305209522784	6.44707	1.81877e+07	-0.994027	1.01753e-05
P41921	EPHB1_dead	EPHB1_dead_4	LDYENVPSVIFSHPEAGSIGISEK	LDYENVPSVIFSHPEAGSIGISEK_3	FALSE	1	7.27082	7.28411014158306	6.45815	1.81877e+07	-0.994027	1.01753e-05
P41921	EPHB1_dead	EPHB1_dead_5	LDYENVPSVIFSHPEAGSIGISEK	LDYENVPSVIFSHPEAGSIGISEK_3	FALSE	1	7.28533	7.29614787586919	6.46063	1.81877e+07	-0.994027	1.01753e-05
P41921	LP_wt	LP_wt_2	LDYENVPSVIFSHPEAGSIGISEK	LDYENVPSVIFSHPEAGSIGISEK_3	FALSE	1	7.24511	7.24642712921125	6.47013	1.81877e+07	-0.994027	1.01753e-05
P41921	LP_wt	LP_wt_3	LDYENVPSVIFSHPEAGSIGISEK	LDYENVPSVIFSHPEAGSIGISEK_3	FALSE	1	7.24573	7.26552089462927	6.45166	1.81877e+07	-0.994027	1.01753e-05
P41921	LP_wt	LP_wt_4	LDYENVPSVIFSHPEAGSIGISEK	LDYENVPSVIFSHPEAGSIGISEK_3	FALSE	1	7.24808	7.28309230183323	6.43643	1.81877e+07	-0.994027	1.01753e-05
P41921	LP_wt	LP_wt_5	LDYENVPSVIFSHPEAGSIGISEK	LDYENVPSVIFSHPEAGSIGISEK_3	FALSE	1	7.26801	7.29864262101938	6.44082	1.81877e+07	-0.994027	1.01753e-05
P31688	vSRC_wt	vSRC_wt_2	NQWGNYGFYPVTVGSASK	NQWGNY(ph)GFYPVTVGSASK_2	TRUE	0.0346669	6.3778	6.54079475811029	6.56247	2.14615e+07	-0.154288	1.05283e-05
P31688	vSRC_wt	vSRC_wt_3	NQWGNYGFYPVTVGSASK	NQWGNY(ph)GFYPVTVGSASK_2	TRUE	0.031343	6.3818	6.57897238955423	6.5283	2.14615e+07	-0.154288	1.05283e-05
P31688	vSRC_wt	vSRC_wt_4	NQWGNYGFYPVTVGSASK	NQWGNY(ph)GFYPVTVGSASK_2	TRUE	0.0264753	6.29705	6.48630886865466	6.53622	2.14615e+07	-0.154288	1.05283e-05
P31688	vSRC_wt	vSRC_wt_5	NQWGNYGFYPVTVGSASK	NQWGNY(ph)GFYPVTVGSASK_2	TRUE	0.024639	6.297	6.50731099434098	6.51516	2.14615e+07	-0.154288	1.05283e-05
	vSRC_dead	vSRC_dead_2	NQWGNYGFYPVTVGSASK	NQWGNY(ph)GFYPVTVGSASK_2	TRUE	0		-Inf		2.14615e+07	-0.154288	1.05283e-05
	vSRC_dead	vSRC_dead_3	NQWGNYGFYPVTVGSASK	NQWGNY(ph)GFYPVTVGSASK_2	TRUE	0		-Inf		2.14615e+07	-0.154288	1.05283e-05
	vSRC_dead	vSRC_dead_4	NQWGNYGFYPVTVGSASK	NQWGNY(ph)GFYPVTVGSASK_2	TRUE	0		-Inf		2.14615e+07	-0.154288	1.05283e-05
	vSRC_dead	vSRC_dead_5	NQWGNYGFYPVTVGSASK	NQWGNY(ph)GFYPVTVGSASK_2	TRUE	0		-Inf		2.14615e+07	-0.154288	1.05283e-05
P31688	EPHB1_wt	EPHB1_wt_2	NQWGNYGFYPVTVGSASK	NQWGNY(ph)GFYPVTVGSASK_2	TRUE	0.652133	8.27672	8.0092310684818	6.99296	2.14615e+07	-0.154288	1.05283e-05
P31688	EPHB1_wt	EPHB1_wt_3	NQWGNYGFYPVTVGSASK	NQWGNY(ph)GFYPVTVGSASK_2	TRUE	0.569222	8.10314	7.86217319934378	6.96644	2.14615e+07	-0.154288	1.05283e-05
P31688	EPHB1_wt	EPHB1_wt_4	NQWGNYGFYPVTVGSASK	NQWGNY(ph)GFYPVTVGSASK_2	TRUE	0.593359	8.15327	7.90698643985716	6.97175	2.14615e+07	-0.154288	1.05283e-05
P31688	EPHB1_wt	EPHB1_wt_5	NQWGNYGFYPVTVGSASK	NQWGNY(ph)GFYPVTVGSASK_2	TRUE	0.589208	8.15159	7.89635361160966	6.98071	2.14615e+07	-0.154288	1.05283e-05
	EPHB1_dead	EPHB1_dead_2	NQWGNYGFYPVTVGSASK	NQWGNY(ph)GFYPVTVGSASK_2	TRUE	0		-Inf		2.14615e+07	-0.154288	1.05283e-05
	EPHB1_dead	EPHB1_dead_3	NQWGNYGFYPVTVGSASK	NQWGNY(ph)GFYPVTVGSASK_2	TRUE	0		-Inf		2.14615e+07	-0.154288	1.05283e-05
	EPHB1_dead	EPHB1_dead_4	NQWGNYGFYPVTVGSASK	NQWGNY(ph)GFYPVTVGSASK_2	TRUE	0		-Inf		2.14615e+07	-0.154288	1.05283e-05
	EPHB1_dead	EPHB1_dead_5	NQWGNYGFYPVTVGSASK	NQWGNY(ph)GFYPVTVGSASK_2	TRUE	0		-Inf		2.14615e+07	-0.154288	1.05283e-05
	LP_wt	LP_wt_2	NQWGNYGFYPVTVGSASK	NQWGNY(ph)GFYPVTVGSASK_2	TRUE	0		-Inf		2.14615e+07	-0.154288	1.05283e-05
	LP_wt	LP_wt_3	NQWGNYGFYPVTVGSASK	NQWGNY(ph)GFYPVTVGSASK_2	TRUE	0		-Inf		2.14615e+07	-0.154288	1.05283e-05
	LP_wt	LP_wt_4	NQWGNYGFYPVTVGSASK	NQWGNY(ph)GFYPVTVGSASK_2	TRUE	0		-Inf		2.14615e+07	-0.154288	1.05283e-05
	LP_wt	LP_wt_5	NQWGNYGFYPVTVGSASK	NQWGNY(ph)GFYPVTVGSASK_2	TRUE	0		-Inf		2.14615e+07	-0.154288	1.05283e-05
P31688	vSRC_wt	vSRC_wt_2	NQWGNYGFYPVTVGSASK	NQWGNYGFYPVTVGSASK_2	FALSE	0.965333	7.01089	7.1738878223643	6.56247	2.14615e+07	-0.154288	1.05283e-05
P31688	vSRC_wt	vSRC_wt_3	NQWGNYGFYPVTVGSASK	NQWGNYGFYPVTVGSASK_2	FALSE	0.968657	7.06016	7.25733289677523	6.5283	2.14615e+07	-0.154288	1.05283e-05
P31688	vSRC_wt	vSRC_wt_4	NQWGNYGFYPVTVGSASK	NQWGNYGFYPVTVGSASK_2	FALSE	0.973525	7.05089	7.24014555506534	6.53622	2.14615e+07	-0.154288	1.05283e-05
P31688	vSRC_wt	vSRC_wt_5	NQWGNYGFYPVTVGSASK	NQWGNYGFYPVTVGSASK_2	FALSE	0.975361	7.08288	7.29318543379529	6.51516	2.14615e+07	-0.154288	1.05283e-05
P31688	vSRC_dead	vSRC_dead_2	NQWGNYGFYPVTVGSASK	NQWGNYGFYPVTVGSASK_2	FALSE	1	7.31222	7.30445822970003	6.73323	2.14615e+07	-0.154288	1.05283e-05
P31688	vSRC_dead	vSRC_dead_3	NQWGNYGFYPVTVGSASK	NQWGNYGFYPVTVGSASK_2	FALSE	1	7.25782	7.32804190103618	6.65525	2.14615e+07	-0.154288	1.05283e-05
P31688	vSRC_dead	vSRC_dead_4	NQWGNYGFYPVTVGSASK	NQWGNYGFYPVTVGSASK_2	FALSE	1	7.33239	7.35381516996676	6.70405	2.14615e+07	-0.154288	1.05283e-05
P31688	vSRC_dead	vSRC_dead_5	NQWGNYGFYPVTVGSASK	NQWGNYGFYPVTVGSASK_2	FALSE	1	7.3162	7.33661094353171	6.70506	2.14615e+07	-0.154288	1.05283e-05
P31688	EPHB1_wt	EPHB1_wt_2	NQWGNYGFYPVTVGSASK	NQWGNYGFYPVTVGSASK_2	FALSE	0.347867	7.19213	6.92463878369268	6.99296	2.14615e+07	-0.154288	1.05283e-05
P31688	EPHB1_wt	EPHB1_wt_3	NQWGNYGFYPVTVGSASK	NQWGNYGFYPVTVGSASK_2	FALSE	0.430778	7.17045	6.9294765158685	6.96644	2.14615e+07	-0.154288	1.05283e-05
P31688	EPHB1_wt	EPHB1_wt_4	NQWGNYGFYPVTVGSASK	NQWGNYGFYPVTVGSASK_2	FALSE	0.406641	7.17749	6.93121066586521	6.97175	2.14615e+07	-0.154288	1.05283e-05
P31688	EPHB1_wt	EPHB1_wt_5	NQWGNYGFYPVTVGSASK	NQWGNYGFYPVTVGSASK_2	FALSE	0.410792	7.18327	6.92803890039306	6.98071	2.14615e+07	-0.154288	1.05283e-05
P31688	EPHB1_dead	EPHB1_dead_2	NQWGNYGFYPVTVGSASK	NQWGNYGFYPVTVGSASK_2	FALSE	1	7.33222	7.34469474353549	6.71299	2.14615e+07	-0.154288	1.05283e-05
P31688	EPHB1_dead	EPHB1_dead_3	NQWGNYGFYPVTVGSASK	NQWGNYGFYPVTVGSASK_2	FALSE	1	7.37035	7.39346495264681	6.70236	2.14615e+07	-0.154288	1.05283e-05
P31688	EPHB1_dead	EPHB1_dead_4	NQWGNYGFYPVTVGSASK	NQWGNYGFYPVTVGSASK_2	FALSE	1	7.32186	7.34437518466683	6.70295	2.14615e+07	-0.154288	1.05283e-05
P31688	EPHB1_dead	EPHB1_dead_5	NQWGNYGFYPVTVGSASK	NQWGNYGFYPVTVGSASK_2	FALSE	1	7.3183	7.32972494767045	6.71404	2.14615e+07	-0.154288	1.05283e-05
P31688	LP_wt	LP_wt_2	NQWGNYGFYPVTVGSASK	NQWGNYGFYPVTVGSASK_2	FALSE	1	7.33173	7.3480418897727	6.70916	2.14615e+07	-0.154288	1.05283e-05
P31688	LP_wt	LP_wt_3	NQWGNYGFYPVTVGSASK	NQWGNYGFYPVTVGSASK_2	FALSE	1	7.36923	7.43229639057892	6.6624	2.14615e+07	-0.154288	1.05283e-05
P31688	LP_wt	LP_wt_4	NQWGNYGFYPVTVGSASK	NQWGNYGFYPVTVGSASK_2	FALSE	1	7.31116	7.34870684610361	6.68793	2.14615e+07	-0.154288	1.05283e-05
P31688	LP_wt	LP_wt_5	NQWGNYGFYPVTVGSASK	NQWGNYGFYPVTVGSASK_2	FALSE	1	7.33892	7.37771895240189	6.68668	2.14615e+07	-0.154288	1.05283e-05
P48570	vSRC_wt	vSRC_wt_2	ALDDFGVDYIELTSPVASEQSR	ALDDFGVDY(ph)IELTSPVASEQSR_3	TRUE	0.0233365	5.50259	5.63935843166724	6.40266	2.50739e+07	-1.31705	1.25659e-05
P48570	vSRC_wt	vSRC_wt_3	ALDDFGVDYIELTSPVASEQSR	ALDDFGVDY(ph)IELTSPVASEQSR_3	TRUE	0.0193801	5.4827	5.56208185523089	6.46005	2.50739e+07	-1.31705	1.25659e-05
P48570	vSRC_wt	vSRC_wt_4	ALDDFGVDYIELTSPVASEQSR	ALDDFGVDY(ph)IELTSPVASEQSR_3	TRUE	0.0124347	5.29674	5.40929450143721	6.42688	2.50739e+07	-1.31705	1.25659e-05
P48570	vSRC_wt	vSRC_wt_5	ALDDFGVDYIELTSPVASEQSR	ALDDFGVDY(ph)IELTSPVASEQSR_3	TRUE	0.0136897	5.35667	5.45732911925349	6.43877	2.50739e+07	-1.31705	1.25659e-05
	vSRC_dead	vSRC_dead_2	ALDDFGVDYIELTSPVASEQSR	ALDDFGVDY(ph)IELTSPVASEQSR_3	TRUE	0		-Inf		2.50739e+07	-1.31705	1.25659e-05
	vSRC_dead	vSRC_dead_3	ALDDFGVDYIELTSPVASEQSR	ALDDFGVDY(ph)IELTSPVASEQSR_3	TRUE	0		-Inf		2.50739e+07	-1.31705	1.25659e-05
	vSRC_dead	vSRC_dead_4	ALDDFGVDYIELTSPVASEQSR	ALDDFGVDY(ph)IELTSPVASEQSR_3	TRUE	0		-Inf		2.50739e+07	-1.31705	1.25659e-05
	vSRC_dead	vSRC_dead_5	ALDDFGVDYIELTSPVASEQSR	ALDDFGVDY(ph)IELTSPVASEQSR_3	TRUE	0		-Inf		2.50739e+07	-1.31705	1.25659e-05
P48570	EPHB1_wt	EPHB1_wt_2	ALDDFGVDYIELTSPVASEQSR	ALDDFGVDY(ph)IELTSPVASEQSR_3	TRUE	0.447677	6.87146	6.95107393603367	6.45982	2.50739e+07	-1.31705	1.25659e-05
P48570	EPHB1_wt	EPHB1_wt_3	ALDDFGVDYIELTSPVASEQSR	ALDDFGVDY(ph)IELTSPVASEQSR_3	TRUE	0.236628	6.59431	6.61952457802387	6.51422	2.50739e+07	-1.31705	1.25659e-05
P48570	EPHB1_wt	EPHB1_wt_4	ALDDFGVDYIELTSPVASEQSR	ALDDFGVDY(ph)IELTSPVASEQSR_3	TRUE	0.199595	6.46748	6.52294179731095	6.48397	2.50739e+07	-1.31705	1.25659e-05
P48570	EPHB1_wt	EPHB1_wt_5	ALDDFGVDYIELTSPVASEQSR	ALDDFGVDY(ph)IELTSPVASEQSR_3	TRUE	0.331529	6.72814	6.8166765413831	6.4509	2.50739e+07	-1.31705	1.25659e-05
	EPHB1_dead	EPHB1_dead_2	ALDDFGVDYIELTSPVASEQSR	ALDDFGVDY(ph)IELTSPVASEQSR_3	TRUE	0		-Inf		2.50739e+07	-1.31705	1.25659e-05
	EPHB1_dead	EPHB1_dead_3	ALDDFGVDYIELTSPVASEQSR	ALDDFGVDY(ph)IELTSPVASEQSR_3	TRUE	0		-Inf		2.50739e+07	-1.31705	1.25659e-05
	EPHB1_dead	EPHB1_dead_4	ALDDFGVDYIELTSPVASEQSR	ALDDFGVDY(ph)IELTSPVASEQSR_3	TRUE	0		-Inf		2.50739e+07	-1.31705	1.25659e-05
	EPHB1_dead	EPHB1_dead_5	ALDDFGVDYIELTSPVASEQSR	ALDDFGVDY(ph)IELTSPVASEQSR_3	TRUE	0		-Inf		2.50739e+07	-1.31705	1.25659e-05
	LP_wt	LP_wt_2	ALDDFGVDYIELTSPVASEQSR	ALDDFGVDY(ph)IELTSPVASEQSR_3	TRUE	0		-Inf		2.50739e+07	-1.31705	1.25659e-05
	LP_wt	LP_wt_3	ALDDFGVDYIELTSPVASEQSR	ALDDFGVDY(ph)IELTSPVASEQSR_3	TRUE	0		-Inf		2.50739e+07	-1.31705	1.25659e-05
	LP_wt	LP_wt_4	ALDDFGVDYIELTSPVASEQSR	ALDDFGVDY(ph)IELTSPVASEQSR_3	TRUE	0		-Inf		2.50739e+07	-1.31705	1.25659e-05
	LP_wt	LP_wt_5	ALDDFGVDYIELTSPVASEQSR	ALDDFGVDY(ph)IELTSPVASEQSR_3	TRUE	0		-Inf		2.50739e+07	-1.31705	1.25659e-05
P48570	vSRC_wt	vSRC_wt_2	ALDDFGVDYIELTSPVASEQSR	ALDDFGVDYIELTSPVASEQSR_3	FALSE	0.976663	7.2439	7.38066852824269	6.40266	2.50739e+07	-1.31705	1.25659e-05
P48570	vSRC_wt	vSRC_wt_3	ALDDFGVDYIELTSPVASEQSR	ALDDFGVDYIELTSPVASEQSR_3	FALSE	0.98062	7.30644	7.38582763871857	6.46005	2.50739e+07	-1.31705	1.25659e-05
P48570	vSRC_wt	vSRC_wt_4	ALDDFGVDYIELTSPVASEQSR	ALDDFGVDYIELTSPVASEQSR_3	FALSE	0.987565	7.31627	7.42882509992962	6.42688	2.50739e+07	-1.31705	1.25659e-05
P48570	vSRC_wt	vSRC_wt_5	ALDDFGVDYIELTSPVASEQSR	ALDDFGVDYIELTSPVASEQSR_3	FALSE	0.98631	7.33389	7.43455141946726	6.43877	2.50739e+07	-1.31705	1.25659e-05
P48570	vSRC_dead	vSRC_dead_2	ALDDFGVDYIELTSPVASEQSR	ALDDFGVDYIELTSPVASEQSR_3	FALSE	1	7.42583	7.39674510287872	6.56852	2.50739e+07	-1.31705	1.25659e-05
P48570	vSRC_dead	vSRC_dead_3	ALDDFGVDYIELTSPVASEQSR	ALDDFGVDYIELTSPVASEQSR_3	FALSE	1	7.45483	7.40334835646108	6.59092	2.50739e+07	-1.31705	1.25659e-05
P48570	vSRC_dead	vSRC_dead_4	ALDDFGVDYIELTSPVASEQSR	ALDDFGVDYIELTSPVASEQSR_3	FALSE	1	7.42257	7.4105423743117	6.55146	2.50739e+07	-1.31705	1.25659e-05
P48570	vSRC_dead	vSRC_dead_5	ALDDFGVDYIELTSPVASEQSR	ALDDFGVDYIELTSPVASEQSR_3	FALSE	1	7.42746	7.43094201351201	6.53595	2.50739e+07	-1.31705	1.25659e-05
P48570	EPHB1_wt	EPHB1_wt_2	ALDDFGVDYIELTSPVASEQSR	ALDDFGVDYIELTSPVASEQSR_3	FALSE	0.552323	7.08229	7.16190295756551	6.45982	2.50739e+07	-1.31705	1.25659e-05
P48570	EPHB1_wt	EPHB1_wt_3	ALDDFGVDYIELTSPVASEQSR	ALDDFGVDYIELTSPVASEQSR_3	FALSE	0.763372	7.22258	7.24779652765594	6.51422	2.50739e+07	-1.31705	1.25659e-05
P48570	EPHB1_wt	EPHB1_wt_4	ALDDFGVDYIELTSPVASEQSR	ALDDFGVDYIELTSPVASEQSR_3	FALSE	0.800405	7.19024	7.24570315124136	6.48397	2.50739e+07	-1.31705	1.25659e-05
P48570	EPHB1_wt	EPHB1_wt_5	ALDDFGVDYIELTSPVASEQSR	ALDDFGVDYIELTSPVASEQSR_3	FALSE	0.668471	7.1523	7.24083831799831	6.4509	2.50739e+07	-1.31705	1.25659e-05
P48570	EPHB1_dead	EPHB1_dead_2	ALDDFGVDYIELTSPVASEQSR	ALDDFGVDYIELTSPVASEQSR_3	FALSE	1	7.4555	7.41359342821123	6.58133	2.50739e+07	-1.31705	1.25659e-05
P48570	EPHB1_dead	EPHB1_dead_3	ALDDFGVDYIELTSPVASEQSR	ALDDFGVDYIELTSPVASEQSR_3	FALSE	1	7.46084	7.39694367789129	6.60333	2.50739e+07	-1.31705	1.25659e-05
P48570	EPHB1_dead	EPHB1_dead_4	ALDDFGVDYIELTSPVASEQSR	ALDDFGVDYIELTSPVASEQSR_3	FALSE	1	7.45209	7.42118437517883	6.57033	2.50739e+07	-1.31705	1.25659e-05
P48570	EPHB1_dead	EPHB1_dead_5	ALDDFGVDYIELTSPVASEQSR	ALDDFGVDYIELTSPVASEQSR_3	FALSE	1	7.44912	7.42009917407165	6.56845	2.50739e+07	-1.31705	1.25659e-05
P48570	LP_wt	LP_wt_2	ALDDFGVDYIELTSPVASEQSR	ALDDFGVDYIELTSPVASEQSR_3	FALSE	1	7.48716	7.35701141722797	6.66958	2.50739e+07	-1.31705	1.25659e-05
P48570	LP_wt	LP_wt_3	ALDDFGVDYIELTSPVASEQSR	ALDDFGVDYIELTSPVASEQSR_3	FALSE	1	7.53071	7.34193702987003	6.7282	2.50739e+07	-1.31705	1.25659e-05
P48570	LP_wt	LP_wt_4	ALDDFGVDYIELTSPVASEQSR	ALDDFGVDYIELTSPVASEQSR_3	FALSE	1	7.48531	7.38817384874331	6.63657	2.50739e+07	-1.31705	1.25659e-05
P48570	LP_wt	LP_wt_5	ALDDFGVDYIELTSPVASEQSR	ALDDFGVDYIELTSPVASEQSR_3	FALSE	1	7.52259	7.38293842851327	6.67909	2.50739e+07	-1.31705	1.25659e-05
P04147	vSRC_wt	vSRC_wt_2	NQQIVAGKPLYVAIAQR	NQQIVAGKPLY(ph)VAIAQR_3	TRUE	0.108867	7.25745	7.26514738464594	6.61391	1.55677e+07	-0.0763971	1.29681e-05
P04147	vSRC_wt	vSRC_wt_3	NQQIVAGKPLYVAIAQR	NQQIVAGKPLY(ph)VAIAQR_3	TRUE	0.116291	7.29861	7.32677397828542	6.59344	1.55677e+07	-0.0763971	1.29681e-05
P04147	vSRC_wt	vSRC_wt_4	NQQIVAGKPLYVAIAQR	NQQIVAGKPLY(ph)VAIAQR_3	TRUE	0.0917782	7.20056	7.22457947177605	6.59759	1.55677e+07	-0.0763971	1.29681e-05
P04147	vSRC_wt	vSRC_wt_5	NQQIVAGKPLYVAIAQR	NQQIVAGKPLY(ph)VAIAQR_3	TRUE	0.0773186	7.2096	7.24447156948889	6.58674	1.55677e+07	-0.0763971	1.29681e-05
	vSRC_dead	vSRC_dead_2	NQQIVAGKPLYVAIAQR	NQQIVAGKPLY(ph)VAIAQR_3	TRUE	0		-Inf		1.55677e+07	-0.0763971	1.29681e-05
	vSRC_dead	vSRC_dead_3	NQQIVAGKPLYVAIAQR	NQQIVAGKPLY(ph)VAIAQR_3	TRUE	0		-Inf		1.55677e+07	-0.0763971	1.29681e-05
	vSRC_dead	vSRC_dead_4	NQQIVAGKPLYVAIAQR	NQQIVAGKPLY(ph)VAIAQR_3	TRUE	0		-Inf		1.55677e+07	-0.0763971	1.29681e-05
	vSRC_dead	vSRC_dead_5	NQQIVAGKPLYVAIAQR	NQQIVAGKPLY(ph)VAIAQR_3	TRUE	0		-Inf		1.55677e+07	-0.0763971	1.29681e-05
P04147	EPHB1_wt	EPHB1_wt_2	NQQIVAGKPLYVAIAQR	NQQIVAGKPLY(ph)VAIAQR_3	TRUE	0.512363	8.05498	8.06219432000921	6.61439	1.55677e+07	-0.0763971	1.29681e-05
P04147	EPHB1_wt	EPHB1_wt_3	NQQIVAGKPLYVAIAQR	NQQIVAGKPLY(ph)VAIAQR_3	TRUE	0.379793	7.82641	7.83591306860855	6.61211	1.55677e+07	-0.0763971	1.29681e-05
P04147	EPHB1_wt	EPHB1_wt_4	NQQIVAGKPLYVAIAQR	NQQIVAGKPLY(ph)VAIAQR_3	TRUE	0.310284	7.78982	7.79947709324922	6.61195	1.55677e+07	-0.0763971	1.29681e-05
P04147	EPHB1_wt	EPHB1_wt_5	NQQIVAGKPLYVAIAQR	NQQIVAGKPLY(ph)VAIAQR_3	TRUE	0.409398	7.92712	7.9262428754907	6.62249	1.55677e+07	-0.0763971	1.29681e-05
	EPHB1_dead	EPHB1_dead_2	NQQIVAGKPLYVAIAQR	NQQIVAGKPLY(ph)VAIAQR_3	TRUE	0		-Inf		1.55677e+07	-0.0763971	1.29681e-05
P04147	EPHB1_dead	EPHB1_dead_3	NQQIVAGKPLYVAIAQR	NQQIVAGKPLY(ph)VAIAQR_3	TRUE	9.09398e-05	4.30815	4.27765760505701	6.6521	1.55677e+07	-0.0763971	1.29681e-05
	EPHB1_dead	EPHB1_dead_4	NQQIVAGKPLYVAIAQR	NQQIVAGKPLY(ph)VAIAQR_3	TRUE	0		-Inf		1.55677e+07	-0.0763971	1.29681e-05
P04147	EPHB1_dead	EPHB1_dead_5	NQQIVAGKPLYVAIAQR	NQQIVAGKPLY(ph)VAIAQR_3	TRUE	0.000209438	4.66402	4.65946334326303	6.62616	1.55677e+07	-0.0763971	1.29681e-05
	LP_wt	LP_wt_2	NQQIVAGKPLYVAIAQR	NQQIVAGKPLY(ph)VAIAQR_3	TRUE	0		-Inf		1.55677e+07	-0.0763971	1.29681e-05
	LP_wt	LP_wt_3	NQQIVAGKPLYVAIAQR	NQQIVAGKPLY(ph)VAIAQR_3	TRUE	0		-Inf		1.55677e+07	-0.0763971	1.29681e-05
	LP_wt	LP_wt_4	NQQIVAGKPLYVAIAQR	NQQIVAGKPLY(ph)VAIAQR_3	TRUE	0		-Inf		1.55677e+07	-0.0763971	1.29681e-05
	LP_wt	LP_wt_5	NQQIVAGKPLYVAIAQR	NQQIVAGKPLY(ph)VAIAQR_3	TRUE	0		-Inf		1.55677e+07	-0.0763971	1.29681e-05
P04147	vSRC_wt	vSRC_wt_2	NQQIVAGKPLYVAIAQR	NQQIVAGKPLYVAIAQR_3	FALSE	0.891133	7.05358	7.06127220068985	6.61391	1.55677e+07	-0.0763971	1.29681e-05
P04147	vSRC_wt	vSRC_wt_3	NQQIVAGKPLYVAIAQR	NQQIVAGKPLYVAIAQR_3	FALSE	0.883709	7.06245	7.09061357401792	6.59344	1.55677e+07	-0.0763971	1.29681e-05
P04147	vSRC_wt	vSRC_wt_4	NQQIVAGKPLYVAIAQR	NQQIVAGKPLYVAIAQR_3	FALSE	0.908222	7.07909	7.10310884018453	6.59759	1.55677e+07	-0.0763971	1.29681e-05
P04147	vSRC_wt	vSRC_wt_5	NQQIVAGKPLYVAIAQR	NQQIVAGKPLYVAIAQR_3	FALSE	0.922681	7.16945	7.20431595576131	6.58674	1.55677e+07	-0.0763971	1.29681e-05
P04147	vSRC_dead	vSRC_dead_2	NQQIVAGKPLYVAIAQR	NQQIVAGKPLYVAIAQR_3	FALSE	1	7.18717	7.18707052825904	6.62171	1.55677e+07	-0.0763971	1.29681e-05
P04147	vSRC_dead	vSRC_dead_3	NQQIVAGKPLYVAIAQR	NQQIVAGKPLYVAIAQR_3	FALSE	1	7.22491	7.20214456769583	6.64437	1.55677e+07	-0.0763971	1.29681e-05
P04147	vSRC_dead	vSRC_dead_4	NQQIVAGKPLYVAIAQR	NQQIVAGKPLYVAIAQR_3	FALSE	1	7.22292	7.21707079603814	6.62746	1.55677e+07	-0.0763971	1.29681e-05
P04147	vSRC_dead	vSRC_dead_5	NQQIVAGKPLYVAIAQR	NQQIVAGKPLYVAIAQR_3	FALSE	1	7.22856	7.2075302760662	6.64264	1.55677e+07	-0.0763971	1.29681e-05
P04147	EPHB1_wt	EPHB1_wt_2	NQQIVAGKPLYVAIAQR	NQQIVAGKPLYVAIAQR_3	FALSE	0.487637	6.91657	6.92379049344172	6.61439	1.55677e+07	-0.0763971	1.29681e-05
P04147	EPHB1_wt	EPHB1_wt_3	NQQIVAGKPLYVAIAQR	NQQIVAGKPLYVAIAQR_3	FALSE	0.620207	6.92248	6.93197948065449	6.61211	1.55677e+07	-0.0763971	1.29681e-05
P04147	EPHB1_wt	EPHB1_wt_4	NQQIVAGKPLYVAIAQR	NQQIVAGKPLYVAIAQR_3	FALSE	0.689716	7.01981	7.0294637756297	6.61195	1.55677e+07	-0.0763971	1.29681e-05
P04147	EPHB1_wt	EPHB1_wt_5	NQQIVAGKPLYVAIAQR	NQQIVAGKPLYVAIAQR_3	FALSE	0.590602	6.96935	6.96846835770568	6.62249	1.55677e+07	-0.0763971	1.29681e-05
P04147	EPHB1_dead	EPHB1_dead_2	NQQIVAGKPLYVAIAQR	NQQIVAGKPLYVAIAQR_3	FALSE	1	7.19712	7.18162469640768	6.6371	1.55677e+07	-0.0763971	1.29681e-05
P04147	EPHB1_dead	EPHB1_dead_3	NQQIVAGKPLYVAIAQR	NQQIVAGKPLYVAIAQR_3	FALSE	0.999909	7.23243	7.20194106174122	6.6521	1.55677e+07	-0.0763971	1.29681e-05
P04147	EPHB1_dead	EPHB1_dead_4	NQQIVAGKPLYVAIAQR	NQQIVAGKPLYVAIAQR_3	FALSE	1	7.18999	7.19923338672665	6.61236	1.55677e+07	-0.0763971	1.29681e-05
P04147	EPHB1_dead	EPHB1_dead_5	NQQIVAGKPLYVAIAQR	NQQIVAGKPLYVAIAQR_3	FALSE	0.999791	7.22595	7.22139426797362	6.62616	1.55677e+07	-0.0763971	1.29681e-05
P04147	LP_wt	LP_wt_2	NQQIVAGKPLYVAIAQR	NQQIVAGKPLYVAIAQR_3	FALSE	1	7.20615	7.20428931890807	6.62347	1.55677e+07	-0.0763971	1.29681e-05
P04147	LP_wt	LP_wt_3	NQQIVAGKPLYVAIAQR	NQQIVAGKPLYVAIAQR_3	FALSE	1	7.23084	7.18041890016883	6.67203	1.55677e+07	-0.0763971	1.29681e-05
P04147	LP_wt	LP_wt_4	NQQIVAGKPLYVAIAQR	NQQIVAGKPLYVAIAQR_3	FALSE	1	7.15806	7.15648590378589	6.62318	1.55677e+07	-0.0763971	1.29681e-05
P04147	LP_wt	LP_wt_5	NQQIVAGKPLYVAIAQR	NQQIVAGKPLYVAIAQR_3	FALSE	1	7.27567	7.253380469203	6.64389	1.55677e+07	-0.0763971	1.29681e-05
P47035	vSRC_wt	vSRC_wt_2	VETKPATQASSFPVVGGSPSVATK	VETKPATQASSFPVVGGS(ph)PSVATK_3	TRUE	0.612196	6.65124	6.84363994531124	5.96058	2.34625e+06	-0.215008	1.69819e-05
P47035	vSRC_wt	vSRC_wt_3	VETKPATQASSFPVVGGSPSVATK	VETKPATQASSFPVVGGS(ph)PSVATK_3	TRUE	0.741139	6.66427	6.86795907596085	5.9493	2.34625e+06	-0.215008	1.69819e-05
P47035	vSRC_wt	vSRC_wt_4	VETKPATQASSFPVVGGSPSVATK	VETKPATQASSFPVVGGS(ph)PSVATK_3	TRUE	0.582714	6.63941	6.85980646439195	5.93259	2.34625e+06	-0.215008	1.69819e-05
P47035	vSRC_wt	vSRC_wt_5	VETKPATQASSFPVVGGSPSVATK	VETKPATQASSFPVVGGS(ph)PSVATK_3	TRUE	0.73313	6.63754	6.85673487200261	5.93379	2.34625e+06	-0.215008	1.69819e-05
P47035	vSRC_dead	vSRC_dead_2	VETKPATQASSFPVVGGSPSVATK	VETKPATQASSFPVVGGS(ph)PSVATK_3	TRUE	0.074816	6.05017	5.96586811125388	6.23729	2.34625e+06	-0.215008	1.69819e-05
P47035	vSRC_dead	vSRC_dead_3	VETKPATQASSFPVVGGSPSVATK	VETKPATQASSFPVVGGS(ph)PSVATK_3	TRUE	0.0887778	6.10835	6.02960947566952	6.23172	2.34625e+06	-0.215008	1.69819e-05
P47035	vSRC_dead	vSRC_dead_4	VETKPATQASSFPVVGGSPSVATK	VETKPATQASSFPVVGGS(ph)PSVATK_3	TRUE	0.0994551	6.12893	6.06311842063715	6.2188	2.34625e+06	-0.215008	1.69819e-05
P47035	vSRC_dead	vSRC_dead_5	VETKPATQASSFPVVGGSPSVATK	VETKPATQASSFPVVGGS(ph)PSVATK_3	TRUE	0.122901	6.09653	6.03422830303975	6.21529	2.34625e+06	-0.215008	1.69819e-05
P47035	EPHB1_wt	EPHB1_wt_2	VETKPATQASSFPVVGGSPSVATK	VETKPATQASSFPVVGGS(ph)PSVATK_3	TRUE	0.0685277	5.87685	5.90173272301675	6.1281	2.34625e+06	-0.215008	1.69819e-05
P47035	EPHB1_wt	EPHB1_wt_3	VETKPATQASSFPVVGGSPSVATK	VETKPATQASSFPVVGGS(ph)PSVATK_3	TRUE	0.0689131	5.89414	5.8982742551999	6.14885	2.34625e+06	-0.215008	1.69819e-05
P47035	EPHB1_wt	EPHB1_wt_4	VETKPATQASSFPVVGGSPSVATK	VETKPATQASSFPVVGGS(ph)PSVATK_3	TRUE	0.0686768	5.8933	5.93994136995293	6.10634	2.34625e+06	-0.215008	1.69819e-05
P47035	EPHB1_wt	EPHB1_wt_5	VETKPATQASSFPVVGGSPSVATK	VETKPATQASSFPVVGGS(ph)PSVATK_3	TRUE	0.0873462	5.87398	5.89209475103182	6.13487	2.34625e+06	-0.215008	1.69819e-05
P47035	EPHB1_dead	EPHB1_dead_2	VETKPATQASSFPVVGGSPSVATK	VETKPATQASSFPVVGGS(ph)PSVATK_3	TRUE	0.0486881	5.83363	5.74149492870121	6.24512	2.34625e+06	-0.215008	1.69819e-05
P47035	EPHB1_dead	EPHB1_dead_3	VETKPATQASSFPVVGGSPSVATK	VETKPATQASSFPVVGGS(ph)PSVATK_3	TRUE	0.0393999	5.7885	5.68600082277364	6.25549	2.34625e+06	-0.215008	1.69819e-05
P47035	EPHB1_dead	EPHB1_dead_4	VETKPATQASSFPVVGGSPSVATK	VETKPATQASSFPVVGGS(ph)PSVATK_3	TRUE	0.0574773	5.788	5.72591476462555	6.21507	2.34625e+06	-0.215008	1.69819e-05
P47035	EPHB1_dead	EPHB1_dead_5	VETKPATQASSFPVVGGSPSVATK	VETKPATQASSFPVVGGS(ph)PSVATK_3	TRUE	0.0583352	5.83952	5.75516065099934	6.23734	2.34625e+06	-0.215008	1.69819e-05
P47035	LP_wt	LP_wt_2	VETKPATQASSFPVVGGSPSVATK	VETKPATQASSFPVVGGS(ph)PSVATK_3	TRUE	0.0849993	6.11193	6.02622689161185	6.23869	2.34625e+06	-0.215008	1.69819e-05
P47035	LP_wt	LP_wt_3	VETKPATQASSFPVVGGSPSVATK	VETKPATQASSFPVVGGS(ph)PSVATK_3	TRUE	0.0840086	6.03809	5.94226794988399	6.2488	2.34625e+06	-0.215008	1.69819e-05
P47035	LP_wt	LP_wt_4	VETKPATQASSFPVVGGSPSVATK	VETKPATQASSFPVVGGS(ph)PSVATK_3	TRUE	0.0972409	6.01584	5.95021767487858	6.2186	2.34625e+06	-0.215008	1.69819e-05
P47035	LP_wt	LP_wt_5	VETKPATQASSFPVVGGSPSVATK	VETKPATQASSFPVVGGS(ph)PSVATK_3	TRUE	0.0903816	6.06423	5.97079289616611	6.24642	2.34625e+06	-0.215008	1.69819e-05
P47035	vSRC_wt	vSRC_wt_2	VETKPATQASSFPVVGGSPSVATK	VETKPATQASSFPVVGGSPSVATK_3	FALSE	0.387804	5.78542	5.97781642506692	5.96058	2.34625e+06	-0.215008	1.69819e-05
P47035	vSRC_wt	vSRC_wt_3	VETKPATQASSFPVVGGSPSVATK	VETKPATQASSFPVVGGSPSVATK_3	FALSE	0.258861	5.53989	5.74358040013471	5.9493	2.34625e+06	-0.215008	1.69819e-05
P47035	vSRC_wt	vSRC_wt_4	VETKPATQASSFPVVGGSPSVATK	VETKPATQASSFPVVGGSPSVATK_3	FALSE	0.417286	5.82685	6.04723916926472	5.93259	2.34625e+06	-0.215008	1.69819e-05
P47035	vSRC_wt	vSRC_wt_5	VETKPATQASSFPVVGGSPSVATK	VETKPATQASSFPVVGGSPSVATK_3	FALSE	0.26687	5.53111	5.75030783374181	5.93379	2.34625e+06	-0.215008	1.69819e-05
P47035	vSRC_dead	vSRC_dead_2	VETKPATQASSFPVVGGSPSVATK	VETKPATQASSFPVVGGSPSVATK_3	FALSE	0.925184	6.47486	6.39055572435742	6.23729	2.34625e+06	-0.215008	1.69819e-05
P47035	vSRC_dead	vSRC_dead_3	VETKPATQASSFPVVGGSPSVATK	VETKPATQASSFPVVGGSPSVATK_3	FALSE	0.911222	6.45212	6.37338336170244	6.23172	2.34625e+06	-0.215008	1.69819e-05
P47035	vSRC_dead	vSRC_dead_4	VETKPATQASSFPVVGGSPSVATK	VETKPATQASSFPVVGGSPSVATK_3	FALSE	0.900545	6.41826	6.35245112721877	6.2188	2.34625e+06	-0.215008	1.69819e-05
P47035	vSRC_dead	vSRC_dead_5	VETKPATQASSFPVVGGSPSVATK	VETKPATQASSFPVVGGSPSVATK_3	FALSE	0.877099	6.28248	6.22017652356549	6.21529	2.34625e+06	-0.215008	1.69819e-05
P47035	EPHB1_wt	EPHB1_wt_2	VETKPATQASSFPVVGGSPSVATK	VETKPATQASSFPVVGGSPSVATK_3	FALSE	0.931472	6.34261	6.3674904951976	6.1281	2.34625e+06	-0.215008	1.69819e-05
P47035	EPHB1_wt	EPHB1_wt_3	VETKPATQASSFPVVGGSPSVATK	VETKPATQASSFPVVGGSPSVATK_3	FALSE	0.931087	6.35728	6.36141680932059	6.14885	2.34625e+06	-0.215008	1.69819e-05
P47035	EPHB1_wt	EPHB1_wt_4	VETKPATQASSFPVVGGSPSVATK	VETKPATQASSFPVVGGSPSVATK_3	FALSE	0.931323	6.35804	6.40468592141295	6.10634	2.34625e+06	-0.215008	1.69819e-05
P47035	EPHB1_wt	EPHB1_wt_5	VETKPATQASSFPVVGGSPSVATK	VETKPATQASSFPVVGGSPSVATK_3	FALSE	0.912654	6.2255	6.24361098873998	6.13487	2.34625e+06	-0.215008	1.69819e-05
P47035	EPHB1_dead	EPHB1_dead_2	VETKPATQASSFPVVGGSPSVATK	VETKPATQASSFPVVGGSPSVATK_3	FALSE	0.951312	6.45698	6.36484958817623	6.24512	2.34625e+06	-0.215008	1.69819e-05
P47035	EPHB1_dead	EPHB1_dead_3	VETKPATQASSFPVVGGSPSVATK	VETKPATQASSFPVVGGSPSVATK_3	FALSE	0.9606	6.50801	6.40550280213092	6.25549	2.34625e+06	-0.215008	1.69819e-05
P47035	EPHB1_dead	EPHB1_dead_4	VETKPATQASSFPVVGGSPSVATK	VETKPATQASSFPVVGGSPSVATK_3	FALSE	0.942523	6.33525	6.2731644729269	6.21507	2.34625e+06	-0.215008	1.69819e-05
P47035	EPHB1_dead	EPHB1_dead_5	VETKPATQASSFPVVGGSPSVATK	VETKPATQASSFPVVGGSPSVATK_3	FALSE	0.941665	6.37994	6.29558036813336	6.23734	2.34625e+06	-0.215008	1.69819e-05
P47035	LP_wt	LP_wt_2	VETKPATQASSFPVVGGSPSVATK	VETKPATQASSFPVVGGSPSVATK_3	FALSE	0.915001	6.47639	6.39068699793556	6.23869	2.34625e+06	-0.215008	1.69819e-05
P47035	LP_wt	LP_wt_3	VETKPATQASSFPVVGGSPSVATK	VETKPATQASSFPVVGGSPSVATK_3	FALSE	0.915991	6.40811	6.31228987048959	6.2488	2.34625e+06	-0.215008	1.69819e-05
P47035	LP_wt	LP_wt_4	VETKPATQASSFPVVGGSPSVATK	VETKPATQASSFPVVGGSPSVATK_3	FALSE	0.902759	6.31601	6.2503946926806	6.2186	2.34625e+06	-0.215008	1.69819e-05
P47035	LP_wt	LP_wt_5	VETKPATQASSFPVVGGSPSVATK	VETKPATQASSFPVVGGSPSVATK_3	FALSE	0.909618	6.39946	6.30602620851799	6.24642	2.34625e+06	-0.215008	1.69819e-05
Q12489	vSRC_wt	vSRC_wt_2	(ac)SAQDYYGNSASK	(ac)S(ph)AQDYYGNSASK_2	TRUE	0.354794	5.57844	6.16768656193302	5.40766	457190	-0.117673	1.8368e-05
Q12489	vSRC_wt	vSRC_wt_3	(ac)SAQDYYGNSASK	(ac)S(ph)AQDYYGNSASK_2	TRUE	0.375606	5.49352	6.14628624960877	5.34414	457190	-0.117673	1.8368e-05
Q12489	vSRC_wt	vSRC_wt_4	(ac)SAQDYYGNSASK	(ac)S(ph)AQDYYGNSASK_2	TRUE	0.493224	5.61072	6.27643132919103	5.3312	457190	-0.117673	1.8368e-05
Q12489	vSRC_wt	vSRC_wt_5	(ac)SAQDYYGNSASK	(ac)S(ph)AQDYYGNSASK_2	TRUE	0.147296	5.29774	5.75113498793879	5.54352	457190	-0.117673	1.8368e-05
	vSRC_dead	vSRC_dead_2	(ac)SAQDYYGNSASK	(ac)S(ph)AQDYYGNSASK_2	TRUE	0		-Inf		457190	-0.117673	1.8368e-05
	vSRC_dead	vSRC_dead_3	(ac)SAQDYYGNSASK	(ac)S(ph)AQDYYGNSASK_2	TRUE	0		-Inf		457190	-0.117673	1.8368e-05
	vSRC_dead	vSRC_dead_4	(ac)SAQDYYGNSASK	(ac)S(ph)AQDYYGNSASK_2	TRUE	0		-Inf		457190	-0.117673	1.8368e-05
	vSRC_dead	vSRC_dead_5	(ac)SAQDYYGNSASK	(ac)S(ph)AQDYYGNSASK_2	TRUE	0		-Inf		457190	-0.117673	1.8368e-05
Q12489	EPHB1_wt	EPHB1_wt_2	(ac)SAQDYYGNSASK	(ac)S(ph)AQDYYGNSASK_2	TRUE	0.00643637	4.52211	4.34283690770161	6.17618	457190	-0.117673	1.8368e-05
Q12489	EPHB1_wt	EPHB1_wt_3	(ac)SAQDYYGNSASK	(ac)S(ph)AQDYYGNSASK_2	TRUE	0.011619	4.82046	4.63137800699228	6.18599	457190	-0.117673	1.8368e-05
	EPHB1_wt	EPHB1_wt_4	(ac)SAQDYYGNSASK	(ac)S(ph)AQDYYGNSASK_2	TRUE	0		-Inf		457190	-0.117673	1.8368e-05
	EPHB1_wt	EPHB1_wt_5	(ac)SAQDYYGNSASK	(ac)S(ph)AQDYYGNSASK_2	TRUE	0		-Inf		457190	-0.117673	1.8368e-05
Q12489	EPHB1_dead	EPHB1_dead_2	(ac)SAQDYYGNSASK	(ac)S(ph)AQDYYGNSASK_2	TRUE	0.0191055	5.14445	4.81459723804469	6.32677	457190	-0.117673	1.8368e-05
Q12489	EPHB1_dead	EPHB1_dead_3	(ac)SAQDYYGNSASK	(ac)S(ph)AQDYYGNSASK_2	TRUE	0.0183235	5.09805	4.87807093886209	6.21689	457190	-0.117673	1.8368e-05
	EPHB1_dead	EPHB1_dead_4	(ac)SAQDYYGNSASK	(ac)S(ph)AQDYYGNSASK_2	TRUE	0		-Inf		457190	-0.117673	1.8368e-05
	EPHB1_dead	EPHB1_dead_5	(ac)SAQDYYGNSASK	(ac)S(ph)AQDYYGNSASK_2	TRUE	0		-Inf		457190	-0.117673	1.8368e-05
	LP_wt	LP_wt_2	(ac)SAQDYYGNSASK	(ac)S(ph)AQDYYGNSASK_2	TRUE	0		-Inf		457190	-0.117673	1.8368e-05
	LP_wt	LP_wt_3	(ac)SAQDYYGNSASK	(ac)S(ph)AQDYYGNSASK_2	TRUE	0		-Inf		457190	-0.117673	1.8368e-05
	LP_wt	LP_wt_4	(ac)SAQDYYGNSASK	(ac)S(ph)AQDYYGNSASK_2	TRUE	0		-Inf		457190	-0.117673	1.8368e-05
	LP_wt	LP_wt_5	(ac)SAQDYYGNSASK	(ac)S(ph)AQDYYGNSASK_2	TRUE	0		-Inf		457190	-0.117673	1.8368e-05
Q12489	vSRC_wt	vSRC_wt_2	(ac)SAQDYYGNSASK	(ac)SAQDYYGNSASK_2	FALSE	0.645206	4.90883	5.49808414565854	5.40766	457190	-0.117673	1.8368e-05
Q12489	vSRC_wt	vSRC_wt_3	(ac)SAQDYYGNSASK	(ac)SAQDYYGNSASK_2	FALSE	0.624394	4.78492	5.4376885804842	5.34414	457190	-0.117673	1.8368e-05
Q12489	vSRC_wt	vSRC_wt_4	(ac)SAQDYYGNSASK	(ac)SAQDYYGNSASK_2	FALSE	0.506776	4.69317	5.35887813739249	5.3312	457190	-0.117673	1.8368e-05
Q12489	vSRC_wt	vSRC_wt_5	(ac)SAQDYYGNSASK	(ac)SAQDYYGNSASK_2	FALSE	0.852704	5.13102	5.58441685273683	5.54352	457190	-0.117673	1.8368e-05
Q12489	vSRC_dead	vSRC_dead_2	(ac)SAQDYYGNSASK	(ac)SAQDYYGNSASK_2	FALSE	1	5.99223	5.62538548368684	6.36375	457190	-0.117673	1.8368e-05
Q12489	vSRC_dead	vSRC_dead_3	(ac)SAQDYYGNSASK	(ac)SAQDYYGNSASK_2	FALSE	1	6.12901	5.72502312782763	6.4009	457190	-0.117673	1.8368e-05
Q12489	vSRC_dead	vSRC_dead_4	(ac)SAQDYYGNSASK	(ac)SAQDYYGNSASK_2	FALSE	1	6.07145	5.66927850052543	6.39908	457190	-0.117673	1.8368e-05
Q12489	vSRC_dead	vSRC_dead_5	(ac)SAQDYYGNSASK	(ac)SAQDYYGNSASK_2	FALSE	1	6.11275	5.70720837804909	6.40245	457190	-0.117673	1.8368e-05
Q12489	EPHB1_wt	EPHB1_wt_2	(ac)SAQDYYGNSASK	(ac)SAQDYYGNSASK_2	FALSE	0.993564	5.78134	5.6020673930127	6.17618	457190	-0.117673	1.8368e-05
Q12489	EPHB1_wt	EPHB1_wt_3	(ac)SAQDYYGNSASK	(ac)SAQDYYGNSASK_2	FALSE	0.988381	5.82089	5.63181051863016	6.18599	457190	-0.117673	1.8368e-05
Q12489	EPHB1_wt	EPHB1_wt_4	(ac)SAQDYYGNSASK	(ac)SAQDYYGNSASK_2	FALSE	1	5.81755	5.66349859790602	6.15096	457190	-0.117673	1.8368e-05
Q12489	EPHB1_wt	EPHB1_wt_5	(ac)SAQDYYGNSASK	(ac)SAQDYYGNSASK_2	FALSE	1	5.8073	5.66844219342839	6.13576	457190	-0.117673	1.8368e-05
Q12489	EPHB1_dead	EPHB1_dead_2	(ac)SAQDYYGNSASK	(ac)SAQDYYGNSASK_2	FALSE	0.980895	5.92559	5.59573756873374	6.32677	457190	-0.117673	1.8368e-05
Q12489	EPHB1_dead	EPHB1_dead_3	(ac)SAQDYYGNSASK	(ac)SAQDYYGNSASK_2	FALSE	0.981676	5.89768	5.67770654046767	6.21689	457190	-0.117673	1.8368e-05
Q12489	EPHB1_dead	EPHB1_dead_4	(ac)SAQDYYGNSASK	(ac)SAQDYYGNSASK_2	FALSE	1	5.93883	5.66784421397974	6.26789	457190	-0.117673	1.8368e-05
Q12489	EPHB1_dead	EPHB1_dead_5	(ac)SAQDYYGNSASK	(ac)SAQDYYGNSASK_2	FALSE	1	5.88626	5.66418849029743	6.21898	457190	-0.117673	1.8368e-05
Q12489	LP_wt	LP_wt_2	(ac)SAQDYYGNSASK	(ac)SAQDYYGNSASK_2	FALSE	1	5.86589	5.65849182510129	6.2043	457190	-0.117673	1.8368e-05
Q12489	LP_wt	LP_wt_3	(ac)SAQDYYGNSASK	(ac)SAQDYYGNSASK_2	FALSE	1	5.84593	5.70566051001714	6.13718	457190	-0.117673	1.8368e-05
Q12489	LP_wt	LP_wt_4	(ac)SAQDYYGNSASK	(ac)SAQDYYGNSASK_2	FALSE	1	5.84422	5.64170927887558	6.19942	457190	-0.117673	1.8368e-05
Q12489	LP_wt	LP_wt_5	(ac)SAQDYYGNSASK	(ac)SAQDYYGNSASK_2	FALSE	1	5.7464	5.61073979121795	6.13257	457190	-0.117673	1.8368e-05
P39954	vSRC_wt	vSRC_wt_2	FDNLYGCR	FDNLY(ph)GCR_2	TRUE	0.229281	7.77777	7.75744352429026	7.09109	8.66259e+07	-0.343877	1.8368e-05
P39954	vSRC_wt	vSRC_wt_3	FDNLYGCR	FDNLY(ph)GCR_2	TRUE	0.217815	7.75642	7.75273146982413	7.07445	8.66259e+07	-0.343877	1.8368e-05
P39954	vSRC_wt	vSRC_wt_4	FDNLYGCR	FDNLY(ph)GCR_2	TRUE	0.184772	7.68464	7.67179594476536	7.08361	8.66259e+07	-0.343877	1.8368e-05
P39954	vSRC_wt	vSRC_wt_5	FDNLYGCR	FDNLY(ph)GCR_2	TRUE	0.207998	7.73179	7.71089410070726	7.09165	8.66259e+07	-0.343877	1.8368e-05
	vSRC_dead	vSRC_dead_2	FDNLYGCR	FDNLY(ph)GCR_2	TRUE	0		-Inf		8.66259e+07	-0.343877	1.8368e-05
	vSRC_dead	vSRC_dead_3	FDNLYGCR	FDNLY(ph)GCR_2	TRUE	0		-Inf		8.66259e+07	-0.343877	1.8368e-05
	vSRC_dead	vSRC_dead_4	FDNLYGCR	FDNLY(ph)GCR_2	TRUE	0		-Inf		8.66259e+07	-0.343877	1.8368e-05
	vSRC_dead	vSRC_dead_5	FDNLYGCR	FDNLY(ph)GCR_2	TRUE	0		-Inf		8.66259e+07	-0.343877	1.8368e-05
P39954	EPHB1_wt	EPHB1_wt_2	FDNLYGCR	FDNLY(ph)GCR_2	TRUE	0.0511458	7.03479	7.10965980635019	6.99589	8.66259e+07	-0.343877	1.8368e-05
P39954	EPHB1_wt	EPHB1_wt_3	FDNLYGCR	FDNLY(ph)GCR_2	TRUE	0.0475434	6.98408	7.0924801091884	6.96236	8.66259e+07	-0.343877	1.8368e-05
P39954	EPHB1_wt	EPHB1_wt_4	FDNLYGCR	FDNLY(ph)GCR_2	TRUE	0.0456832	6.95411	7.03896003231108	6.98591	8.66259e+07	-0.343877	1.8368e-05
P39954	EPHB1_wt	EPHB1_wt_5	FDNLYGCR	FDNLY(ph)GCR_2	TRUE	0.051752	7.01257	7.09657898655651	6.98675	8.66259e+07	-0.343877	1.8368e-05
	EPHB1_dead	EPHB1_dead_2	FDNLYGCR	FDNLY(ph)GCR_2	TRUE	0		-Inf		8.66259e+07	-0.343877	1.8368e-05
	EPHB1_dead	EPHB1_dead_3	FDNLYGCR	FDNLY(ph)GCR_2	TRUE	0		-Inf		8.66259e+07	-0.343877	1.8368e-05
	EPHB1_dead	EPHB1_dead_4	FDNLYGCR	FDNLY(ph)GCR_2	TRUE	0		-Inf		8.66259e+07	-0.343877	1.8368e-05
	EPHB1_dead	EPHB1_dead_5	FDNLYGCR	FDNLY(ph)GCR_2	TRUE	0		-Inf		8.66259e+07	-0.343877	1.8368e-05
	LP_wt	LP_wt_2	FDNLYGCR	FDNLY(ph)GCR_2	TRUE	0		-Inf		8.66259e+07	-0.343877	1.8368e-05
	LP_wt	LP_wt_3	FDNLYGCR	FDNLY(ph)GCR_2	TRUE	0		-Inf		8.66259e+07	-0.343877	1.8368e-05
	LP_wt	LP_wt_4	FDNLYGCR	FDNLY(ph)GCR_2	TRUE	0		-Inf		8.66259e+07	-0.343877	1.8368e-05
	LP_wt	LP_wt_5	FDNLYGCR	FDNLY(ph)GCR_2	TRUE	0		-Inf		8.66259e+07	-0.343877	1.8368e-05
P39954	vSRC_wt	vSRC_wt_2	FDNLYGCR	FDNLYGCR_2	FALSE	0.770719	7.84071	7.82037603177079	7.09109	8.66259e+07	-0.343877	1.8368e-05
P39954	vSRC_wt	vSRC_wt_3	FDNLYGCR	FDNLYGCR_2	FALSE	0.782185	7.84805	7.84435763564074	7.07445	8.66259e+07	-0.343877	1.8368e-05
P39954	vSRC_wt	vSRC_wt_4	FDNLYGCR	FDNLYGCR_2	FALSE	0.815228	7.86569	7.85284268658655	7.08361	8.66259e+07	-0.343877	1.8368e-05
P39954	vSRC_wt	vSRC_wt_5	FDNLYGCR	FDNLYGCR_2	FALSE	0.792002	7.84886	7.82796519374382	7.09165	8.66259e+07	-0.343877	1.8368e-05
P39954	vSRC_dead	vSRC_dead_2	FDNLYGCR	FDNLYGCR_2	FALSE	1	7.93471	7.90621954700875	7.09926	8.66259e+07	-0.343877	1.8368e-05
P39954	vSRC_dead	vSRC_dead_3	FDNLYGCR	FDNLYGCR_2	FALSE	1	7.98099	7.94992153221801	7.10183	8.66259e+07	-0.343877	1.8368e-05
P39954	vSRC_dead	vSRC_dead_4	FDNLYGCR	FDNLYGCR_2	FALSE	1	7.94062	7.91833120799457	7.09305	8.66259e+07	-0.343877	1.8368e-05
P39954	vSRC_dead	vSRC_dead_5	FDNLYGCR	FDNLYGCR_2	FALSE	1	7.91173	7.90008421842327	7.08241	8.66259e+07	-0.343877	1.8368e-05
P39954	EPHB1_wt	EPHB1_wt_2	FDNLYGCR	FDNLYGCR_2	FALSE	0.948854	7.83958	7.91445271282835	6.99589	8.66259e+07	-0.343877	1.8368e-05
P39954	EPHB1_wt	EPHB1_wt_3	FDNLYGCR	FDNLYGCR_2	FALSE	0.952457	7.82224	7.93063899684539	6.96236	8.66259e+07	-0.343877	1.8368e-05
P39954	EPHB1_wt	EPHB1_wt_4	FDNLYGCR	FDNLYGCR_2	FALSE	0.954317	7.81045	7.89530023370685	6.98591	8.66259e+07	-0.343877	1.8368e-05
P39954	EPHB1_wt	EPHB1_wt_5	FDNLYGCR	FDNLYGCR_2	FALSE	0.948248	7.81197	7.89597705836497	6.98675	8.66259e+07	-0.343877	1.8368e-05
P39954	EPHB1_dead	EPHB1_dead_2	FDNLYGCR	FDNLYGCR_2	FALSE	1	8.00536	7.96442117906075	7.1117	8.66259e+07	-0.343877	1.8368e-05
P39954	EPHB1_dead	EPHB1_dead_3	FDNLYGCR	FDNLYGCR_2	FALSE	1	7.97424	7.95236025076662	7.09264	8.66259e+07	-0.343877	1.8368e-05
P39954	EPHB1_dead	EPHB1_dead_4	FDNLYGCR	FDNLYGCR_2	FALSE	1	7.9821	7.96762148996851	7.08524	8.66259e+07	-0.343877	1.8368e-05
P39954	EPHB1_dead	EPHB1_dead_5	FDNLYGCR	FDNLYGCR_2	FALSE	1	7.96259	7.93546985177595	7.09788	8.66259e+07	-0.343877	1.8368e-05
P39954	LP_wt	LP_wt_2	FDNLYGCR	FDNLYGCR_2	FALSE	1	7.96954	7.92808132293205	7.11222	8.66259e+07	-0.343877	1.8368e-05
P39954	LP_wt	LP_wt_3	FDNLYGCR	FDNLYGCR_2	FALSE	1	7.98156	7.9517186758985	7.1006	8.66259e+07	-0.343877	1.8368e-05
P39954	LP_wt	LP_wt_4	FDNLYGCR	FDNLYGCR_2	FALSE	1	7.99064	7.9568066869173	7.10459	8.66259e+07	-0.343877	1.8368e-05
P39954	LP_wt	LP_wt_5	FDNLYGCR	FDNLYGCR_2	FALSE	1	7.95857	7.93516110202709	7.09417	8.66259e+07	-0.343877	1.8368e-05
Q12443	vSRC_wt	vSRC_wt_2	HTTKPAESQSIPIK	HTT(ph)KPAESQSIPIK_3	TRUE	0.507561	4.80888	5.54086132777597	5.5872	6.73226e+06	-9.69165	1.8368e-05
Q12443	vSRC_wt	vSRC_wt_3	HTTKPAESQSIPIK	HTT(ph)KPAESQSIPIK_3	TRUE	0.749002	4.99632	5.74359132553019	5.5719	6.73226e+06	-9.69165	1.8368e-05
Q12443	vSRC_wt	vSRC_wt_4	HTTKPAESQSIPIK	HTT(ph)KPAESQSIPIK_3	TRUE	0.658119	4.95758	5.64073591326089	5.63602	6.73226e+06	-9.69165	1.8368e-05
Q12443	vSRC_wt	vSRC_wt_5	HTTKPAESQSIPIK	HTT(ph)KPAESQSIPIK_3	TRUE	0.61323	4.91118	5.62368355122904	5.60668	6.73226e+06	-9.69165	1.8368e-05
	vSRC_dead	vSRC_dead_2	HTTKPAESQSIPIK	HTT(ph)KPAESQSIPIK_3	TRUE	0		-Inf		6.73226e+06	-9.69165	1.8368e-05
	vSRC_dead	vSRC_dead_3	HTTKPAESQSIPIK	HTT(ph)KPAESQSIPIK_3	TRUE	0		-Inf		6.73226e+06	-9.69165	1.8368e-05
	vSRC_dead	vSRC_dead_4	HTTKPAESQSIPIK	HTT(ph)KPAESQSIPIK_3	TRUE	0		-Inf		6.73226e+06	-9.69165	1.8368e-05
Q12443	vSRC_dead	vSRC_dead_5	HTTKPAESQSIPIK	HTT(ph)KPAESQSIPIK_3	TRUE	0.0469219	4.38165	4.59628071366161	6.10454	6.73226e+06	-9.69165	1.8368e-05
Q12443	EPHB1_wt	EPHB1_wt_2	HTTKPAESQSIPIK	HTT(ph)KPAESQSIPIK_3	TRUE	0.225767	5.85268	5.1195913155797	7.05226	6.73226e+06	-9.69165	1.8368e-05
Q12443	EPHB1_wt	EPHB1_wt_3	HTTKPAESQSIPIK	HTT(ph)KPAESQSIPIK_3	TRUE	0.280036	6.06852	5.32309340560128	7.0646	6.73226e+06	-9.69165	1.8368e-05
Q12443	EPHB1_wt	EPHB1_wt_4	HTTKPAESQSIPIK	HTT(ph)KPAESQSIPIK_3	TRUE	0.075	5.29242	4.56489793430771	7.0467	6.73226e+06	-9.69165	1.8368e-05
	EPHB1_wt	EPHB1_wt_5	HTTKPAESQSIPIK	HTT(ph)KPAESQSIPIK_3	TRUE	0		-Inf		6.73226e+06	-9.69165	1.8368e-05
	EPHB1_dead	EPHB1_dead_2	HTTKPAESQSIPIK	HTT(ph)KPAESQSIPIK_3	TRUE	0		-Inf		6.73226e+06	-9.69165	1.8368e-05
	EPHB1_dead	EPHB1_dead_3	HTTKPAESQSIPIK	HTT(ph)KPAESQSIPIK_3	TRUE	0		-Inf		6.73226e+06	-9.69165	1.8368e-05
	EPHB1_dead	EPHB1_dead_4	HTTKPAESQSIPIK	HTT(ph)KPAESQSIPIK_3	TRUE	0		-Inf		6.73226e+06	-9.69165	1.8368e-05
	EPHB1_dead	EPHB1_dead_5	HTTKPAESQSIPIK	HTT(ph)KPAESQSIPIK_3	TRUE	0		-Inf		6.73226e+06	-9.69165	1.8368e-05
	LP_wt	LP_wt_2	HTTKPAESQSIPIK	HTT(ph)KPAESQSIPIK_3	TRUE	0		-Inf		6.73226e+06	-9.69165	1.8368e-05
	LP_wt	LP_wt_3	HTTKPAESQSIPIK	HTT(ph)KPAESQSIPIK_3	TRUE	0		-Inf		6.73226e+06	-9.69165	1.8368e-05
	LP_wt	LP_wt_4	HTTKPAESQSIPIK	HTT(ph)KPAESQSIPIK_3	TRUE	0		-Inf		6.73226e+06	-9.69165	1.8368e-05
	LP_wt	LP_wt_5	HTTKPAESQSIPIK	HTT(ph)KPAESQSIPIK_3	TRUE	0		-Inf		6.73226e+06	-9.69165	1.8368e-05
Q12443	vSRC_wt	vSRC_wt_2	HTTKPAESQSIPIK	HTTKPAESQSIPIK_3	FALSE	0.492439	5.78215	6.5141238632097	5.5872	6.73226e+06	-9.69165	1.8368e-05
Q12443	vSRC_wt	vSRC_wt_3	HTTKPAESQSIPIK	HTTKPAESQSIPIK_3	FALSE	0.250998	5.50791	6.25517678498686	5.5719	6.73226e+06	-9.69165	1.8368e-05
Q12443	vSRC_wt	vSRC_wt_4	HTTKPAESQSIPIK	HTTKPAESQSIPIK_3	FALSE	0.341881	5.65955	6.34270420518549	5.63602	6.73226e+06	-9.69165	1.8368e-05
Q12443	vSRC_wt	vSRC_wt_5	HTTKPAESQSIPIK	HTTKPAESQSIPIK_3	FALSE	0.38677	5.69741	6.40991120701425	5.60668	6.73226e+06	-9.69165	1.8368e-05
Q12443	vSRC_dead	vSRC_dead_2	HTTKPAESQSIPIK	HTTKPAESQSIPIK_3	FALSE	1	6.65732	6.85507695701185	6.12142	6.73226e+06	-9.69165	1.8368e-05
Q12443	vSRC_dead	vSRC_dead_3	HTTKPAESQSIPIK	HTTKPAESQSIPIK_3	FALSE	1	6.63798	6.86531786174361	6.09183	6.73226e+06	-9.69165	1.8368e-05
Q12443	vSRC_dead	vSRC_dead_4	HTTKPAESQSIPIK	HTTKPAESQSIPIK_3	FALSE	1	6.64344	6.83225759968492	6.13036	6.73226e+06	-9.69165	1.8368e-05
Q12443	vSRC_dead	vSRC_dead_5	HTTKPAESQSIPIK	HTTKPAESQSIPIK_3	FALSE	0.953078	6.6758	6.89043083105465	6.10454	6.73226e+06	-9.69165	1.8368e-05
Q12443	EPHB1_wt	EPHB1_wt_2	HTTKPAESQSIPIK	HTTKPAESQSIPIK_3	FALSE	0.774233	7.37429	6.64120006272133	7.05226	6.73226e+06	-9.69165	1.8368e-05
Q12443	EPHB1_wt	EPHB1_wt_3	HTTKPAESQSIPIK	HTTKPAESQSIPIK_3	FALSE	0.719964	7.46501	6.71958744147626	7.0646	6.73226e+06	-9.69165	1.8368e-05
Q12443	EPHB1_wt	EPHB1_wt_4	HTTKPAESQSIPIK	HTTKPAESQSIPIK_3	FALSE	0.925	7.3699	6.64237587761633	7.0467	6.73226e+06	-9.69165	1.8368e-05
Q12443	EPHB1_wt	EPHB1_wt_5	HTTKPAESQSIPIK	HTTKPAESQSIPIK_3	FALSE	1	7.3757	6.64165108906287	7.05322	6.73226e+06	-9.69165	1.8368e-05
Q12443	EPHB1_dead	EPHB1_dead_2	HTTKPAESQSIPIK	HTTKPAESQSIPIK_3	FALSE	1	6.67399	6.86670148666557	6.12646	6.73226e+06	-9.69165	1.8368e-05
Q12443	EPHB1_dead	EPHB1_dead_3	HTTKPAESQSIPIK	HTTKPAESQSIPIK_3	FALSE	1	6.68575	6.84520336926463	6.15972	6.73226e+06	-9.69165	1.8368e-05
Q12443	EPHB1_dead	EPHB1_dead_4	HTTKPAESQSIPIK	HTTKPAESQSIPIK_3	FALSE	1	6.64382	6.83146347350834	6.13153	6.73226e+06	-9.69165	1.8368e-05
Q12443	EPHB1_dead	EPHB1_dead_5	HTTKPAESQSIPIK	HTTKPAESQSIPIK_3	FALSE	1	6.67703	6.84321656154705	6.15299	6.73226e+06	-9.69165	1.8368e-05
Q12443	LP_wt	LP_wt_2	HTTKPAESQSIPIK	HTTKPAESQSIPIK_3	FALSE	1	6.65172	6.83207622954733	6.13882	6.73226e+06	-9.69165	1.8368e-05
Q12443	LP_wt	LP_wt_3	HTTKPAESQSIPIK	HTTKPAESQSIPIK_3	FALSE	1	6.67886	6.83978212648787	6.15825	6.73226e+06	-9.69165	1.8368e-05
Q12443	LP_wt	LP_wt_4	HTTKPAESQSIPIK	HTTKPAESQSIPIK_3	FALSE	1	6.61793	6.81946158456644	6.11764	6.73226e+06	-9.69165	1.8368e-05
Q12443	LP_wt	LP_wt_5	HTTKPAESQSIPIK	HTTKPAESQSIPIK_3	FALSE	1	6.72564	6.8938184073661	6.151	6.73226e+06	-9.69165	1.8368e-05
P27692	vSRC_wt	vSRC_wt_2	SNYGGNSTWGGH	S(ph)NYGGNSTWGGH_2	TRUE	0.505373	5.42536	5.4149257712718	6.39608	1.38172e+06	-2.21942	1.8368e-05
P27692	vSRC_wt	vSRC_wt_3	SNYGGNSTWGGH	S(ph)NYGGNSTWGGH_2	TRUE	0.588698	5.59056	5.59745082721592	6.37875	1.38172e+06	-2.21942	1.8368e-05
P27692	vSRC_wt	vSRC_wt_4	SNYGGNSTWGGH	S(ph)NYGGNSTWGGH_2	TRUE	0.518386	5.46091	5.46901057784147	6.37755	1.38172e+06	-2.21942	1.8368e-05
P27692	vSRC_wt	vSRC_wt_5	SNYGGNSTWGGH	S(ph)NYGGNSTWGGH_2	TRUE	0.492492	5.40875	5.41925582854202	6.37514	1.38172e+06	-2.21942	1.8368e-05
	vSRC_dead	vSRC_dead_2	SNYGGNSTWGGH	S(ph)NYGGNSTWGGH_2	TRUE	0		-Inf		1.38172e+06	-2.21942	1.8368e-05
	vSRC_dead	vSRC_dead_3	SNYGGNSTWGGH	S(ph)NYGGNSTWGGH_2	TRUE	0		-Inf		1.38172e+06	-2.21942	1.8368e-05
	vSRC_dead	vSRC_dead_4	SNYGGNSTWGGH	S(ph)NYGGNSTWGGH_2	TRUE	0		-Inf		1.38172e+06	-2.21942	1.8368e-05
	vSRC_dead	vSRC_dead_5	SNYGGNSTWGGH	S(ph)NYGGNSTWGGH_2	TRUE	0		-Inf		1.38172e+06	-2.21942	1.8368e-05
	EPHB1_wt	EPHB1_wt_2	SNYGGNSTWGGH	S(ph)NYGGNSTWGGH_2	TRUE	0		-Inf		1.38172e+06	-2.21942	1.8368e-05
P27692	EPHB1_wt	EPHB1_wt_3	SNYGGNSTWGGH	S(ph)NYGGNSTWGGH_2	TRUE	0.195279	4.97298	5.0934961697044	6.26513	1.38172e+06	-2.21942	1.8368e-05
P27692	EPHB1_wt	EPHB1_wt_4	SNYGGNSTWGGH	S(ph)NYGGNSTWGGH_2	TRUE	0.354905	5.29986	5.41660189555967	6.2689	1.38172e+06	-2.21942	1.8368e-05
P27692	EPHB1_wt	EPHB1_wt_5	SNYGGNSTWGGH	S(ph)NYGGNSTWGGH_2	TRUE	0.313423	5.20955	5.34119788008974	6.254	1.38172e+06	-2.21942	1.8368e-05
	EPHB1_dead	EPHB1_dead_2	SNYGGNSTWGGH	S(ph)NYGGNSTWGGH_2	TRUE	0		-Inf		1.38172e+06	-2.21942	1.8368e-05
	EPHB1_dead	EPHB1_dead_3	SNYGGNSTWGGH	S(ph)NYGGNSTWGGH_2	TRUE	0		-Inf		1.38172e+06	-2.21942	1.8368e-05
	EPHB1_dead	EPHB1_dead_4	SNYGGNSTWGGH	S(ph)NYGGNSTWGGH_2	TRUE	0		-Inf		1.38172e+06	-2.21942	1.8368e-05
	EPHB1_dead	EPHB1_dead_5	SNYGGNSTWGGH	S(ph)NYGGNSTWGGH_2	TRUE	0		-Inf		1.38172e+06	-2.21942	1.8368e-05
	LP_wt	LP_wt_2	SNYGGNSTWGGH	S(ph)NYGGNSTWGGH_2	TRUE	0		-Inf		1.38172e+06	-2.21942	1.8368e-05
	LP_wt	LP_wt_3	SNYGGNSTWGGH	S(ph)NYGGNSTWGGH_2	TRUE	0		-Inf		1.38172e+06	-2.21942	1.8368e-05
	LP_wt	LP_wt_4	SNYGGNSTWGGH	S(ph)NYGGNSTWGGH_2	TRUE	0		-Inf		1.38172e+06	-2.21942	1.8368e-05
	LP_wt	LP_wt_5	SNYGGNSTWGGH	S(ph)NYGGNSTWGGH_2	TRUE	0		-Inf		1.38172e+06	-2.21942	1.8368e-05
P27692	vSRC_wt	vSRC_wt_2	SNYGGNSTWGGH	SNYGGNSTWGGH_2	FALSE	0.494627	5.76227	5.75183145839498	6.39608	1.38172e+06	-2.21942	1.8368e-05
P27692	vSRC_wt	vSRC_wt_3	SNYGGNSTWGGH	SNYGGNSTWGGH_2	FALSE	0.411302	5.78106	5.78795928766349	6.37875	1.38172e+06	-2.21942	1.8368e-05
P27692	vSRC_wt	vSRC_wt_4	SNYGGNSTWGGH	SNYGGNSTWGGH_2	FALSE	0.481614	5.7752	5.78329655550644	6.37755	1.38172e+06	-2.21942	1.8368e-05
P27692	vSRC_wt	vSRC_wt_5	SNYGGNSTWGGH	SNYGGNSTWGGH_2	FALSE	0.507508	5.76803	5.77853800622949	6.37514	1.38172e+06	-2.21942	1.8368e-05
P27692	vSRC_dead	vSRC_dead_2	SNYGGNSTWGGH	SNYGGNSTWGGH_2	FALSE	1	6.19457	6.14757858035855	6.43264	1.38172e+06	-2.21942	1.8368e-05
P27692	vSRC_dead	vSRC_dead_3	SNYGGNSTWGGH	SNYGGNSTWGGH_2	FALSE	1	6.07603	6.02080005214909	6.44087	1.38172e+06	-2.21942	1.8368e-05
P27692	vSRC_dead	vSRC_dead_4	SNYGGNSTWGGH	SNYGGNSTWGGH_2	FALSE	1	6.18266	6.15239669940509	6.4159	1.38172e+06	-2.21942	1.8368e-05
P27692	vSRC_dead	vSRC_dead_5	SNYGGNSTWGGH	SNYGGNSTWGGH_2	FALSE	1	6.206	6.15713881943432	6.43451	1.38172e+06	-2.21942	1.8368e-05
P27692	EPHB1_wt	EPHB1_wt_2	SNYGGNSTWGGH	SNYGGNSTWGGH_2	FALSE	1	5.97478	6.11275036950177	6.24767	1.38172e+06	-2.21942	1.8368e-05
P27692	EPHB1_wt	EPHB1_wt_3	SNYGGNSTWGGH	SNYGGNSTWGGH_2	FALSE	0.804721	5.93421	6.0547261040316	6.26513	1.38172e+06	-2.21942	1.8368e-05
P27692	EPHB1_wt	EPHB1_wt_4	SNYGGNSTWGGH	SNYGGNSTWGGH_2	FALSE	0.645095	5.90561	6.02235359934536	6.2689	1.38172e+06	-2.21942	1.8368e-05
P27692	EPHB1_wt	EPHB1_wt_5	SNYGGNSTWGGH	SNYGGNSTWGGH_2	FALSE	0.686577	5.89635	6.02799460261616	6.254	1.38172e+06	-2.21942	1.8368e-05
P27692	EPHB1_dead	EPHB1_dead_2	SNYGGNSTWGGH	SNYGGNSTWGGH_2	FALSE	1	6.25442	6.19478905659229	6.44527	1.38172e+06	-2.21942	1.8368e-05
P27692	EPHB1_dead	EPHB1_dead_3	SNYGGNSTWGGH	SNYGGNSTWGGH_2	FALSE	1	6.20726	6.14416934706805	6.44873	1.38172e+06	-2.21942	1.8368e-05
P27692	EPHB1_dead	EPHB1_dead_4	SNYGGNSTWGGH	SNYGGNSTWGGH_2	FALSE	1	6.18658	6.14901529323218	6.42321	1.38172e+06	-2.21942	1.8368e-05
P27692	EPHB1_dead	EPHB1_dead_5	SNYGGNSTWGGH	SNYGGNSTWGGH_2	FALSE	1	6.15863	6.10374182504069	6.44053	1.38172e+06	-2.21942	1.8368e-05
P27692	LP_wt	LP_wt_2	SNYGGNSTWGGH	SNYGGNSTWGGH_2	FALSE	1	6.20556	6.16430901898554	6.42689	1.38172e+06	-2.21942	1.8368e-05
P27692	LP_wt	LP_wt_3	SNYGGNSTWGGH	SNYGGNSTWGGH_2	FALSE	1	6.24426	6.17396361981021	6.45594	1.38172e+06	-2.21942	1.8368e-05
P27692	LP_wt	LP_wt_4	SNYGGNSTWGGH	SNYGGNSTWGGH_2	FALSE	1	6.11627	6.08839974035528	6.41351	1.38172e+06	-2.21942	1.8368e-05
P27692	LP_wt	LP_wt_5	SNYGGNSTWGGH	SNYGGNSTWGGH_2	FALSE	1	6.23998	6.18695181902101	6.43867	1.38172e+06	-2.21942	1.8368e-05
	vSRC_wt	vSRC_wt_2	SLVAAGLCK	S(ph)LVAAGLCK_2	TRUE	0		-Inf		4.91791e+07	-446.507	2.24991e-05
	vSRC_wt	vSRC_wt_3	SLVAAGLCK	S(ph)LVAAGLCK_2	TRUE	0		-Inf		4.91791e+07	-446.507	2.24991e-05
	vSRC_wt	vSRC_wt_4	SLVAAGLCK	S(ph)LVAAGLCK_2	TRUE	0		-Inf		4.91791e+07	-446.507	2.24991e-05
	vSRC_wt	vSRC_wt_5	SLVAAGLCK	S(ph)LVAAGLCK_2	TRUE	0		-Inf		4.91791e+07	-446.507	2.24991e-05
P19358	vSRC_dead	vSRC_dead_2	SLVAAGLCK	S(ph)LVAAGLCK_2	TRUE	0.424682	4.82976	4.69355506273525	7.00372	4.91791e+07	-446.507	2.24991e-05
P19358	vSRC_dead	vSRC_dead_3	SLVAAGLCK	S(ph)LVAAGLCK_2	TRUE	0.579344	4.99256	4.90541271733737	6.95466	4.91791e+07	-446.507	2.24991e-05
P19358	vSRC_dead	vSRC_dead_4	SLVAAGLCK	S(ph)LVAAGLCK_2	TRUE	0.461269	4.83373	4.71179806139713	6.98945	4.91791e+07	-446.507	2.24991e-05
P19358	vSRC_dead	vSRC_dead_5	SLVAAGLCK	S(ph)LVAAGLCK_2	TRUE	0.450972	4.79236	4.65092676491302	7.00895	4.91791e+07	-446.507	2.24991e-05
	EPHB1_wt	EPHB1_wt_2	SLVAAGLCK	S(ph)LVAAGLCK_2	TRUE	0		-Inf		4.91791e+07	-446.507	2.24991e-05
	EPHB1_wt	EPHB1_wt_3	SLVAAGLCK	S(ph)LVAAGLCK_2	TRUE	0		-Inf		4.91791e+07	-446.507	2.24991e-05
	EPHB1_wt	EPHB1_wt_4	SLVAAGLCK	S(ph)LVAAGLCK_2	TRUE	0		-Inf		4.91791e+07	-446.507	2.24991e-05
	EPHB1_wt	EPHB1_wt_5	SLVAAGLCK	S(ph)LVAAGLCK_2	TRUE	0		-Inf		4.91791e+07	-446.507	2.24991e-05
P19358	EPHB1_dead	EPHB1_dead_2	SLVAAGLCK	S(ph)LVAAGLCK_2	TRUE	0.460715	4.83914	4.70284701416562	7.00381	4.91791e+07	-446.507	2.24991e-05
P19358	EPHB1_dead	EPHB1_dead_3	SLVAAGLCK	S(ph)LVAAGLCK_2	TRUE	0.393789	4.71961	4.57740344223932	7.00972	4.91791e+07	-446.507	2.24991e-05
P19358	EPHB1_dead	EPHB1_dead_4	SLVAAGLCK	S(ph)LVAAGLCK_2	TRUE	0.471357	4.83063	4.72491635707798	6.97323	4.91791e+07	-446.507	2.24991e-05
P19358	EPHB1_dead	EPHB1_dead_5	SLVAAGLCK	S(ph)LVAAGLCK_2	TRUE	0.464714	4.85253	4.72956069261028	6.99049	4.91791e+07	-446.507	2.24991e-05
P19358	LP_wt	LP_wt_2	SLVAAGLCK	S(ph)LVAAGLCK_2	TRUE	0.276399	4.60015	4.45359862775105	7.01407	4.91791e+07	-446.507	2.24991e-05
P19358	LP_wt	LP_wt_3	SLVAAGLCK	S(ph)LVAAGLCK_2	TRUE	0.384706	4.68808	4.51315897848502	7.04244	4.91791e+07	-446.507	2.24991e-05
P19358	LP_wt	LP_wt_4	SLVAAGLCK	S(ph)LVAAGLCK_2	TRUE	0.333955	4.67661	4.50913208893835	7.03499	4.91791e+07	-446.507	2.24991e-05
P19358	LP_wt	LP_wt_5	SLVAAGLCK	S(ph)LVAAGLCK_2	TRUE	0.356714	4.64727	4.5192900529983	6.99549	4.91791e+07	-446.507	2.24991e-05
P19358	vSRC_wt	vSRC_wt_2	SLVAAGLCK	SLVAAGLCK_2	FALSE	1	7.55055	7.77703958842747	6.64102	4.91791e+07	-446.507	2.24991e-05
P19358	vSRC_wt	vSRC_wt_3	SLVAAGLCK	SLVAAGLCK_2	FALSE	1	7.50438	7.72519104145711	6.6467	4.91791e+07	-446.507	2.24991e-05
P19358	vSRC_wt	vSRC_wt_4	SLVAAGLCK	SLVAAGLCK_2	FALSE	1	7.50141	7.6970328693457	6.67189	4.91791e+07	-446.507	2.24991e-05
P19358	vSRC_wt	vSRC_wt_5	SLVAAGLCK	SLVAAGLCK_2	FALSE	1	7.49185	7.68764855707385	6.67172	4.91791e+07	-446.507	2.24991e-05
P19358	vSRC_dead	vSRC_dead_2	SLVAAGLCK	SLVAAGLCK_2	FALSE	0.575318	7.61144	7.47522779530229	7.00372	4.91791e+07	-446.507	2.24991e-05
P19358	vSRC_dead	vSRC_dead_3	SLVAAGLCK	SLVAAGLCK_2	FALSE	0.420656	7.50338	7.41623143141174	6.95466	4.91791e+07	-446.507	2.24991e-05
P19358	vSRC_dead	vSRC_dead_4	SLVAAGLCK	SLVAAGLCK_2	FALSE	0.538731	7.55098	7.42904343104495	6.98945	4.91791e+07	-446.507	2.24991e-05
P19358	vSRC_dead	vSRC_dead_5	SLVAAGLCK	SLVAAGLCK_2	FALSE	0.549028	7.52764	7.38619943967933	7.00895	4.91791e+07	-446.507	2.24991e-05
P19358	EPHB1_wt	EPHB1_wt_2	SLVAAGLCK	SLVAAGLCK_2	FALSE	1	7.535	7.75338988326604	6.64912	4.91791e+07	-446.507	2.24991e-05
P19358	EPHB1_wt	EPHB1_wt_3	SLVAAGLCK	SLVAAGLCK_2	FALSE	1	7.49599	7.71948157048855	6.64402	4.91791e+07	-446.507	2.24991e-05
P19358	EPHB1_wt	EPHB1_wt_4	SLVAAGLCK	SLVAAGLCK_2	FALSE	1	7.46972	7.6626430907045	6.67459	4.91791e+07	-446.507	2.24991e-05
P19358	EPHB1_wt	EPHB1_wt_5	SLVAAGLCK	SLVAAGLCK_2	FALSE	1	7.48867	7.67306078861838	6.68312	4.91791e+07	-446.507	2.24991e-05
P19358	EPHB1_dead	EPHB1_dead_2	SLVAAGLCK	SLVAAGLCK_2	FALSE	0.539285	7.55736	7.42106093872594	7.00381	4.91791e+07	-446.507	2.24991e-05
P19358	EPHB1_dead	EPHB1_dead_3	SLVAAGLCK	SLVAAGLCK_2	FALSE	0.606211	7.5568	7.41459127670453	7.00972	4.91791e+07	-446.507	2.24991e-05
P19358	EPHB1_dead	EPHB1_dead_4	SLVAAGLCK	SLVAAGLCK_2	FALSE	0.528643	7.53027	7.4245574291124	6.97323	4.91791e+07	-446.507	2.24991e-05
P19358	EPHB1_dead	EPHB1_dead_5	SLVAAGLCK	SLVAAGLCK_2	FALSE	0.535286	7.56376	7.44078866736052	6.99049	4.91791e+07	-446.507	2.24991e-05
P19358	LP_wt	LP_wt_2	SLVAAGLCK	SLVAAGLCK_2	FALSE	0.723601	7.66794	7.52138880838619	7.01407	4.91791e+07	-446.507	2.24991e-05
P19358	LP_wt	LP_wt_3	SLVAAGLCK	SLVAAGLCK_2	FALSE	0.615294	7.54186	7.36694026624885	7.04244	4.91791e+07	-446.507	2.24991e-05
P19358	LP_wt	LP_wt_4	SLVAAGLCK	SLVAAGLCK_2	FALSE	0.666045	7.62625	7.45877671937932	7.03499	4.91791e+07	-446.507	2.24991e-05
P19358	LP_wt	LP_wt_5	SLVAAGLCK	SLVAAGLCK_2	FALSE	0.643286	7.55318	7.42520258439181	6.99549	4.91791e+07	-446.507	2.24991e-05
P40433	vSRC_wt	vSRC_wt_2	SNPTSASSSQSELSEQPK	S(ph)NPTSASSSQSELSEQPK_2	TRUE	0.349458	5.93993	5.96997009731904	5.85381	1.24784e+06	-0.46132	2.24991e-05
P40433	vSRC_wt	vSRC_wt_3	SNPTSASSSQSELSEQPK	S(ph)NPTSASSSQSELSEQPK_2	TRUE	0.386553	6.02682	6.03342979037699	5.87724	1.24784e+06	-0.46132	2.24991e-05
P40433	vSRC_wt	vSRC_wt_4	SNPTSASSSQSELSEQPK	S(ph)NPTSASSSQSELSEQPK_2	TRUE	0.356233	6.05552	6.08753887450358	5.85184	1.24784e+06	-0.46132	2.24991e-05
P40433	vSRC_wt	vSRC_wt_5	SNPTSASSSQSELSEQPK	S(ph)NPTSASSSQSELSEQPK_2	TRUE	0.360232	5.98667	6.07785354343658	5.79267	1.24784e+06	-0.46132	2.24991e-05
P40433	vSRC_dead	vSRC_dead_2	SNPTSASSSQSELSEQPK	S(ph)NPTSASSSQSELSEQPK_2	TRUE	0.685465	6.24923	6.20619782085031	5.92688	1.24784e+06	-0.46132	2.24991e-05
P40433	vSRC_dead	vSRC_dead_3	SNPTSASSSQSELSEQPK	S(ph)NPTSASSSQSELSEQPK_2	TRUE	0.775647	6.38504	6.30798387768858	5.96091	1.24784e+06	-0.46132	2.24991e-05
P40433	vSRC_dead	vSRC_dead_4	SNPTSASSSQSELSEQPK	S(ph)NPTSASSSQSELSEQPK_2	TRUE	0.728506	6.33297	6.28505506776414	5.93176	1.24784e+06	-0.46132	2.24991e-05
P40433	vSRC_dead	vSRC_dead_5	SNPTSASSSQSELSEQPK	S(ph)NPTSASSSQSELSEQPK_2	TRUE	0.687983	6.30165	6.23133860669894	5.95416	1.24784e+06	-0.46132	2.24991e-05
P40433	EPHB1_wt	EPHB1_wt_2	SNPTSASSSQSELSEQPK	S(ph)NPTSASSSQSELSEQPK_2	TRUE	0.203212	5.66296	5.71093466157861	5.83587	1.24784e+06	-0.46132	2.24991e-05
P40433	EPHB1_wt	EPHB1_wt_3	SNPTSASSSQSELSEQPK	S(ph)NPTSASSSQSELSEQPK_2	TRUE	0.237959	5.73757	5.80190782145463	5.81951	1.24784e+06	-0.46132	2.24991e-05
P40433	EPHB1_wt	EPHB1_wt_4	SNPTSASSSQSELSEQPK	S(ph)NPTSASSSQSELSEQPK_2	TRUE	0.24136	5.75311	5.84386941899631	5.7931	1.24784e+06	-0.46132	2.24991e-05
P40433	EPHB1_wt	EPHB1_wt_5	SNPTSASSSQSELSEQPK	S(ph)NPTSASSSQSELSEQPK_2	TRUE	0.193723	5.63491	5.69599847521801	5.82276	1.24784e+06	-0.46132	2.24991e-05
P40433	EPHB1_dead	EPHB1_dead_2	SNPTSASSSQSELSEQPK	S(ph)NPTSASSSQSELSEQPK_2	TRUE	0.730856	6.25051	6.22551314761252	5.90885	1.24784e+06	-0.46132	2.24991e-05
P40433	EPHB1_dead	EPHB1_dead_3	SNPTSASSSQSELSEQPK	S(ph)NPTSASSSQSELSEQPK_2	TRUE	0.781684	6.36961	6.34929413307721	5.90417	1.24784e+06	-0.46132	2.24991e-05
P40433	EPHB1_dead	EPHB1_dead_4	SNPTSASSSQSELSEQPK	S(ph)NPTSASSSQSELSEQPK_2	TRUE	0.801596	6.31651	6.27677271336062	5.92359	1.24784e+06	-0.46132	2.24991e-05
P40433	EPHB1_dead	EPHB1_dead_5	SNPTSASSSQSELSEQPK	S(ph)NPTSASSSQSELSEQPK_2	TRUE	0.827644	6.33623	6.30561792205471	5.91446	1.24784e+06	-0.46132	2.24991e-05
P40433	LP_wt	LP_wt_2	SNPTSASSSQSELSEQPK	S(ph)NPTSASSSQSELSEQPK_2	TRUE	0.661248	6.22446	6.17295504734814	5.93535	1.24784e+06	-0.46132	2.24991e-05
P40433	LP_wt	LP_wt_3	SNPTSASSSQSELSEQPK	S(ph)NPTSASSSQSELSEQPK_2	TRUE	0.770687	6.38239	6.35490010741608	5.91134	1.24784e+06	-0.46132	2.24991e-05
P40433	LP_wt	LP_wt_4	SNPTSASSSQSELSEQPK	S(ph)NPTSASSSQSELSEQPK_2	TRUE	0.773837	6.38794	6.37121118962246	5.90058	1.24784e+06	-0.46132	2.24991e-05
P40433	LP_wt	LP_wt_5	SNPTSASSSQSELSEQPK	S(ph)NPTSASSSQSELSEQPK_2	TRUE	0.678754	6.32064	6.30232512252476	5.90217	1.24784e+06	-0.46132	2.24991e-05
P40433	vSRC_wt	vSRC_wt_2	SNPTSASSSQSELSEQPK	SNPTSASSSQSELSEQPK_2	FALSE	0.650542	5.87381	5.90385279809818	5.85381	1.24784e+06	-0.46132	2.24991e-05
P40433	vSRC_wt	vSRC_wt_3	SNPTSASSSQSELSEQPK	SNPTSASSSQSELSEQPK_2	FALSE	0.613447	5.89139	5.89800050452172	5.87724	1.24784e+06	-0.46132	2.24991e-05
P40433	vSRC_wt	vSRC_wt_4	SNPTSASSSQSELSEQPK	SNPTSASSSQSELSEQPK_2	FALSE	0.643767	5.97652	6.0085353792532	5.85184	1.24784e+06	-0.46132	2.24991e-05
P40433	vSRC_wt	vSRC_wt_5	SNPTSASSSQSELSEQPK	SNPTSASSSQSELSEQPK_2	FALSE	0.639768	5.90011	5.99129559230398	5.79267	1.24784e+06	-0.46132	2.24991e-05
P40433	vSRC_dead	vSRC_dead_2	SNPTSASSSQSELSEQPK	SNPTSASSSQSELSEQPK_2	FALSE	0.314535	5.57491	5.53188296241945	5.92688	1.24784e+06	-0.46132	2.24991e-05
P40433	vSRC_dead	vSRC_dead_3	SNPTSASSSQSELSEQPK	SNPTSASSSQSELSEQPK_2	FALSE	0.224353	5.51031	5.43325355168648	5.96091	1.24784e+06	-0.46132	2.24991e-05
P40433	vSRC_dead	vSRC_dead_4	SNPTSASSSQSELSEQPK	SNPTSASSSQSELSEQPK_2	FALSE	0.271494	5.56829	5.52038415620453	5.93176	1.24784e+06	-0.46132	2.24991e-05
P40433	vSRC_dead	vSRC_dead_5	SNPTSASSSQSELSEQPK	SNPTSASSSQSELSEQPK_2	FALSE	0.312017	5.62225	5.55194151737217	5.95416	1.24784e+06	-0.46132	2.24991e-05
P40433	EPHB1_wt	EPHB1_wt_2	SNPTSASSSQSELSEQPK	SNPTSASSSQSELSEQPK_2	FALSE	0.796788	5.92036	5.96833175028882	5.83587	1.24784e+06	-0.46132	2.24991e-05
P40433	EPHB1_wt	EPHB1_wt_3	SNPTSASSSQSELSEQPK	SNPTSASSSQSELSEQPK_2	FALSE	0.762041	5.90705	5.97138589957604	5.81951	1.24784e+06	-0.46132	2.24991e-05
P40433	EPHB1_wt	EPHB1_wt_4	SNPTSASSSQSELSEQPK	SNPTSASSSQSELSEQPK_2	FALSE	0.75864	5.91449	6.00524215407504	5.7931	1.24784e+06	-0.46132	2.24991e-05
P40433	EPHB1_wt	EPHB1_wt_5	SNPTSASSSQSELSEQPK	SNPTSASSSQSELSEQPK_2	FALSE	0.806277	5.91822	5.97930414987965	5.82276	1.24784e+06	-0.46132	2.24991e-05
P40433	EPHB1_dead	EPHB1_dead_2	SNPTSASSSQSELSEQPK	SNPTSASSSQSELSEQPK_2	FALSE	0.269144	5.48067	5.45566838846819	5.90885	1.24784e+06	-0.46132	2.24991e-05
P40433	EPHB1_dead	EPHB1_dead_3	SNPTSASSSQSELSEQPK	SNPTSASSSQSELSEQPK_2	FALSE	0.218316	5.47967	5.45935117299071	5.90417	1.24784e+06	-0.46132	2.24991e-05
P40433	EPHB1_dead	EPHB1_dead_4	SNPTSASSSQSELSEQPK	SNPTSASSSQSELSEQPK_2	FALSE	0.198404	5.37411	5.33436949409749	5.92359	1.24784e+06	-0.46132	2.24991e-05
P40433	EPHB1_dead	EPHB1_dead_5	SNPTSASSSQSELSEQPK	SNPTSASSSQSELSEQPK_2	FALSE	0.172356	5.31882	5.28820283596436	5.91446	1.24784e+06	-0.46132	2.24991e-05
P40433	LP_wt	LP_wt_2	SNPTSASSSQSELSEQPK	SNPTSASSSQSELSEQPK_2	FALSE	0.338752	5.59798	5.54647553425646	5.93535	1.24784e+06	-0.46132	2.24991e-05
P40433	LP_wt	LP_wt_3	SNPTSASSSQSELSEQPK	SNPTSASSSQSELSEQPK_2	FALSE	0.229313	5.51994	5.49245199475215	5.91134	1.24784e+06	-0.46132	2.24991e-05
P40433	LP_wt	LP_wt_4	SNPTSASSSQSELSEQPK	SNPTSASSSQSELSEQPK_2	FALSE	0.226163	5.51772	5.5009851708609	5.90058	1.24784e+06	-0.46132	2.24991e-05
P40433	LP_wt	LP_wt_5	SNPTSASSSQSELSEQPK	SNPTSASSSQSELSEQPK_2	FALSE	0.321246	5.65977	5.64145343843127	5.90217	1.24784e+06	-0.46132	2.24991e-05
P07283	vSRC_wt	vSRC_wt_2	TMVGGNDYEIFVDER	TMVGGNDY(ph)EIFVDER_2	TRUE	0.0192958	6.10802	6.2236626356608	6.75786	4.67452e+07	-0.516029	2.24991e-05
P07283	vSRC_wt	vSRC_wt_3	TMVGGNDYEIFVDER	TMVGGNDY(ph)EIFVDER_2	TRUE	0.0216439	6.14316	6.24070343003922	6.77596	4.67452e+07	-0.516029	2.24991e-05
P07283	vSRC_wt	vSRC_wt_4	TMVGGNDYEIFVDER	TMVGGNDY(ph)EIFVDER_2	TRUE	0.0144779	5.97359	6.08995758013921	6.75714	4.67452e+07	-0.516029	2.24991e-05
P07283	vSRC_wt	vSRC_wt_5	TMVGGNDYEIFVDER	TMVGGNDY(ph)EIFVDER_2	TRUE	0.0172953	6.05466	6.15366556304599	6.77449	4.67452e+07	-0.516029	2.24991e-05
	vSRC_dead	vSRC_dead_2	TMVGGNDYEIFVDER	TMVGGNDY(ph)EIFVDER_2	TRUE	0		-Inf		4.67452e+07	-0.516029	2.24991e-05
	vSRC_dead	vSRC_dead_3	TMVGGNDYEIFVDER	TMVGGNDY(ph)EIFVDER_2	TRUE	0		-Inf		4.67452e+07	-0.516029	2.24991e-05
	vSRC_dead	vSRC_dead_4	TMVGGNDYEIFVDER	TMVGGNDY(ph)EIFVDER_2	TRUE	0		-Inf		4.67452e+07	-0.516029	2.24991e-05
	vSRC_dead	vSRC_dead_5	TMVGGNDYEIFVDER	TMVGGNDY(ph)EIFVDER_2	TRUE	0		-Inf		4.67452e+07	-0.516029	2.24991e-05
P07283	EPHB1_wt	EPHB1_wt_2	TMVGGNDYEIFVDER	TMVGGNDY(ph)EIFVDER_2	TRUE	0.420273	7.52711	7.62620612799847	6.77441	4.67452e+07	-0.516029	2.24991e-05
P07283	EPHB1_wt	EPHB1_wt_3	TMVGGNDYEIFVDER	TMVGGNDY(ph)EIFVDER_2	TRUE	0.330501	7.36745	7.47359392577549	6.76736	4.67452e+07	-0.516029	2.24991e-05
P07283	EPHB1_wt	EPHB1_wt_4	TMVGGNDYEIFVDER	TMVGGNDY(ph)EIFVDER_2	TRUE	0.259367	7.23285	7.33668273074774	6.76967	4.67452e+07	-0.516029	2.24991e-05
P07283	EPHB1_wt	EPHB1_wt_5	TMVGGNDYEIFVDER	TMVGGNDY(ph)EIFVDER_2	TRUE	0.316624	7.33101	7.41598581494287	6.78853	4.67452e+07	-0.516029	2.24991e-05
	EPHB1_dead	EPHB1_dead_2	TMVGGNDYEIFVDER	TMVGGNDY(ph)EIFVDER_2	TRUE	0		-Inf		4.67452e+07	-0.516029	2.24991e-05
	EPHB1_dead	EPHB1_dead_3	TMVGGNDYEIFVDER	TMVGGNDY(ph)EIFVDER_2	TRUE	0		-Inf		4.67452e+07	-0.516029	2.24991e-05
	EPHB1_dead	EPHB1_dead_4	TMVGGNDYEIFVDER	TMVGGNDY(ph)EIFVDER_2	TRUE	0		-Inf		4.67452e+07	-0.516029	2.24991e-05
	EPHB1_dead	EPHB1_dead_5	TMVGGNDYEIFVDER	TMVGGNDY(ph)EIFVDER_2	TRUE	0		-Inf		4.67452e+07	-0.516029	2.24991e-05
	LP_wt	LP_wt_2	TMVGGNDYEIFVDER	TMVGGNDY(ph)EIFVDER_2	TRUE	0		-Inf		4.67452e+07	-0.516029	2.24991e-05
	LP_wt	LP_wt_3	TMVGGNDYEIFVDER	TMVGGNDY(ph)EIFVDER_2	TRUE	0		-Inf		4.67452e+07	-0.516029	2.24991e-05
	LP_wt	LP_wt_4	TMVGGNDYEIFVDER	TMVGGNDY(ph)EIFVDER_2	TRUE	0		-Inf		4.67452e+07	-0.516029	2.24991e-05
	LP_wt	LP_wt_5	TMVGGNDYEIFVDER	TMVGGNDY(ph)EIFVDER_2	TRUE	0		-Inf		4.67452e+07	-0.516029	2.24991e-05
P07283	vSRC_wt	vSRC_wt_2	TMVGGNDYEIFVDER	TMVGGNDYEIFVDER_2	FALSE	0.980704	7.52677	7.64241279808108	6.75786	4.67452e+07	-0.516029	2.24991e-05
P07283	vSRC_wt	vSRC_wt_3	TMVGGNDYEIFVDER	TMVGGNDYEIFVDER_2	FALSE	0.978356	7.511	7.6085383021568	6.77596	4.67452e+07	-0.516029	2.24991e-05
P07283	vSRC_wt	vSRC_wt_4	TMVGGNDYEIFVDER	TMVGGNDYEIFVDER_2	FALSE	0.985522	7.51923	7.63559137658978	6.75714	4.67452e+07	-0.516029	2.24991e-05
P07283	vSRC_wt	vSRC_wt_5	TMVGGNDYEIFVDER	TMVGGNDYEIFVDER_2	FALSE	0.982705	7.52182	7.62083337928095	6.77449	4.67452e+07	-0.516029	2.24991e-05
P07283	vSRC_dead	vSRC_dead_2	TMVGGNDYEIFVDER	TMVGGNDYEIFVDER_2	FALSE	1	7.7686	7.69704444753041	6.94506	4.67452e+07	-0.516029	2.24991e-05
P07283	vSRC_dead	vSRC_dead_3	TMVGGNDYEIFVDER	TMVGGNDYEIFVDER_2	FALSE	1	7.73577	7.6387120485238	6.97057	4.67452e+07	-0.516029	2.24991e-05
P07283	vSRC_dead	vSRC_dead_4	TMVGGNDYEIFVDER	TMVGGNDYEIFVDER_2	FALSE	1	7.75528	7.68081278210976	6.94797	4.67452e+07	-0.516029	2.24991e-05
P07283	vSRC_dead	vSRC_dead_5	TMVGGNDYEIFVDER	TMVGGNDYEIFVDER_2	FALSE	1	7.72003	7.63759295435225	6.95594	4.67452e+07	-0.516029	2.24991e-05
P07283	EPHB1_wt	EPHB1_wt_2	TMVGGNDYEIFVDER	TMVGGNDYEIFVDER_2	FALSE	0.579727	7.37948	7.47857157969017	6.77441	4.67452e+07	-0.516029	2.24991e-05
P07283	EPHB1_wt	EPHB1_wt_3	TMVGGNDYEIFVDER	TMVGGNDYEIFVDER_2	FALSE	0.669499	7.3867	7.49284511688162	6.76736	4.67452e+07	-0.516029	2.24991e-05
P07283	EPHB1_wt	EPHB1_wt_4	TMVGGNDYEIFVDER	TMVGGNDYEIFVDER_2	FALSE	0.740633	7.40121	7.50504569276627	6.76967	4.67452e+07	-0.516029	2.24991e-05
P07283	EPHB1_wt	EPHB1_wt_5	TMVGGNDYEIFVDER	TMVGGNDYEIFVDER_2	FALSE	0.683376	7.3778	7.46277545625775	6.78853	4.67452e+07	-0.516029	2.24991e-05
P07283	EPHB1_dead	EPHB1_dead_2	TMVGGNDYEIFVDER	TMVGGNDYEIFVDER_2	FALSE	1	7.76363	7.68004157032689	6.9571	4.67452e+07	-0.516029	2.24991e-05
P07283	EPHB1_dead	EPHB1_dead_3	TMVGGNDYEIFVDER	TMVGGNDYEIFVDER_2	FALSE	1	7.78355	7.70212874821541	6.95493	4.67452e+07	-0.516029	2.24991e-05
P07283	EPHB1_dead	EPHB1_dead_4	TMVGGNDYEIFVDER	TMVGGNDYEIFVDER_2	FALSE	1	7.78949	7.71103518443406	6.95196	4.67452e+07	-0.516029	2.24991e-05
P07283	EPHB1_dead	EPHB1_dead_5	TMVGGNDYEIFVDER	TMVGGNDYEIFVDER_2	FALSE	1	7.7508	7.66427830078735	6.96003	4.67452e+07	-0.516029	2.24991e-05
P07283	LP_wt	LP_wt_2	TMVGGNDYEIFVDER	TMVGGNDYEIFVDER_2	FALSE	1	7.77235	7.70958323776636	6.93628	4.67452e+07	-0.516029	2.24991e-05
P07283	LP_wt	LP_wt_3	TMVGGNDYEIFVDER	TMVGGNDYEIFVDER_2	FALSE	1	7.77147	7.7106065369621	6.93437	4.67452e+07	-0.516029	2.24991e-05
P07283	LP_wt	LP_wt_4	TMVGGNDYEIFVDER	TMVGGNDYEIFVDER_2	FALSE	1	7.75134	7.68188663381912	6.94296	4.67452e+07	-0.516029	2.24991e-05
P07283	LP_wt	LP_wt_5	TMVGGNDYEIFVDER	TMVGGNDYEIFVDER_2	FALSE	1	7.74803	7.67314902093981	6.94839	4.67452e+07	-0.516029	2.24991e-05
P21524	vSRC_wt	vSRC_wt_2	AAPIVDDEETEFDIYNSK	AAPIVDDEETEFDIY(ph)NSK_2	TRUE	0.495913	5.72489	5.6743281208422	6.17372	3.6529e+06	-3.86858	2.50822e-05
P21524	vSRC_wt	vSRC_wt_3	AAPIVDDEETEFDIYNSK	AAPIVDDEETEFDIY(ph)NSK_2	TRUE	0.446224	5.68348	5.66398239225578	6.14265	3.6529e+06	-3.86858	2.50822e-05
P21524	vSRC_wt	vSRC_wt_4	AAPIVDDEETEFDIYNSK	AAPIVDDEETEFDIY(ph)NSK_2	TRUE	0.396164	5.55961	5.53890954987853	6.14386	3.6529e+06	-3.86858	2.50822e-05
P21524	vSRC_wt	vSRC_wt_5	AAPIVDDEETEFDIYNSK	AAPIVDDEETEFDIY(ph)NSK_2	TRUE	0.386906	5.54982	5.53401496898095	6.13896	3.6529e+06	-3.86858	2.50822e-05
	vSRC_dead	vSRC_dead_2	AAPIVDDEETEFDIYNSK	AAPIVDDEETEFDIY(ph)NSK_2	TRUE	0		-Inf		3.6529e+06	-3.86858	2.50822e-05
	vSRC_dead	vSRC_dead_3	AAPIVDDEETEFDIYNSK	AAPIVDDEETEFDIY(ph)NSK_2	TRUE	0		-Inf		3.6529e+06	-3.86858	2.50822e-05
	vSRC_dead	vSRC_dead_4	AAPIVDDEETEFDIYNSK	AAPIVDDEETEFDIY(ph)NSK_2	TRUE	0		-Inf		3.6529e+06	-3.86858	2.50822e-05
	vSRC_dead	vSRC_dead_5	AAPIVDDEETEFDIYNSK	AAPIVDDEETEFDIY(ph)NSK_2	TRUE	0		-Inf		3.6529e+06	-3.86858	2.50822e-05
	EPHB1_wt	EPHB1_wt_2	AAPIVDDEETEFDIYNSK	AAPIVDDEETEFDIY(ph)NSK_2	TRUE	0		-Inf		3.6529e+06	-3.86858	2.50822e-05
	EPHB1_wt	EPHB1_wt_3	AAPIVDDEETEFDIYNSK	AAPIVDDEETEFDIY(ph)NSK_2	TRUE	0		-Inf		3.6529e+06	-3.86858	2.50822e-05
	EPHB1_wt	EPHB1_wt_4	AAPIVDDEETEFDIYNSK	AAPIVDDEETEFDIY(ph)NSK_2	TRUE	0		-Inf		3.6529e+06	-3.86858	2.50822e-05
	EPHB1_wt	EPHB1_wt_5	AAPIVDDEETEFDIYNSK	AAPIVDDEETEFDIY(ph)NSK_2	TRUE	0		-Inf		3.6529e+06	-3.86858	2.50822e-05
	EPHB1_dead	EPHB1_dead_2	AAPIVDDEETEFDIYNSK	AAPIVDDEETEFDIY(ph)NSK_2	TRUE	0		-Inf		3.6529e+06	-3.86858	2.50822e-05
	EPHB1_dead	EPHB1_dead_3	AAPIVDDEETEFDIYNSK	AAPIVDDEETEFDIY(ph)NSK_2	TRUE	0		-Inf		3.6529e+06	-3.86858	2.50822e-05
	EPHB1_dead	EPHB1_dead_4	AAPIVDDEETEFDIYNSK	AAPIVDDEETEFDIY(ph)NSK_2	TRUE	0		-Inf		3.6529e+06	-3.86858	2.50822e-05
	EPHB1_dead	EPHB1_dead_5	AAPIVDDEETEFDIYNSK	AAPIVDDEETEFDIY(ph)NSK_2	TRUE	0		-Inf		3.6529e+06	-3.86858	2.50822e-05
	LP_wt	LP_wt_2	AAPIVDDEETEFDIYNSK	AAPIVDDEETEFDIY(ph)NSK_2	TRUE	0		-Inf		3.6529e+06	-3.86858	2.50822e-05
	LP_wt	LP_wt_3	AAPIVDDEETEFDIYNSK	AAPIVDDEETEFDIY(ph)NSK_2	TRUE	0		-Inf		3.6529e+06	-3.86858	2.50822e-05
	LP_wt	LP_wt_4	AAPIVDDEETEFDIYNSK	AAPIVDDEETEFDIY(ph)NSK_2	TRUE	0		-Inf		3.6529e+06	-3.86858	2.50822e-05
	LP_wt	LP_wt_5	AAPIVDDEETEFDIYNSK	AAPIVDDEETEFDIY(ph)NSK_2	TRUE	0		-Inf		3.6529e+06	-3.86858	2.50822e-05
P21524	vSRC_wt	vSRC_wt_2	AAPIVDDEETEFDIYNSK	AAPIVDDEETEFDIYNSK_2	FALSE	0.504087	6.31954	6.26898011349155	6.17372	3.6529e+06	-3.86858	2.50822e-05
P21524	vSRC_wt	vSRC_wt_3	AAPIVDDEETEFDIYNSK	AAPIVDDEETEFDIYNSK_2	FALSE	0.553776	6.36481	6.34531460894597	6.14265	3.6529e+06	-3.86858	2.50822e-05
P21524	vSRC_wt	vSRC_wt_4	AAPIVDDEETEFDIYNSK	AAPIVDDEETEFDIYNSK_2	FALSE	0.603836	6.33021	6.30950573003128	6.14386	3.6529e+06	-3.86858	2.50822e-05
P21524	vSRC_wt	vSRC_wt_5	AAPIVDDEETEFDIYNSK	AAPIVDDEETEFDIYNSK_2	FALSE	0.613094	6.3373	6.32148845946516	6.13896	3.6529e+06	-3.86858	2.50822e-05
P21524	vSRC_dead	vSRC_dead_2	AAPIVDDEETEFDIYNSK	AAPIVDDEETEFDIYNSK_2	FALSE	1	6.68035	6.54051207514663	6.263	3.6529e+06	-3.86858	2.50822e-05
P21524	vSRC_dead	vSRC_dead_3	AAPIVDDEETEFDIYNSK	AAPIVDDEETEFDIYNSK_2	FALSE	1	6.70697	6.59795752908482	6.23217	3.6529e+06	-3.86858	2.50822e-05
P21524	vSRC_dead	vSRC_dead_4	AAPIVDDEETEFDIYNSK	AAPIVDDEETEFDIYNSK_2	FALSE	1	6.6976	6.56949591391685	6.25126	3.6529e+06	-3.86858	2.50822e-05
P21524	vSRC_dead	vSRC_dead_5	AAPIVDDEETEFDIYNSK	AAPIVDDEETEFDIYNSK_2	FALSE	1	6.66072	6.58218625865319	6.20169	3.6529e+06	-3.86858	2.50822e-05
P21524	EPHB1_wt	EPHB1_wt_2	AAPIVDDEETEFDIYNSK	AAPIVDDEETEFDIYNSK_2	FALSE	1	6.17722	6.52773534808439	5.77264	3.6529e+06	-3.86858	2.50822e-05
P21524	EPHB1_wt	EPHB1_wt_3	AAPIVDDEETEFDIYNSK	AAPIVDDEETEFDIYNSK_2	FALSE	1	6.18547	6.50069661416147	5.80793	3.6529e+06	-3.86858	2.50822e-05
P21524	EPHB1_wt	EPHB1_wt_4	AAPIVDDEETEFDIYNSK	AAPIVDDEETEFDIYNSK_2	FALSE	1	6.18359	6.48688109621746	5.81986	3.6529e+06	-3.86858	2.50822e-05
P21524	EPHB1_wt	EPHB1_wt_5	AAPIVDDEETEFDIYNSK	AAPIVDDEETEFDIYNSK_2	FALSE	1	6.20789	6.52179345937535	5.80925	3.6529e+06	-3.86858	2.50822e-05
P21524	EPHB1_dead	EPHB1_dead_2	AAPIVDDEETEFDIYNSK	AAPIVDDEETEFDIYNSK_2	FALSE	1	6.6187	6.57776494986161	6.1641	3.6529e+06	-3.86858	2.50822e-05
P21524	EPHB1_dead	EPHB1_dead_3	AAPIVDDEETEFDIYNSK	AAPIVDDEETEFDIYNSK_2	FALSE	1	6.63985	6.60767430472807	6.15533	3.6529e+06	-3.86858	2.50822e-05
P21524	EPHB1_dead	EPHB1_dead_4	AAPIVDDEETEFDIYNSK	AAPIVDDEETEFDIYNSK_2	FALSE	1	6.58797	6.55622501793963	6.1549	3.6529e+06	-3.86858	2.50822e-05
P21524	EPHB1_dead	EPHB1_dead_5	AAPIVDDEETEFDIYNSK	AAPIVDDEETEFDIYNSK_2	FALSE	1	6.58472	6.57819877221	6.12968	3.6529e+06	-3.86858	2.50822e-05
P21524	LP_wt	LP_wt_2	AAPIVDDEETEFDIYNSK	AAPIVDDEETEFDIYNSK_2	FALSE	1	6.65841	6.50729106198335	6.27428	3.6529e+06	-3.86858	2.50822e-05
P21524	LP_wt	LP_wt_3	AAPIVDDEETEFDIYNSK	AAPIVDDEETEFDIYNSK_2	FALSE	1	6.75126	6.64860020839838	6.22582	3.6529e+06	-3.86858	2.50822e-05
P21524	LP_wt	LP_wt_4	AAPIVDDEETEFDIYNSK	AAPIVDDEETEFDIYNSK_2	FALSE	1	6.69995	6.58228586512694	6.24082	3.6529e+06	-3.86858	2.50822e-05
P21524	LP_wt	LP_wt_5	AAPIVDDEETEFDIYNSK	AAPIVDDEETEFDIYNSK_2	FALSE	1	6.74368	6.59866953893471	6.26817	3.6529e+06	-3.86858	2.50822e-05
P48415	vSRC_wt	vSRC_wt_2	YAPVSPTVQQK	YAPVS(ph)PTVQQK_2	TRUE	0.611153	6.96777	7.29063808870924	5.65843	3.81604e+06	-0.119839	2.67974e-05
P48415	vSRC_wt	vSRC_wt_3	YAPVSPTVQQK	YAPVS(ph)PTVQQK_2	TRUE	0.594753	6.95084	7.21102470132993	5.72112	3.81604e+06	-0.119839	2.67974e-05
P48415	vSRC_wt	vSRC_wt_4	YAPVSPTVQQK	YAPVS(ph)PTVQQK_2	TRUE	0.573178	6.96593	7.2524799573406	5.69475	3.81604e+06	-0.119839	2.67974e-05
P48415	vSRC_wt	vSRC_wt_5	YAPVSPTVQQK	YAPVS(ph)PTVQQK_2	TRUE	0.653681	7.01359	7.29837928371682	5.69651	3.81604e+06	-0.119839	2.67974e-05
P48415	vSRC_dead	vSRC_dead_2	YAPVSPTVQQK	YAPVS(ph)PTVQQK_2	TRUE	0.140738	6.79683	6.68588778524758	6.09224	3.81604e+06	-0.119839	2.67974e-05
P48415	vSRC_dead	vSRC_dead_3	YAPVSPTVQQK	YAPVS(ph)PTVQQK_2	TRUE	0.108024	6.66066	6.59658635040526	6.04537	3.81604e+06	-0.119839	2.67974e-05
P48415	vSRC_dead	vSRC_dead_4	YAPVSPTVQQK	YAPVS(ph)PTVQQK_2	TRUE	0.127618	6.72043	6.60558241952578	6.09615	3.81604e+06	-0.119839	2.67974e-05
P48415	vSRC_dead	vSRC_dead_5	YAPVSPTVQQK	YAPVS(ph)PTVQQK_2	TRUE	0.109775	6.6395	6.53190909212211	6.08889	3.81604e+06	-0.119839	2.67974e-05
P48415	EPHB1_wt	EPHB1_wt_2	YAPVSPTVQQK	YAPVS(ph)PTVQQK_2	TRUE	0.348857	7.06288	7.12526862973232	5.91891	3.81604e+06	-0.119839	2.67974e-05
P48415	EPHB1_wt	EPHB1_wt_3	YAPVSPTVQQK	YAPVS(ph)PTVQQK_2	TRUE	0.303731	6.91938	6.95407517568728	5.94661	3.81604e+06	-0.119839	2.67974e-05
P48415	EPHB1_wt	EPHB1_wt_4	YAPVSPTVQQK	YAPVS(ph)PTVQQK_2	TRUE	0.296463	6.87331	6.92393754957141	5.93067	3.81604e+06	-0.119839	2.67974e-05
P48415	EPHB1_wt	EPHB1_wt_5	YAPVSPTVQQK	YAPVS(ph)PTVQQK_2	TRUE	0.349328	7.01635	7.08729055960537	5.91036	3.81604e+06	-0.119839	2.67974e-05
P48415	EPHB1_dead	EPHB1_dead_2	YAPVSPTVQQK	YAPVS(ph)PTVQQK_2	TRUE	0.0751772	6.54212	6.42618225413584	6.09724	3.81604e+06	-0.119839	2.67974e-05
P48415	EPHB1_dead	EPHB1_dead_3	YAPVSPTVQQK	YAPVS(ph)PTVQQK_2	TRUE	0.0646088	6.39003	6.25570708533	6.11562	3.81604e+06	-0.119839	2.67974e-05
P48415	EPHB1_dead	EPHB1_dead_4	YAPVSPTVQQK	YAPVS(ph)PTVQQK_2	TRUE	0.0762878	6.42728	6.31363337527369	6.09495	3.81604e+06	-0.119839	2.67974e-05
P48415	EPHB1_dead	EPHB1_dead_5	YAPVSPTVQQK	YAPVS(ph)PTVQQK_2	TRUE	0.0880865	6.5414	6.43743198230343	6.08527	3.81604e+06	-0.119839	2.67974e-05
P48415	LP_wt	LP_wt_2	YAPVSPTVQQK	YAPVS(ph)PTVQQK_2	TRUE	0.186129	6.90229	6.79465184384679	6.08893	3.81604e+06	-0.119839	2.67974e-05
P48415	LP_wt	LP_wt_3	YAPVSPTVQQK	YAPVS(ph)PTVQQK_2	TRUE	0.125913	6.72507	6.59106315956223	6.1153	3.81604e+06	-0.119839	2.67974e-05
P48415	LP_wt	LP_wt_4	YAPVSPTVQQK	YAPVS(ph)PTVQQK_2	TRUE	0.127516	6.6647	6.56043033870668	6.08556	3.81604e+06	-0.119839	2.67974e-05
P48415	LP_wt	LP_wt_5	YAPVSPTVQQK	YAPVS(ph)PTVQQK_2	TRUE	0.133148	6.7626	6.68943080186652	6.05446	3.81604e+06	-0.119839	2.67974e-05
P48415	vSRC_wt	vSRC_wt_2	YAPVSPTVQQK	YAPVSPTVQQK_2	FALSE	0.388847	5.85	6.1728650849199	5.65843	3.81604e+06	-0.119839	2.67974e-05
P48415	vSRC_wt	vSRC_wt_3	YAPVSPTVQQK	YAPVSPTVQQK_2	FALSE	0.405247	5.86282	6.12300613325256	5.72112	3.81604e+06	-0.119839	2.67974e-05
P48415	vSRC_wt	vSRC_wt_4	YAPVSPTVQQK	YAPVSPTVQQK_2	FALSE	0.426822	5.91649	6.20303549995511	5.69475	3.81604e+06	-0.119839	2.67974e-05
P48415	vSRC_wt	vSRC_wt_5	YAPVSPTVQQK	YAPVSPTVQQK_2	FALSE	0.346319	5.8163	6.10108827628445	5.69651	3.81604e+06	-0.119839	2.67974e-05
P48415	vSRC_dead	vSRC_dead_2	YAPVSPTVQQK	YAPVSPTVQQK_2	FALSE	0.859262	6.66114	6.55020006009046	6.09224	3.81604e+06	-0.119839	2.67974e-05
P48415	vSRC_dead	vSRC_dead_3	YAPVSPTVQQK	YAPVSPTVQQK_2	FALSE	0.891976	6.65609	6.59201816045496	6.04537	3.81604e+06	-0.119839	2.67974e-05
P48415	vSRC_dead	vSRC_dead_4	YAPVSPTVQQK	YAPVSPTVQQK_2	FALSE	0.872382	6.63383	6.51897606072223	6.09615	3.81604e+06	-0.119839	2.67974e-05
P48415	vSRC_dead	vSRC_dead_5	YAPVSPTVQQK	YAPVSPTVQQK_2	FALSE	0.890225	6.6271	6.51950507421883	6.08889	3.81604e+06	-0.119839	2.67974e-05
P48415	EPHB1_wt	EPHB1_wt_2	YAPVSPTVQQK	YAPVSPTVQQK_2	FALSE	0.651143	6.41251	6.47489560371475	5.91891	3.81604e+06	-0.119839	2.67974e-05
P48415	EPHB1_wt	EPHB1_wt_3	YAPVSPTVQQK	YAPVSPTVQQK_2	FALSE	0.696269	6.35827	6.39296295787446	5.94661	3.81604e+06	-0.119839	2.67974e-05
P48415	EPHB1_wt	EPHB1_wt_4	YAPVSPTVQQK	YAPVSPTVQQK_2	FALSE	0.703537	6.32723	6.37785378402259	5.93067	3.81604e+06	-0.119839	2.67974e-05
P48415	EPHB1_wt	EPHB1_wt_5	YAPVSPTVQQK	YAPVSPTVQQK_2	FALSE	0.650672	6.36508	6.43601813334277	5.91036	3.81604e+06	-0.119839	2.67974e-05
P48415	EPHB1_dead	EPHB1_dead_2	YAPVSPTVQQK	YAPVSPTVQQK_2	FALSE	0.924823	6.71069	6.59475358250376	6.09724	3.81604e+06	-0.119839	2.67974e-05
P48415	EPHB1_dead	EPHB1_dead_3	YAPVSPTVQQK	YAPVSPTVQQK_2	FALSE	0.935391	6.62933	6.49500764019922	6.11562	3.81604e+06	-0.119839	2.67974e-05
P48415	EPHB1_dead	EPHB1_dead_4	YAPVSPTVQQK	YAPVSPTVQQK_2	FALSE	0.923712	6.58896	6.47531396384626	6.09495	3.81604e+06	-0.119839	2.67974e-05
P48415	EPHB1_dead	EPHB1_dead_5	YAPVSPTVQQK	YAPVSPTVQQK_2	FALSE	0.911913	6.63505	6.53107519638998	6.08527	3.81604e+06	-0.119839	2.67974e-05
P48415	LP_wt	LP_wt_2	YAPVSPTVQQK	YAPVSPTVQQK_2	FALSE	0.813871	6.62163	6.5139924679187	6.08893	3.81604e+06	-0.119839	2.67974e-05
P48415	LP_wt	LP_wt_3	YAPVSPTVQQK	YAPVSPTVQQK_2	FALSE	0.874087	6.64515	6.51114482449446	6.1153	3.81604e+06	-0.119839	2.67974e-05
P48415	LP_wt	LP_wt_4	YAPVSPTVQQK	YAPVSPTVQQK_2	FALSE	0.872484	6.57849	6.47422312281114	6.08556	3.81604e+06	-0.119839	2.67974e-05
P48415	LP_wt	LP_wt_5	YAPVSPTVQQK	YAPVSPTVQQK_2	FALSE	0.866852	6.65481	6.58164157683569	6.05446	3.81604e+06	-0.119839	2.67974e-05
	vSRC_wt	vSRC_wt_2	NIDLYEENQTLQK	NIDLY(ph)EENQTLQK_2	TRUE	0		-Inf		416412	-0.1215	3.04106e-05
	vSRC_wt	vSRC_wt_3	NIDLYEENQTLQK	NIDLY(ph)EENQTLQK_2	TRUE	0		-Inf		416412	-0.1215	3.04106e-05
	vSRC_wt	vSRC_wt_4	NIDLYEENQTLQK	NIDLY(ph)EENQTLQK_2	TRUE	0		-Inf		416412	-0.1215	3.04106e-05
	vSRC_wt	vSRC_wt_5	NIDLYEENQTLQK	NIDLY(ph)EENQTLQK_2	TRUE	0		-Inf		416412	-0.1215	3.04106e-05
	vSRC_dead	vSRC_dead_2	NIDLYEENQTLQK	NIDLY(ph)EENQTLQK_2	TRUE	0		-Inf		416412	-0.1215	3.04106e-05
	vSRC_dead	vSRC_dead_3	NIDLYEENQTLQK	NIDLY(ph)EENQTLQK_2	TRUE	0		-Inf		416412	-0.1215	3.04106e-05
	vSRC_dead	vSRC_dead_4	NIDLYEENQTLQK	NIDLY(ph)EENQTLQK_2	TRUE	0		-Inf		416412	-0.1215	3.04106e-05
	vSRC_dead	vSRC_dead_5	NIDLYEENQTLQK	NIDLY(ph)EENQTLQK_2	TRUE	0		-Inf		416412	-0.1215	3.04106e-05
P08964	EPHB1_wt	EPHB1_wt_2	NIDLYEENQTLQK	NIDLY(ph)EENQTLQK_2	TRUE	0.632823	6.22428	6.37939276293879	5.29578	416412	-0.1215	3.04106e-05
P08964	EPHB1_wt	EPHB1_wt_3	NIDLYEENQTLQK	NIDLY(ph)EENQTLQK_2	TRUE	0.698168	6.11348	6.2775400700604	5.28683	416412	-0.1215	3.04106e-05
P08964	EPHB1_wt	EPHB1_wt_4	NIDLYEENQTLQK	NIDLY(ph)EENQTLQK_2	TRUE	0.474015	6.14365	6.28955260975512	5.30499	416412	-0.1215	3.04106e-05
P08964	EPHB1_wt	EPHB1_wt_5	NIDLYEENQTLQK	NIDLY(ph)EENQTLQK_2	TRUE	0.646098	6.16038	6.28685606659014	5.32441	416412	-0.1215	3.04106e-05
	EPHB1_dead	EPHB1_dead_2	NIDLYEENQTLQK	NIDLY(ph)EENQTLQK_2	TRUE	0		-Inf		416412	-0.1215	3.04106e-05
	EPHB1_dead	EPHB1_dead_3	NIDLYEENQTLQK	NIDLY(ph)EENQTLQK_2	TRUE	0		-Inf		416412	-0.1215	3.04106e-05
	EPHB1_dead	EPHB1_dead_4	NIDLYEENQTLQK	NIDLY(ph)EENQTLQK_2	TRUE	0		-Inf		416412	-0.1215	3.04106e-05
	EPHB1_dead	EPHB1_dead_5	NIDLYEENQTLQK	NIDLY(ph)EENQTLQK_2	TRUE	0		-Inf		416412	-0.1215	3.04106e-05
	LP_wt	LP_wt_2	NIDLYEENQTLQK	NIDLY(ph)EENQTLQK_2	TRUE	0		-Inf		416412	-0.1215	3.04106e-05
	LP_wt	LP_wt_3	NIDLYEENQTLQK	NIDLY(ph)EENQTLQK_2	TRUE	0		-Inf		416412	-0.1215	3.04106e-05
	LP_wt	LP_wt_4	NIDLYEENQTLQK	NIDLY(ph)EENQTLQK_2	TRUE	0		-Inf		416412	-0.1215	3.04106e-05
	LP_wt	LP_wt_5	NIDLYEENQTLQK	NIDLY(ph)EENQTLQK_2	TRUE	0		-Inf		416412	-0.1215	3.04106e-05
P08964	vSRC_wt	vSRC_wt_2	NIDLYEENQTLQK	NIDLYEENQTLQK_2	FALSE	1	5.67269	5.51502228628025	5.60856	416412	-0.1215	3.04106e-05
P08964	vSRC_wt	vSRC_wt_3	NIDLYEENQTLQK	NIDLYEENQTLQK_2	FALSE	1	5.85464	5.69733020111151	5.60819	416412	-0.1215	3.04106e-05
P08964	vSRC_wt	vSRC_wt_4	NIDLYEENQTLQK	NIDLYEENQTLQK_2	FALSE	1	5.80736	5.60461161828612	5.65364	416412	-0.1215	3.04106e-05
P08964	vSRC_wt	vSRC_wt_5	NIDLYEENQTLQK	NIDLYEENQTLQK_2	FALSE	1	5.82097	5.59721409971062	5.67464	416412	-0.1215	3.04106e-05
P08964	vSRC_dead	vSRC_dead_2	NIDLYEENQTLQK	NIDLYEENQTLQK_2	FALSE	1	5.51759	5.57113569786019	5.39734	416412	-0.1215	3.04106e-05
P08964	vSRC_dead	vSRC_dead_3	NIDLYEENQTLQK	NIDLYEENQTLQK_2	FALSE	1	5.6298	5.62566592761056	5.45503	416412	-0.1215	3.04106e-05
P08964	vSRC_dead	vSRC_dead_4	NIDLYEENQTLQK	NIDLYEENQTLQK_2	FALSE	1	5.60135	5.63243815368534	5.4198	416412	-0.1215	3.04106e-05
P08964	vSRC_dead	vSRC_dead_5	NIDLYEENQTLQK	NIDLYEENQTLQK_2	FALSE	1	5.61919	5.61611993892598	5.45396	416412	-0.1215	3.04106e-05
P08964	EPHB1_wt	EPHB1_wt_2	NIDLYEENQTLQK	NIDLYEENQTLQK_2	FALSE	0.367177	5.07246	5.22756416388777	5.29578	416412	-0.1215	3.04106e-05
P08964	EPHB1_wt	EPHB1_wt_3	NIDLYEENQTLQK	NIDLYEENQTLQK_2	FALSE	0.301832	4.83387	4.99792385974164	5.28683	416412	-0.1215	3.04106e-05
P08964	EPHB1_wt	EPHB1_wt_4	NIDLYEENQTLQK	NIDLYEENQTLQK_2	FALSE	0.525985	5.27341	5.41931114181785	5.30499	416412	-0.1215	3.04106e-05
P08964	EPHB1_wt	EPHB1_wt_5	NIDLYEENQTLQK	NIDLYEENQTLQK_2	FALSE	0.353902	4.98354	5.11001878403845	5.32441	416412	-0.1215	3.04106e-05
P08964	EPHB1_dead	EPHB1_dead_2	NIDLYEENQTLQK	NIDLYEENQTLQK_2	FALSE	1	5.57917	5.6943742529857	5.33569	416412	-0.1215	3.04106e-05
P08964	EPHB1_dead	EPHB1_dead_3	NIDLYEENQTLQK	NIDLYEENQTLQK_2	FALSE	1	5.58788	5.63541159489647	5.40336	416412	-0.1215	3.04106e-05
P08964	EPHB1_dead	EPHB1_dead_4	NIDLYEENQTLQK	NIDLYEENQTLQK_2	FALSE	1	5.61985	5.65753920880186	5.4132	416412	-0.1215	3.04106e-05
P08964	EPHB1_dead	EPHB1_dead_5	NIDLYEENQTLQK	NIDLYEENQTLQK_2	FALSE	1	5.59084	5.60593032255308	5.4358	416412	-0.1215	3.04106e-05
P08964	LP_wt	LP_wt_2	NIDLYEENQTLQK	NIDLYEENQTLQK_2	FALSE	1	5.63418	5.70764372440763	5.37743	416412	-0.1215	3.04106e-05
P08964	LP_wt	LP_wt_3	NIDLYEENQTLQK	NIDLYEENQTLQK_2	FALSE	1	5.55822	5.5968423912471	5.41226	416412	-0.1215	3.04106e-05
P08964	LP_wt	LP_wt_4	NIDLYEENQTLQK	NIDLYEENQTLQK_2	FALSE	1	5.61087	5.5704752009546	5.49129	416412	-0.1215	3.04106e-05
P08964	LP_wt	LP_wt_5	NIDLYEENQTLQK	NIDLYEENQTLQK_2	FALSE	1	5.59446	5.54763652691372	5.49771	416412	-0.1215	3.04106e-05
P53131	vSRC_wt	vSRC_wt_2	YNLELNTTDYESPK	YNLELNTTDY(ph)ESPK_2	TRUE	0.0351606	5.59149	5.52119275914873	6.46712	4.34833e+06	-0.413684	3.80874e-05
P53131	vSRC_wt	vSRC_wt_3	YNLELNTTDYESPK	YNLELNTTDY(ph)ESPK_2	TRUE	0.0463356	5.74298	5.67865279263186	6.46115	4.34833e+06	-0.413684	3.80874e-05
	vSRC_wt	vSRC_wt_4	YNLELNTTDYESPK	YNLELNTTDY(ph)ESPK_2	TRUE	0		-Inf		4.34833e+06	-0.413684	3.80874e-05
	vSRC_wt	vSRC_wt_5	YNLELNTTDYESPK	YNLELNTTDY(ph)ESPK_2	TRUE	0		-Inf		4.34833e+06	-0.413684	3.80874e-05
	vSRC_dead	vSRC_dead_2	YNLELNTTDYESPK	YNLELNTTDY(ph)ESPK_2	TRUE	0		-Inf		4.34833e+06	-0.413684	3.80874e-05
	vSRC_dead	vSRC_dead_3	YNLELNTTDYESPK	YNLELNTTDY(ph)ESPK_2	TRUE	0		-Inf		4.34833e+06	-0.413684	3.80874e-05
	vSRC_dead	vSRC_dead_4	YNLELNTTDYESPK	YNLELNTTDY(ph)ESPK_2	TRUE	0		-Inf		4.34833e+06	-0.413684	3.80874e-05
	vSRC_dead	vSRC_dead_5	YNLELNTTDYESPK	YNLELNTTDY(ph)ESPK_2	TRUE	0		-Inf		4.34833e+06	-0.413684	3.80874e-05
P53131	EPHB1_wt	EPHB1_wt_2	YNLELNTTDYESPK	YNLELNTTDY(ph)ESPK_2	TRUE	0.224445	6.39506	6.38468647517991	6.4072	4.34833e+06	-0.413684	3.80874e-05
P53131	EPHB1_wt	EPHB1_wt_3	YNLELNTTDYESPK	YNLELNTTDY(ph)ESPK_2	TRUE	0.199403	6.33242	6.31736945542841	6.41187	4.34833e+06	-0.413684	3.80874e-05
P53131	EPHB1_wt	EPHB1_wt_4	YNLELNTTDYESPK	YNLELNTTDY(ph)ESPK_2	TRUE	0.136326	6.16562	6.14403527455666	6.41841	4.34833e+06	-0.413684	3.80874e-05
P53131	EPHB1_wt	EPHB1_wt_5	YNLELNTTDYESPK	YNLELNTTDY(ph)ESPK_2	TRUE	0.163745	6.26684	6.24407059033343	6.41959	4.34833e+06	-0.413684	3.80874e-05
	EPHB1_dead	EPHB1_dead_2	YNLELNTTDYESPK	YNLELNTTDY(ph)ESPK_2	TRUE	0		-Inf		4.34833e+06	-0.413684	3.80874e-05
	EPHB1_dead	EPHB1_dead_3	YNLELNTTDYESPK	YNLELNTTDY(ph)ESPK_2	TRUE	0		-Inf		4.34833e+06	-0.413684	3.80874e-05
	EPHB1_dead	EPHB1_dead_4	YNLELNTTDYESPK	YNLELNTTDY(ph)ESPK_2	TRUE	0		-Inf		4.34833e+06	-0.413684	3.80874e-05
	EPHB1_dead	EPHB1_dead_5	YNLELNTTDYESPK	YNLELNTTDY(ph)ESPK_2	TRUE	0		-Inf		4.34833e+06	-0.413684	3.80874e-05
	LP_wt	LP_wt_2	YNLELNTTDYESPK	YNLELNTTDY(ph)ESPK_2	TRUE	0		-Inf		4.34833e+06	-0.413684	3.80874e-05
	LP_wt	LP_wt_3	YNLELNTTDYESPK	YNLELNTTDY(ph)ESPK_2	TRUE	0		-Inf		4.34833e+06	-0.413684	3.80874e-05
	LP_wt	LP_wt_4	YNLELNTTDYESPK	YNLELNTTDY(ph)ESPK_2	TRUE	0		-Inf		4.34833e+06	-0.413684	3.80874e-05
	LP_wt	LP_wt_5	YNLELNTTDYESPK	YNLELNTTDY(ph)ESPK_2	TRUE	0		-Inf		4.34833e+06	-0.413684	3.80874e-05
P53131	vSRC_wt	vSRC_wt_2	YNLELNTTDYESPK	YNLELNTTDYESPK_2	FALSE	0.964839	6.64656	6.57626085311383	6.46712	4.34833e+06	-0.413684	3.80874e-05
P53131	vSRC_wt	vSRC_wt_3	YNLELNTTDYESPK	YNLELNTTDYESPK_2	FALSE	0.953664	6.67313	6.60880196052707	6.46115	4.34833e+06	-0.413684	3.80874e-05
P53131	vSRC_wt	vSRC_wt_4	YNLELNTTDYESPK	YNLELNTTDYESPK_2	FALSE	1	6.68222	6.62612537689712	6.45292	4.34833e+06	-0.413684	3.80874e-05
P53131	vSRC_wt	vSRC_wt_5	YNLELNTTDYESPK	YNLELNTTDYESPK_2	FALSE	1	6.68498	6.62589707626979	6.4559	4.34833e+06	-0.413684	3.80874e-05
P53131	vSRC_dead	vSRC_dead_2	YNLELNTTDYESPK	YNLELNTTDYESPK_2	FALSE	1	6.58469	6.62780920574658	6.3537	4.34833e+06	-0.413684	3.80874e-05
P53131	vSRC_dead	vSRC_dead_3	YNLELNTTDYESPK	YNLELNTTDYESPK_2	FALSE	1	6.65905	6.65704519136454	6.39882	4.34833e+06	-0.413684	3.80874e-05
P53131	vSRC_dead	vSRC_dead_4	YNLELNTTDYESPK	YNLELNTTDYESPK_2	FALSE	1	6.60553	6.64268499431494	6.35966	4.34833e+06	-0.413684	3.80874e-05
P53131	vSRC_dead	vSRC_dead_5	YNLELNTTDYESPK	YNLELNTTDYESPK_2	FALSE	1	6.62152	6.66807754301168	6.35026	4.34833e+06	-0.413684	3.80874e-05
P53131	EPHB1_wt	EPHB1_wt_2	YNLELNTTDYESPK	YNLELNTTDYESPK_2	FALSE	0.775555	6.55023	6.53985678068438	6.4072	4.34833e+06	-0.413684	3.80874e-05
P53131	EPHB1_wt	EPHB1_wt_3	YNLELNTTDYESPK	YNLELNTTDYESPK_2	FALSE	0.800597	6.55277	6.53771956669133	6.41187	4.34833e+06	-0.413684	3.80874e-05
P53131	EPHB1_wt	EPHB1_wt_4	YNLELNTTDYESPK	YNLELNTTDYESPK_2	FALSE	0.863674	6.58406	6.5624749470643	6.41841	4.34833e+06	-0.413684	3.80874e-05
P53131	EPHB1_wt	EPHB1_wt_5	YNLELNTTDYESPK	YNLELNTTDYESPK_2	FALSE	0.836255	6.59168	6.56890885710555	6.41959	4.34833e+06	-0.413684	3.80874e-05
P53131	EPHB1_dead	EPHB1_dead_2	YNLELNTTDYESPK	YNLELNTTDYESPK_2	FALSE	1	6.6077	6.64118744235809	6.36333	4.34833e+06	-0.413684	3.80874e-05
P53131	EPHB1_dead	EPHB1_dead_3	YNLELNTTDYESPK	YNLELNTTDYESPK_2	FALSE	1	6.57421	6.6004952194221	6.37053	4.34833e+06	-0.413684	3.80874e-05
P53131	EPHB1_dead	EPHB1_dead_4	YNLELNTTDYESPK	YNLELNTTDYESPK_2	FALSE	1	6.64112	6.65039074269231	6.38755	4.34833e+06	-0.413684	3.80874e-05
P53131	EPHB1_dead	EPHB1_dead_5	YNLELNTTDYESPK	YNLELNTTDYESPK_2	FALSE	1	6.61277	6.64232437259588	6.36726	4.34833e+06	-0.413684	3.80874e-05
P53131	LP_wt	LP_wt_2	YNLELNTTDYESPK	YNLELNTTDYESPK_2	FALSE	1	6.60702	6.64155614706729	6.36228	4.34833e+06	-0.413684	3.80874e-05
P53131	LP_wt	LP_wt_3	YNLELNTTDYESPK	YNLELNTTDYESPK_2	FALSE	1	6.60311	6.64521509236729	6.35471	4.34833e+06	-0.413684	3.80874e-05
P53131	LP_wt	LP_wt_4	YNLELNTTDYESPK	YNLELNTTDYESPK_2	FALSE	1	6.62192	6.65713759972572	6.3616	4.34833e+06	-0.413684	3.80874e-05
P53131	LP_wt	LP_wt_5	YNLELNTTDYESPK	YNLELNTTDYESPK_2	FALSE	1	6.61712	6.65457853124231	6.35936	4.34833e+06	-0.413684	3.80874e-05
P05374	vSRC_wt	vSRC_wt_2	LSPYCELK	LSPY(ph)CELK_2	TRUE	0.547594	7.31335	7.46584009778617	5.88443	1.13214e+07	-0.225291	5.66042e-05
P05374	vSRC_wt	vSRC_wt_3	LSPYCELK	LSPY(ph)CELK_2	TRUE	0.539718	7.22924	7.39293528293076	5.87323	1.13214e+07	-0.225291	5.66042e-05
P05374	vSRC_wt	vSRC_wt_4	LSPYCELK	LSPY(ph)CELK_2	TRUE	0.443563	7.12227	7.27502507374394	5.88416	1.13214e+07	-0.225291	5.66042e-05
P05374	vSRC_wt	vSRC_wt_5	LSPYCELK	LSPY(ph)CELK_2	TRUE	0.494619	7.20852	7.34992271607	5.89552	1.13214e+07	-0.225291	5.66042e-05
	vSRC_dead	vSRC_dead_2	LSPYCELK	LSPY(ph)CELK_2	TRUE	0		-Inf		1.13214e+07	-0.225291	5.66042e-05
	vSRC_dead	vSRC_dead_3	LSPYCELK	LSPY(ph)CELK_2	TRUE	0		-Inf		1.13214e+07	-0.225291	5.66042e-05
	vSRC_dead	vSRC_dead_4	LSPYCELK	LSPY(ph)CELK_2	TRUE	0		-Inf		1.13214e+07	-0.225291	5.66042e-05
	vSRC_dead	vSRC_dead_5	LSPYCELK	LSPY(ph)CELK_2	TRUE	0		-Inf		1.13214e+07	-0.225291	5.66042e-05
P05374	EPHB1_wt	EPHB1_wt_2	LSPYCELK	LSPY(ph)CELK_2	TRUE	0.18713	6.91802	7.05285409333162	5.90208	1.13214e+07	-0.225291	5.66042e-05
P05374	EPHB1_wt	EPHB1_wt_3	LSPYCELK	LSPY(ph)CELK_2	TRUE	0.1262	6.73205	6.88070818359819	5.88826	1.13214e+07	-0.225291	5.66042e-05
P05374	EPHB1_wt	EPHB1_wt_4	LSPYCELK	LSPY(ph)CELK_2	TRUE	0.113023	6.58108	6.7925387792736	5.82546	1.13214e+07	-0.225291	5.66042e-05
P05374	EPHB1_wt	EPHB1_wt_5	LSPYCELK	LSPY(ph)CELK_2	TRUE	0.175832	6.8451	6.99498477985654	5.88703	1.13214e+07	-0.225291	5.66042e-05
	EPHB1_dead	EPHB1_dead_2	LSPYCELK	LSPY(ph)CELK_2	TRUE	0		-Inf		1.13214e+07	-0.225291	5.66042e-05
	EPHB1_dead	EPHB1_dead_3	LSPYCELK	LSPY(ph)CELK_2	TRUE	0		-Inf		1.13214e+07	-0.225291	5.66042e-05
	EPHB1_dead	EPHB1_dead_4	LSPYCELK	LSPY(ph)CELK_2	TRUE	0		-Inf		1.13214e+07	-0.225291	5.66042e-05
	EPHB1_dead	EPHB1_dead_5	LSPYCELK	LSPY(ph)CELK_2	TRUE	0		-Inf		1.13214e+07	-0.225291	5.66042e-05
	LP_wt	LP_wt_2	LSPYCELK	LSPY(ph)CELK_2	TRUE	0		-Inf		1.13214e+07	-0.225291	5.66042e-05
	LP_wt	LP_wt_3	LSPYCELK	LSPY(ph)CELK_2	TRUE	0		-Inf		1.13214e+07	-0.225291	5.66042e-05
	LP_wt	LP_wt_4	LSPYCELK	LSPY(ph)CELK_2	TRUE	0		-Inf		1.13214e+07	-0.225291	5.66042e-05
	LP_wt	LP_wt_5	LSPYCELK	LSPY(ph)CELK_2	TRUE	0		-Inf		1.13214e+07	-0.225291	5.66042e-05
P05374	vSRC_wt	vSRC_wt_2	LSPYCELK	LSPYCELK_2	FALSE	0.452406	6.58316	6.73565414028633	5.88443	1.13214e+07	-0.225291	5.66042e-05
P05374	vSRC_wt	vSRC_wt_3	LSPYCELK	LSPYCELK_2	FALSE	0.460282	6.51284	6.67653693723716	5.87323	1.13214e+07	-0.225291	5.66042e-05
P05374	vSRC_wt	vSRC_wt_4	LSPYCELK	LSPYCELK_2	FALSE	0.556437	6.57347	6.72622945103094	5.88416	1.13214e+07	-0.225291	5.66042e-05
P05374	vSRC_wt	vSRC_wt_5	LSPYCELK	LSPYCELK_2	FALSE	0.505381	6.57061	6.7120140772982	5.89552	1.13214e+07	-0.225291	5.66042e-05
P05374	vSRC_dead	vSRC_dead_2	LSPYCELK	LSPYCELK_2	FALSE	1	7.181	7.05965152075107	6.15827	1.13214e+07	-0.225291	5.66042e-05
P05374	vSRC_dead	vSRC_dead_3	LSPYCELK	LSPYCELK_2	FALSE	1	7.14009	7.02071446440227	6.1563	1.13214e+07	-0.225291	5.66042e-05
P05374	vSRC_dead	vSRC_dead_4	LSPYCELK	LSPYCELK_2	FALSE	1	7.14723	7.03869964954067	6.14545	1.13214e+07	-0.225291	5.66042e-05
P05374	vSRC_dead	vSRC_dead_5	LSPYCELK	LSPYCELK_2	FALSE	1	7.10715	7.03059232006604	6.11348	1.13214e+07	-0.225291	5.66042e-05
P05374	EPHB1_wt	EPHB1_wt_2	LSPYCELK	LSPYCELK_2	FALSE	0.81287	6.90864	7.04347468027203	5.90208	1.13214e+07	-0.225291	5.66042e-05
P05374	EPHB1_wt	EPHB1_wt_3	LSPYCELK	LSPYCELK_2	FALSE	0.8738	6.92514	7.07380378430742	5.88826	1.13214e+07	-0.225291	5.66042e-05
P05374	EPHB1_wt	EPHB1_wt_4	LSPYCELK	LSPYCELK_2	FALSE	0.886977	6.82857	7.04003011960176	5.82546	1.13214e+07	-0.225291	5.66042e-05
P05374	EPHB1_wt	EPHB1_wt_5	LSPYCELK	LSPYCELK_2	FALSE	0.824168	6.86876	7.01864696839074	5.88703	1.13214e+07	-0.225291	5.66042e-05
P05374	EPHB1_dead	EPHB1_dead_2	LSPYCELK	LSPYCELK_2	FALSE	1	7.19092	7.091594457933	6.13625	1.13214e+07	-0.225291	5.66042e-05
P05374	EPHB1_dead	EPHB1_dead_3	LSPYCELK	LSPYCELK_2	FALSE	1	7.15738	7.05367823632131	6.14062	1.13214e+07	-0.225291	5.66042e-05
P05374	EPHB1_dead	EPHB1_dead_4	LSPYCELK	LSPYCELK_2	FALSE	1	7.12483	7.0341724734814	6.12758	1.13214e+07	-0.225291	5.66042e-05
P05374	EPHB1_dead	EPHB1_dead_5	LSPYCELK	LSPYCELK_2	FALSE	1	7.1505	7.0441684845616	6.14325	1.13214e+07	-0.225291	5.66042e-05
P05374	LP_wt	LP_wt_2	LSPYCELK	LSPYCELK_2	FALSE	1	7.22337	7.10441757264391	6.15588	1.13214e+07	-0.225291	5.66042e-05
P05374	LP_wt	LP_wt_3	LSPYCELK	LSPYCELK_2	FALSE	1	7.09331	6.99927746705652	6.13095	1.13214e+07	-0.225291	5.66042e-05
P05374	LP_wt	LP_wt_4	LSPYCELK	LSPYCELK_2	FALSE	1	7.16548	7.04614209468808	6.15626	1.13214e+07	-0.225291	5.66042e-05
P05374	LP_wt	LP_wt_5	LSPYCELK	LSPYCELK_2	FALSE	1	7.06497	6.96075343160437	6.14113	1.13214e+07	-0.225291	5.66042e-05
P38707	vSRC_wt	vSRC_wt_2	IAEGSDPSLLLDQR	IAEGS(ph)DPSLLLDQR_2	TRUE	0.146426	7.3534	7.36296861351384	6.61334	3.4232e+07	-0.224676	8.16503e-05
P38707	vSRC_wt	vSRC_wt_3	IAEGSDPSLLLDQR	IAEGS(ph)DPSLLLDQR_2	TRUE	0.134524	7.30115	7.31808504309387	6.60596	3.4232e+07	-0.224676	8.16503e-05
P38707	vSRC_wt	vSRC_wt_4	IAEGSDPSLLLDQR	IAEGS(ph)DPSLLLDQR_2	TRUE	0.126484	7.27224	7.28524236022616	6.6099	3.4232e+07	-0.224676	8.16503e-05
P38707	vSRC_wt	vSRC_wt_5	IAEGSDPSLLLDQR	IAEGS(ph)DPSLLLDQR_2	TRUE	0.142795	7.29106	7.31366757092354	6.6003	3.4232e+07	-0.224676	8.16503e-05
P38707	vSRC_dead	vSRC_dead_2	IAEGSDPSLLLDQR	IAEGS(ph)DPSLLLDQR_2	TRUE	0.000231045	4.5937	4.55790027420306	6.6587	3.4232e+07	-0.224676	8.16503e-05
P38707	vSRC_dead	vSRC_dead_3	IAEGSDPSLLLDQR	IAEGS(ph)DPSLLLDQR_2	TRUE	0.000119615	4.26268	4.25917118702606	6.62641	3.4232e+07	-0.224676	8.16503e-05
	vSRC_dead	vSRC_dead_4	IAEGSDPSLLLDQR	IAEGS(ph)DPSLLLDQR_2	TRUE	0		-Inf		3.4232e+07	-0.224676	8.16503e-05
P38707	vSRC_dead	vSRC_dead_5	IAEGSDPSLLLDQR	IAEGS(ph)DPSLLLDQR_2	TRUE	0.000170225	4.44922	4.42462551658524	6.64749	3.4232e+07	-0.224676	8.16503e-05
P38707	EPHB1_wt	EPHB1_wt_2	IAEGSDPSLLLDQR	IAEGS(ph)DPSLLLDQR_2	TRUE	0.000231084	4.44023	4.50875617025484	6.55437	3.4232e+07	-0.224676	8.16503e-05
	EPHB1_wt	EPHB1_wt_3	IAEGSDPSLLLDQR	IAEGS(ph)DPSLLLDQR_2	TRUE	0		-Inf		3.4232e+07	-0.224676	8.16503e-05
	EPHB1_wt	EPHB1_wt_4	IAEGSDPSLLLDQR	IAEGS(ph)DPSLLLDQR_2	TRUE	0		-Inf		3.4232e+07	-0.224676	8.16503e-05
P38707	EPHB1_wt	EPHB1_wt_5	IAEGSDPSLLLDQR	IAEGS(ph)DPSLLLDQR_2	TRUE	6.54887e-05	3.91405	3.98823717434877	6.54871	3.4232e+07	-0.224676	8.16503e-05
P38707	EPHB1_dead	EPHB1_dead_2	IAEGSDPSLLLDQR	IAEGS(ph)DPSLLLDQR_2	TRUE	0.000176532	4.46347	4.4331811333388	6.65318	3.4232e+07	-0.224676	8.16503e-05
	EPHB1_dead	EPHB1_dead_3	IAEGSDPSLLLDQR	IAEGS(ph)DPSLLLDQR_2	TRUE	0		-Inf		3.4232e+07	-0.224676	8.16503e-05
	EPHB1_dead	EPHB1_dead_4	IAEGSDPSLLLDQR	IAEGS(ph)DPSLLLDQR_2	TRUE	0		-Inf		3.4232e+07	-0.224676	8.16503e-05
	EPHB1_dead	EPHB1_dead_5	IAEGSDPSLLLDQR	IAEGS(ph)DPSLLLDQR_2	TRUE	0		-Inf		3.4232e+07	-0.224676	8.16503e-05
P38707	LP_wt	LP_wt_2	IAEGSDPSLLLDQR	IAEGS(ph)DPSLLLDQR_2	TRUE	0.000236542	4.58197	4.54710490158843	6.65777	3.4232e+07	-0.224676	8.16503e-05
P38707	LP_wt	LP_wt_3	IAEGSDPSLLLDQR	IAEGS(ph)DPSLLLDQR_2	TRUE	0.000110197	4.2381	4.21764498561385	6.64335	3.4232e+07	-0.224676	8.16503e-05
	LP_wt	LP_wt_4	IAEGSDPSLLLDQR	IAEGS(ph)DPSLLLDQR_2	TRUE	0		-Inf		3.4232e+07	-0.224676	8.16503e-05
	LP_wt	LP_wt_5	IAEGSDPSLLLDQR	IAEGS(ph)DPSLLLDQR_2	TRUE	0		-Inf		3.4232e+07	-0.224676	8.16503e-05
P38707	vSRC_wt	vSRC_wt_2	IAEGSDPSLLLDQR	IAEGSDPSLLLDQR_2	FALSE	0.853574	7.47058	7.4801480098494	6.61334	3.4232e+07	-0.224676	8.16503e-05
P38707	vSRC_wt	vSRC_wt_3	IAEGSDPSLLLDQR	IAEGSDPSLLLDQR_2	FALSE	0.865476	7.46116	7.4780955443113	6.60596	3.4232e+07	-0.224676	8.16503e-05
P38707	vSRC_wt	vSRC_wt_4	IAEGSDPSLLLDQR	IAEGSDPSLLLDQR_2	FALSE	0.873516	7.46303	7.47603630221227	6.6099	3.4232e+07	-0.224676	8.16503e-05
P38707	vSRC_wt	vSRC_wt_5	IAEGSDPSLLLDQR	IAEGSDPSLLLDQR_2	FALSE	0.857205	7.42099	7.4435961930883	6.6003	3.4232e+07	-0.224676	8.16503e-05
P38707	vSRC_dead	vSRC_dead_2	IAEGSDPSLLLDQR	IAEGSDPSLLLDQR_2	FALSE	0.999769	7.58146	7.54566050495788	6.6587	3.4232e+07	-0.224676	8.16503e-05
P38707	vSRC_dead	vSRC_dead_3	IAEGSDPSLLLDQR	IAEGSDPSLLLDQR_2	FALSE	0.99988	7.5364	7.53289167087211	6.62641	3.4232e+07	-0.224676	8.16503e-05
P38707	vSRC_dead	vSRC_dead_4	IAEGSDPSLLLDQR	IAEGSDPSLLLDQR_2	FALSE	1	7.59409	7.54479611008105	6.67219	3.4232e+07	-0.224676	8.16503e-05
P38707	vSRC_dead	vSRC_dead_5	IAEGSDPSLLLDQR	IAEGSDPSLLLDQR_2	FALSE	0.99983	7.56968	7.54508454328739	6.64749	3.4232e+07	-0.224676	8.16503e-05
P38707	EPHB1_wt	EPHB1_wt_2	IAEGSDPSLLLDQR	IAEGSDPSLLLDQR_2	FALSE	0.999769	7.42792	7.49644335717907	6.55437	3.4232e+07	-0.224676	8.16503e-05
P38707	EPHB1_wt	EPHB1_wt_3	IAEGSDPSLLLDQR	IAEGSDPSLLLDQR_2	FALSE	1	7.45785	7.53247736988142	6.54827	3.4232e+07	-0.224676	8.16503e-05
P38707	EPHB1_wt	EPHB1_wt_4	IAEGSDPSLLLDQR	IAEGSDPSLLLDQR_2	FALSE	1	7.45133	7.51707055440806	6.55715	3.4232e+07	-0.224676	8.16503e-05
P38707	EPHB1_wt	EPHB1_wt_5	IAEGSDPSLLLDQR	IAEGSDPSLLLDQR_2	FALSE	0.999935	7.44941	7.52359927163663	6.54871	3.4232e+07	-0.224676	8.16503e-05
P38707	EPHB1_dead	EPHB1_dead_2	IAEGSDPSLLLDQR	IAEGSDPSLLLDQR_2	FALSE	0.999823	7.56812	7.53783826104858	6.65318	3.4232e+07	-0.224676	8.16503e-05
P38707	EPHB1_dead	EPHB1_dead_3	IAEGSDPSLLLDQR	IAEGSDPSLLLDQR_2	FALSE	1	7.55924	7.53248882517443	6.64965	3.4232e+07	-0.224676	8.16503e-05
P38707	EPHB1_dead	EPHB1_dead_4	IAEGSDPSLLLDQR	IAEGSDPSLLLDQR_2	FALSE	1	7.5878	7.55026058819041	6.66044	3.4232e+07	-0.224676	8.16503e-05
P38707	EPHB1_dead	EPHB1_dead_5	IAEGSDPSLLLDQR	IAEGSDPSLLLDQR_2	FALSE	1	7.5948	7.55670481694979	6.661	3.4232e+07	-0.224676	8.16503e-05
P38707	LP_wt	LP_wt_2	IAEGSDPSLLLDQR	IAEGSDPSLLLDQR_2	FALSE	0.999763	7.55952	7.52465125678284	6.65777	3.4232e+07	-0.224676	8.16503e-05
P38707	LP_wt	LP_wt_3	IAEGSDPSLLLDQR	IAEGSDPSLLLDQR_2	FALSE	0.99989	7.54744	7.52698240999493	6.64335	3.4232e+07	-0.224676	8.16503e-05
P38707	LP_wt	LP_wt_4	IAEGSDPSLLLDQR	IAEGSDPSLLLDQR_2	FALSE	1	7.56762	7.53194667454432	6.65858	3.4232e+07	-0.224676	8.16503e-05
P38707	LP_wt	LP_wt_5	IAEGSDPSLLLDQR	IAEGSDPSLLLDQR_2	FALSE	1	7.57002	7.54938574027042	6.64353	3.4232e+07	-0.224676	8.16503e-05
P33307	vSRC_wt	vSRC_wt_2	NDYVDLDNLEEISTFGSHFSK	NDY(ph)VDLDNLEEISTFGSHFSK_3	TRUE	0.189185	5.86046	5.80551432004969	6.12641	2.01107e+06	-0.55537	9.24107e-05
P33307	vSRC_wt	vSRC_wt_3	NDYVDLDNLEEISTFGSHFSK	NDY(ph)VDLDNLEEISTFGSHFSK_3	TRUE	0.269168	5.8644	5.77726768861691	6.15861	2.01107e+06	-0.55537	9.24107e-05
P33307	vSRC_wt	vSRC_wt_4	NDYVDLDNLEEISTFGSHFSK	NDY(ph)VDLDNLEEISTFGSHFSK_3	TRUE	0.163865	5.79813	5.6996503594717	6.16995	2.01107e+06	-0.55537	9.24107e-05
P33307	vSRC_wt	vSRC_wt_5	NDYVDLDNLEEISTFGSHFSK	NDY(ph)VDLDNLEEISTFGSHFSK_3	TRUE	0.150119	5.75074	5.68317912311137	6.13903	2.01107e+06	-0.55537	9.24107e-05
	vSRC_dead	vSRC_dead_2	NDYVDLDNLEEISTFGSHFSK	NDY(ph)VDLDNLEEISTFGSHFSK_3	TRUE	0		-Inf		2.01107e+06	-0.55537	9.24107e-05
	vSRC_dead	vSRC_dead_3	NDYVDLDNLEEISTFGSHFSK	NDY(ph)VDLDNLEEISTFGSHFSK_3	TRUE	0		-Inf		2.01107e+06	-0.55537	9.24107e-05
	vSRC_dead	vSRC_dead_4	NDYVDLDNLEEISTFGSHFSK	NDY(ph)VDLDNLEEISTFGSHFSK_3	TRUE	0		-Inf		2.01107e+06	-0.55537	9.24107e-05
	vSRC_dead	vSRC_dead_5	NDYVDLDNLEEISTFGSHFSK	NDY(ph)VDLDNLEEISTFGSHFSK_3	TRUE	0		-Inf		2.01107e+06	-0.55537	9.24107e-05
P33307	EPHB1_wt	EPHB1_wt_2	NDYVDLDNLEEISTFGSHFSK	NDY(ph)VDLDNLEEISTFGSHFSK_3	TRUE	0.694906	6.51148	6.51251383842037	6.07044	2.01107e+06	-0.55537	9.24107e-05
P33307	EPHB1_wt	EPHB1_wt_3	NDYVDLDNLEEISTFGSHFSK	NDY(ph)VDLDNLEEISTFGSHFSK_3	TRUE	0.527202	6.25181	6.25136349179335	6.07192	2.01107e+06	-0.55537	9.24107e-05
P33307	EPHB1_wt	EPHB1_wt_4	NDYVDLDNLEEISTFGSHFSK	NDY(ph)VDLDNLEEISTFGSHFSK_3	TRUE	0.625743	6.2541	6.261097037613	6.06447	2.01107e+06	-0.55537	9.24107e-05
P33307	EPHB1_wt	EPHB1_wt_5	NDYVDLDNLEEISTFGSHFSK	NDY(ph)VDLDNLEEISTFGSHFSK_3	TRUE	0.610327	6.33718	6.32864606090604	6.08001	2.01107e+06	-0.55537	9.24107e-05
	EPHB1_dead	EPHB1_dead_2	NDYVDLDNLEEISTFGSHFSK	NDY(ph)VDLDNLEEISTFGSHFSK_3	TRUE	0		-Inf		2.01107e+06	-0.55537	9.24107e-05
	EPHB1_dead	EPHB1_dead_3	NDYVDLDNLEEISTFGSHFSK	NDY(ph)VDLDNLEEISTFGSHFSK_3	TRUE	0		-Inf		2.01107e+06	-0.55537	9.24107e-05
	EPHB1_dead	EPHB1_dead_4	NDYVDLDNLEEISTFGSHFSK	NDY(ph)VDLDNLEEISTFGSHFSK_3	TRUE	0		-Inf		2.01107e+06	-0.55537	9.24107e-05
	EPHB1_dead	EPHB1_dead_5	NDYVDLDNLEEISTFGSHFSK	NDY(ph)VDLDNLEEISTFGSHFSK_3	TRUE	0		-Inf		2.01107e+06	-0.55537	9.24107e-05
	LP_wt	LP_wt_2	NDYVDLDNLEEISTFGSHFSK	NDY(ph)VDLDNLEEISTFGSHFSK_3	TRUE	0		-Inf		2.01107e+06	-0.55537	9.24107e-05
	LP_wt	LP_wt_3	NDYVDLDNLEEISTFGSHFSK	NDY(ph)VDLDNLEEISTFGSHFSK_3	TRUE	0		-Inf		2.01107e+06	-0.55537	9.24107e-05
	LP_wt	LP_wt_4	NDYVDLDNLEEISTFGSHFSK	NDY(ph)VDLDNLEEISTFGSHFSK_3	TRUE	0		-Inf		2.01107e+06	-0.55537	9.24107e-05
	LP_wt	LP_wt_5	NDYVDLDNLEEISTFGSHFSK	NDY(ph)VDLDNLEEISTFGSHFSK_3	TRUE	0		-Inf		2.01107e+06	-0.55537	9.24107e-05
P33307	vSRC_wt	vSRC_wt_2	NDYVDLDNLEEISTFGSHFSK	NDYVDLDNLEEISTFGSHFSK_3	FALSE	0.810815	6.23707	6.18213242070352	6.12641	2.01107e+06	-0.55537	9.24107e-05
P33307	vSRC_wt	vSRC_wt_3	NDYVDLDNLEEISTFGSHFSK	NDYVDLDNLEEISTFGSHFSK_3	FALSE	0.730832	6.04278	5.95564362306097	6.15861	2.01107e+06	-0.55537	9.24107e-05
P33307	vSRC_wt	vSRC_wt_4	NDYVDLDNLEEISTFGSHFSK	NDYVDLDNLEEISTFGSHFSK_3	FALSE	0.836135	6.2505	6.15202288555462	6.16995	2.01107e+06	-0.55537	9.24107e-05
P33307	vSRC_wt	vSRC_wt_5	NDYVDLDNLEEISTFGSHFSK	NDYVDLDNLEEISTFGSHFSK_3	FALSE	0.849881	6.24824	6.18068245493064	6.13903	2.01107e+06	-0.55537	9.24107e-05
P33307	vSRC_dead	vSRC_dead_2	NDYVDLDNLEEISTFGSHFSK	NDYVDLDNLEEISTFGSHFSK_3	FALSE	1	6.339	6.37046549065095	6.04	2.01107e+06	-0.55537	9.24107e-05
P33307	vSRC_dead	vSRC_dead_3	NDYVDLDNLEEISTFGSHFSK	NDYVDLDNLEEISTFGSHFSK_3	FALSE	1	6.28636	6.26681277506004	6.09102	2.01107e+06	-0.55537	9.24107e-05
P33307	vSRC_dead	vSRC_dead_4	NDYVDLDNLEEISTFGSHFSK	NDYVDLDNLEEISTFGSHFSK_3	FALSE	1	6.32748	6.36934525398994	6.02961	2.01107e+06	-0.55537	9.24107e-05
P33307	vSRC_dead	vSRC_dead_5	NDYVDLDNLEEISTFGSHFSK	NDYVDLDNLEEISTFGSHFSK_3	FALSE	1	6.32279	6.38239756982824	6.01186	2.01107e+06	-0.55537	9.24107e-05
P33307	EPHB1_wt	EPHB1_wt_2	NDYVDLDNLEEISTFGSHFSK	NDYVDLDNLEEISTFGSHFSK_3	FALSE	0.305094	5.89857	5.89960419520281	6.07044	2.01107e+06	-0.55537	9.24107e-05
P33307	EPHB1_wt	EPHB1_wt_3	NDYVDLDNLEEISTFGSHFSK	NDYVDLDNLEEISTFGSHFSK_3	FALSE	0.472798	5.94909	5.94864481266289	6.07192	2.01107e+06	-0.55537	9.24107e-05
P33307	EPHB1_wt	EPHB1_wt_4	NDYVDLDNLEEISTFGSHFSK	NDYVDLDNLEEISTFGSHFSK_3	FALSE	0.374257	5.77545	5.78245332627964	6.06447	2.01107e+06	-0.55537	9.24107e-05
P33307	EPHB1_wt	EPHB1_wt_5	NDYVDLDNLEEISTFGSHFSK	NDYVDLDNLEEISTFGSHFSK_3	FALSE	0.389673	5.8869	5.87836639373328	6.08001	2.01107e+06	-0.55537	9.24107e-05
P33307	EPHB1_dead	EPHB1_dead_2	NDYVDLDNLEEISTFGSHFSK	NDYVDLDNLEEISTFGSHFSK_3	FALSE	1	6.29185	6.31618320913958	6.04714	2.01107e+06	-0.55537	9.24107e-05
P33307	EPHB1_dead	EPHB1_dead_3	NDYVDLDNLEEISTFGSHFSK	NDYVDLDNLEEISTFGSHFSK_3	FALSE	1	6.30134	6.3069946042345	6.06582	2.01107e+06	-0.55537	9.24107e-05
P33307	EPHB1_dead	EPHB1_dead_4	NDYVDLDNLEEISTFGSHFSK	NDYVDLDNLEEISTFGSHFSK_3	FALSE	1	6.30015	6.31809031407217	6.05353	2.01107e+06	-0.55537	9.24107e-05
P33307	EPHB1_dead	EPHB1_dead_5	NDYVDLDNLEEISTFGSHFSK	NDYVDLDNLEEISTFGSHFSK_3	FALSE	1	6.31558	6.31464276192526	6.07241	2.01107e+06	-0.55537	9.24107e-05
P33307	LP_wt	LP_wt_2	NDYVDLDNLEEISTFGSHFSK	NDYVDLDNLEEISTFGSHFSK_3	FALSE	1	6.31164	6.33126363351903	6.05184	2.01107e+06	-0.55537	9.24107e-05
P33307	LP_wt	LP_wt_3	NDYVDLDNLEEISTFGSHFSK	NDYVDLDNLEEISTFGSHFSK_3	FALSE	1	6.25773	6.31919583544554	6.01001	2.01107e+06	-0.55537	9.24107e-05
P33307	LP_wt	LP_wt_4	NDYVDLDNLEEISTFGSHFSK	NDYVDLDNLEEISTFGSHFSK_3	FALSE	1	6.32292	6.3668420917543	6.02755	2.01107e+06	-0.55537	9.24107e-05
P33307	LP_wt	LP_wt_5	NDYVDLDNLEEISTFGSHFSK	NDYVDLDNLEEISTFGSHFSK_3	FALSE	1	6.22565	6.26549187130119	6.03163	2.01107e+06	-0.55537	9.24107e-05
P52910	vSRC_wt	vSRC_wt_2	VVYEAHNVK	VVY(ph)EAHNVK_2	TRUE	0.271714	5.89496	5.81837650694371	6.67318	1.39907e+07	-4.58634	0.000123154
P52910	vSRC_wt	vSRC_wt_3	VVYEAHNVK	VVY(ph)EAHNVK_2	TRUE	0.234447	5.86617	5.79891959708383	6.66385	1.39907e+07	-4.58634	0.000123154
P52910	vSRC_wt	vSRC_wt_4	VVYEAHNVK	VVY(ph)EAHNVK_2	TRUE	0.200526	5.80596	5.75428625376808	6.64828	1.39907e+07	-4.58634	0.000123154
P52910	vSRC_wt	vSRC_wt_5	VVYEAHNVK	VVY(ph)EAHNVK_2	TRUE	0.219345	5.87055	5.82154672225337	6.6456	1.39907e+07	-4.58634	0.000123154
	vSRC_dead	vSRC_dead_2	VVYEAHNVK	VVY(ph)EAHNVK_2	TRUE	0		-Inf		1.39907e+07	-4.58634	0.000123154
	vSRC_dead	vSRC_dead_3	VVYEAHNVK	VVY(ph)EAHNVK_2	TRUE	0		-Inf		1.39907e+07	-4.58634	0.000123154
	vSRC_dead	vSRC_dead_4	VVYEAHNVK	VVY(ph)EAHNVK_2	TRUE	0		-Inf		1.39907e+07	-4.58634	0.000123154
	vSRC_dead	vSRC_dead_5	VVYEAHNVK	VVY(ph)EAHNVK_2	TRUE	0		-Inf		1.39907e+07	-4.58634	0.000123154
P52910	EPHB1_wt	EPHB1_wt_2	VVYEAHNVK	VVY(ph)EAHNVK_2	TRUE	0.457011	6.04029	6.1515006702027	6.48539	1.39907e+07	-4.58634	0.000123154
P52910	EPHB1_wt	EPHB1_wt_3	VVYEAHNVK	VVY(ph)EAHNVK_2	TRUE	0.303129	5.87276	6.00548387627818	6.46388	1.39907e+07	-4.58634	0.000123154
P52910	EPHB1_wt	EPHB1_wt_4	VVYEAHNVK	VVY(ph)EAHNVK_2	TRUE	0.240185	5.76962	5.88085929735055	6.48536	1.39907e+07	-4.58634	0.000123154
P52910	EPHB1_wt	EPHB1_wt_5	VVYEAHNVK	VVY(ph)EAHNVK_2	TRUE	0.374625	5.98007	6.09452651681119	6.48215	1.39907e+07	-4.58634	0.000123154
	EPHB1_dead	EPHB1_dead_2	VVYEAHNVK	VVY(ph)EAHNVK_2	TRUE	0		-Inf		1.39907e+07	-4.58634	0.000123154
	EPHB1_dead	EPHB1_dead_3	VVYEAHNVK	VVY(ph)EAHNVK_2	TRUE	0		-Inf		1.39907e+07	-4.58634	0.000123154
	EPHB1_dead	EPHB1_dead_4	VVYEAHNVK	VVY(ph)EAHNVK_2	TRUE	0		-Inf		1.39907e+07	-4.58634	0.000123154
	EPHB1_dead	EPHB1_dead_5	VVYEAHNVK	VVY(ph)EAHNVK_2	TRUE	0		-Inf		1.39907e+07	-4.58634	0.000123154
	LP_wt	LP_wt_2	VVYEAHNVK	VVY(ph)EAHNVK_2	TRUE	0		-Inf		1.39907e+07	-4.58634	0.000123154
	LP_wt	LP_wt_3	VVYEAHNVK	VVY(ph)EAHNVK_2	TRUE	0		-Inf		1.39907e+07	-4.58634	0.000123154
	LP_wt	LP_wt_4	VVYEAHNVK	VVY(ph)EAHNVK_2	TRUE	0		-Inf		1.39907e+07	-4.58634	0.000123154
	LP_wt	LP_wt_5	VVYEAHNVK	VVY(ph)EAHNVK_2	TRUE	0		-Inf		1.39907e+07	-4.58634	0.000123154
P52910	vSRC_wt	vSRC_wt_2	VVYEAHNVK	VVYEAHNVK_2	FALSE	0.728286	6.98462	6.90803274776351	6.67318	1.39907e+07	-4.58634	0.000123154
P52910	vSRC_wt	vSRC_wt_3	VVYEAHNVK	VVYEAHNVK_2	FALSE	0.765553	7.04156	6.9743164173363	6.66385	1.39907e+07	-4.58634	0.000123154
P52910	vSRC_wt	vSRC_wt_4	VVYEAHNVK	VVYEAHNVK_2	FALSE	0.799474	7.06806	7.01638547463581	6.64828	1.39907e+07	-4.58634	0.000123154
P52910	vSRC_wt	vSRC_wt_5	VVYEAHNVK	VVYEAHNVK_2	FALSE	0.780655	7.08335	7.03434385689136	6.6456	1.39907e+07	-4.58634	0.000123154
P52910	vSRC_dead	vSRC_dead_2	VVYEAHNVK	VVYEAHNVK_2	FALSE	1	7.13705	7.08953041441602	6.64412	1.39907e+07	-4.58634	0.000123154
P52910	vSRC_dead	vSRC_dead_3	VVYEAHNVK	VVYEAHNVK_2	FALSE	1	7.18931	7.17572043812764	6.61019	1.39907e+07	-4.58634	0.000123154
P52910	vSRC_dead	vSRC_dead_4	VVYEAHNVK	VVYEAHNVK_2	FALSE	1	7.19872	7.17777422654095	6.61755	1.39907e+07	-4.58634	0.000123154
P52910	vSRC_dead	vSRC_dead_5	VVYEAHNVK	VVYEAHNVK_2	FALSE	1	7.20769	7.18624451600531	6.61805	1.39907e+07	-4.58634	0.000123154
P52910	EPHB1_wt	EPHB1_wt_2	VVYEAHNVK	VVYEAHNVK_2	FALSE	0.542989	6.77662	6.8878307500168	6.48539	1.39907e+07	-4.58634	0.000123154
P52910	EPHB1_wt	EPHB1_wt_3	VVYEAHNVK	VVYEAHNVK_2	FALSE	0.696871	6.89575	7.02847579498725	6.46388	1.39907e+07	-4.58634	0.000123154
P52910	EPHB1_wt	EPHB1_wt_4	VVYEAHNVK	VVYEAHNVK_2	FALSE	0.759815	6.93125	7.04248688335225	6.48536	1.39907e+07	-4.58634	0.000123154
P52910	EPHB1_wt	EPHB1_wt_5	VVYEAHNVK	VVYEAHNVK_2	FALSE	0.625375	6.86408	6.97853635929523	6.48215	1.39907e+07	-4.58634	0.000123154
P52910	EPHB1_dead	EPHB1_dead_2	VVYEAHNVK	VVYEAHNVK_2	FALSE	1	7.13717	7.11669308978104	6.61708	1.39907e+07	-4.58634	0.000123154
P52910	EPHB1_dead	EPHB1_dead_3	VVYEAHNVK	VVYEAHNVK_2	FALSE	1	7.14019	7.12964600419148	6.60714	1.39907e+07	-4.58634	0.000123154
P52910	EPHB1_dead	EPHB1_dead_4	VVYEAHNVK	VVYEAHNVK_2	FALSE	1	7.17624	7.16431783804059	6.60852	1.39907e+07	-4.58634	0.000123154
P52910	EPHB1_dead	EPHB1_dead_5	VVYEAHNVK	VVYEAHNVK_2	FALSE	1	7.14273	7.1213684488104	6.61796	1.39907e+07	-4.58634	0.000123154
P52910	LP_wt	LP_wt_2	VVYEAHNVK	VVYEAHNVK_2	FALSE	1	7.13086	7.08875017671688	6.63871	1.39907e+07	-4.58634	0.000123154
P52910	LP_wt	LP_wt_3	VVYEAHNVK	VVYEAHNVK_2	FALSE	1	7.22504	7.2068358047136	6.6148	1.39907e+07	-4.58634	0.000123154
P52910	LP_wt	LP_wt_4	VVYEAHNVK	VVYEAHNVK_2	FALSE	1	7.22393	7.1946300260593	6.6259	1.39907e+07	-4.58634	0.000123154
P52910	LP_wt	LP_wt_5	VVYEAHNVK	VVYEAHNVK_2	FALSE	1	7.1686	7.15112899686141	6.61407	1.39907e+07	-4.58634	0.000123154
P36041	vSRC_wt	vSRC_wt_2	FSSFFNK	FS(ph)SFFNK_2	TRUE	0.201175	4.99487	5.06877761135083	5.87888	1.84956e+06	-3.36566	0.000123904
P36041	vSRC_wt	vSRC_wt_3	FSSFFNK	FS(ph)SFFNK_2	TRUE	0.154488	4.85327	4.91620182976421	5.88985	1.84956e+06	-3.36566	0.000123904
P36041	vSRC_wt	vSRC_wt_4	FSSFFNK	FS(ph)SFFNK_2	TRUE	0.194401	4.90748	4.99911370162141	5.86115	1.84956e+06	-3.36566	0.000123904
P36041	vSRC_wt	vSRC_wt_5	FSSFFNK	FS(ph)SFFNK_2	TRUE	0.111356	4.64509	4.74247618278576	5.8554	1.84956e+06	-3.36566	0.000123904
	vSRC_dead	vSRC_dead_2	FSSFFNK	FS(ph)SFFNK_2	TRUE	0		-Inf		1.84956e+06	-3.36566	0.000123904
	vSRC_dead	vSRC_dead_3	FSSFFNK	FS(ph)SFFNK_2	TRUE	0		-Inf		1.84956e+06	-3.36566	0.000123904
P36041	vSRC_dead	vSRC_dead_4	FSSFFNK	FS(ph)SFFNK_2	TRUE	0.0158643	3.94162	3.91093285740274	5.98347	1.84956e+06	-3.36566	0.000123904
P36041	vSRC_dead	vSRC_dead_5	FSSFFNK	FS(ph)SFFNK_2	TRUE	0.0130711	3.89101	3.83942452553072	6.00437	1.84956e+06	-3.36566	0.000123904
P36041	EPHB1_wt	EPHB1_wt_2	FSSFFNK	FS(ph)SFFNK_2	TRUE	0.33197	5.32639	5.32763683723087	5.95154	1.84956e+06	-3.36566	0.000123904
P36041	EPHB1_wt	EPHB1_wt_3	FSSFFNK	FS(ph)SFFNK_2	TRUE	0.353757	5.26187	5.22622298906132	5.98844	1.84956e+06	-3.36566	0.000123904
P36041	EPHB1_wt	EPHB1_wt_4	FSSFFNK	FS(ph)SFFNK_2	TRUE	0.236082	5.16146	5.14435905184586	5.96988	1.84956e+06	-3.36566	0.000123904
P36041	EPHB1_wt	EPHB1_wt_5	FSSFFNK	FS(ph)SFFNK_2	TRUE	0.397961	5.31201	5.30170284395623	5.96309	1.84956e+06	-3.36566	0.000123904
	EPHB1_dead	EPHB1_dead_2	FSSFFNK	FS(ph)SFFNK_2	TRUE	0		-Inf		1.84956e+06	-3.36566	0.000123904
P36041	EPHB1_dead	EPHB1_dead_3	FSSFFNK	FS(ph)SFFNK_2	TRUE	0.0126047	3.85535	3.81827314876512	5.98986	1.84956e+06	-3.36566	0.000123904
P36041	EPHB1_dead	EPHB1_dead_4	FSSFFNK	FS(ph)SFFNK_2	TRUE	0.0416155	4.38147	4.34610671966174	5.98814	1.84956e+06	-3.36566	0.000123904
	EPHB1_dead	EPHB1_dead_5	FSSFFNK	FS(ph)SFFNK_2	TRUE	0		-Inf		1.84956e+06	-3.36566	0.000123904
P36041	LP_wt	LP_wt_2	FSSFFNK	FS(ph)SFFNK_2	TRUE	0.0758685	4.62041	4.60660430684354	5.96659	1.84956e+06	-3.36566	0.000123904
P36041	LP_wt	LP_wt_3	FSSFFNK	FS(ph)SFFNK_2	TRUE	0.0295656	4.24887	4.2397623363936	5.96189	1.84956e+06	-3.36566	0.000123904
P36041	LP_wt	LP_wt_4	FSSFFNK	FS(ph)SFFNK_2	TRUE	0.0504934	4.47166	4.48270306618135	5.94174	1.84956e+06	-3.36566	0.000123904
	LP_wt	LP_wt_5	FSSFFNK	FS(ph)SFFNK_2	TRUE	0		-Inf		1.84956e+06	-3.36566	0.000123904
P36041	vSRC_wt	vSRC_wt_2	FSSFFNK	FSSFFNK_2	FALSE	0.798825	6.12081	6.19472483116222	5.87888	1.84956e+06	-3.36566	0.000123904
P36041	vSRC_wt	vSRC_wt_3	FSSFFNK	FSSFFNK_2	FALSE	0.845512	6.11857	6.18149765916794	5.88985	1.84956e+06	-3.36566	0.000123904
P36041	vSRC_wt	vSRC_wt_4	FSSFFNK	FSSFFNK_2	FALSE	0.805599	6.05197	6.14360585292747	5.86115	1.84956e+06	-3.36566	0.000123904
P36041	vSRC_wt	vSRC_wt_5	FSSFFNK	FSSFFNK_2	FALSE	0.888644	6.07418	6.17156040683122	5.8554	1.84956e+06	-3.36566	0.000123904
P36041	vSRC_dead	vSRC_dead_2	FSSFFNK	FSSFFNK_2	FALSE	1	6.32559	6.30401380967527	5.97437	1.84956e+06	-3.36566	0.000123904
P36041	vSRC_dead	vSRC_dead_3	FSSFFNK	FSSFFNK_2	FALSE	1	6.32677	6.28448430014659	5.99507	1.84956e+06	-3.36566	0.000123904
P36041	vSRC_dead	vSRC_dead_4	FSSFFNK	FSSFFNK_2	FALSE	0.984136	6.26133	6.23063873859491	5.98347	1.84956e+06	-3.36566	0.000123904
P36041	vSRC_dead	vSRC_dead_5	FSSFFNK	FSSFFNK_2	FALSE	0.986929	6.29605	6.24447033872675	6.00437	1.84956e+06	-3.36566	0.000123904
P36041	EPHB1_wt	EPHB1_wt_2	FSSFFNK	FSSFFNK_2	FALSE	0.66803	6.15716	6.15840410897495	5.95154	1.84956e+06	-3.36566	0.000123904
P36041	EPHB1_wt	EPHB1_wt_3	FSSFFNK	FSSFFNK_2	FALSE	0.646243	6.05063	6.01498388981017	5.98844	1.84956e+06	-3.36566	0.000123904
P36041	EPHB1_wt	EPHB1_wt_4	FSSFFNK	FSSFFNK_2	FALSE	0.763918	6.19851	6.18141258632883	5.96988	1.84956e+06	-3.36566	0.000123904
P36041	EPHB1_wt	EPHB1_wt_5	FSSFFNK	FSSFFNK_2	FALSE	0.602039	6.01886	6.0085575409329	5.96309	1.84956e+06	-3.36566	0.000123904
P36041	EPHB1_dead	EPHB1_dead_2	FSSFFNK	FSSFFNK_2	FALSE	1	6.31053	6.29001596046415	5.9733	1.84956e+06	-3.36566	0.000123904
P36041	EPHB1_dead	EPHB1_dead_3	FSSFFNK	FSSFFNK_2	FALSE	0.987395	6.27638	6.23930257322181	5.98986	1.84956e+06	-3.36566	0.000123904
P36041	EPHB1_dead	EPHB1_dead_4	FSSFFNK	FSSFFNK_2	FALSE	0.958385	6.27082	6.23546231628898	5.98814	1.84956e+06	-3.36566	0.000123904
P36041	EPHB1_dead	EPHB1_dead_5	FSSFFNK	FSSFFNK_2	FALSE	1	6.2316	6.22716404078864	5.95722	1.84956e+06	-3.36566	0.000123904
P36041	LP_wt	LP_wt_2	FSSFFNK	FSSFFNK_2	FALSE	0.924131	6.23315	6.21934693519217	5.96659	1.84956e+06	-3.36566	0.000123904
P36041	LP_wt	LP_wt_3	FSSFFNK	FSSFFNK_2	FALSE	0.970434	6.29212	6.28301308391255	5.96189	1.84956e+06	-3.36566	0.000123904
P36041	LP_wt	LP_wt_4	FSSFFNK	FSSFFNK_2	FALSE	0.949507	6.27299	6.2840373298421	5.94174	1.84956e+06	-3.36566	0.000123904
P36041	LP_wt	LP_wt_5	FSSFFNK	FSSFFNK_2	FALSE	1	6.28221	6.29368410882271	5.94131	1.84956e+06	-3.36566	0.000123904
P25605	vSRC_wt	vSRC_wt_2	HATRPPLPTLDTPSWNANSAVSSIIYETPAPSR	HATRPPLPTLDTPSWNANSAVSSIIY(ph)ETPAPSR_4	TRUE	0.243481	6.19278	6.23170996564302	6.71113	1.18443e+07	-1.71522	0.000178175
P25605	vSRC_wt	vSRC_wt_3	HATRPPLPTLDTPSWNANSAVSSIIYETPAPSR	HATRPPLPTLDTPSWNANSAVSSIIY(ph)ETPAPSR_4	TRUE	0.20174	6.13492	6.16813488577737	6.71685	1.18443e+07	-1.71522	0.000178175
P25605	vSRC_wt	vSRC_wt_4	HATRPPLPTLDTPSWNANSAVSSIIYETPAPSR	HATRPPLPTLDTPSWNANSAVSSIIY(ph)ETPAPSR_4	TRUE	0.248594	6.25043	6.28324111901447	6.71725	1.18443e+07	-1.71522	0.000178175
P25605	vSRC_wt	vSRC_wt_5	HATRPPLPTLDTPSWNANSAVSSIIYETPAPSR	HATRPPLPTLDTPSWNANSAVSSIIY(ph)ETPAPSR_4	TRUE	0.105045	5.80041	5.8478461353052	6.70263	1.18443e+07	-1.71522	0.000178175
	vSRC_dead	vSRC_dead_2	HATRPPLPTLDTPSWNANSAVSSIIYETPAPSR	HATRPPLPTLDTPSWNANSAVSSIIY(ph)ETPAPSR_4	TRUE	0		-Inf		1.18443e+07	-1.71522	0.000178175
P25605	vSRC_dead	vSRC_dead_3	HATRPPLPTLDTPSWNANSAVSSIIYETPAPSR	HATRPPLPTLDTPSWNANSAVSSIIY(ph)ETPAPSR_4	TRUE	0.0101874	4.84265	4.83667273000583	6.75605	1.18443e+07	-1.71522	0.000178175
	vSRC_dead	vSRC_dead_4	HATRPPLPTLDTPSWNANSAVSSIIYETPAPSR	HATRPPLPTLDTPSWNANSAVSSIIY(ph)ETPAPSR_4	TRUE	0		-Inf		1.18443e+07	-1.71522	0.000178175
	vSRC_dead	vSRC_dead_5	HATRPPLPTLDTPSWNANSAVSSIIYETPAPSR	HATRPPLPTLDTPSWNANSAVSSIIY(ph)ETPAPSR_4	TRUE	0		-Inf		1.18443e+07	-1.71522	0.000178175
P25605	EPHB1_wt	EPHB1_wt_2	HATRPPLPTLDTPSWNANSAVSSIIYETPAPSR	HATRPPLPTLDTPSWNANSAVSSIIY(ph)ETPAPSR_4	TRUE	0.483084	6.43381	6.52499762941527	6.65888	1.18443e+07	-1.71522	0.000178175
P25605	EPHB1_wt	EPHB1_wt_3	HATRPPLPTLDTPSWNANSAVSSIIYETPAPSR	HATRPPLPTLDTPSWNANSAVSSIIY(ph)ETPAPSR_4	TRUE	0.36269	6.15575	6.26337708718547	6.64244	1.18443e+07	-1.71522	0.000178175
P25605	EPHB1_wt	EPHB1_wt_4	HATRPPLPTLDTPSWNANSAVSSIIYETPAPSR	HATRPPLPTLDTPSWNANSAVSSIIY(ph)ETPAPSR_4	TRUE	0.444545	6.41104	6.52246598943332	6.63864	1.18443e+07	-1.71522	0.000178175
P25605	EPHB1_wt	EPHB1_wt_5	HATRPPLPTLDTPSWNANSAVSSIIYETPAPSR	HATRPPLPTLDTPSWNANSAVSSIIY(ph)ETPAPSR_4	TRUE	0.311756	6.1965	6.3068538027767	6.63971	1.18443e+07	-1.71522	0.000178175
	EPHB1_dead	EPHB1_dead_2	HATRPPLPTLDTPSWNANSAVSSIIYETPAPSR	HATRPPLPTLDTPSWNANSAVSSIIY(ph)ETPAPSR_4	TRUE	0		-Inf		1.18443e+07	-1.71522	0.000178175
	EPHB1_dead	EPHB1_dead_3	HATRPPLPTLDTPSWNANSAVSSIIYETPAPSR	HATRPPLPTLDTPSWNANSAVSSIIY(ph)ETPAPSR_4	TRUE	0		-Inf		1.18443e+07	-1.71522	0.000178175
	EPHB1_dead	EPHB1_dead_4	HATRPPLPTLDTPSWNANSAVSSIIYETPAPSR	HATRPPLPTLDTPSWNANSAVSSIIY(ph)ETPAPSR_4	TRUE	0		-Inf		1.18443e+07	-1.71522	0.000178175
	EPHB1_dead	EPHB1_dead_5	HATRPPLPTLDTPSWNANSAVSSIIYETPAPSR	HATRPPLPTLDTPSWNANSAVSSIIY(ph)ETPAPSR_4	TRUE	0		-Inf		1.18443e+07	-1.71522	0.000178175
	LP_wt	LP_wt_2	HATRPPLPTLDTPSWNANSAVSSIIYETPAPSR	HATRPPLPTLDTPSWNANSAVSSIIY(ph)ETPAPSR_4	TRUE	0		-Inf		1.18443e+07	-1.71522	0.000178175
	LP_wt	LP_wt_3	HATRPPLPTLDTPSWNANSAVSSIIYETPAPSR	HATRPPLPTLDTPSWNANSAVSSIIY(ph)ETPAPSR_4	TRUE	0		-Inf		1.18443e+07	-1.71522	0.000178175
	LP_wt	LP_wt_4	HATRPPLPTLDTPSWNANSAVSSIIYETPAPSR	HATRPPLPTLDTPSWNANSAVSSIIY(ph)ETPAPSR_4	TRUE	0		-Inf		1.18443e+07	-1.71522	0.000178175
	LP_wt	LP_wt_5	HATRPPLPTLDTPSWNANSAVSSIIYETPAPSR	HATRPPLPTLDTPSWNANSAVSSIIY(ph)ETPAPSR_4	TRUE	0		-Inf		1.18443e+07	-1.71522	0.000178175
P25605	vSRC_wt	vSRC_wt_2	HATRPPLPTLDTPSWNANSAVSSIIYETPAPSR	HATRPPLPTLDTPSWNANSAVSSIIYETPAPSR_4	FALSE	0.756519	6.91945	6.95838433385513	6.71113	1.18443e+07	-1.71522	0.000178175
P25605	vSRC_wt	vSRC_wt_3	HATRPPLPTLDTPSWNANSAVSSIIYETPAPSR	HATRPPLPTLDTPSWNANSAVSSIIYETPAPSR_4	FALSE	0.79826	6.96659	6.99980627611077	6.71685	1.18443e+07	-1.71522	0.000178175
P25605	vSRC_wt	vSRC_wt_4	HATRPPLPTLDTPSWNANSAVSSIIYETPAPSR	HATRPPLPTLDTPSWNANSAVSSIIYETPAPSR_4	FALSE	0.751406	6.96513	6.99794350194633	6.71725	1.18443e+07	-1.71522	0.000178175
P25605	vSRC_wt	vSRC_wt_5	HATRPPLPTLDTPSWNANSAVSSIIYETPAPSR	HATRPPLPTLDTPSWNANSAVSSIIYETPAPSR_4	FALSE	0.894955	6.96515	7.01259094242341	6.70263	1.18443e+07	-1.71522	0.000178175
P25605	vSRC_dead	vSRC_dead_2	HATRPPLPTLDTPSWNANSAVSSIIYETPAPSR	HATRPPLPTLDTPSWNANSAVSSIIYETPAPSR_4	FALSE	1	7.12673	7.07079983465339	6.80599	1.18443e+07	-1.71522	0.000178175
P25605	vSRC_dead	vSRC_dead_3	HATRPPLPTLDTPSWNANSAVSSIIYETPAPSR	HATRPPLPTLDTPSWNANSAVSSIIYETPAPSR_4	FALSE	0.989813	7.06446	7.05848029883228	6.75605	1.18443e+07	-1.71522	0.000178175
P25605	vSRC_dead	vSRC_dead_4	HATRPPLPTLDTPSWNANSAVSSIIYETPAPSR	HATRPPLPTLDTPSWNANSAVSSIIYETPAPSR_4	FALSE	1	7.14886	7.08591896385597	6.81301	1.18443e+07	-1.71522	0.000178175
P25605	vSRC_dead	vSRC_dead_5	HATRPPLPTLDTPSWNANSAVSSIIYETPAPSR	HATRPPLPTLDTPSWNANSAVSSIIYETPAPSR_4	FALSE	1	7.16865	7.09784193278323	6.82087	1.18443e+07	-1.71522	0.000178175
P25605	EPHB1_wt	EPHB1_wt_2	HATRPPLPTLDTPSWNANSAVSSIIYETPAPSR	HATRPPLPTLDTPSWNANSAVSSIIYETPAPSR_4	FALSE	0.516916	6.69753	6.78871311393308	6.65888	1.18443e+07	-1.71522	0.000178175
P25605	EPHB1_wt	EPHB1_wt_3	HATRPPLPTLDTPSWNANSAVSSIIYETPAPSR	HATRPPLPTLDTPSWNANSAVSSIIYETPAPSR_4	FALSE	0.63731	6.63488	6.74251137157746	6.64244	1.18443e+07	-1.71522	0.000178175
P25605	EPHB1_wt	EPHB1_wt_4	HATRPPLPTLDTPSWNANSAVSSIIYETPAPSR	HATRPPLPTLDTPSWNANSAVSSIIYETPAPSR_4	FALSE	0.555455	6.74209	6.85351819904572	6.63864	1.18443e+07	-1.71522	0.000178175
P25605	EPHB1_wt	EPHB1_wt_5	HATRPPLPTLDTPSWNANSAVSSIIYETPAPSR	HATRPPLPTLDTPSWNANSAVSSIIYETPAPSR_4	FALSE	0.688244	6.77475	6.88509966437772	6.63971	1.18443e+07	-1.71522	0.000178175
P25605	EPHB1_dead	EPHB1_dead_2	HATRPPLPTLDTPSWNANSAVSSIIYETPAPSR	HATRPPLPTLDTPSWNANSAVSSIIYETPAPSR_4	FALSE	1	7.04216	6.97765429567701	6.81457	1.18443e+07	-1.71522	0.000178175
P25605	EPHB1_dead	EPHB1_dead_3	HATRPPLPTLDTPSWNANSAVSSIIYETPAPSR	HATRPPLPTLDTPSWNANSAVSSIIYETPAPSR_4	FALSE	1	7.09513	7.04288392648111	6.80231	1.18443e+07	-1.71522	0.000178175
P25605	EPHB1_dead	EPHB1_dead_4	HATRPPLPTLDTPSWNANSAVSSIIYETPAPSR	HATRPPLPTLDTPSWNANSAVSSIIYETPAPSR_4	FALSE	1	7.14628	7.09942596118051	6.79691	1.18443e+07	-1.71522	0.000178175
P25605	EPHB1_dead	EPHB1_dead_5	HATRPPLPTLDTPSWNANSAVSSIIYETPAPSR	HATRPPLPTLDTPSWNANSAVSSIIYETPAPSR_4	FALSE	1	7.17339	7.11423434663155	6.80922	1.18443e+07	-1.71522	0.000178175
P25605	LP_wt	LP_wt_2	HATRPPLPTLDTPSWNANSAVSSIIYETPAPSR	HATRPPLPTLDTPSWNANSAVSSIIYETPAPSR_4	FALSE	1	7.11467	7.04684295385077	6.8179	1.18443e+07	-1.71522	0.000178175
P25605	LP_wt	LP_wt_3	HATRPPLPTLDTPSWNANSAVSSIIYETPAPSR	HATRPPLPTLDTPSWNANSAVSSIIYETPAPSR_4	FALSE	1	7.10812	7.07984668043436	6.77834	1.18443e+07	-1.71522	0.000178175
P25605	LP_wt	LP_wt_4	HATRPPLPTLDTPSWNANSAVSSIIYETPAPSR	HATRPPLPTLDTPSWNANSAVSSIIYETPAPSR_4	FALSE	1	7.12102	7.04905391053526	6.82203	1.18443e+07	-1.71522	0.000178175
P25605	LP_wt	LP_wt_5	HATRPPLPTLDTPSWNANSAVSSIIYETPAPSR	HATRPPLPTLDTPSWNANSAVSSIIYETPAPSR_4	FALSE	1	7.16533	7.16210000500316	6.75329	1.18443e+07	-1.71522	0.000178175
P10356	vSRC_wt	vSRC_wt_2	EYDNDPYNR	EYDNDPY(ph)NR_2	TRUE	0.589105	6.11387	6.09717730838237	5.92461	665868	-0.342675	0.000180787
P10356	vSRC_wt	vSRC_wt_3	EYDNDPYNR	EYDNDPY(ph)NR_2	TRUE	0.482873	6.06263	6.00879635373916	5.96176	665868	-0.342675	0.000180787
P10356	vSRC_wt	vSRC_wt_4	EYDNDPYNR	EYDNDPY(ph)NR_2	TRUE	0.587185	6.0929	6.02290348608899	5.97792	665868	-0.342675	0.000180787
P10356	vSRC_wt	vSRC_wt_5	EYDNDPYNR	EYDNDPY(ph)NR_2	TRUE	0.616009	6.06409	6.00761891013485	5.9644	665868	-0.342675	0.000180787
	vSRC_dead	vSRC_dead_2	EYDNDPYNR	EYDNDPY(ph)NR_2	TRUE	0		-Inf		665868	-0.342675	0.000180787
	vSRC_dead	vSRC_dead_3	EYDNDPYNR	EYDNDPY(ph)NR_2	TRUE	0		-Inf		665868	-0.342675	0.000180787
	vSRC_dead	vSRC_dead_4	EYDNDPYNR	EYDNDPY(ph)NR_2	TRUE	0		-Inf		665868	-0.342675	0.000180787
	vSRC_dead	vSRC_dead_5	EYDNDPYNR	EYDNDPY(ph)NR_2	TRUE	0		-Inf		665868	-0.342675	0.000180787
P10356	EPHB1_wt	EPHB1_wt_2	EYDNDPYNR	EYDNDPY(ph)NR_2	TRUE	0.076302	5.08247	5.23533398272474	5.75506	665868	-0.342675	0.000180787
	EPHB1_wt	EPHB1_wt_3	EYDNDPYNR	EYDNDPY(ph)NR_2	TRUE	0		-Inf		665868	-0.342675	0.000180787
	EPHB1_wt	EPHB1_wt_4	EYDNDPYNR	EYDNDPY(ph)NR_2	TRUE	0		-Inf		665868	-0.342675	0.000180787
	EPHB1_wt	EPHB1_wt_5	EYDNDPYNR	EYDNDPY(ph)NR_2	TRUE	0		-Inf		665868	-0.342675	0.000180787
	EPHB1_dead	EPHB1_dead_2	EYDNDPYNR	EYDNDPY(ph)NR_2	TRUE	0		-Inf		665868	-0.342675	0.000180787
	EPHB1_dead	EPHB1_dead_3	EYDNDPYNR	EYDNDPY(ph)NR_2	TRUE	0		-Inf		665868	-0.342675	0.000180787
	EPHB1_dead	EPHB1_dead_4	EYDNDPYNR	EYDNDPY(ph)NR_2	TRUE	0		-Inf		665868	-0.342675	0.000180787
	EPHB1_dead	EPHB1_dead_5	EYDNDPYNR	EYDNDPY(ph)NR_2	TRUE	0		-Inf		665868	-0.342675	0.000180787
	LP_wt	LP_wt_2	EYDNDPYNR	EYDNDPY(ph)NR_2	TRUE	0		-Inf		665868	-0.342675	0.000180787
	LP_wt	LP_wt_3	EYDNDPYNR	EYDNDPY(ph)NR_2	TRUE	0		-Inf		665868	-0.342675	0.000180787
	LP_wt	LP_wt_4	EYDNDPYNR	EYDNDPY(ph)NR_2	TRUE	0		-Inf		665868	-0.342675	0.000180787
	LP_wt	LP_wt_5	EYDNDPYNR	EYDNDPY(ph)NR_2	TRUE	0		-Inf		665868	-0.342675	0.000180787
P10356	vSRC_wt	vSRC_wt_2	EYDNDPYNR	EYDNDPYNR_2	FALSE	0.410895	5.49229	5.47559753547107	5.92461	665868	-0.342675	0.000180787
P10356	vSRC_wt	vSRC_wt_3	EYDNDPYNR	EYDNDPYNR_2	FALSE	0.517127	5.62728	5.57344325025807	5.96176	665868	-0.342675	0.000180787
P10356	vSRC_wt	vSRC_wt_4	EYDNDPYNR	EYDNDPYNR_2	FALSE	0.412815	5.47477	5.40476580506017	5.97792	665868	-0.342675	0.000180787
P10356	vSRC_wt	vSRC_wt_5	EYDNDPYNR	EYDNDPYNR_2	FALSE	0.383991	5.39371	5.33723476766143	5.9644	665868	-0.342675	0.000180787
P10356	vSRC_dead	vSRC_dead_2	EYDNDPYNR	EYDNDPYNR_2	FALSE	1	5.87807	5.82665584060504	5.95934	665868	-0.342675	0.000180787
P10356	vSRC_dead	vSRC_dead_3	EYDNDPYNR	EYDNDPYNR_2	FALSE	1	5.86017	5.81950476489729	5.94859	665868	-0.342675	0.000180787
P10356	vSRC_dead	vSRC_dead_4	EYDNDPYNR	EYDNDPYNR_2	FALSE	1	5.94594	5.88264223482558	5.97122	665868	-0.342675	0.000180787
P10356	vSRC_dead	vSRC_dead_5	EYDNDPYNR	EYDNDPYNR_2	FALSE	1	5.57937	5.54169792391893	5.94559	665868	-0.342675	0.000180787
P10356	EPHB1_wt	EPHB1_wt_2	EYDNDPYNR	EYDNDPYNR_2	FALSE	0.923698	5.70034	5.85321011250153	5.75506	665868	-0.342675	0.000180787
P10356	EPHB1_wt	EPHB1_wt_3	EYDNDPYNR	EYDNDPYNR_2	FALSE	1	5.62624	5.81098035230132	5.72319	665868	-0.342675	0.000180787
P10356	EPHB1_wt	EPHB1_wt_4	EYDNDPYNR	EYDNDPYNR_2	FALSE	1	5.73362	5.83232777363719	5.80922	665868	-0.342675	0.000180787
P10356	EPHB1_wt	EPHB1_wt_5	EYDNDPYNR	EYDNDPYNR_2	FALSE	1	5.7659	5.86188433219677	5.81194	665868	-0.342675	0.000180787
P10356	EPHB1_dead	EPHB1_dead_2	EYDNDPYNR	EYDNDPYNR_2	FALSE	1	5.75651	5.7506472201998	5.91379	665868	-0.342675	0.000180787
P10356	EPHB1_dead	EPHB1_dead_3	EYDNDPYNR	EYDNDPYNR_2	FALSE	1	5.85087	5.84700149244478	5.91179	665868	-0.342675	0.000180787
P10356	EPHB1_dead	EPHB1_dead_4	EYDNDPYNR	EYDNDPYNR_2	FALSE	1	5.87757	5.91286350049252	5.87263	665868	-0.342675	0.000180787
P10356	EPHB1_dead	EPHB1_dead_5	EYDNDPYNR	EYDNDPYNR_2	FALSE	1	5.86931	5.81498684163994	5.96225	665868	-0.342675	0.000180787
P10356	LP_wt	LP_wt_2	EYDNDPYNR	EYDNDPYNR_2	FALSE	1	5.89758	5.84467715887529	5.96083	665868	-0.342675	0.000180787
P10356	LP_wt	LP_wt_3	EYDNDPYNR	EYDNDPYNR_2	FALSE	1	5.79518	5.80220353062736	5.9009	665868	-0.342675	0.000180787
P10356	LP_wt	LP_wt_4	EYDNDPYNR	EYDNDPYNR_2	FALSE	1	5.92185	5.83686669728059	5.99291	665868	-0.342675	0.000180787
P10356	LP_wt	LP_wt_5	EYDNDPYNR	EYDNDPYNR_2	FALSE	1	5.81998	5.81804502941403	5.90985	665868	-0.342675	0.000180787
Q01477	vSRC_wt	vSRC_wt_2	FSEYELLPFK	FSEY(ph)ELLPFK_2	TRUE	0.0921404	4.93092	4.91917979944323	5.89412	2.24407e+06	-2.45211	0.000180787
Q01477	vSRC_wt	vSRC_wt_3	FSEYELLPFK	FSEY(ph)ELLPFK_2	TRUE	0.069949	4.77354	4.79712112405101	5.8588	2.24407e+06	-2.45211	0.000180787
Q01477	vSRC_wt	vSRC_wt_4	FSEYELLPFK	FSEY(ph)ELLPFK_2	TRUE	0.0480666	4.59817	4.64658864134805	5.83396	2.24407e+06	-2.45211	0.000180787
Q01477	vSRC_wt	vSRC_wt_5	FSEYELLPFK	FSEY(ph)ELLPFK_2	TRUE	0.0668849	4.75528	4.79909014871208	5.83857	2.24407e+06	-2.45211	0.000180787
	vSRC_dead	vSRC_dead_2	FSEYELLPFK	FSEY(ph)ELLPFK_2	TRUE	0		-Inf		2.24407e+06	-2.45211	0.000180787
	vSRC_dead	vSRC_dead_3	FSEYELLPFK	FSEY(ph)ELLPFK_2	TRUE	0		-Inf		2.24407e+06	-2.45211	0.000180787
	vSRC_dead	vSRC_dead_4	FSEYELLPFK	FSEY(ph)ELLPFK_2	TRUE	0		-Inf		2.24407e+06	-2.45211	0.000180787
	vSRC_dead	vSRC_dead_5	FSEYELLPFK	FSEY(ph)ELLPFK_2	TRUE	0		-Inf		2.24407e+06	-2.45211	0.000180787
Q01477	EPHB1_wt	EPHB1_wt_2	FSEYELLPFK	FSEY(ph)ELLPFK_2	TRUE	0.50346	5.76973	5.69189259437542	5.96021	2.24407e+06	-2.45211	0.000180787
Q01477	EPHB1_wt	EPHB1_wt_3	FSEYELLPFK	FSEY(ph)ELLPFK_2	TRUE	0.308257	5.4905	5.39938959451344	5.97349	2.24407e+06	-2.45211	0.000180787
Q01477	EPHB1_wt	EPHB1_wt_4	FSEYELLPFK	FSEY(ph)ELLPFK_2	TRUE	0.291136	5.45317	5.37634109964347	5.95921	2.24407e+06	-2.45211	0.000180787
Q01477	EPHB1_wt	EPHB1_wt_5	FSEYELLPFK	FSEY(ph)ELLPFK_2	TRUE	0.446457	5.68427	5.63156493557595	5.93508	2.24407e+06	-2.45211	0.000180787
	EPHB1_dead	EPHB1_dead_2	FSEYELLPFK	FSEY(ph)ELLPFK_2	TRUE	0		-Inf		2.24407e+06	-2.45211	0.000180787
	EPHB1_dead	EPHB1_dead_3	FSEYELLPFK	FSEY(ph)ELLPFK_2	TRUE	0		-Inf		2.24407e+06	-2.45211	0.000180787
	EPHB1_dead	EPHB1_dead_4	FSEYELLPFK	FSEY(ph)ELLPFK_2	TRUE	0		-Inf		2.24407e+06	-2.45211	0.000180787
	EPHB1_dead	EPHB1_dead_5	FSEYELLPFK	FSEY(ph)ELLPFK_2	TRUE	0		-Inf		2.24407e+06	-2.45211	0.000180787
	LP_wt	LP_wt_2	FSEYELLPFK	FSEY(ph)ELLPFK_2	TRUE	0		-Inf		2.24407e+06	-2.45211	0.000180787
	LP_wt	LP_wt_3	FSEYELLPFK	FSEY(ph)ELLPFK_2	TRUE	0		-Inf		2.24407e+06	-2.45211	0.000180787
	LP_wt	LP_wt_4	FSEYELLPFK	FSEY(ph)ELLPFK_2	TRUE	0		-Inf		2.24407e+06	-2.45211	0.000180787
	LP_wt	LP_wt_5	FSEYELLPFK	FSEY(ph)ELLPFK_2	TRUE	0		-Inf		2.24407e+06	-2.45211	0.000180787
Q01477	vSRC_wt	vSRC_wt_2	FSEYELLPFK	FSEYELLPFK_2	FALSE	0.90786	6.31403	6.30228880433643	5.89412	2.24407e+06	-2.45211	0.000180787
Q01477	vSRC_wt	vSRC_wt_3	FSEYELLPFK	FSEYELLPFK_2	FALSE	0.930051	6.28681	6.31038704856422	5.8588	2.24407e+06	-2.45211	0.000180787
Q01477	vSRC_wt	vSRC_wt_4	FSEYELLPFK	FSEYELLPFK_2	FALSE	0.951933	6.28447	6.33289230982634	5.83396	2.24407e+06	-2.45211	0.000180787
Q01477	vSRC_wt	vSRC_wt_5	FSEYELLPFK	FSEYELLPFK_2	FALSE	0.933115	6.28943	6.33323757950753	5.83857	2.24407e+06	-2.45211	0.000180787
Q01477	vSRC_dead	vSRC_dead_2	FSEYELLPFK	FSEYELLPFK_2	FALSE	1	6.35578	6.36449294732096	5.87367	2.24407e+06	-2.45211	0.000180787
Q01477	vSRC_dead	vSRC_dead_3	FSEYELLPFK	FSEYELLPFK_2	FALSE	1	6.40765	6.4417941640129	5.84824	2.24407e+06	-2.45211	0.000180787
Q01477	vSRC_dead	vSRC_dead_4	FSEYELLPFK	FSEYELLPFK_2	FALSE	1	6.3571	6.37568696909486	5.86379	2.24407e+06	-2.45211	0.000180787
Q01477	vSRC_dead	vSRC_dead_5	FSEYELLPFK	FSEYELLPFK_2	FALSE	1	6.33828	6.36110829719606	5.85955	2.24407e+06	-2.45211	0.000180787
Q01477	EPHB1_wt	EPHB1_wt_2	FSEYELLPFK	FSEYELLPFK_2	FALSE	0.49654	6.15326	6.07542209517564	5.96021	2.24407e+06	-2.45211	0.000180787
Q01477	EPHB1_wt	EPHB1_wt_3	FSEYELLPFK	FSEYELLPFK_2	FALSE	0.691743	6.23107	6.13996126461476	5.97349	2.24407e+06	-2.45211	0.000180787
Q01477	EPHB1_wt	EPHB1_wt_4	FSEYELLPFK	FSEYELLPFK_2	FALSE	0.708864	6.22918	6.15234850700725	5.95921	2.24407e+06	-2.45211	0.000180787
Q01477	EPHB1_wt	EPHB1_wt_5	FSEYELLPFK	FSEYELLPFK_2	FALSE	0.553543	6.16718	6.11447627811109	5.93508	2.24407e+06	-2.45211	0.000180787
Q01477	EPHB1_dead	EPHB1_dead_2	FSEYELLPFK	FSEYELLPFK_2	FALSE	1	6.22697	6.23160215580285	5.87775	2.24407e+06	-2.45211	0.000180787
Q01477	EPHB1_dead	EPHB1_dead_3	FSEYELLPFK	FSEYELLPFK_2	FALSE	1	6.36543	6.38227830169896	5.86553	2.24407e+06	-2.45211	0.000180787
Q01477	EPHB1_dead	EPHB1_dead_4	FSEYELLPFK	FSEYELLPFK_2	FALSE	1	6.37588	6.39250399793752	5.86576	2.24407e+06	-2.45211	0.000180787
Q01477	EPHB1_dead	EPHB1_dead_5	FSEYELLPFK	FSEYELLPFK_2	FALSE	1	6.27134	6.27135024601423	5.88237	2.24407e+06	-2.45211	0.000180787
Q01477	LP_wt	LP_wt_2	FSEYELLPFK	FSEYELLPFK_2	FALSE	1	6.31718	6.32711173561605	5.87245	2.24407e+06	-2.45211	0.000180787
Q01477	LP_wt	LP_wt_3	FSEYELLPFK	FSEYELLPFK_2	FALSE	1	6.39144	6.39134548000039	5.88248	2.24407e+06	-2.45211	0.000180787
Q01477	LP_wt	LP_wt_4	FSEYELLPFK	FSEYELLPFK_2	FALSE	1	6.27555	6.32136004066111	5.83657	2.24407e+06	-2.45211	0.000180787
Q01477	LP_wt	LP_wt_5	FSEYELLPFK	FSEYELLPFK_2	FALSE	1	6.32866	6.35648675444069	5.85455	2.24407e+06	-2.45211	0.000180787
P38011	vSRC_wt	vSRC_wt_2	GHSHIVQDCTLTADGAYALSASWDK	GHSHIVQDCTLTADGAY(ph)ALSASWDK_3	TRUE	0.307857	6.06745	5.94668535681235	6.88989	1.54459e+07	-7.08563	0.000180787
P38011	vSRC_wt	vSRC_wt_3	GHSHIVQDCTLTADGAYALSASWDK	GHSHIVQDCTLTADGAY(ph)ALSASWDK_3	TRUE	0.0903376	5.43334	5.29050534629921	6.91197	1.54459e+07	-7.08563	0.000180787
P38011	vSRC_wt	vSRC_wt_4	GHSHIVQDCTLTADGAYALSASWDK	GHSHIVQDCTLTADGAY(ph)ALSASWDK_3	TRUE	0.202287	5.76971	5.63237389270202	6.90646	1.54459e+07	-7.08563	0.000180787
P38011	vSRC_wt	vSRC_wt_5	GHSHIVQDCTLTADGAYALSASWDK	GHSHIVQDCTLTADGAY(ph)ALSASWDK_3	TRUE	0.181377	5.6898	5.54695521446179	6.91198	1.54459e+07	-7.08563	0.000180787
	vSRC_dead	vSRC_dead_2	GHSHIVQDCTLTADGAYALSASWDK	GHSHIVQDCTLTADGAY(ph)ALSASWDK_3	TRUE	0		-Inf		1.54459e+07	-7.08563	0.000180787
	vSRC_dead	vSRC_dead_3	GHSHIVQDCTLTADGAYALSASWDK	GHSHIVQDCTLTADGAY(ph)ALSASWDK_3	TRUE	0		-Inf		1.54459e+07	-7.08563	0.000180787
	vSRC_dead	vSRC_dead_4	GHSHIVQDCTLTADGAYALSASWDK	GHSHIVQDCTLTADGAY(ph)ALSASWDK_3	TRUE	0		-Inf		1.54459e+07	-7.08563	0.000180787
	vSRC_dead	vSRC_dead_5	GHSHIVQDCTLTADGAYALSASWDK	GHSHIVQDCTLTADGAY(ph)ALSASWDK_3	TRUE	0		-Inf		1.54459e+07	-7.08563	0.000180787
P38011	EPHB1_wt	EPHB1_wt_2	GHSHIVQDCTLTADGAYALSASWDK	GHSHIVQDCTLTADGAY(ph)ALSASWDK_3	TRUE	0.724862	6.18513	6.25474796612403	6.69951	1.54459e+07	-7.08563	0.000180787
P38011	EPHB1_wt	EPHB1_wt_3	GHSHIVQDCTLTADGAYALSASWDK	GHSHIVQDCTLTADGAY(ph)ALSASWDK_3	TRUE	0.697773	5.86166	6.00042577383173	6.63036	1.54459e+07	-7.08563	0.000180787
P38011	EPHB1_wt	EPHB1_wt_4	GHSHIVQDCTLTADGAYALSASWDK	GHSHIVQDCTLTADGAY(ph)ALSASWDK_3	TRUE	0.610738	6.01114	6.08079496380131	6.69948	1.54459e+07	-7.08563	0.000180787
P38011	EPHB1_wt	EPHB1_wt_5	GHSHIVQDCTLTADGAYALSASWDK	GHSHIVQDCTLTADGAY(ph)ALSASWDK_3	TRUE	0.623177	6.04804	6.12647256168962	6.6907	1.54459e+07	-7.08563	0.000180787
	EPHB1_dead	EPHB1_dead_2	GHSHIVQDCTLTADGAYALSASWDK	GHSHIVQDCTLTADGAY(ph)ALSASWDK_3	TRUE	0		-Inf		1.54459e+07	-7.08563	0.000180787
	EPHB1_dead	EPHB1_dead_3	GHSHIVQDCTLTADGAYALSASWDK	GHSHIVQDCTLTADGAY(ph)ALSASWDK_3	TRUE	0		-Inf		1.54459e+07	-7.08563	0.000180787
	EPHB1_dead	EPHB1_dead_4	GHSHIVQDCTLTADGAYALSASWDK	GHSHIVQDCTLTADGAY(ph)ALSASWDK_3	TRUE	0		-Inf		1.54459e+07	-7.08563	0.000180787
	EPHB1_dead	EPHB1_dead_5	GHSHIVQDCTLTADGAYALSASWDK	GHSHIVQDCTLTADGAY(ph)ALSASWDK_3	TRUE	0		-Inf		1.54459e+07	-7.08563	0.000180787
	LP_wt	LP_wt_2	GHSHIVQDCTLTADGAYALSASWDK	GHSHIVQDCTLTADGAY(ph)ALSASWDK_3	TRUE	0		-Inf		1.54459e+07	-7.08563	0.000180787
	LP_wt	LP_wt_3	GHSHIVQDCTLTADGAYALSASWDK	GHSHIVQDCTLTADGAY(ph)ALSASWDK_3	TRUE	0		-Inf		1.54459e+07	-7.08563	0.000180787
	LP_wt	LP_wt_4	GHSHIVQDCTLTADGAYALSASWDK	GHSHIVQDCTLTADGAY(ph)ALSASWDK_3	TRUE	0		-Inf		1.54459e+07	-7.08563	0.000180787
	LP_wt	LP_wt_5	GHSHIVQDCTLTADGAYALSASWDK	GHSHIVQDCTLTADGAY(ph)ALSASWDK_3	TRUE	0		-Inf		1.54459e+07	-7.08563	0.000180787
P38011	vSRC_wt	vSRC_wt_2	GHSHIVQDCTLTADGAYALSASWDK	GHSHIVQDCTLTADGAYALSASWDK_4	FALSE	0.692143	7.26967	7.14891048530565	6.88989	1.54459e+07	-7.08563	0.000180787
P38011	vSRC_wt	vSRC_wt_3	GHSHIVQDCTLTADGAYALSASWDK	GHSHIVQDCTLTADGAYALSASWDK_4	FALSE	0.909662	7.28673	7.14389540660515	6.91197	1.54459e+07	-7.08563	0.000180787
P38011	vSRC_wt	vSRC_wt_4	GHSHIVQDCTLTADGAYALSASWDK	GHSHIVQDCTLTADGAYALSASWDK_4	FALSE	0.797713	7.21596	7.07863058360329	6.90646	1.54459e+07	-7.08563	0.000180787
P38011	vSRC_wt	vSRC_wt_5	GHSHIVQDCTLTADGAYALSASWDK	GHSHIVQDCTLTADGAYALSASWDK_4	FALSE	0.818623	7.19468	7.05183542370282	6.91198	1.54459e+07	-7.08563	0.000180787
P38011	vSRC_dead	vSRC_dead_2	GHSHIVQDCTLTADGAYALSASWDK	GHSHIVQDCTLTADGAYALSASWDK_4	FALSE	1	7.13439	7.16849698557851	6.73503	1.54459e+07	-7.08563	0.000180787
P38011	vSRC_dead	vSRC_dead_3	GHSHIVQDCTLTADGAYALSASWDK	GHSHIVQDCTLTADGAYALSASWDK_4	FALSE	1	7.13679	7.19518781430004	6.71073	1.54459e+07	-7.08563	0.000180787
P38011	vSRC_dead	vSRC_dead_4	GHSHIVQDCTLTADGAYALSASWDK	GHSHIVQDCTLTADGAYALSASWDK_4	FALSE	1	7.12863	7.11981539058155	6.77794	1.54459e+07	-7.08563	0.000180787
P38011	vSRC_dead	vSRC_dead_5	GHSHIVQDCTLTADGAYALSASWDK	GHSHIVQDCTLTADGAYALSASWDK_4	FALSE	1	7.18755	7.17637391996249	6.7803	1.54459e+07	-7.08563	0.000180787
P38011	EPHB1_wt	EPHB1_wt_2	GHSHIVQDCTLTADGAYALSASWDK	GHSHIVQDCTLTADGAYALSASWDK_4	FALSE	0.275138	6.61481	6.68442228501715	6.69951	1.54459e+07	-7.08563	0.000180787
P38011	EPHB1_wt	EPHB1_wt_3	GHSHIVQDCTLTADGAYALSASWDK	GHSHIVQDCTLTADGAYALSASWDK_4	FALSE	0.302227	6.34866	6.48742359359057	6.63036	1.54459e+07	-7.08563	0.000180787
P38011	EPHB1_wt	EPHB1_wt_4	GHSHIVQDCTLTADGAYALSASWDK	GHSHIVQDCTLTADGAYALSASWDK_4	FALSE	0.389262	6.66591	6.73556100329297	6.69948	1.54459e+07	-7.08563	0.000180787
P38011	EPHB1_wt	EPHB1_wt_5	GHSHIVQDCTLTADGAYALSASWDK	GHSHIVQDCTLTADGAYALSASWDK_4	FALSE	0.376823	6.67995	6.75837652348099	6.6907	1.54459e+07	-7.08563	0.000180787
P38011	EPHB1_dead	EPHB1_dead_2	GHSHIVQDCTLTADGAYALSASWDK	GHSHIVQDCTLTADGAYALSASWDK_4	FALSE	1	7.11911	7.12846224727916	6.75978	1.54459e+07	-7.08563	0.000180787
P38011	EPHB1_dead	EPHB1_dead_3	GHSHIVQDCTLTADGAYALSASWDK	GHSHIVQDCTLTADGAYALSASWDK_4	FALSE	1	7.23076	7.25462600132774	6.74526	1.54459e+07	-7.08563	0.000180787
P38011	EPHB1_dead	EPHB1_dead_4	GHSHIVQDCTLTADGAYALSASWDK	GHSHIVQDCTLTADGAYALSASWDK_4	FALSE	1	7.18497	7.18353534061333	6.77056	1.54459e+07	-7.08563	0.000180787
P38011	EPHB1_dead	EPHB1_dead_5	GHSHIVQDCTLTADGAYALSASWDK	GHSHIVQDCTLTADGAYALSASWDK_4	FALSE	1	7.14723	7.13892791956748	6.77743	1.54459e+07	-7.08563	0.000180787
P38011	LP_wt	LP_wt_2	GHSHIVQDCTLTADGAYALSASWDK	GHSHIVQDCTLTADGAYALSASWDK_4	FALSE	1	7.16427	7.13790975382182	6.79549	1.54459e+07	-7.08563	0.000180787
P38011	LP_wt	LP_wt_3	GHSHIVQDCTLTADGAYALSASWDK	GHSHIVQDCTLTADGAYALSASWDK_4	FALSE	1	7.26752	7.33496525804888	6.70169	1.54459e+07	-7.08563	0.000180787
P38011	LP_wt	LP_wt_4	GHSHIVQDCTLTADGAYALSASWDK	GHSHIVQDCTLTADGAYALSASWDK_4	FALSE	1	7.19669	7.20187237602386	6.76395	1.54459e+07	-7.08563	0.000180787
P38011	LP_wt	LP_wt_5	GHSHIVQDCTLTADGAYALSASWDK	GHSHIVQDCTLTADGAYALSASWDK_4	FALSE	1	7.14879	7.23577017390818	6.68215	1.54459e+07	-7.08563	0.000180787
P32588	vSRC_wt	vSRC_wt_2	DNNNNNNYQQR	DNNNNNNY(ph)QQR_2	TRUE	0.0633314	5.42239	5.42952330831563	5.97283	3.28717e+06	-0.840034	0.000201747
P32588	vSRC_wt	vSRC_wt_3	DNNNNNNYQQR	DNNNNNNY(ph)QQR_2	TRUE	0.056068	5.35144	5.39007058406164	5.94133	3.28717e+06	-0.840034	0.000201747
	vSRC_wt	vSRC_wt_4	DNNNNNNYQQR	DNNNNNNY(ph)QQR_2	TRUE	0		-Inf		3.28717e+06	-0.840034	0.000201747
P32588	vSRC_wt	vSRC_wt_5	DNNNNNNYQQR	DNNNNNNY(ph)QQR_2	TRUE	0.0681797	5.38684	5.45129279584476	5.91551	3.28717e+06	-0.840034	0.000201747
	vSRC_dead	vSRC_dead_2	DNNNNNNYQQR	DNNNNNNY(ph)QQR_2	TRUE	0		-Inf		3.28717e+06	-0.840034	0.000201747
	vSRC_dead	vSRC_dead_3	DNNNNNNYQQR	DNNNNNNY(ph)QQR_2	TRUE	0		-Inf		3.28717e+06	-0.840034	0.000201747
	vSRC_dead	vSRC_dead_4	DNNNNNNYQQR	DNNNNNNY(ph)QQR_2	TRUE	0		-Inf		3.28717e+06	-0.840034	0.000201747
	vSRC_dead	vSRC_dead_5	DNNNNNNYQQR	DNNNNNNY(ph)QQR_2	TRUE	0		-Inf		3.28717e+06	-0.840034	0.000201747
P32588	EPHB1_wt	EPHB1_wt_2	DNNNNNNYQQR	DNNNNNNY(ph)QQR_2	TRUE	0.426477	6.2529	6.25644096898519	5.97643	3.28717e+06	-0.840034	0.000201747
P32588	EPHB1_wt	EPHB1_wt_3	DNNNNNNYQQR	DNNNNNNY(ph)QQR_2	TRUE	0.116481	5.46293	5.56376861563331	5.87913	3.28717e+06	-0.840034	0.000201747
P32588	EPHB1_wt	EPHB1_wt_4	DNNNNNNYQQR	DNNNNNNY(ph)QQR_2	TRUE	0.436311	6.19685	6.22675441767548	5.95006	3.28717e+06	-0.840034	0.000201747
P32588	EPHB1_wt	EPHB1_wt_5	DNNNNNNYQQR	DNNNNNNY(ph)QQR_2	TRUE	0.183044	5.68349	5.74775425780215	5.9157	3.28717e+06	-0.840034	0.000201747
	EPHB1_dead	EPHB1_dead_2	DNNNNNNYQQR	DNNNNNNY(ph)QQR_2	TRUE	0		-Inf		3.28717e+06	-0.840034	0.000201747
	EPHB1_dead	EPHB1_dead_3	DNNNNNNYQQR	DNNNNNNY(ph)QQR_2	TRUE	0		-Inf		3.28717e+06	-0.840034	0.000201747
	EPHB1_dead	EPHB1_dead_4	DNNNNNNYQQR	DNNNNNNY(ph)QQR_2	TRUE	0		-Inf		3.28717e+06	-0.840034	0.000201747
	EPHB1_dead	EPHB1_dead_5	DNNNNNNYQQR	DNNNNNNY(ph)QQR_2	TRUE	0		-Inf		3.28717e+06	-0.840034	0.000201747
	LP_wt	LP_wt_2	DNNNNNNYQQR	DNNNNNNY(ph)QQR_2	TRUE	0		-Inf		3.28717e+06	-0.840034	0.000201747
	LP_wt	LP_wt_3	DNNNNNNYQQR	DNNNNNNY(ph)QQR_2	TRUE	0		-Inf		3.28717e+06	-0.840034	0.000201747
	LP_wt	LP_wt_4	DNNNNNNYQQR	DNNNNNNY(ph)QQR_2	TRUE	0		-Inf		3.28717e+06	-0.840034	0.000201747
	LP_wt	LP_wt_5	DNNNNNNYQQR	DNNNNNNY(ph)QQR_2	TRUE	0		-Inf		3.28717e+06	-0.840034	0.000201747
P32588	vSRC_wt	vSRC_wt_2	DNNNNNNYQQR	DNNNNNNYQQR_2	FALSE	0.936669	6.51665	6.52378677693517	5.97283	3.28717e+06	-0.840034	0.000201747
P32588	vSRC_wt	vSRC_wt_3	DNNNNNNYQQR	DNNNNNNYQQR_2	FALSE	0.943932	6.50196	6.5405935593053	5.94133	3.28717e+06	-0.840034	0.000201747
P32588	vSRC_wt	vSRC_wt_4	DNNNNNNYQQR	DNNNNNNYQQR_2	FALSE	1	6.52154	6.53112735478948	5.97038	3.28717e+06	-0.840034	0.000201747
P32588	vSRC_wt	vSRC_wt_5	DNNNNNNYQQR	DNNNNNNYQQR_2	FALSE	0.93182	6.44681	6.51126686701908	5.91551	3.28717e+06	-0.840034	0.000201747
P32588	vSRC_dead	vSRC_dead_2	DNNNNNNYQQR	DNNNNNNYQQR_2	FALSE	1	6.575	6.53239394597943	6.02258	3.28717e+06	-0.840034	0.000201747
P32588	vSRC_dead	vSRC_dead_3	DNNNNNNYQQR	DNNNNNNYQQR_2	FALSE	1	6.55434	6.52222052456507	6.01209	3.28717e+06	-0.840034	0.000201747
P32588	vSRC_dead	vSRC_dead_4	DNNNNNNYQQR	DNNNNNNYQQR_2	FALSE	1	6.51231	6.47392845922197	6.01835	3.28717e+06	-0.840034	0.000201747
P32588	vSRC_dead	vSRC_dead_5	DNNNNNNYQQR	DNNNNNNYQQR_2	FALSE	1	6.53117	6.49593105295123	6.01521	3.28717e+06	-0.840034	0.000201747
P32588	EPHB1_wt	EPHB1_wt_2	DNNNNNNYQQR	DNNNNNNYQQR_2	FALSE	0.573523	6.30586	6.30939330960763	5.97643	3.28717e+06	-0.840034	0.000201747
P32588	EPHB1_wt	EPHB1_wt_3	DNNNNNNYQQR	DNNNNNNYQQR_2	FALSE	0.883519	6.26719	6.36802597164131	5.87913	3.28717e+06	-0.840034	0.000201747
P32588	EPHB1_wt	EPHB1_wt_4	DNNNNNNYQQR	DNNNNNNYQQR_2	FALSE	0.563689	6.23239	6.26229546377425	5.95006	3.28717e+06	-0.840034	0.000201747
P32588	EPHB1_wt	EPHB1_wt_5	DNNNNNNYQQR	DNNNNNNYQQR_2	FALSE	0.816956	6.25743	6.32169550548944	5.9157	3.28717e+06	-0.840034	0.000201747
P32588	EPHB1_dead	EPHB1_dead_2	DNNNNNNYQQR	DNNNNNNYQQR_2	FALSE	1	6.54545	6.51457609478312	6.01084	3.28717e+06	-0.840034	0.000201747
P32588	EPHB1_dead	EPHB1_dead_3	DNNNNNNYQQR	DNNNNNNYQQR_2	FALSE	1	6.55791	6.52090750075374	6.01697	3.28717e+06	-0.840034	0.000201747
P32588	EPHB1_dead	EPHB1_dead_4	DNNNNNNYQQR	DNNNNNNYQQR_2	FALSE	1	6.54346	6.50415136906378	6.01928	3.28717e+06	-0.840034	0.000201747
P32588	EPHB1_dead	EPHB1_dead_5	DNNNNNNYQQR	DNNNNNNYQQR_2	FALSE	1	6.53033	6.50179918427245	6.00849	3.28717e+06	-0.840034	0.000201747
P32588	LP_wt	LP_wt_2	DNNNNNNYQQR	DNNNNNNYQQR_2	FALSE	1	6.58926	6.55206120379566	6.01717	3.28717e+06	-0.840034	0.000201747
P32588	LP_wt	LP_wt_3	DNNNNNNYQQR	DNNNNNNYQQR_2	FALSE	1	6.56825	6.51286650135916	6.03535	3.28717e+06	-0.840034	0.000201747
P32588	LP_wt	LP_wt_4	DNNNNNNYQQR	DNNNNNNYQQR_2	FALSE	1	6.53646	6.5321569548369	5.98427	3.28717e+06	-0.840034	0.000201747
P32588	LP_wt	LP_wt_5	DNNNNNNYQQR	DNNNNNNYQQR_2	FALSE	1	6.55955	6.5538048830043	5.98572	3.28717e+06	-0.840034	0.000201747
P25293	vSRC_wt	vSRC_wt_2	LGSLVGQDSGYVGGLPK	LGS(ph)LVGQDSGYVGGLPK_2	TRUE	0.387126	6.36675	6.30324031633378	6.48877	2.35814e+07	-4.71644	0.000204391
P25293	vSRC_wt	vSRC_wt_3	LGSLVGQDSGYVGGLPK	LGS(ph)LVGQDSGYVGGLPK_2	TRUE	0.364613	6.37128	6.29650371807864	6.50004	2.35814e+07	-4.71644	0.000204391
P25293	vSRC_wt	vSRC_wt_4	LGSLVGQDSGYVGGLPK	LGS(ph)LVGQDSGYVGGLPK_2	TRUE	0.299681	6.24478	6.1727615557302	6.49728	2.35814e+07	-4.71644	0.000204391
P25293	vSRC_wt	vSRC_wt_5	LGSLVGQDSGYVGGLPK	LGS(ph)LVGQDSGYVGGLPK_2	TRUE	0.308571	6.23513	6.20454375135496	6.45585	2.35814e+07	-4.71644	0.000204391
	vSRC_dead	vSRC_dead_2	LGSLVGQDSGYVGGLPK	LGS(ph)LVGQDSGYVGGLPK_2	TRUE	0		-Inf		2.35814e+07	-4.71644	0.000204391
	vSRC_dead	vSRC_dead_3	LGSLVGQDSGYVGGLPK	LGS(ph)LVGQDSGYVGGLPK_2	TRUE	0		-Inf		2.35814e+07	-4.71644	0.000204391
	vSRC_dead	vSRC_dead_4	LGSLVGQDSGYVGGLPK	LGS(ph)LVGQDSGYVGGLPK_2	TRUE	0		-Inf		2.35814e+07	-4.71644	0.000204391
	vSRC_dead	vSRC_dead_5	LGSLVGQDSGYVGGLPK	LGS(ph)LVGQDSGYVGGLPK_2	TRUE	0		-Inf		2.35814e+07	-4.71644	0.000204391
P25293	EPHB1_wt	EPHB1_wt_2	LGSLVGQDSGYVGGLPK	LGS(ph)LVGQDSGYVGGLPK_2	TRUE	0.250349	6.04005	6.07323999037393	6.39207	2.35814e+07	-4.71644	0.000204391
P25293	EPHB1_wt	EPHB1_wt_3	LGSLVGQDSGYVGGLPK	LGS(ph)LVGQDSGYVGGLPK_2	TRUE	0.192056	5.90413	5.94737201872242	6.38202	2.35814e+07	-4.71644	0.000204391
P25293	EPHB1_wt	EPHB1_wt_4	LGSLVGQDSGYVGGLPK	LGS(ph)LVGQDSGYVGGLPK_2	TRUE	0.174889	5.83627	5.86797312013707	6.39356	2.35814e+07	-4.71644	0.000204391
P25293	EPHB1_wt	EPHB1_wt_5	LGSLVGQDSGYVGGLPK	LGS(ph)LVGQDSGYVGGLPK_2	TRUE	0.218248	5.94702	6.0126523633891	6.35963	2.35814e+07	-4.71644	0.000204391
P25293	EPHB1_dead	EPHB1_dead_2	LGSLVGQDSGYVGGLPK	LGS(ph)LVGQDSGYVGGLPK_2	TRUE	0.0351828	5.26584	5.2430709212013	6.44804	2.35814e+07	-4.71644	0.000204391
P25293	EPHB1_dead	EPHB1_dead_3	LGSLVGQDSGYVGGLPK	LGS(ph)LVGQDSGYVGGLPK_2	TRUE	0.00938711	4.67641	4.69186721266218	6.4098	2.35814e+07	-4.71644	0.000204391
	EPHB1_dead	EPHB1_dead_4	LGSLVGQDSGYVGGLPK	LGS(ph)LVGQDSGYVGGLPK_2	TRUE	0		-Inf		2.35814e+07	-4.71644	0.000204391
P25293	EPHB1_dead	EPHB1_dead_5	LGSLVGQDSGYVGGLPK	LGS(ph)LVGQDSGYVGGLPK_2	TRUE	0.0156931	4.8306	4.86601435082641	6.38985	2.35814e+07	-4.71644	0.000204391
P25293	LP_wt	LP_wt_2	LGSLVGQDSGYVGGLPK	LGS(ph)LVGQDSGYVGGLPK_2	TRUE	0.0403622	5.29427	5.28154802261011	6.43798	2.35814e+07	-4.71644	0.000204391
	LP_wt	LP_wt_3	LGSLVGQDSGYVGGLPK	LGS(ph)LVGQDSGYVGGLPK_2	TRUE	0		-Inf		2.35814e+07	-4.71644	0.000204391
P25293	LP_wt	LP_wt_4	LGSLVGQDSGYVGGLPK	LGS(ph)LVGQDSGYVGGLPK_2	TRUE	0.00847194	4.61065	4.61183970367877	6.42407	2.35814e+07	-4.71644	0.000204391
P25293	LP_wt	LP_wt_5	LGSLVGQDSGYVGGLPK	LGS(ph)LVGQDSGYVGGLPK_2	TRUE	0.0236535	5.11531	5.13871281758562	6.40187	2.35814e+07	-4.71644	0.000204391
P25293	vSRC_wt	vSRC_wt_2	LGSLVGQDSGYVGGLPK	LGSLVGQDSGYVGGLPK_2	FALSE	0.612874	7.23988	7.17637291281017	6.48877	2.35814e+07	-4.71644	0.000204391
P25293	vSRC_wt	vSRC_wt_3	LGSLVGQDSGYVGGLPK	LGSLVGQDSGYVGGLPK_2	FALSE	0.635387	7.2861	7.21132345747404	6.50004	2.35814e+07	-4.71644	0.000204391
P25293	vSRC_wt	vSRC_wt_4	LGSLVGQDSGYVGGLPK	LGSLVGQDSGYVGGLPK_2	FALSE	0.700319	7.28703	7.21501333608965	6.49728	2.35814e+07	-4.71644	0.000204391
P25293	vSRC_wt	vSRC_wt_5	LGSLVGQDSGYVGGLPK	LGSLVGQDSGYVGGLPK_2	FALSE	0.691429	7.25914	7.2285515279497	6.45585	2.35814e+07	-4.71644	0.000204391
P25293	vSRC_dead	vSRC_dead_2	LGSLVGQDSGYVGGLPK	LGSLVGQDSGYVGGLPK_2	FALSE	1	7.35048	7.34430770371447	6.43143	2.35814e+07	-4.71644	0.000204391
P25293	vSRC_dead	vSRC_dead_3	LGSLVGQDSGYVGGLPK	LGSLVGQDSGYVGGLPK_2	FALSE	1	7.33081	7.39490954658862	6.36116	2.35814e+07	-4.71644	0.000204391
P25293	vSRC_dead	vSRC_dead_4	LGSLVGQDSGYVGGLPK	LGSLVGQDSGYVGGLPK_2	FALSE	1	7.37241	7.36641543519219	6.43126	2.35814e+07	-4.71644	0.000204391
P25293	vSRC_dead	vSRC_dead_5	LGSLVGQDSGYVGGLPK	LGSLVGQDSGYVGGLPK_2	FALSE	1	7.36048	7.35459851292922	6.43115	2.35814e+07	-4.71644	0.000204391
P25293	EPHB1_wt	EPHB1_wt_2	LGSLVGQDSGYVGGLPK	LGSLVGQDSGYVGGLPK_2	FALSE	0.749651	7.18998	7.22316745985177	6.39207	2.35814e+07	-4.71644	0.000204391
P25293	EPHB1_wt	EPHB1_wt_3	LGSLVGQDSGYVGGLPK	LGSLVGQDSGYVGGLPK_2	FALSE	0.807944	7.2017	7.24493899105229	6.38202	2.35814e+07	-4.71644	0.000204391
P25293	EPHB1_wt	EPHB1_wt_4	LGSLVGQDSGYVGGLPK	LGSLVGQDSGYVGGLPK_2	FALSE	0.825111	7.18363	7.21533639997251	6.39356	2.35814e+07	-4.71644	0.000204391
P25293	EPHB1_wt	EPHB1_wt_5	LGSLVGQDSGYVGGLPK	LGSLVGQDSGYVGGLPK_2	FALSE	0.781752	7.17475	7.24038505536963	6.35963	2.35814e+07	-4.71644	0.000204391
P25293	EPHB1_dead	EPHB1_dead_2	LGSLVGQDSGYVGGLPK	LGSLVGQDSGYVGGLPK_2	FALSE	0.964817	7.37757	7.35479971973606	6.44804	2.35814e+07	-4.71644	0.000204391
P25293	EPHB1_dead	EPHB1_dead_3	LGSLVGQDSGYVGGLPK	LGSLVGQDSGYVGGLPK_2	FALSE	0.990613	7.37339	7.38885375059592	6.4098	2.35814e+07	-4.71644	0.000204391
P25293	EPHB1_dead	EPHB1_dead_4	LGSLVGQDSGYVGGLPK	LGSLVGQDSGYVGGLPK_2	FALSE	1	7.34731	7.34025375404626	6.43232	2.35814e+07	-4.71644	0.000204391
P25293	EPHB1_dead	EPHB1_dead_5	LGSLVGQDSGYVGGLPK	LGSLVGQDSGYVGGLPK_2	FALSE	0.984307	7.30164	7.33705156455338	6.38985	2.35814e+07	-4.71644	0.000204391
P25293	LP_wt	LP_wt_2	LGSLVGQDSGYVGGLPK	LGSLVGQDSGYVGGLPK_2	FALSE	0.959638	7.34401	7.3312952932172	6.43798	2.35814e+07	-4.71644	0.000204391
P25293	LP_wt	LP_wt_3	LGSLVGQDSGYVGGLPK	LGSLVGQDSGYVGGLPK_2	FALSE	1	7.46915	7.47598989058256	6.41842	2.35814e+07	-4.71644	0.000204391
P25293	LP_wt	LP_wt_4	LGSLVGQDSGYVGGLPK	LGSLVGQDSGYVGGLPK_2	FALSE	0.991528	7.35258	7.35377612791705	6.42407	2.35814e+07	-4.71644	0.000204391
P25293	LP_wt	LP_wt_5	LGSLVGQDSGYVGGLPK	LGSLVGQDSGYVGGLPK_2	FALSE	0.976346	7.40464	7.42803563516665	6.40187	2.35814e+07	-4.71644	0.000204391
P04147	vSRC_wt	vSRC_wt_2	PLYVAIAQR	PLY(ph)VAIAQR_2	TRUE	0.0738907	6.13403	6.14172481834749	6.61391	4.5834e+07	-2.52729	0.000238519
P04147	vSRC_wt	vSRC_wt_3	PLYVAIAQR	PLY(ph)VAIAQR_2	TRUE	0.0589033	5.96777	5.99593576734276	6.59344	4.5834e+07	-2.52729	0.000238519
P04147	vSRC_wt	vSRC_wt_4	PLYVAIAQR	PLY(ph)VAIAQR_2	TRUE	0.0708837	6.07455	6.098571195636	6.59759	4.5834e+07	-2.52729	0.000238519
P04147	vSRC_wt	vSRC_wt_5	PLYVAIAQR	PLY(ph)VAIAQR_2	TRUE	0.0638354	5.996	6.03086992438102	6.58674	4.5834e+07	-2.52729	0.000238519
	vSRC_dead	vSRC_dead_2	PLYVAIAQR	PLY(ph)VAIAQR_2	TRUE	0		-Inf		4.5834e+07	-2.52729	0.000238519
	vSRC_dead	vSRC_dead_3	PLYVAIAQR	PLY(ph)VAIAQR_2	TRUE	0		-Inf		4.5834e+07	-2.52729	0.000238519
	vSRC_dead	vSRC_dead_4	PLYVAIAQR	PLY(ph)VAIAQR_2	TRUE	0		-Inf		4.5834e+07	-2.52729	0.000238519
	vSRC_dead	vSRC_dead_5	PLYVAIAQR	PLY(ph)VAIAQR_2	TRUE	0		-Inf		4.5834e+07	-2.52729	0.000238519
P04147	EPHB1_wt	EPHB1_wt_2	PLYVAIAQR	PLY(ph)VAIAQR_2	TRUE	0.401028	6.91541	6.92262323065548	6.61439	4.5834e+07	-2.52729	0.000238519
P04147	EPHB1_wt	EPHB1_wt_3	PLYVAIAQR	PLY(ph)VAIAQR_2	TRUE	0.359814	6.75819	6.767693311603	6.61211	4.5834e+07	-2.52729	0.000238519
P04147	EPHB1_wt	EPHB1_wt_4	PLYVAIAQR	PLY(ph)VAIAQR_2	TRUE	0.26229	6.6218	6.63145840998608	6.61195	4.5834e+07	-2.52729	0.000238519
P04147	EPHB1_wt	EPHB1_wt_5	PLYVAIAQR	PLY(ph)VAIAQR_2	TRUE	0.36623	6.81655	6.81567151213525	6.62249	4.5834e+07	-2.52729	0.000238519
	EPHB1_dead	EPHB1_dead_2	PLYVAIAQR	PLY(ph)VAIAQR_2	TRUE	0		-Inf		4.5834e+07	-2.52729	0.000238519
	EPHB1_dead	EPHB1_dead_3	PLYVAIAQR	PLY(ph)VAIAQR_2	TRUE	0		-Inf		4.5834e+07	-2.52729	0.000238519
	EPHB1_dead	EPHB1_dead_4	PLYVAIAQR	PLY(ph)VAIAQR_2	TRUE	0		-Inf		4.5834e+07	-2.52729	0.000238519
	EPHB1_dead	EPHB1_dead_5	PLYVAIAQR	PLY(ph)VAIAQR_2	TRUE	0		-Inf		4.5834e+07	-2.52729	0.000238519
	LP_wt	LP_wt_2	PLYVAIAQR	PLY(ph)VAIAQR_2	TRUE	0		-Inf		4.5834e+07	-2.52729	0.000238519
	LP_wt	LP_wt_3	PLYVAIAQR	PLY(ph)VAIAQR_2	TRUE	0		-Inf		4.5834e+07	-2.52729	0.000238519
	LP_wt	LP_wt_4	PLYVAIAQR	PLY(ph)VAIAQR_2	TRUE	0		-Inf		4.5834e+07	-2.52729	0.000238519
	LP_wt	LP_wt_5	PLYVAIAQR	PLY(ph)VAIAQR_2	TRUE	0		-Inf		4.5834e+07	-2.52729	0.000238519
P04147	vSRC_wt	vSRC_wt_2	PLYVAIAQR	PLYVAIAQR_2	FALSE	0.926109	7.63476	7.64245272539437	6.61391	4.5834e+07	-2.52729	0.000238519
P04147	vSRC_wt	vSRC_wt_3	PLYVAIAQR	PLYVAIAQR_2	FALSE	0.941097	7.57392	7.60208560505343	6.59344	4.5834e+07	-2.52729	0.000238519
P04147	vSRC_wt	vSRC_wt_4	PLYVAIAQR	PLYVAIAQR_2	FALSE	0.929116	7.59473	7.61875006478564	6.59759	4.5834e+07	-2.52729	0.000238519
P04147	vSRC_wt	vSRC_wt_5	PLYVAIAQR	PLYVAIAQR_2	FALSE	0.936165	7.56495	7.59981602518613	6.58674	4.5834e+07	-2.52729	0.000238519
P04147	vSRC_dead	vSRC_dead_2	PLYVAIAQR	PLYVAIAQR_2	FALSE	1	7.68382	7.68372176940972	6.62171	4.5834e+07	-2.52729	0.000238519
P04147	vSRC_dead	vSRC_dead_3	PLYVAIAQR	PLYVAIAQR_2	FALSE	1	7.75687	7.7341044911982	6.64437	4.5834e+07	-2.52729	0.000238519
P04147	vSRC_dead	vSRC_dead_4	PLYVAIAQR	PLYVAIAQR_2	FALSE	1	7.64781	7.64196368986597	6.62746	4.5834e+07	-2.52729	0.000238519
P04147	vSRC_dead	vSRC_dead_5	PLYVAIAQR	PLYVAIAQR_2	FALSE	1	7.61285	7.59181564942808	6.64264	4.5834e+07	-2.52729	0.000238519
P04147	EPHB1_wt	EPHB1_wt_2	PLYVAIAQR	PLYVAIAQR_2	FALSE	0.598972	7.49229	7.49950991853904	6.61439	4.5834e+07	-2.52729	0.000238519
P04147	EPHB1_wt	EPHB1_wt_3	PLYVAIAQR	PLYVAIAQR_2	FALSE	0.640186	7.41108	7.42057737786687	6.61211	4.5834e+07	-2.52729	0.000238519
P04147	EPHB1_wt	EPHB1_wt_4	PLYVAIAQR	PLYVAIAQR_2	FALSE	0.73771	7.47356	7.48321664352213	6.61195	4.5834e+07	-2.52729	0.000238519
P04147	EPHB1_wt	EPHB1_wt_5	PLYVAIAQR	PLYVAIAQR_2	FALSE	0.63377	7.45738	7.4565037792737	6.62249	4.5834e+07	-2.52729	0.000238519
P04147	EPHB1_dead	EPHB1_dead_2	PLYVAIAQR	PLYVAIAQR_2	FALSE	1	7.74401	7.72852236854927	6.6371	4.5834e+07	-2.52729	0.000238519
P04147	EPHB1_dead	EPHB1_dead_3	PLYVAIAQR	PLYVAIAQR_2	FALSE	1	7.68115	7.65066424147028	6.6521	4.5834e+07	-2.52729	0.000238519
P04147	EPHB1_dead	EPHB1_dead_4	PLYVAIAQR	PLYVAIAQR_2	FALSE	1	7.64798	7.65721995099411	6.61236	4.5834e+07	-2.52729	0.000238519
P04147	EPHB1_dead	EPHB1_dead_5	PLYVAIAQR	PLYVAIAQR_2	FALSE	1	7.64681	7.64225633994438	6.62616	4.5834e+07	-2.52729	0.000238519
P04147	LP_wt	LP_wt_2	PLYVAIAQR	PLYVAIAQR_2	FALSE	1	7.63546	7.63359864693112	6.62347	4.5834e+07	-2.52729	0.000238519
P04147	LP_wt	LP_wt_3	PLYVAIAQR	PLYVAIAQR_2	FALSE	1	7.75063	7.70020776625706	6.67203	4.5834e+07	-2.52729	0.000238519
P04147	LP_wt	LP_wt_4	PLYVAIAQR	PLYVAIAQR_2	FALSE	1	7.63643	7.6348558406991	6.62318	4.5834e+07	-2.52729	0.000238519
P04147	LP_wt	LP_wt_5	PLYVAIAQR	PLYVAIAQR_2	FALSE	1	7.7214	7.69911777601145	6.64389	4.5834e+07	-2.52729	0.000238519
Q04225	vSRC_wt	vSRC_wt_2	SIEVNEEQDR	S(ph)IEVNEEQDR_2	TRUE	0.361744	5.97586	5.93689778404222	6.3025	5.21435e+06	-2.267	0.000238519
Q04225	vSRC_wt	vSRC_wt_3	SIEVNEEQDR	S(ph)IEVNEEQDR_2	TRUE	0.324554	5.9003	5.84732308440198	6.31652	5.21435e+06	-2.267	0.000238519
Q04225	vSRC_wt	vSRC_wt_4	SIEVNEEQDR	S(ph)IEVNEEQDR_2	TRUE	0.350961	5.93451	5.90139129214887	6.29666	5.21435e+06	-2.267	0.000238519
Q04225	vSRC_wt	vSRC_wt_5	SIEVNEEQDR	S(ph)IEVNEEQDR_2	TRUE	0.358716	5.89886	5.85197054697206	6.31042	5.21435e+06	-2.267	0.000238519
Q04225	vSRC_dead	vSRC_dead_2	SIEVNEEQDR	S(ph)IEVNEEQDR_2	TRUE	0.200958	5.68771	5.69327963195172	6.25797	5.21435e+06	-2.267	0.000238519
Q04225	vSRC_dead	vSRC_dead_3	SIEVNEEQDR	S(ph)IEVNEEQDR_2	TRUE	0.196475	5.61637	5.6892805441813	6.19062	5.21435e+06	-2.267	0.000238519
Q04225	vSRC_dead	vSRC_dead_4	SIEVNEEQDR	S(ph)IEVNEEQDR_2	TRUE	0.18004	5.62052	5.63629152282871	6.24776	5.21435e+06	-2.267	0.000238519
Q04225	vSRC_dead	vSRC_dead_5	SIEVNEEQDR	S(ph)IEVNEEQDR_2	TRUE	0.170889	5.57602	5.61869511468998	6.22086	5.21435e+06	-2.267	0.000238519
Q04225	EPHB1_wt	EPHB1_wt_2	SIEVNEEQDR	S(ph)IEVNEEQDR_2	TRUE	0.0611472	5.10121	5.14694835046946	6.2178	5.21435e+06	-2.267	0.000238519
Q04225	EPHB1_wt	EPHB1_wt_3	SIEVNEEQDR	S(ph)IEVNEEQDR_2	TRUE	0.0960145	5.24081	5.32733177018222	6.17701	5.21435e+06	-2.267	0.000238519
Q04225	EPHB1_wt	EPHB1_wt_4	SIEVNEEQDR	S(ph)IEVNEEQDR_2	TRUE	0.0882323	5.2189	5.28104691533891	6.20139	5.21435e+06	-2.267	0.000238519
Q04225	EPHB1_wt	EPHB1_wt_5	SIEVNEEQDR	S(ph)IEVNEEQDR_2	TRUE	0.0968833	5.2839	5.34482802320353	6.20261	5.21435e+06	-2.267	0.000238519
Q04225	EPHB1_dead	EPHB1_dead_2	SIEVNEEQDR	S(ph)IEVNEEQDR_2	TRUE	0.176695	5.64144	5.57650561768731	6.32847	5.21435e+06	-2.267	0.000238519
Q04225	EPHB1_dead	EPHB1_dead_3	SIEVNEEQDR	S(ph)IEVNEEQDR_2	TRUE	0.189833	5.67271	5.66258676958051	6.27365	5.21435e+06	-2.267	0.000238519
Q04225	EPHB1_dead	EPHB1_dead_4	SIEVNEEQDR	S(ph)IEVNEEQDR_2	TRUE	0.15047	5.54957	5.54019847402356	6.2729	5.21435e+06	-2.267	0.000238519
Q04225	EPHB1_dead	EPHB1_dead_5	SIEVNEEQDR	S(ph)IEVNEEQDR_2	TRUE	0.18423	5.63869	5.63356185460143	6.26866	5.21435e+06	-2.267	0.000238519
Q04225	LP_wt	LP_wt_2	SIEVNEEQDR	S(ph)IEVNEEQDR_2	TRUE	0.195976	5.66823	5.63844884080273	6.29331	5.21435e+06	-2.267	0.000238519
Q04225	LP_wt	LP_wt_3	SIEVNEEQDR	S(ph)IEVNEEQDR_2	TRUE	0.23125	5.81439	5.73866424479749	6.33927	5.21435e+06	-2.267	0.000238519
Q04225	LP_wt	LP_wt_4	SIEVNEEQDR	S(ph)IEVNEEQDR_2	TRUE	0.171609	5.60729	5.58181258223065	6.28902	5.21435e+06	-2.267	0.000238519
Q04225	LP_wt	LP_wt_5	SIEVNEEQDR	S(ph)IEVNEEQDR_2	TRUE	0.169395	5.6338	5.61722994830168	6.28011	5.21435e+06	-2.267	0.000238519
Q04225	vSRC_wt	vSRC_wt_2	SIEVNEEQDR	SIEVNEEQDR_2	FALSE	0.638256	6.5779	6.53894354238626	6.3025	5.21435e+06	-2.267	0.000238519
Q04225	vSRC_wt	vSRC_wt_3	SIEVNEEQDR	SIEVNEEQDR_2	FALSE	0.675446	6.57406	6.52107832548835	6.31652	5.21435e+06	-2.267	0.000238519
Q04225	vSRC_wt	vSRC_wt_4	SIEVNEEQDR	SIEVNEEQDR_2	FALSE	0.649039	6.55698	6.52385422647419	6.29666	5.21435e+06	-2.267	0.000238519
Q04225	vSRC_wt	vSRC_wt_5	SIEVNEEQDR	SIEVNEEQDR_2	FALSE	0.641284	6.50661	6.45972158909716	6.31042	5.21435e+06	-2.267	0.000238519
Q04225	vSRC_dead	vSRC_dead_2	SIEVNEEQDR	SIEVNEEQDR_2	FALSE	0.799042	6.64263	6.64819491991325	6.25797	5.21435e+06	-2.267	0.000238519
Q04225	vSRC_dead	vSRC_dead_3	SIEVNEEQDR	SIEVNEEQDR_2	FALSE	0.803525	6.58351	6.65642274786165	6.19062	5.21435e+06	-2.267	0.000238519
Q04225	vSRC_dead	vSRC_dead_4	SIEVNEEQDR	SIEVNEEQDR_2	FALSE	0.81996	6.63439	6.6501660676979	6.24776	5.21435e+06	-2.267	0.000238519
Q04225	vSRC_dead	vSRC_dead_5	SIEVNEEQDR	SIEVNEEQDR_2	FALSE	0.829111	6.61737	6.66004650601436	6.22086	5.21435e+06	-2.267	0.000238519
Q04225	EPHB1_wt	EPHB1_wt_2	SIEVNEEQDR	SIEVNEEQDR_2	FALSE	0.938853	6.64288	6.68862038865275	6.2178	5.21435e+06	-2.267	0.000238519
Q04225	EPHB1_wt	EPHB1_wt_3	SIEVNEEQDR	SIEVNEEQDR_2	FALSE	0.903986	6.57009	6.65660807607353	6.17701	5.21435e+06	-2.267	0.000238519
Q04225	EPHB1_wt	EPHB1_wt_4	SIEVNEEQDR	SIEVNEEQDR_2	FALSE	0.911768	6.58861	6.65075477646233	6.20139	5.21435e+06	-2.267	0.000238519
Q04225	EPHB1_wt	EPHB1_wt_5	SIEVNEEQDR	SIEVNEEQDR_2	FALSE	0.903117	6.60885	6.66977449221307	6.20261	5.21435e+06	-2.267	0.000238519
Q04225	EPHB1_dead	EPHB1_dead_2	SIEVNEEQDR	SIEVNEEQDR_2	FALSE	0.823305	6.66523	6.60029316877752	6.32847	5.21435e+06	-2.267	0.000238519
Q04225	EPHB1_dead	EPHB1_dead_3	SIEVNEEQDR	SIEVNEEQDR_2	FALSE	0.810167	6.65836	6.64824097165371	6.27365	5.21435e+06	-2.267	0.000238519
Q04225	EPHB1_dead	EPHB1_dead_4	SIEVNEEQDR	SIEVNEEQDR_2	FALSE	0.84953	6.65675	6.64737704605707	6.2729	5.21435e+06	-2.267	0.000238519
Q04225	EPHB1_dead	EPHB1_dead_5	SIEVNEEQDR	SIEVNEEQDR_2	FALSE	0.81577	6.64034	6.63521923724101	6.26866	5.21435e+06	-2.267	0.000238519
Q04225	LP_wt	LP_wt_2	SIEVNEEQDR	SIEVNEEQDR_2	FALSE	0.804024	6.63674	6.60696683464798	6.29331	5.21435e+06	-2.267	0.000238519
Q04225	LP_wt	LP_wt_3	SIEVNEEQDR	SIEVNEEQDR_2	FALSE	0.76875	6.69155	6.61581839525331	6.33927	5.21435e+06	-2.267	0.000238519
Q04225	LP_wt	LP_wt_4	SIEVNEEQDR	SIEVNEEQDR_2	FALSE	0.828391	6.64644	6.62095843622937	6.28902	5.21435e+06	-2.267	0.000238519
Q04225	LP_wt	LP_wt_5	SIEVNEEQDR	SIEVNEEQDR_2	FALSE	0.830605	6.67975	6.66317379915	6.28011	5.21435e+06	-2.267	0.000238519
P14065	vSRC_wt	vSRC_wt_2	LDPAYIK	LDPAY(ph)IK_2	TRUE	0.0201896	6.49392	6.54513302116857	7.31706	1.37839e+08	-0.812993	0.000246066
P14065	vSRC_wt	vSRC_wt_3	LDPAYIK	LDPAY(ph)IK_2	TRUE	0.0234444	6.50295	6.55955671484679	7.31167	1.37839e+08	-0.812993	0.000246066
P14065	vSRC_wt	vSRC_wt_4	LDPAYIK	LDPAY(ph)IK_2	TRUE	0.0186399	6.41479	6.46112938181487	7.32194	1.37839e+08	-0.812993	0.000246066
P14065	vSRC_wt	vSRC_wt_5	LDPAYIK	LDPAY(ph)IK_2	TRUE	0.0220345	6.46793	6.51151583164507	7.32469	1.37839e+08	-0.812993	0.000246066
	vSRC_dead	vSRC_dead_2	LDPAYIK	LDPAY(ph)IK_2	TRUE	0		-Inf		1.37839e+08	-0.812993	0.000246066
	vSRC_dead	vSRC_dead_3	LDPAYIK	LDPAY(ph)IK_2	TRUE	0		-Inf		1.37839e+08	-0.812993	0.000246066
	vSRC_dead	vSRC_dead_4	LDPAYIK	LDPAY(ph)IK_2	TRUE	0		-Inf		1.37839e+08	-0.812993	0.000246066
	vSRC_dead	vSRC_dead_5	LDPAYIK	LDPAY(ph)IK_2	TRUE	0		-Inf		1.37839e+08	-0.812993	0.000246066
P14065	EPHB1_wt	EPHB1_wt_2	LDPAYIK	LDPAY(ph)IK_2	TRUE	0.386865	7.77454	7.87270009612572	7.27011	1.37839e+08	-0.812993	0.000246066
P14065	EPHB1_wt	EPHB1_wt_3	LDPAYIK	LDPAY(ph)IK_2	TRUE	0.316677	7.62254	7.72355529714197	7.26726	1.37839e+08	-0.812993	0.000246066
P14065	EPHB1_wt	EPHB1_wt_4	LDPAYIK	LDPAY(ph)IK_2	TRUE	0.303998	7.58056	7.65570562595166	7.29313	1.37839e+08	-0.812993	0.000246066
P14065	EPHB1_wt	EPHB1_wt_5	LDPAYIK	LDPAY(ph)IK_2	TRUE	0.355659	7.68353	7.7564340542234	7.29537	1.37839e+08	-0.812993	0.000246066
	EPHB1_dead	EPHB1_dead_2	LDPAYIK	LDPAY(ph)IK_2	TRUE	0		-Inf		1.37839e+08	-0.812993	0.000246066
	EPHB1_dead	EPHB1_dead_3	LDPAYIK	LDPAY(ph)IK_2	TRUE	0		-Inf		1.37839e+08	-0.812993	0.000246066
	EPHB1_dead	EPHB1_dead_4	LDPAYIK	LDPAY(ph)IK_2	TRUE	0		-Inf		1.37839e+08	-0.812993	0.000246066
	EPHB1_dead	EPHB1_dead_5	LDPAYIK	LDPAY(ph)IK_2	TRUE	0		-Inf		1.37839e+08	-0.812993	0.000246066
	LP_wt	LP_wt_2	LDPAYIK	LDPAY(ph)IK_2	TRUE	0		-Inf		1.37839e+08	-0.812993	0.000246066
	LP_wt	LP_wt_3	LDPAYIK	LDPAY(ph)IK_2	TRUE	0		-Inf		1.37839e+08	-0.812993	0.000246066
	LP_wt	LP_wt_4	LDPAYIK	LDPAY(ph)IK_2	TRUE	0		-Inf		1.37839e+08	-0.812993	0.000246066
	LP_wt	LP_wt_5	LDPAYIK	LDPAY(ph)IK_2	TRUE	0		-Inf		1.37839e+08	-0.812993	0.000246066
P14065	vSRC_wt	vSRC_wt_2	LDPAYIK	LDPAYIK_2	FALSE	0.97981	8.09002	8.14123460311252	7.31706	1.37839e+08	-0.812993	0.000246066
P14065	vSRC_wt	vSRC_wt_3	LDPAYIK	LDPAYIK_2	FALSE	0.976556	8.03269	8.08930084386934	7.31167	1.37839e+08	-0.812993	0.000246066
P14065	vSRC_wt	vSRC_wt_4	LDPAYIK	LDPAYIK_2	FALSE	0.98136	8.04626	8.09260079288832	7.32194	1.37839e+08	-0.812993	0.000246066
P14065	vSRC_wt	vSRC_wt_5	LDPAYIK	LDPAYIK_2	FALSE	0.977965	8.02524	8.06882295661	7.32469	1.37839e+08	-0.812993	0.000246066
P14065	vSRC_dead	vSRC_dead_2	LDPAYIK	LDPAYIK_2	FALSE	1	8.22035	8.1696689164717	7.41896	1.37839e+08	-0.812993	0.000246066
P14065	vSRC_dead	vSRC_dead_3	LDPAYIK	LDPAYIK_2	FALSE	1	8.23443	8.20689927957303	7.39581	1.37839e+08	-0.812993	0.000246066
P14065	vSRC_dead	vSRC_dead_4	LDPAYIK	LDPAYIK_2	FALSE	1	8.14419	8.08974654729089	7.42272	1.37839e+08	-0.812993	0.000246066
P14065	vSRC_dead	vSRC_dead_5	LDPAYIK	LDPAYIK_2	FALSE	1	8.15298	8.09520864843146	7.42605	1.37839e+08	-0.812993	0.000246066
P14065	EPHB1_wt	EPHB1_wt_2	LDPAYIK	LDPAYIK_2	FALSE	0.613135	7.88462	7.98278329831273	7.27011	1.37839e+08	-0.812993	0.000246066
P14065	EPHB1_wt	EPHB1_wt_3	LDPAYIK	LDPAYIK_2	FALSE	0.683323	7.86664	7.9676507051078	7.26726	1.37839e+08	-0.812993	0.000246066
P14065	EPHB1_wt	EPHB1_wt_4	LDPAYIK	LDPAYIK_2	FALSE	0.696002	7.85039	7.92553173070846	7.29313	1.37839e+08	-0.812993	0.000246066
P14065	EPHB1_wt	EPHB1_wt_5	LDPAYIK	LDPAYIK_2	FALSE	0.644341	7.8517	7.92460316026472	7.29537	1.37839e+08	-0.812993	0.000246066
P14065	EPHB1_dead	EPHB1_dead_2	LDPAYIK	LDPAYIK_2	FALSE	1	8.22838	8.17658610668722	7.42007	1.37839e+08	-0.812993	0.000246066
P14065	EPHB1_dead	EPHB1_dead_3	LDPAYIK	LDPAYIK_2	FALSE	1	8.22158	8.16676977690557	7.42309	1.37839e+08	-0.812993	0.000246066
P14065	EPHB1_dead	EPHB1_dead_4	LDPAYIK	LDPAYIK_2	FALSE	1	8.20997	8.15668073194117	7.42156	1.37839e+08	-0.812993	0.000246066
P14065	EPHB1_dead	EPHB1_dead_5	LDPAYIK	LDPAYIK_2	FALSE	1	8.17192	8.11756941412001	7.42263	1.37839e+08	-0.812993	0.000246066
P14065	LP_wt	LP_wt_2	LDPAYIK	LDPAYIK_2	FALSE	1	8.21122	8.15845667492297	7.42104	1.37839e+08	-0.812993	0.000246066
P14065	LP_wt	LP_wt_3	LDPAYIK	LDPAYIK_2	FALSE	1	8.26671	8.1988099693411	7.43617	1.37839e+08	-0.812993	0.000246066
P14065	LP_wt	LP_wt_4	LDPAYIK	LDPAYIK_2	FALSE	1	8.17547	8.11486562152416	7.42888	1.37839e+08	-0.812993	0.000246066
P14065	LP_wt	LP_wt_5	LDPAYIK	LDPAYIK_2	FALSE	1	8.19717	8.14460148842547	7.42084	1.37839e+08	-0.812993	0.000246066
	vSRC_wt	vSRC_wt_2	EYYLMEQLK	EY(ph)YLMEQLK_2	TRUE	0		-Inf		2.27411e+06	-3.67091	0.000248936
	vSRC_wt	vSRC_wt_3	EYYLMEQLK	EY(ph)YLMEQLK_2	TRUE	0		-Inf		2.27411e+06	-3.67091	0.000248936
	vSRC_wt	vSRC_wt_4	EYYLMEQLK	EY(ph)YLMEQLK_2	TRUE	0		-Inf		2.27411e+06	-3.67091	0.000248936
	vSRC_wt	vSRC_wt_5	EYYLMEQLK	EY(ph)YLMEQLK_2	TRUE	0		-Inf		2.27411e+06	-3.67091	0.000248936
	vSRC_dead	vSRC_dead_2	EYYLMEQLK	EY(ph)YLMEQLK_2	TRUE	0		-Inf		2.27411e+06	-3.67091	0.000248936
	vSRC_dead	vSRC_dead_3	EYYLMEQLK	EY(ph)YLMEQLK_2	TRUE	0		-Inf		2.27411e+06	-3.67091	0.000248936
	vSRC_dead	vSRC_dead_4	EYYLMEQLK	EY(ph)YLMEQLK_2	TRUE	0		-Inf		2.27411e+06	-3.67091	0.000248936
	vSRC_dead	vSRC_dead_5	EYYLMEQLK	EY(ph)YLMEQLK_2	TRUE	0		-Inf		2.27411e+06	-3.67091	0.000248936
P36775	EPHB1_wt	EPHB1_wt_2	EYYLMEQLK	EY(ph)YLMEQLK_2	TRUE	0.510685	5.6211	5.52819824477063	6.09524	2.27411e+06	-3.67091	0.000248936
P36775	EPHB1_wt	EPHB1_wt_3	EYYLMEQLK	EY(ph)YLMEQLK_2	TRUE	0.377144	5.5077	5.39433436201505	6.1157	2.27411e+06	-3.67091	0.000248936
P36775	EPHB1_wt	EPHB1_wt_4	EYYLMEQLK	EY(ph)YLMEQLK_2	TRUE	0.36161	5.4187	5.28792282255788	6.13312	2.27411e+06	-3.67091	0.000248936
P36775	EPHB1_wt	EPHB1_wt_5	EYYLMEQLK	EY(ph)YLMEQLK_2	TRUE	0.514879	5.57971	5.4868672019238	6.09518	2.27411e+06	-3.67091	0.000248936
	EPHB1_dead	EPHB1_dead_2	EYYLMEQLK	EY(ph)YLMEQLK_2	TRUE	0		-Inf		2.27411e+06	-3.67091	0.000248936
	EPHB1_dead	EPHB1_dead_3	EYYLMEQLK	EY(ph)YLMEQLK_2	TRUE	0		-Inf		2.27411e+06	-3.67091	0.000248936
	EPHB1_dead	EPHB1_dead_4	EYYLMEQLK	EY(ph)YLMEQLK_2	TRUE	0		-Inf		2.27411e+06	-3.67091	0.000248936
	EPHB1_dead	EPHB1_dead_5	EYYLMEQLK	EY(ph)YLMEQLK_2	TRUE	0		-Inf		2.27411e+06	-3.67091	0.000248936
	LP_wt	LP_wt_2	EYYLMEQLK	EY(ph)YLMEQLK_2	TRUE	0		-Inf		2.27411e+06	-3.67091	0.000248936
	LP_wt	LP_wt_3	EYYLMEQLK	EY(ph)YLMEQLK_2	TRUE	0		-Inf		2.27411e+06	-3.67091	0.000248936
	LP_wt	LP_wt_4	EYYLMEQLK	EY(ph)YLMEQLK_2	TRUE	0		-Inf		2.27411e+06	-3.67091	0.000248936
	LP_wt	LP_wt_5	EYYLMEQLK	EY(ph)YLMEQLK_2	TRUE	0		-Inf		2.27411e+06	-3.67091	0.000248936
P36775	vSRC_wt	vSRC_wt_2	EYYLMEQLK	EYYLMEQLK_2	FALSE	1	6.54295	6.40542389088418	6.13986	2.27411e+06	-3.67091	0.000248936
P36775	vSRC_wt	vSRC_wt_3	EYYLMEQLK	EYYLMEQLK_2	FALSE	1	6.55659	6.40523882284123	6.15369	2.27411e+06	-3.67091	0.000248936
P36775	vSRC_wt	vSRC_wt_4	EYYLMEQLK	EYYLMEQLK_2	FALSE	1	6.54114	6.37506498595962	6.16841	2.27411e+06	-3.67091	0.000248936
P36775	vSRC_wt	vSRC_wt_5	EYYLMEQLK	EYYLMEQLK_2	FALSE	1	6.56791	6.42986908727664	6.14038	2.27411e+06	-3.67091	0.000248936
P36775	vSRC_dead	vSRC_dead_2	EYYLMEQLK	EYYLMEQLK_2	FALSE	1	6.1377	6.2332801408878	5.90676	2.27411e+06	-3.67091	0.000248936
P36775	vSRC_dead	vSRC_dead_3	EYYLMEQLK	EYYLMEQLK_2	FALSE	1	6.20442	6.34608979291807	5.86067	2.27411e+06	-3.67091	0.000248936
P36775	vSRC_dead	vSRC_dead_4	EYYLMEQLK	EYYLMEQLK_2	FALSE	1	6.29118	6.37923144447936	5.91428	2.27411e+06	-3.67091	0.000248936
P36775	vSRC_dead	vSRC_dead_5	EYYLMEQLK	EYYLMEQLK_2	FALSE	1	6.21816	6.33318181605365	5.88731	2.27411e+06	-3.67091	0.000248936
P36775	EPHB1_wt	EPHB1_wt_2	EYYLMEQLK	EYYLMEQLK_2	FALSE	0.489315	6.16731	6.07440820208355	6.09524	2.27411e+06	-3.67091	0.000248936
P36775	EPHB1_wt	EPHB1_wt_3	EYYLMEQLK	EYYLMEQLK_2	FALSE	0.622856	6.29035	6.17698977185662	6.1157	2.27411e+06	-3.67091	0.000248936
P36775	EPHB1_wt	EPHB1_wt_4	EYYLMEQLK	EYYLMEQLK_2	FALSE	0.63839	6.23032	6.09954174307218	6.13312	2.27411e+06	-3.67091	0.000248936
P36775	EPHB1_wt	EPHB1_wt_5	EYYLMEQLK	EYYLMEQLK_2	FALSE	0.485121	6.11863	6.02578631417184	6.09518	2.27411e+06	-3.67091	0.000248936
P36775	EPHB1_dead	EPHB1_dead_2	EYYLMEQLK	EYYLMEQLK_2	FALSE	1	6.37522	6.4648721754422	5.91269	2.27411e+06	-3.67091	0.000248936
P36775	EPHB1_dead	EPHB1_dead_3	EYYLMEQLK	EYYLMEQLK_2	FALSE	1	6.29788	6.36784667904943	5.93237	2.27411e+06	-3.67091	0.000248936
P36775	EPHB1_dead	EPHB1_dead_4	EYYLMEQLK	EYYLMEQLK_2	FALSE	1	6.30151	6.34225227673724	5.96159	2.27411e+06	-3.67091	0.000248936
P36775	EPHB1_dead	EPHB1_dead_5	EYYLMEQLK	EYYLMEQLK_2	FALSE	1	6.24928	6.32153413225796	5.93008	2.27411e+06	-3.67091	0.000248936
P36775	LP_wt	LP_wt_2	EYYLMEQLK	EYYLMEQLK_2	FALSE	1	6.24811	6.35874310114965	5.8917	2.27411e+06	-3.67091	0.000248936
P36775	LP_wt	LP_wt_3	EYYLMEQLK	EYYLMEQLK_2	FALSE	1	6.17467	6.28545418353578	5.89156	2.27411e+06	-3.67091	0.000248936
P36775	LP_wt	LP_wt_4	EYYLMEQLK	EYYLMEQLK_2	FALSE	1	6.21975	6.29974370271921	5.92234	2.27411e+06	-3.67091	0.000248936
P36775	LP_wt	LP_wt_5	EYYLMEQLK	EYYLMEQLK_2	FALSE	1	6.16157	6.3236172240008	5.84028	2.27411e+06	-3.67091	0.000248936
P11986	vSRC_wt	vSRC_wt_2	FDVTPTVQDYVFK	FDVTPTVQDY(ph)VFK_2	TRUE	0.0125223	6.05207	6.26970533164979	6.60339	1.53862e+08	-0.975292	0.000251493
P11986	vSRC_wt	vSRC_wt_3	FDVTPTVQDYVFK	FDVTPTVQDY(ph)VFK_2	TRUE	0.0114612	5.97558	6.21671802280185	6.57988	1.53862e+08	-0.975292	0.000251493
P11986	vSRC_wt	vSRC_wt_4	FDVTPTVQDYVFK	FDVTPTVQDY(ph)VFK_2	TRUE	0.0105109	5.91898	6.16065974414065	6.57935	1.53862e+08	-0.975292	0.000251493
P11986	vSRC_wt	vSRC_wt_5	FDVTPTVQDYVFK	FDVTPTVQDY(ph)VFK_2	TRUE	0.0106462	5.9394	6.18977011216242	6.57066	1.53862e+08	-0.975292	0.000251493
	vSRC_dead	vSRC_dead_2	FDVTPTVQDYVFK	FDVTPTVQDY(ph)VFK_2	TRUE	0		-Inf		1.53862e+08	-0.975292	0.000251493
	vSRC_dead	vSRC_dead_3	FDVTPTVQDYVFK	FDVTPTVQDY(ph)VFK_2	TRUE	0		-Inf		1.53862e+08	-0.975292	0.000251493
	vSRC_dead	vSRC_dead_4	FDVTPTVQDYVFK	FDVTPTVQDY(ph)VFK_2	TRUE	0		-Inf		1.53862e+08	-0.975292	0.000251493
	vSRC_dead	vSRC_dead_5	FDVTPTVQDYVFK	FDVTPTVQDY(ph)VFK_2	TRUE	0		-Inf		1.53862e+08	-0.975292	0.000251493
P11986	EPHB1_wt	EPHB1_wt_2	FDVTPTVQDYVFK	FDVTPTVQDY(ph)VFK_2	TRUE	0.379441	7.17621	7.80561890970395	6.19162	1.53862e+08	-0.975292	0.000251493
P11986	EPHB1_wt	EPHB1_wt_3	FDVTPTVQDYVFK	FDVTPTVQDY(ph)VFK_2	TRUE	0.17839	6.80594	7.45709810143905	6.16987	1.53862e+08	-0.975292	0.000251493
P11986	EPHB1_wt	EPHB1_wt_4	FDVTPTVQDYVFK	FDVTPTVQDY(ph)VFK_2	TRUE	0.199852	6.77652	7.41969211171793	6.17785	1.53862e+08	-0.975292	0.000251493
P11986	EPHB1_wt	EPHB1_wt_5	FDVTPTVQDYVFK	FDVTPTVQDY(ph)VFK_2	TRUE	0.284186	7.01837	7.6524305743137	6.18696	1.53862e+08	-0.975292	0.000251493
	EPHB1_dead	EPHB1_dead_2	FDVTPTVQDYVFK	FDVTPTVQDY(ph)VFK_2	TRUE	0		-Inf		1.53862e+08	-0.975292	0.000251493
	EPHB1_dead	EPHB1_dead_3	FDVTPTVQDYVFK	FDVTPTVQDY(ph)VFK_2	TRUE	0		-Inf		1.53862e+08	-0.975292	0.000251493
	EPHB1_dead	EPHB1_dead_4	FDVTPTVQDYVFK	FDVTPTVQDY(ph)VFK_2	TRUE	0		-Inf		1.53862e+08	-0.975292	0.000251493
	EPHB1_dead	EPHB1_dead_5	FDVTPTVQDYVFK	FDVTPTVQDY(ph)VFK_2	TRUE	0		-Inf		1.53862e+08	-0.975292	0.000251493
	LP_wt	LP_wt_2	FDVTPTVQDYVFK	FDVTPTVQDY(ph)VFK_2	TRUE	0		-Inf		1.53862e+08	-0.975292	0.000251493
	LP_wt	LP_wt_3	FDVTPTVQDYVFK	FDVTPTVQDY(ph)VFK_2	TRUE	0		-Inf		1.53862e+08	-0.975292	0.000251493
	LP_wt	LP_wt_4	FDVTPTVQDYVFK	FDVTPTVQDY(ph)VFK_2	TRUE	0		-Inf		1.53862e+08	-0.975292	0.000251493
	LP_wt	LP_wt_5	FDVTPTVQDYVFK	FDVTPTVQDY(ph)VFK_2	TRUE	0		-Inf		1.53862e+08	-0.975292	0.000251493
P11986	vSRC_wt	vSRC_wt_2	FDVTPTVQDYVFK	FDVTPTVQDYVFK_2	FALSE	0.987478	7.93804	8.15568149775853	6.60339	1.53862e+08	-0.975292	0.000251493
P11986	vSRC_wt	vSRC_wt_3	FDVTPTVQDYVFK	FDVTPTVQDYVFK_2	FALSE	0.988539	7.90048	8.14161773246842	6.57988	1.53862e+08	-0.975292	0.000251493
P11986	vSRC_wt	vSRC_wt_4	FDVTPTVQDYVFK	FDVTPTVQDYVFK_2	FALSE	0.989489	7.88189	8.12356417620087	6.57935	1.53862e+08	-0.975292	0.000251493
P11986	vSRC_wt	vSRC_wt_5	FDVTPTVQDYVFK	FDVTPTVQDYVFK_2	FALSE	0.989354	7.89669	8.14706026230711	6.57066	1.53862e+08	-0.975292	0.000251493
P11986	vSRC_dead	vSRC_dead_2	FDVTPTVQDYVFK	FDVTPTVQDYVFK_2	FALSE	1	8.48743	8.17968682375643	7.12877	1.53862e+08	-0.975292	0.000251493
P11986	vSRC_dead	vSRC_dead_3	FDVTPTVQDYVFK	FDVTPTVQDYVFK_2	FALSE	1	8.55739	8.23014315421376	7.14827	1.53862e+08	-0.975292	0.000251493
P11986	vSRC_dead	vSRC_dead_4	FDVTPTVQDYVFK	FDVTPTVQDYVFK_2	FALSE	1	8.51884	8.22261048031112	7.11725	1.53862e+08	-0.975292	0.000251493
P11986	vSRC_dead	vSRC_dead_5	FDVTPTVQDYVFK	FDVTPTVQDYVFK_2	FALSE	1	8.50448	8.1909065897035	7.1346	1.53862e+08	-0.975292	0.000251493
P11986	EPHB1_wt	EPHB1_wt_2	FDVTPTVQDYVFK	FDVTPTVQDYVFK_2	FALSE	0.620559	7.37898	8.00839158326908	6.19162	1.53862e+08	-0.975292	0.000251493
P11986	EPHB1_wt	EPHB1_wt_3	FDVTPTVQDYVFK	FDVTPTVQDYVFK_2	FALSE	0.82161	7.45837	8.10952911259114	6.16987	1.53862e+08	-0.975292	0.000251493
P11986	EPHB1_wt	EPHB1_wt_4	FDVTPTVQDYVFK	FDVTPTVQDYVFK_2	FALSE	0.800148	7.36812	8.01128980590453	6.17785	1.53862e+08	-0.975292	0.000251493
P11986	EPHB1_wt	EPHB1_wt_5	FDVTPTVQDYVFK	FDVTPTVQDYVFK_2	FALSE	0.715814	7.4087	8.0427624594938	6.18696	1.53862e+08	-0.975292	0.000251493
P11986	EPHB1_dead	EPHB1_dead_2	FDVTPTVQDYVFK	FDVTPTVQDYVFK_2	FALSE	1	8.48702	8.20180848320244	7.10624	1.53862e+08	-0.975292	0.000251493
P11986	EPHB1_dead	EPHB1_dead_3	FDVTPTVQDYVFK	FDVTPTVQDYVFK_2	FALSE	1	8.49874	8.22098366399489	7.09878	1.53862e+08	-0.975292	0.000251493
P11986	EPHB1_dead	EPHB1_dead_4	FDVTPTVQDYVFK	FDVTPTVQDYVFK_2	FALSE	1	8.48338	8.21698100089742	7.08742	1.53862e+08	-0.975292	0.000251493
P11986	EPHB1_dead	EPHB1_dead_5	FDVTPTVQDYVFK	FDVTPTVQDYVFK_2	FALSE	1	8.48576	8.19308875596327	7.11369	1.53862e+08	-0.975292	0.000251493
P11986	LP_wt	LP_wt_2	FDVTPTVQDYVFK	FDVTPTVQDYVFK_2	FALSE	1	8.4492	8.17371110378829	7.09652	1.53862e+08	-0.975292	0.000251493
P11986	LP_wt	LP_wt_3	FDVTPTVQDYVFK	FDVTPTVQDYVFK_2	FALSE	1	8.4816	8.2222830635567	7.08034	1.53862e+08	-0.975292	0.000251493
P11986	LP_wt	LP_wt_4	FDVTPTVQDYVFK	FDVTPTVQDYVFK_2	FALSE	1	8.42646	8.16185491492638	7.08563	1.53862e+08	-0.975292	0.000251493
P11986	LP_wt	LP_wt_5	FDVTPTVQDYVFK	FDVTPTVQDYVFK_2	FALSE	1	8.48165	8.20933469786772	7.09334	1.53862e+08	-0.975292	0.000251493
P38713	vSRC_wt	vSRC_wt_2	ILFNASVINGDNQSMISTR	ILFNASVINGDNQS(ph)MIS(ph)TR_3	TRUE	0.335487	5.53181	5.72861417203551	5.36163	401751	-0.279707	0.000310001
P38713	vSRC_wt	vSRC_wt_3	ILFNASVINGDNQSMISTR	ILFNASVINGDNQS(ph)MIS(ph)TR_3	TRUE	0.503478	5.69266	5.78125066132555	5.46985	401751	-0.279707	0.000310001
P38713	vSRC_wt	vSRC_wt_4	ILFNASVINGDNQSMISTR	ILFNASVINGDNQS(ph)MIS(ph)TR_3	TRUE	0.400095	5.69058	5.7775300620174	5.47149	401751	-0.279707	0.000310001
P38713	vSRC_wt	vSRC_wt_5	ILFNASVINGDNQSMISTR	ILFNASVINGDNQS(ph)MIS(ph)TR_3	TRUE	0.491348	5.67491	5.86859830599398	5.36475	401751	-0.279707	0.000310001
	vSRC_dead	vSRC_dead_2	ILFNASVINGDNQSMISTR	ILFNASVINGDNQS(ph)MIS(ph)TR_3	TRUE	0		-Inf		401751	-0.279707	0.000310001
	vSRC_dead	vSRC_dead_3	ILFNASVINGDNQSMISTR	ILFNASVINGDNQS(ph)MIS(ph)TR_3	TRUE	0		-Inf		401751	-0.279707	0.000310001
	vSRC_dead	vSRC_dead_4	ILFNASVINGDNQSMISTR	ILFNASVINGDNQS(ph)MIS(ph)TR_3	TRUE	0		-Inf		401751	-0.279707	0.000310001
	vSRC_dead	vSRC_dead_5	ILFNASVINGDNQSMISTR	ILFNASVINGDNQS(ph)MIS(ph)TR_3	TRUE	0		-Inf		401751	-0.279707	0.000310001
	EPHB1_wt	EPHB1_wt_2	ILFNASVINGDNQSMISTR	ILFNASVINGDNQS(ph)MIS(ph)TR_3	TRUE	0		-Inf		401751	-0.279707	0.000310001
P38713	EPHB1_wt	EPHB1_wt_3	ILFNASVINGDNQSMISTR	ILFNASVINGDNQS(ph)MIS(ph)TR_3	TRUE	0.14722	5.28571	5.27573151911859	5.56842	401751	-0.279707	0.000310001
	EPHB1_wt	EPHB1_wt_4	ILFNASVINGDNQSMISTR	ILFNASVINGDNQS(ph)MIS(ph)TR_3	TRUE	0		-Inf		401751	-0.279707	0.000310001
	EPHB1_wt	EPHB1_wt_5	ILFNASVINGDNQSMISTR	ILFNASVINGDNQS(ph)MIS(ph)TR_3	TRUE	0		-Inf		401751	-0.279707	0.000310001
	EPHB1_dead	EPHB1_dead_2	ILFNASVINGDNQSMISTR	ILFNASVINGDNQS(ph)MIS(ph)TR_3	TRUE	0		-Inf		401751	-0.279707	0.000310001
	EPHB1_dead	EPHB1_dead_3	ILFNASVINGDNQSMISTR	ILFNASVINGDNQS(ph)MIS(ph)TR_3	TRUE	0		-Inf		401751	-0.279707	0.000310001
	EPHB1_dead	EPHB1_dead_4	ILFNASVINGDNQSMISTR	ILFNASVINGDNQS(ph)MIS(ph)TR_3	TRUE	0		-Inf		401751	-0.279707	0.000310001
	EPHB1_dead	EPHB1_dead_5	ILFNASVINGDNQSMISTR	ILFNASVINGDNQS(ph)MIS(ph)TR_3	TRUE	0		-Inf		401751	-0.279707	0.000310001
	LP_wt	LP_wt_2	ILFNASVINGDNQSMISTR	ILFNASVINGDNQS(ph)MIS(ph)TR_3	TRUE	0		-Inf		401751	-0.279707	0.000310001
	LP_wt	LP_wt_3	ILFNASVINGDNQSMISTR	ILFNASVINGDNQS(ph)MIS(ph)TR_3	TRUE	0		-Inf		401751	-0.279707	0.000310001
	LP_wt	LP_wt_4	ILFNASVINGDNQSMISTR	ILFNASVINGDNQS(ph)MIS(ph)TR_3	TRUE	0		-Inf		401751	-0.279707	0.000310001
	LP_wt	LP_wt_5	ILFNASVINGDNQSMISTR	ILFNASVINGDNQS(ph)MIS(ph)TR_3	TRUE	0		-Inf		401751	-0.279707	0.000310001
P38713	vSRC_wt	vSRC_wt_2	ILFNASVINGDNQSMISTR	ILFNASVINGDNQSMISTR_2	FALSE	0.664513	5.27534	5.4721450770855	5.36163	401751	-0.279707	0.000310001
P38713	vSRC_wt	vSRC_wt_3	ILFNASVINGDNQSMISTR	ILFNASVINGDNQSMISTR_2	FALSE	0.496522	5.13332	5.22191312577668	5.46985	401751	-0.279707	0.000310001
P38713	vSRC_wt	vSRC_wt_4	ILFNASVINGDNQSMISTR	ILFNASVINGDNQSMISTR_2	FALSE	0.599905	5.31321	5.40015401913068	5.47149	401751	-0.279707	0.000310001
P38713	vSRC_wt	vSRC_wt_5	ILFNASVINGDNQSMISTR	ILFNASVINGDNQSMISTR_2	FALSE	0.508652	5.13665	5.33033431911663	5.36475	401751	-0.279707	0.000310001
P38713	vSRC_dead	vSRC_dead_2	ILFNASVINGDNQSMISTR	ILFNASVINGDNQSMISTR_2	FALSE	1	5.68374	5.632295988082	5.60988	401751	-0.279707	0.000310001
P38713	vSRC_dead	vSRC_dead_3	ILFNASVINGDNQSMISTR	ILFNASVINGDNQSMISTR_2	FALSE	1	5.62529	5.57180371406469	5.61192	401751	-0.279707	0.000310001
P38713	vSRC_dead	vSRC_dead_4	ILFNASVINGDNQSMISTR	ILFNASVINGDNQSMISTR_2	FALSE	1	5.70758	5.65575937845493	5.61026	401751	-0.279707	0.000310001
P38713	vSRC_dead	vSRC_dead_5	ILFNASVINGDNQSMISTR	ILFNASVINGDNQSMISTR_2	FALSE	1	5.70674	5.61677216527572	5.6484	401751	-0.279707	0.000310001
P38713	EPHB1_wt	EPHB1_wt_2	ILFNASVINGDNQSMISTR	ILFNASVINGDNQSMISTR_2	FALSE	1	5.53961	5.55927907167505	5.53876	401751	-0.279707	0.000310001
P38713	EPHB1_wt	EPHB1_wt_3	ILFNASVINGDNQSMISTR	ILFNASVINGDNQSMISTR_2	FALSE	0.85278	5.49529	5.48530654198664	5.56842	401751	-0.279707	0.000310001
P38713	EPHB1_wt	EPHB1_wt_4	ILFNASVINGDNQSMISTR	ILFNASVINGDNQSMISTR_2	FALSE	1	5.57519	5.56905964656209	5.56457	401751	-0.279707	0.000310001
P38713	EPHB1_wt	EPHB1_wt_5	ILFNASVINGDNQSMISTR	ILFNASVINGDNQSMISTR_2	FALSE	1	5.54796	5.53037332132035	5.57603	401751	-0.279707	0.000310001
P38713	EPHB1_dead	EPHB1_dead_2	ILFNASVINGDNQSMISTR	ILFNASVINGDNQSMISTR_2	FALSE	1	5.67458	5.64375355393672	5.58926	401751	-0.279707	0.000310001
P38713	EPHB1_dead	EPHB1_dead_3	ILFNASVINGDNQSMISTR	ILFNASVINGDNQSMISTR_2	FALSE	1	5.74803	5.70895092319599	5.59752	401751	-0.279707	0.000310001
P38713	EPHB1_dead	EPHB1_dead_4	ILFNASVINGDNQSMISTR	ILFNASVINGDNQSMISTR_2	FALSE	1	5.58802	5.53000822406746	5.61645	401751	-0.279707	0.000310001
P38713	EPHB1_dead	EPHB1_dead_5	ILFNASVINGDNQSMISTR	ILFNASVINGDNQSMISTR_2	FALSE	1	5.58668	5.56284284788945	5.58227	401751	-0.279707	0.000310001
P38713	LP_wt	LP_wt_2	ILFNASVINGDNQSMISTR	ILFNASVINGDNQSMISTR_2	FALSE	1	5.69138	5.639489303482	5.61033	401751	-0.279707	0.000310001
P38713	LP_wt	LP_wt_3	ILFNASVINGDNQSMISTR	ILFNASVINGDNQSMISTR_2	FALSE	1	5.67546	5.6231461317329	5.61075	401751	-0.279707	0.000310001
P38713	LP_wt	LP_wt_4	ILFNASVINGDNQSMISTR	ILFNASVINGDNQSMISTR_2	FALSE	1	5.5998	5.54367786346784	5.61456	401751	-0.279707	0.000310001
P38713	LP_wt	LP_wt_5	ILFNASVINGDNQSMISTR	ILFNASVINGDNQSMISTR_2	FALSE	1	5.68721	5.65559455250305	5.59006	401751	-0.279707	0.000310001
P43621	vSRC_wt	vSRC_wt_2	HGFMSSNGDYDGANR	HGFMSSNGDY(ph)DGANR_2	TRUE	0.0458134	5.32613	5.26502177165641	6.63502	321657	-0.0693638	0.000310007
P43621	vSRC_wt	vSRC_wt_3	HGFMSSNGDYDGANR	HGFMSSNGDY(ph)DGANR_2	TRUE	0.0846516	5.65844	5.56567347119084	6.66668	321657	-0.0693638	0.000310007
P43621	vSRC_wt	vSRC_wt_4	HGFMSSNGDYDGANR	HGFMSSNGDY(ph)DGANR_2	TRUE	0.0542363	5.48318	5.42039476291323	6.6367	321657	-0.0693638	0.000310007
P43621	vSRC_wt	vSRC_wt_5	HGFMSSNGDYDGANR	HGFMSSNGDY(ph)DGANR_2	TRUE	0.0531422	5.49437	5.43901954707822	6.62926	321657	-0.0693638	0.000310007
	vSRC_dead	vSRC_dead_2	HGFMSSNGDYDGANR	HGFMSSNGDY(ph)DGANR_2	TRUE	0		-Inf		321657	-0.0693638	0.000310007
	vSRC_dead	vSRC_dead_3	HGFMSSNGDYDGANR	HGFMSSNGDY(ph)DGANR_2	TRUE	0		-Inf		321657	-0.0693638	0.000310007
	vSRC_dead	vSRC_dead_4	HGFMSSNGDYDGANR	HGFMSSNGDY(ph)DGANR_2	TRUE	0		-Inf		321657	-0.0693638	0.000310007
	vSRC_dead	vSRC_dead_5	HGFMSSNGDYDGANR	HGFMSSNGDY(ph)DGANR_2	TRUE	0		-Inf		321657	-0.0693638	0.000310007
P43621	EPHB1_wt	EPHB1_wt_2	HGFMSSNGDYDGANR	HGFMSSNGDY(ph)DGANR_2	TRUE	0.50656	6.35434	6.41679135586038	6.51146	321657	-0.0693638	0.000310007
P43621	EPHB1_wt	EPHB1_wt_3	HGFMSSNGDYDGANR	HGFMSSNGDY(ph)DGANR_2	TRUE	0.659618	6.40065	6.4836277162128	6.49094	321657	-0.0693638	0.000310007
P43621	EPHB1_wt	EPHB1_wt_4	HGFMSSNGDYDGANR	HGFMSSNGDY(ph)DGANR_2	TRUE	0.488644	6.33618	6.3846966851284	6.52539	321657	-0.0693638	0.000310007
P43621	EPHB1_wt	EPHB1_wt_5	HGFMSSNGDYDGANR	HGFMSSNGDY(ph)DGANR_2	TRUE	0.48793	6.19286	6.21911819201648	6.54765	321657	-0.0693638	0.000310007
	EPHB1_dead	EPHB1_dead_2	HGFMSSNGDYDGANR	HGFMSSNGDY(ph)DGANR_2	TRUE	0		-Inf		321657	-0.0693638	0.000310007
	EPHB1_dead	EPHB1_dead_3	HGFMSSNGDYDGANR	HGFMSSNGDY(ph)DGANR_2	TRUE	0		-Inf		321657	-0.0693638	0.000310007
	EPHB1_dead	EPHB1_dead_4	HGFMSSNGDYDGANR	HGFMSSNGDY(ph)DGANR_2	TRUE	0		-Inf		321657	-0.0693638	0.000310007
	EPHB1_dead	EPHB1_dead_5	HGFMSSNGDYDGANR	HGFMSSNGDY(ph)DGANR_2	TRUE	0		-Inf		321657	-0.0693638	0.000310007
	LP_wt	LP_wt_2	HGFMSSNGDYDGANR	HGFMSSNGDY(ph)DGANR_2	TRUE	0		-Inf		321657	-0.0693638	0.000310007
	LP_wt	LP_wt_3	HGFMSSNGDYDGANR	HGFMSSNGDY(ph)DGANR_2	TRUE	0		-Inf		321657	-0.0693638	0.000310007
	LP_wt	LP_wt_4	HGFMSSNGDYDGANR	HGFMSSNGDY(ph)DGANR_2	TRUE	0		-Inf		321657	-0.0693638	0.000310007
	LP_wt	LP_wt_5	HGFMSSNGDYDGANR	HGFMSSNGDY(ph)DGANR_2	TRUE	0		-Inf		321657	-0.0693638	0.000310007
P43621	vSRC_wt	vSRC_wt_2	HGFMSSNGDYDGANR	HGFMSSNGDYDGANR_2	FALSE	0.954187	5.4859	5.42479528777526	6.63502	321657	-0.0693638	0.000310007
P43621	vSRC_wt	vSRC_wt_3	HGFMSSNGDYDGANR	HGFMSSNGDYDGANR_2	FALSE	0.915348	5.53352	5.44075761928716	6.66668	321657	-0.0693638	0.000310007
P43621	vSRC_wt	vSRC_wt_4	HGFMSSNGDYDGANR	HGFMSSNGDYDGANR_2	FALSE	0.945764	5.56581	5.50302015567871	6.6367	321657	-0.0693638	0.000310007
P43621	vSRC_wt	vSRC_wt_5	HGFMSSNGDYDGANR	HGFMSSNGDYDGANR_2	FALSE	0.946858	5.58635	5.53099770053537	6.62926	321657	-0.0693638	0.000310007
P43621	vSRC_dead	vSRC_dead_2	HGFMSSNGDYDGANR	HGFMSSNGDYDGANR_2	FALSE	1	5.48725	5.49893062192523	6.56224	321657	-0.0693638	0.000310007
P43621	vSRC_dead	vSRC_dead_3	HGFMSSNGDYDGANR	HGFMSSNGDYDGANR_2	FALSE	1	5.44755	5.42527684144872	6.59619	321657	-0.0693638	0.000310007
P43621	vSRC_dead	vSRC_dead_4	HGFMSSNGDYDGANR	HGFMSSNGDYDGANR_2	FALSE	1	5.57111	5.56141995438076	6.5836	321657	-0.0693638	0.000310007
P43621	vSRC_dead	vSRC_dead_5	HGFMSSNGDYDGANR	HGFMSSNGDYDGANR_2	FALSE	1	5.57703	5.55625632307087	6.59469	321657	-0.0693638	0.000310007
P43621	EPHB1_wt	EPHB1_wt_2	HGFMSSNGDYDGANR	HGFMSSNGDYDGANR_2	FALSE	0.49344	5.18408	5.24652741252057	6.51146	321657	-0.0693638	0.000310007
P43621	EPHB1_wt	EPHB1_wt_3	HGFMSSNGDYDGANR	HGFMSSNGDYDGANR_2	FALSE	0.340382	4.95446	5.03743364789987	6.49094	321657	-0.0693638	0.000310007
P43621	EPHB1_wt	EPHB1_wt_4	HGFMSSNGDYDGANR	HGFMSSNGDYDGANR_2	FALSE	0.511356	5.19704	5.24556058647616	6.52539	321657	-0.0693638	0.000310007
P43621	EPHB1_wt	EPHB1_wt_5	HGFMSSNGDYDGANR	HGFMSSNGDYDGANR_2	FALSE	0.51207	5.05497	5.08122339781293	6.54765	321657	-0.0693638	0.000310007
P43621	EPHB1_dead	EPHB1_dead_2	HGFMSSNGDYDGANR	HGFMSSNGDYDGANR_2	FALSE	1	5.42292	5.44508190857744	6.55175	321657	-0.0693638	0.000310007
P43621	EPHB1_dead	EPHB1_dead_3	HGFMSSNGDYDGANR	HGFMSSNGDYDGANR_2	FALSE	1	5.45753	5.45209305594	6.57935	321657	-0.0693638	0.000310007
P43621	EPHB1_dead	EPHB1_dead_4	HGFMSSNGDYDGANR	HGFMSSNGDYDGANR_2	FALSE	1	5.54198	5.54032550075799	6.57557	321657	-0.0693638	0.000310007
P43621	EPHB1_dead	EPHB1_dead_5	HGFMSSNGDYDGANR	HGFMSSNGDYDGANR_2	FALSE	1	5.43693	5.44523998888513	6.5656	321657	-0.0693638	0.000310007
P43621	LP_wt	LP_wt_2	HGFMSSNGDYDGANR	HGFMSSNGDYDGANR_2	FALSE	1	5.5059	5.53859906570554	6.54122	321657	-0.0693638	0.000310007
P43621	LP_wt	LP_wt_3	HGFMSSNGDYDGANR	HGFMSSNGDYDGANR_2	FALSE	1	5.39782	5.412769946164	6.55896	321657	-0.0693638	0.000310007
P43621	LP_wt	LP_wt_4	HGFMSSNGDYDGANR	HGFMSSNGDYDGANR_2	FALSE	1	5.57529	5.58093771727502	6.56826	321657	-0.0693638	0.000310007
P43621	LP_wt	LP_wt_5	HGFMSSNGDYDGANR	HGFMSSNGDYDGANR_2	FALSE	1	5.6103	5.62464469695523	6.55957	321657	-0.0693638	0.000310007
P31688	vSRC_wt	vSRC_wt_2	EKPQDLDDDPLYLTK	EKPQDLDDDPLY(ph)LTK_2	TRUE	0.275083	6.88923	7.05222591022056	6.56247	1.09112e+07	-0.182503	0.000316801
P31688	vSRC_wt	vSRC_wt_3	EKPQDLDDDPLYLTK	EKPQDLDDDPLY(ph)LTK_2	TRUE	0.216784	6.83525	7.03242516819578	6.5283	1.09112e+07	-0.182503	0.000316801
P31688	vSRC_wt	vSRC_wt_4	EKPQDLDDDPLYLTK	EKPQDLDDDPLY(ph)LTK_2	TRUE	0.147163	6.66418	6.85343391153276	6.53622	1.09112e+07	-0.182503	0.000316801
P31688	vSRC_wt	vSRC_wt_5	EKPQDLDDDPLYLTK	EKPQDLDDDPLY(ph)LTK_2	TRUE	0.185944	6.74332	6.95363114016689	6.51516	1.09112e+07	-0.182503	0.000316801
	vSRC_dead	vSRC_dead_2	EKPQDLDDDPLYLTK	EKPQDLDDDPLY(ph)LTK_2	TRUE	0		-Inf		1.09112e+07	-0.182503	0.000316801
	vSRC_dead	vSRC_dead_3	EKPQDLDDDPLYLTK	EKPQDLDDDPLY(ph)LTK_2	TRUE	0		-Inf		1.09112e+07	-0.182503	0.000316801
	vSRC_dead	vSRC_dead_4	EKPQDLDDDPLYLTK	EKPQDLDDDPLY(ph)LTK_2	TRUE	0		-Inf		1.09112e+07	-0.182503	0.000316801
	vSRC_dead	vSRC_dead_5	EKPQDLDDDPLYLTK	EKPQDLDDDPLY(ph)LTK_2	TRUE	0		-Inf		1.09112e+07	-0.182503	0.000316801
P31688	EPHB1_wt	EPHB1_wt_2	EKPQDLDDDPLYLTK	EKPQDLDDDPLY(ph)LTK_2	TRUE	0.726203	8.01905	7.75156177134732	6.99296	1.09112e+07	-0.182503	0.000316801
P31688	EPHB1_wt	EPHB1_wt_3	EKPQDLDDDPLYLTK	EKPQDLDDDPLY(ph)LTK_2	TRUE	0.606624	7.80046	7.5594872197054	6.96644	1.09112e+07	-0.182503	0.000316801
P31688	EPHB1_wt	EPHB1_wt_4	EKPQDLDDDPLYLTK	EKPQDLDDDPLY(ph)LTK_2	TRUE	0.583764	7.67569	7.42941149330578	6.97175	1.09112e+07	-0.182503	0.000316801
P31688	EPHB1_wt	EPHB1_wt_5	EKPQDLDDDPLYLTK	EKPQDLDDDPLY(ph)LTK_2	TRUE	0.632717	7.80368	7.54844587756687	6.98071	1.09112e+07	-0.182503	0.000316801
	EPHB1_dead	EPHB1_dead_2	EKPQDLDDDPLYLTK	EKPQDLDDDPLY(ph)LTK_2	TRUE	0		-Inf		1.09112e+07	-0.182503	0.000316801
	EPHB1_dead	EPHB1_dead_3	EKPQDLDDDPLYLTK	EKPQDLDDDPLY(ph)LTK_2	TRUE	0		-Inf		1.09112e+07	-0.182503	0.000316801
	EPHB1_dead	EPHB1_dead_4	EKPQDLDDDPLYLTK	EKPQDLDDDPLY(ph)LTK_2	TRUE	0		-Inf		1.09112e+07	-0.182503	0.000316801
	EPHB1_dead	EPHB1_dead_5	EKPQDLDDDPLYLTK	EKPQDLDDDPLY(ph)LTK_2	TRUE	0		-Inf		1.09112e+07	-0.182503	0.000316801
	LP_wt	LP_wt_2	EKPQDLDDDPLYLTK	EKPQDLDDDPLY(ph)LTK_2	TRUE	0		-Inf		1.09112e+07	-0.182503	0.000316801
	LP_wt	LP_wt_3	EKPQDLDDDPLYLTK	EKPQDLDDDPLY(ph)LTK_2	TRUE	0		-Inf		1.09112e+07	-0.182503	0.000316801
	LP_wt	LP_wt_4	EKPQDLDDDPLYLTK	EKPQDLDDDPLY(ph)LTK_2	TRUE	0		-Inf		1.09112e+07	-0.182503	0.000316801
	LP_wt	LP_wt_5	EKPQDLDDDPLYLTK	EKPQDLDDDPLY(ph)LTK_2	TRUE	0		-Inf		1.09112e+07	-0.182503	0.000316801
P31688	vSRC_wt	vSRC_wt_2	EKPQDLDDDPLYLTK	EKPQDLDDDPLYLTK_3	FALSE	0.724917	6.57132	6.73432084730145	6.56247	1.09112e+07	-0.182503	0.000316801
P31688	vSRC_wt	vSRC_wt_3	EKPQDLDDDPLYLTK	EKPQDLDDDPLYLTK_3	FALSE	0.783216	6.65438	6.85155132574882	6.5283	1.09112e+07	-0.182503	0.000316801
P31688	vSRC_wt	vSRC_wt_4	EKPQDLDDDPLYLTK	EKPQDLDDDPLYLTK_3	FALSE	0.852837	6.68852	6.87777065484172	6.53622	1.09112e+07	-0.182503	0.000316801
P31688	vSRC_wt	vSRC_wt_5	EKPQDLDDDPLYLTK	EKPQDLDDDPLYLTK_3	FALSE	0.814056	6.64586	6.85617356035223	6.51516	1.09112e+07	-0.182503	0.000316801
P31688	vSRC_dead	vSRC_dead_2	EKPQDLDDDPLYLTK	EKPQDLDDDPLYLTK_3	FALSE	1	7.06419	7.05642688986893	6.73323	1.09112e+07	-0.182503	0.000316801
P31688	vSRC_dead	vSRC_dead_3	EKPQDLDDDPLYLTK	EKPQDLDDDPLYLTK_3	FALSE	1	7.09019	7.16041040111724	6.65525	1.09112e+07	-0.182503	0.000316801
P31688	vSRC_dead	vSRC_dead_4	EKPQDLDDDPLYLTK	EKPQDLDDDPLYLTK_3	FALSE	1	6.85471	6.87613659129058	6.70405	1.09112e+07	-0.182503	0.000316801
P31688	vSRC_dead	vSRC_dead_5	EKPQDLDDDPLYLTK	EKPQDLDDDPLYLTK_3	FALSE	1	7.06227	7.08268132238797	6.70506	1.09112e+07	-0.182503	0.000316801
P31688	EPHB1_wt	EPHB1_wt_2	EKPQDLDDDPLYLTK	EKPQDLDDDPLYLTK_3	FALSE	0.273797	6.85669	6.58920342001461	6.99296	1.09112e+07	-0.182503	0.000316801
P31688	EPHB1_wt	EPHB1_wt_3	EKPQDLDDDPLYLTK	EKPQDLDDDPLYLTK_3	FALSE	0.393376	6.87362	6.63264581615169	6.96644	1.09112e+07	-0.182503	0.000316801
P31688	EPHB1_wt	EPHB1_wt_4	EKPQDLDDDPLYLTK	EKPQDLDDDPLYLTK_3	FALSE	0.416236	6.79007	6.54378435939352	6.97175	1.09112e+07	-0.182503	0.000316801
P31688	EPHB1_wt	EPHB1_wt_5	EKPQDLDDDPLYLTK	EKPQDLDDDPLYLTK_3	FALSE	0.367283	6.82874	6.57350857488189	6.98071	1.09112e+07	-0.182503	0.000316801
P31688	EPHB1_dead	EPHB1_dead_2	EKPQDLDDDPLYLTK	EKPQDLDDDPLYLTK_3	FALSE	1	7.00687	7.01935087231925	6.71299	1.09112e+07	-0.182503	0.000316801
P31688	EPHB1_dead	EPHB1_dead_3	EKPQDLDDDPLYLTK	EKPQDLDDDPLYLTK_3	FALSE	1	7.04787	7.0709871660382	6.70236	1.09112e+07	-0.182503	0.000316801
P31688	EPHB1_dead	EPHB1_dead_4	EKPQDLDDDPLYLTK	EKPQDLDDDPLYLTK_3	FALSE	1	7.04048	7.06299577400632	6.70295	1.09112e+07	-0.182503	0.000316801
P31688	EPHB1_dead	EPHB1_dead_5	EKPQDLDDDPLYLTK	EKPQDLDDDPLYLTK_3	FALSE	1	7.08183	7.09325741411395	6.71404	1.09112e+07	-0.182503	0.000316801
P31688	LP_wt	LP_wt_2	EKPQDLDDDPLYLTK	EKPQDLDDDPLYLTK_3	FALSE	1	7.03173	7.04803445342267	6.70916	1.09112e+07	-0.182503	0.000316801
P31688	LP_wt	LP_wt_3	EKPQDLDDDPLYLTK	EKPQDLDDDPLYLTK_3	FALSE	1	7.02644	7.0895027417837	6.6624	1.09112e+07	-0.182503	0.000316801
P31688	LP_wt	LP_wt_4	EKPQDLDDDPLYLTK	EKPQDLDDDPLYLTK_3	FALSE	1	7.0556	7.09314446147059	6.68793	1.09112e+07	-0.182503	0.000316801
P31688	LP_wt	LP_wt_5	EKPQDLDDDPLYLTK	EKPQDLDDDPLYLTK_3	FALSE	1	7.0683	7.10709917637032	6.68668	1.09112e+07	-0.182503	0.000316801
P53879	vSRC_wt	vSRC_wt_2	(py)QTSNIEGTSLYTK	(py)QTSNIEGTSLY(ph)TK_2	TRUE	0.713419	6.62879	6.69414039513034	5.88815	1.00531e+06	-0.179224	0.000321234
P53879	vSRC_wt	vSRC_wt_3	(py)QTSNIEGTSLYTK	(py)QTSNIEGTSLY(ph)TK_2	TRUE	0.769741	6.47366	6.55266061699025	5.87449	1.00531e+06	-0.179224	0.000321234
P53879	vSRC_wt	vSRC_wt_4	(py)QTSNIEGTSLYTK	(py)QTSNIEGTSLY(ph)TK_2	TRUE	0.547136	6.43431	6.44751355620483	5.94029	1.00531e+06	-0.179224	0.000321234
P53879	vSRC_wt	vSRC_wt_5	(py)QTSNIEGTSLYTK	(py)QTSNIEGTSLY(ph)TK_2	TRUE	0.733846	6.48181	6.57345996691879	5.86185	1.00531e+06	-0.179224	0.000321234
	vSRC_dead	vSRC_dead_2	(py)QTSNIEGTSLYTK	(py)QTSNIEGTSLY(ph)TK_2	TRUE	0		-Inf		1.00531e+06	-0.179224	0.000321234
	vSRC_dead	vSRC_dead_3	(py)QTSNIEGTSLYTK	(py)QTSNIEGTSLY(ph)TK_2	TRUE	0		-Inf		1.00531e+06	-0.179224	0.000321234
	vSRC_dead	vSRC_dead_4	(py)QTSNIEGTSLYTK	(py)QTSNIEGTSLY(ph)TK_2	TRUE	0		-Inf		1.00531e+06	-0.179224	0.000321234
	vSRC_dead	vSRC_dead_5	(py)QTSNIEGTSLYTK	(py)QTSNIEGTSLY(ph)TK_2	TRUE	0		-Inf		1.00531e+06	-0.179224	0.000321234
	EPHB1_wt	EPHB1_wt_2	(py)QTSNIEGTSLYTK	(py)QTSNIEGTSLY(ph)TK_2	TRUE	0		-Inf		1.00531e+06	-0.179224	0.000321234
	EPHB1_wt	EPHB1_wt_3	(py)QTSNIEGTSLYTK	(py)QTSNIEGTSLY(ph)TK_2	TRUE	0		-Inf		1.00531e+06	-0.179224	0.000321234
	EPHB1_wt	EPHB1_wt_4	(py)QTSNIEGTSLYTK	(py)QTSNIEGTSLY(ph)TK_2	TRUE	0		-Inf		1.00531e+06	-0.179224	0.000321234
P53879	EPHB1_wt	EPHB1_wt_5	(py)QTSNIEGTSLYTK	(py)QTSNIEGTSLY(ph)TK_2	TRUE	0.0540529	5.66729	5.5242968088245	6.09649	1.00531e+06	-0.179224	0.000321234
	EPHB1_dead	EPHB1_dead_2	(py)QTSNIEGTSLYTK	(py)QTSNIEGTSLY(ph)TK_2	TRUE	0		-Inf		1.00531e+06	-0.179224	0.000321234
	EPHB1_dead	EPHB1_dead_3	(py)QTSNIEGTSLYTK	(py)QTSNIEGTSLY(ph)TK_2	TRUE	0		-Inf		1.00531e+06	-0.179224	0.000321234
	EPHB1_dead	EPHB1_dead_4	(py)QTSNIEGTSLYTK	(py)QTSNIEGTSLY(ph)TK_2	TRUE	0		-Inf		1.00531e+06	-0.179224	0.000321234
	EPHB1_dead	EPHB1_dead_5	(py)QTSNIEGTSLYTK	(py)QTSNIEGTSLY(ph)TK_2	TRUE	0		-Inf		1.00531e+06	-0.179224	0.000321234
	LP_wt	LP_wt_2	(py)QTSNIEGTSLYTK	(py)QTSNIEGTSLY(ph)TK_2	TRUE	0		-Inf		1.00531e+06	-0.179224	0.000321234
	LP_wt	LP_wt_3	(py)QTSNIEGTSLYTK	(py)QTSNIEGTSLY(ph)TK_2	TRUE	0		-Inf		1.00531e+06	-0.179224	0.000321234
	LP_wt	LP_wt_4	(py)QTSNIEGTSLYTK	(py)QTSNIEGTSLY(ph)TK_2	TRUE	0		-Inf		1.00531e+06	-0.179224	0.000321234
	LP_wt	LP_wt_5	(py)QTSNIEGTSLYTK	(py)QTSNIEGTSLY(ph)TK_2	TRUE	0		-Inf		1.00531e+06	-0.179224	0.000321234
P53879	vSRC_wt	vSRC_wt_2	(py)QTSNIEGTSLYTK	(py)QTSNIEGTSLYTK_2	FALSE	0.286581	5.48609	5.55143971037739	5.88815	1.00531e+06	-0.179224	0.000321234
P53879	vSRC_wt	vSRC_wt_3	(py)QTSNIEGTSLYTK	(py)QTSNIEGTSLYTK_2	FALSE	0.230259	5.20292	5.28192836921616	5.87449	1.00531e+06	-0.179224	0.000321234
P53879	vSRC_wt	vSRC_wt_4	(py)QTSNIEGTSLYTK	(py)QTSNIEGTSLYTK_2	FALSE	0.452864	5.60557	5.61878148188059	5.94029	1.00531e+06	-0.179224	0.000321234
P53879	vSRC_wt	vSRC_wt_5	(py)QTSNIEGTSLYTK	(py)QTSNIEGTSLYTK_2	FALSE	0.266154	5.29474	5.38638422942034	5.86185	1.00531e+06	-0.179224	0.000321234
P53879	vSRC_dead	vSRC_dead_2	(py)QTSNIEGTSLYTK	(py)QTSNIEGTSLYTK_2	FALSE	1	6.01121	6.02302862876819	5.94168	1.00531e+06	-0.179224	0.000321234
P53879	vSRC_dead	vSRC_dead_3	(py)QTSNIEGTSLYTK	(py)QTSNIEGTSLYTK_2	FALSE	1	5.91447	5.95264448556521	5.91532	1.00531e+06	-0.179224	0.000321234
P53879	vSRC_dead	vSRC_dead_4	(py)QTSNIEGTSLYTK	(py)QTSNIEGTSLYTK_2	FALSE	1	5.91787	5.9437744642266	5.9276	1.00531e+06	-0.179224	0.000321234
P53879	vSRC_dead	vSRC_dead_5	(py)QTSNIEGTSLYTK	(py)QTSNIEGTSLYTK_2	FALSE	1	5.8129	5.88660891017595	5.87979	1.00531e+06	-0.179224	0.000321234
P53879	EPHB1_wt	EPHB1_wt_2	(py)QTSNIEGTSLYTK	(py)QTSNIEGTSLYTK_2	FALSE	1	6.2773	6.12594664601717	6.10485	1.00531e+06	-0.179224	0.000321234
P53879	EPHB1_wt	EPHB1_wt_3	(py)QTSNIEGTSLYTK	(py)QTSNIEGTSLYTK_2	FALSE	1	6.24936	6.05925526601623	6.14361	1.00531e+06	-0.179224	0.000321234
P53879	EPHB1_wt	EPHB1_wt_4	(py)QTSNIEGTSLYTK	(py)QTSNIEGTSLYTK_2	FALSE	1	6.18462	6.01333547881499	6.12478	1.00531e+06	-0.179224	0.000321234
P53879	EPHB1_wt	EPHB1_wt_5	(py)QTSNIEGTSLYTK	(py)QTSNIEGTSLYTK_2	FALSE	0.945947	6.16373	6.02074009026746	6.09649	1.00531e+06	-0.179224	0.000321234
P53879	EPHB1_dead	EPHB1_dead_2	(py)QTSNIEGTSLYTK	(py)QTSNIEGTSLYTK_2	FALSE	1	5.9929	5.98386906942891	5.96252	1.00531e+06	-0.179224	0.000321234
P53879	EPHB1_dead	EPHB1_dead_3	(py)QTSNIEGTSLYTK	(py)QTSNIEGTSLYTK_2	FALSE	1	5.9062	6.02359180422293	5.83611	1.00531e+06	-0.179224	0.000321234
P53879	EPHB1_dead	EPHB1_dead_4	(py)QTSNIEGTSLYTK	(py)QTSNIEGTSLYTK_2	FALSE	1	6.01085	6.0978279792739	5.86652	1.00531e+06	-0.179224	0.000321234
P53879	EPHB1_dead	EPHB1_dead_5	(py)QTSNIEGTSLYTK	(py)QTSNIEGTSLYTK_2	FALSE	1	5.94642	6.01620346507053	5.88372	1.00531e+06	-0.179224	0.000321234
P53879	LP_wt	LP_wt_2	(py)QTSNIEGTSLYTK	(py)QTSNIEGTSLYTK_2	FALSE	1	6.11422	6.13728961415284	5.93043	1.00531e+06	-0.179224	0.000321234
P53879	LP_wt	LP_wt_3	(py)QTSNIEGTSLYTK	(py)QTSNIEGTSLYTK_2	FALSE	1	5.85182	5.82412188584698	5.9812	1.00531e+06	-0.179224	0.000321234
P53879	LP_wt	LP_wt_4	(py)QTSNIEGTSLYTK	(py)QTSNIEGTSLYTK_2	FALSE	1	5.8775	5.93445947888496	5.89654	1.00531e+06	-0.179224	0.000321234
P53879	LP_wt	LP_wt_5	(py)QTSNIEGTSLYTK	(py)QTSNIEGTSLYTK_2	FALSE	1	5.81236	5.88591143902779	5.87995	1.00531e+06	-0.179224	0.000321234
P38174	vSRC_wt	vSRC_wt_2	ADESDPVESK	ADES(ph)DPVESK_2	TRUE	0.277839	7.36915	7.37857721712057	6.38257	5.49614e+06	-0.0690009	0.000420071
P38174	vSRC_wt	vSRC_wt_3	ADESDPVESK	ADES(ph)DPVESK_2	TRUE	0.218025	7.17432	7.20735222419728	6.35897	5.49614e+06	-0.0690009	0.000420071
P38174	vSRC_wt	vSRC_wt_4	ADESDPVESK	ADES(ph)DPVESK_2	TRUE	0.264944	7.28666	7.31323960120989	6.36542	5.49614e+06	-0.0690009	0.000420071
P38174	vSRC_wt	vSRC_wt_5	ADESDPVESK	ADES(ph)DPVESK_2	TRUE	0.289326	7.36019	7.43214051076852	6.32005	5.49614e+06	-0.0690009	0.000420071
P38174	vSRC_dead	vSRC_dead_2	ADESDPVESK	ADES(ph)DPVESK_2	TRUE	0.394767	7.52998	7.48581860869981	6.43616	5.49614e+06	-0.0690009	0.000420071
P38174	vSRC_dead	vSRC_dead_3	ADESDPVESK	ADES(ph)DPVESK_2	TRUE	0.376408	7.51436	7.4738504911456	6.43251	5.49614e+06	-0.0690009	0.000420071
P38174	vSRC_dead	vSRC_dead_4	ADESDPVESK	ADES(ph)DPVESK_2	TRUE	0.365985	7.4613	7.45147503974174	6.40183	5.49614e+06	-0.0690009	0.000420071
P38174	vSRC_dead	vSRC_dead_5	ADESDPVESK	ADES(ph)DPVESK_2	TRUE	0.350646	7.47584	7.47412952718985	6.39371	5.49614e+06	-0.0690009	0.000420071
P38174	EPHB1_wt	EPHB1_wt_2	ADESDPVESK	ADES(ph)DPVESK_2	TRUE	0.523481	7.60861	7.6107230338199	6.38988	5.49614e+06	-0.0690009	0.000420071
P38174	EPHB1_wt	EPHB1_wt_3	ADESDPVESK	ADES(ph)DPVESK_2	TRUE	0.509463	7.5812	7.58288167906885	6.39032	5.49614e+06	-0.0690009	0.000420071
P38174	EPHB1_wt	EPHB1_wt_4	ADESDPVESK	ADES(ph)DPVESK_2	TRUE	0.502601	7.57208	7.56035589216233	6.40372	5.49614e+06	-0.0690009	0.000420071
P38174	EPHB1_wt	EPHB1_wt_5	ADESDPVESK	ADES(ph)DPVESK_2	TRUE	0.54874	7.62597	7.64085709367567	6.37712	5.49614e+06	-0.0690009	0.000420071
P38174	EPHB1_dead	EPHB1_dead_2	ADESDPVESK	ADES(ph)DPVESK_2	TRUE	0.319402	7.39914	7.37718575562888	6.41395	5.49614e+06	-0.0690009	0.000420071
P38174	EPHB1_dead	EPHB1_dead_3	ADESDPVESK	ADES(ph)DPVESK_2	TRUE	0.284088	7.36798	7.34512309630566	6.41486	5.49614e+06	-0.0690009	0.000420071
P38174	EPHB1_dead	EPHB1_dead_4	ADESDPVESK	ADES(ph)DPVESK_2	TRUE	0.341006	7.45615	7.4636631233583	6.38449	5.49614e+06	-0.0690009	0.000420071
P38174	EPHB1_dead	EPHB1_dead_5	ADESDPVESK	ADES(ph)DPVESK_2	TRUE	0.338947	7.45232	7.44997697334115	6.39434	5.49614e+06	-0.0690009	0.000420071
P38174	LP_wt	LP_wt_2	ADESDPVESK	ADES(ph)DPVESK_2	TRUE	0.294352	7.43033	7.40535236206139	6.41698	5.49614e+06	-0.0690009	0.000420071
P38174	LP_wt	LP_wt_3	ADESDPVESK	ADES(ph)DPVESK_2	TRUE	0.288648	7.35237	7.34195113256854	6.40242	5.49614e+06	-0.0690009	0.000420071
P38174	LP_wt	LP_wt_4	ADESDPVESK	ADES(ph)DPVESK_2	TRUE	0.252871	7.27916	7.28800386525578	6.38316	5.49614e+06	-0.0690009	0.000420071
P38174	LP_wt	LP_wt_5	ADESDPVESK	ADES(ph)DPVESK_2	TRUE	0.251493	7.27641	7.29109859869408	6.37732	5.49614e+06	-0.0690009	0.000420071
P38174	vSRC_wt	vSRC_wt_2	ADESDPVESK	ADESDPVESK_2	FALSE	0.722161	6.62284	6.63227379523938	6.38257	5.49614e+06	-0.0690009	0.000420071
P38174	vSRC_wt	vSRC_wt_3	ADESDPVESK	ADESDPVESK_2	FALSE	0.781975	6.56787	6.60089486085999	6.35897	5.49614e+06	-0.0690009	0.000420071
P38174	vSRC_wt	vSRC_wt_4	ADESDPVESK	ADESDPVESK_2	FALSE	0.735056	6.56868	6.59526026203565	6.36542	5.49614e+06	-0.0690009	0.000420071
P38174	vSRC_wt	vSRC_wt_5	ADESDPVESK	ADESDPVESK_2	FALSE	0.710674	6.58933	6.66127851279093	6.32005	5.49614e+06	-0.0690009	0.000420071
P38174	vSRC_dead	vSRC_dead_2	ADESDPVESK	ADESDPVESK_2	FALSE	0.605233	6.55442	6.51025564480869	6.43616	5.49614e+06	-0.0690009	0.000420071
P38174	vSRC_dead	vSRC_dead_3	ADESDPVESK	ADESDPVESK_2	FALSE	0.623592	6.57246	6.53194772344619	6.43251	5.49614e+06	-0.0690009	0.000420071
P38174	vSRC_dead	vSRC_dead_4	ADESDPVESK	ADESDPVESK_2	FALSE	0.634015	6.53879	6.52896673549506	6.40183	5.49614e+06	-0.0690009	0.000420071
P38174	vSRC_dead	vSRC_dead_5	ADESDPVESK	ADESDPVESK_2	FALSE	0.649354	6.58231	6.5805967890293	6.39371	5.49614e+06	-0.0690009	0.000420071
P38174	EPHB1_wt	EPHB1_wt_2	ADESDPVESK	ADESDPVESK_2	FALSE	0.476519	6.40664	6.4087568002408	6.38988	5.49614e+06	-0.0690009	0.000420071
P38174	EPHB1_wt	EPHB1_wt_3	ADESDPVESK	ADESDPVESK_2	FALSE	0.490537	6.40361	6.40529611831566	6.39032	5.49614e+06	-0.0690009	0.000420071
P38174	EPHB1_wt	EPHB1_wt_4	ADESDPVESK	ADESDPVESK_2	FALSE	0.497399	6.40641	6.39469171632704	6.40372	5.49614e+06	-0.0690009	0.000420071
P38174	EPHB1_wt	EPHB1_wt_5	ADESDPVESK	ADESDPVESK_2	FALSE	0.45126	6.37989	6.39477267798107	6.37712	5.49614e+06	-0.0690009	0.000420071
P38174	EPHB1_dead	EPHB1_dead_2	ADESDPVESK	ADESDPVESK_2	FALSE	0.680598	6.56654	6.54459402614321	6.41395	5.49614e+06	-0.0690009	0.000420071
P38174	EPHB1_dead	EPHB1_dead_3	ADESDPVESK	ADESDPVESK_2	FALSE	0.715912	6.60824	6.58538540233982	6.41486	5.49614e+06	-0.0690009	0.000420071
P38174	EPHB1_dead	EPHB1_dead_4	ADESDPVESK	ADESDPVESK_2	FALSE	0.658994	6.58113	6.58863832083193	6.38449	5.49614e+06	-0.0690009	0.000420071
P38174	EPHB1_dead	EPHB1_dead_5	ADESDPVESK	ADESDPVESK_2	FALSE	0.661053	6.58128	6.57893694326842	6.39434	5.49614e+06	-0.0690009	0.000420071
P38174	LP_wt	LP_wt_2	ADESDPVESK	ADESDPVESK_2	FALSE	0.705648	6.64891	6.62392804099297	6.41698	5.49614e+06	-0.0690009	0.000420071
P38174	LP_wt	LP_wt_3	ADESDPVESK	ADESDPVESK_2	FALSE	0.711352	6.58294	6.57252226666957	6.40242	5.49614e+06	-0.0690009	0.000420071
P38174	LP_wt	LP_wt_4	ADESDPVESK	ADESDPVESK_2	FALSE	0.747129	6.58852	6.59735498600498	6.38316	5.49614e+06	-0.0690009	0.000420071
P38174	LP_wt	LP_wt_5	ADESDPVESK	ADESDPVESK_2	FALSE	0.748507	6.58894	6.60362309971194	6.37732	5.49614e+06	-0.0690009	0.000420071
Q12019	vSRC_wt	vSRC_wt_2	SIMSQTPPSPGPDYVQFK	SIMSQTPPSPGPDY(ph)VQFK_2	TRUE	0.0262678	5.10181	4.91428022387885	5.91914	1.11036e+06	-0.350219	0.000478538
	vSRC_wt	vSRC_wt_3	SIMSQTPPSPGPDYVQFK	SIMSQTPPSPGPDY(ph)VQFK_2	TRUE	0		-Inf		1.11036e+06	-0.350219	0.000478538
Q12019	vSRC_wt	vSRC_wt_4	SIMSQTPPSPGPDYVQFK	SIMSQTPPSPGPDY(ph)VQFK_2	TRUE	0.0139109	4.8364	4.66168708726454	5.90633	1.11036e+06	-0.350219	0.000478538
	vSRC_wt	vSRC_wt_5	SIMSQTPPSPGPDYVQFK	SIMSQTPPSPGPDY(ph)VQFK_2	TRUE	0		-Inf		1.11036e+06	-0.350219	0.000478538
	vSRC_dead	vSRC_dead_2	SIMSQTPPSPGPDYVQFK	SIMSQTPPSPGPDY(ph)VQFK_2	TRUE	0		-Inf		1.11036e+06	-0.350219	0.000478538
	vSRC_dead	vSRC_dead_3	SIMSQTPPSPGPDYVQFK	SIMSQTPPSPGPDY(ph)VQFK_2	TRUE	0		-Inf		1.11036e+06	-0.350219	0.000478538
	vSRC_dead	vSRC_dead_4	SIMSQTPPSPGPDYVQFK	SIMSQTPPSPGPDY(ph)VQFK_2	TRUE	0		-Inf		1.11036e+06	-0.350219	0.000478538
	vSRC_dead	vSRC_dead_5	SIMSQTPPSPGPDYVQFK	SIMSQTPPSPGPDY(ph)VQFK_2	TRUE	0		-Inf		1.11036e+06	-0.350219	0.000478538
Q12019	EPHB1_wt	EPHB1_wt_2	SIMSQTPPSPGPDYVQFK	SIMSQTPPSPGPDY(ph)VQFK_2	TRUE	0.412747	6.22823	6.15801822425893	5.80182	1.11036e+06	-0.350219	0.000478538
Q12019	EPHB1_wt	EPHB1_wt_3	SIMSQTPPSPGPDYVQFK	SIMSQTPPSPGPDY(ph)VQFK_2	TRUE	0.335388	6.12927	6.06657563588545	5.79431	1.11036e+06	-0.350219	0.000478538
Q12019	EPHB1_wt	EPHB1_wt_4	SIMSQTPPSPGPDYVQFK	SIMSQTPPSPGPDY(ph)VQFK_2	TRUE	0.28448	6.01196	5.94985163389768	5.79373	1.11036e+06	-0.350219	0.000478538
Q12019	EPHB1_wt	EPHB1_wt_5	SIMSQTPPSPGPDYVQFK	SIMSQTPPSPGPDY(ph)VQFK_2	TRUE	0.455422	6.13442	6.05338554462837	5.81265	1.11036e+06	-0.350219	0.000478538
	EPHB1_dead	EPHB1_dead_2	SIMSQTPPSPGPDYVQFK	SIMSQTPPSPGPDY(ph)VQFK_2	TRUE	0		-Inf		1.11036e+06	-0.350219	0.000478538
	EPHB1_dead	EPHB1_dead_3	SIMSQTPPSPGPDYVQFK	SIMSQTPPSPGPDY(ph)VQFK_2	TRUE	0		-Inf		1.11036e+06	-0.350219	0.000478538
	EPHB1_dead	EPHB1_dead_4	SIMSQTPPSPGPDYVQFK	SIMSQTPPSPGPDY(ph)VQFK_2	TRUE	0		-Inf		1.11036e+06	-0.350219	0.000478538
	EPHB1_dead	EPHB1_dead_5	SIMSQTPPSPGPDYVQFK	SIMSQTPPSPGPDY(ph)VQFK_2	TRUE	0		-Inf		1.11036e+06	-0.350219	0.000478538
	LP_wt	LP_wt_2	SIMSQTPPSPGPDYVQFK	SIMSQTPPSPGPDY(ph)VQFK_2	TRUE	0		-Inf		1.11036e+06	-0.350219	0.000478538
	LP_wt	LP_wt_3	SIMSQTPPSPGPDYVQFK	SIMSQTPPSPGPDY(ph)VQFK_2	TRUE	0		-Inf		1.11036e+06	-0.350219	0.000478538
	LP_wt	LP_wt_4	SIMSQTPPSPGPDYVQFK	SIMSQTPPSPGPDY(ph)VQFK_2	TRUE	0		-Inf		1.11036e+06	-0.350219	0.000478538
	LP_wt	LP_wt_5	SIMSQTPPSPGPDYVQFK	SIMSQTPPSPGPDY(ph)VQFK_2	TRUE	0		-Inf		1.11036e+06	-0.350219	0.000478538
Q12019	vSRC_wt	vSRC_wt_2	SIMSQTPPSPGPDYVQFK	SIMSQTPPSPGPDYVQFK_2	FALSE	0.973732	6.21516	6.02763625229577	5.91914	1.11036e+06	-0.350219	0.000478538
Q12019	vSRC_wt	vSRC_wt_3	SIMSQTPPSPGPDYVQFK	SIMSQTPPSPGPDYVQFK_2	FALSE	1	6.2539	6.07239319913753	5.91312	1.11036e+06	-0.350219	0.000478538
Q12019	vSRC_wt	vSRC_wt_4	SIMSQTPPSPGPDYVQFK	SIMSQTPPSPGPDYVQFK_2	FALSE	0.986089	6.2313	6.05658708757445	5.90633	1.11036e+06	-0.350219	0.000478538
Q12019	vSRC_wt	vSRC_wt_5	SIMSQTPPSPGPDYVQFK	SIMSQTPPSPGPDYVQFK_2	FALSE	1	6.19652	6.02853373313816	5.8996	1.11036e+06	-0.350219	0.000478538
Q12019	vSRC_dead	vSRC_dead_2	SIMSQTPPSPGPDYVQFK	SIMSQTPPSPGPDYVQFK_2	FALSE	1	5.86571	5.96294385085249	5.63438	1.11036e+06	-0.350219	0.000478538
Q12019	vSRC_dead	vSRC_dead_3	SIMSQTPPSPGPDYVQFK	SIMSQTPPSPGPDYVQFK_2	FALSE	1	5.99678	6.08429271902657	5.6441	1.11036e+06	-0.350219	0.000478538
Q12019	vSRC_dead	vSRC_dead_4	SIMSQTPPSPGPDYVQFK	SIMSQTPPSPGPDYVQFK_2	FALSE	1	5.98551	6.08926721961666	5.62786	1.11036e+06	-0.350219	0.000478538
Q12019	vSRC_dead	vSRC_dead_5	SIMSQTPPSPGPDYVQFK	SIMSQTPPSPGPDYVQFK_2	FALSE	1	5.87092	5.99383853286136	5.6087	1.11036e+06	-0.350219	0.000478538
Q12019	EPHB1_wt	EPHB1_wt_2	SIMSQTPPSPGPDYVQFK	SIMSQTPPSPGPDYVQFK_2	FALSE	0.587253	5.92571	5.85549944618879	5.80182	1.11036e+06	-0.350219	0.000478538
Q12019	EPHB1_wt	EPHB1_wt_3	SIMSQTPPSPGPDYVQFK	SIMSQTPPSPGPDYVQFK_2	FALSE	0.664612	5.97063	5.90793473459614	5.79431	1.11036e+06	-0.350219	0.000478538
Q12019	EPHB1_wt	EPHB1_wt_4	SIMSQTPPSPGPDYVQFK	SIMSQTPPSPGPDYVQFK_2	FALSE	0.71552	5.95687	5.89476119941612	5.79373	1.11036e+06	-0.350219	0.000478538
Q12019	EPHB1_wt	EPHB1_wt_5	SIMSQTPPSPGPDYVQFK	SIMSQTPPSPGPDYVQFK_2	FALSE	0.544578	5.75641	5.6753717566288	5.81265	1.11036e+06	-0.350219	0.000478538
Q12019	EPHB1_dead	EPHB1_dead_2	SIMSQTPPSPGPDYVQFK	SIMSQTPPSPGPDYVQFK_2	FALSE	1	6.0083	6.13349427705694	5.60642	1.11036e+06	-0.350219	0.000478538
Q12019	EPHB1_dead	EPHB1_dead_3	SIMSQTPPSPGPDYVQFK	SIMSQTPPSPGPDYVQFK_2	FALSE	1	5.94984	6.03461539101487	5.64684	1.11036e+06	-0.350219	0.000478538
Q12019	EPHB1_dead	EPHB1_dead_4	SIMSQTPPSPGPDYVQFK	SIMSQTPPSPGPDYVQFK_2	FALSE	1	5.97642	6.05935967218056	5.64867	1.11036e+06	-0.350219	0.000478538
Q12019	EPHB1_dead	EPHB1_dead_5	SIMSQTPPSPGPDYVQFK	SIMSQTPPSPGPDYVQFK_2	FALSE	1	5.94952	6.04248628530359	5.63865	1.11036e+06	-0.350219	0.000478538
Q12019	LP_wt	LP_wt_2	SIMSQTPPSPGPDYVQFK	SIMSQTPPSPGPDYVQFK_2	FALSE	1	5.97531	6.07668727367945	5.63024	1.11036e+06	-0.350219	0.000478538
Q12019	LP_wt	LP_wt_3	SIMSQTPPSPGPDYVQFK	SIMSQTPPSPGPDYVQFK_2	FALSE	1	5.90971	5.99442783418918	5.6469	1.11036e+06	-0.350219	0.000478538
Q12019	LP_wt	LP_wt_4	SIMSQTPPSPGPDYVQFK	SIMSQTPPSPGPDYVQFK_2	FALSE	1	5.90384	5.9830401421703	5.65242	1.11036e+06	-0.350219	0.000478538
Q12019	LP_wt	LP_wt_5	SIMSQTPPSPGPDYVQFK	SIMSQTPPSPGPDYVQFK_2	FALSE	1	5.96801	6.05041165889726	5.64921	1.11036e+06	-0.350219	0.000478538
P47068	vSRC_wt	vSRC_wt_2	LSMFNQDITEQVPLPK	LS(ph)MFNQDITEQVPLPK_2	TRUE	0.229833	5.22943	5.4480075928827	6.14603	6.47135e+06	-4.21396	0.000517657
P47068	vSRC_wt	vSRC_wt_3	LSMFNQDITEQVPLPK	LS(ph)MFNQDITEQVPLPK_2	TRUE	0.383113	5.55997	5.78339241592797	6.14118	6.47135e+06	-4.21396	0.000517657
P47068	vSRC_wt	vSRC_wt_4	LSMFNQDITEQVPLPK	LS(ph)MFNQDITEQVPLPK_2	TRUE	0.351652	5.51397	5.73791851760752	6.14066	6.47135e+06	-4.21396	0.000517657
P47068	vSRC_wt	vSRC_wt_5	LSMFNQDITEQVPLPK	LS(ph)MFNQDITEQVPLPK_2	TRUE	0.250314	5.28145	5.5149084305866	6.13115	6.47135e+06	-4.21396	0.000517657
	vSRC_dead	vSRC_dead_2	LSMFNQDITEQVPLPK	LS(ph)MFNQDITEQVPLPK_2	TRUE	0		-Inf		6.47135e+06	-4.21396	0.000517657
	vSRC_dead	vSRC_dead_3	LSMFNQDITEQVPLPK	LS(ph)MFNQDITEQVPLPK_2	TRUE	0		-Inf		6.47135e+06	-4.21396	0.000517657
	vSRC_dead	vSRC_dead_4	LSMFNQDITEQVPLPK	LS(ph)MFNQDITEQVPLPK_2	TRUE	0		-Inf		6.47135e+06	-4.21396	0.000517657
	vSRC_dead	vSRC_dead_5	LSMFNQDITEQVPLPK	LS(ph)MFNQDITEQVPLPK_2	TRUE	0		-Inf		6.47135e+06	-4.21396	0.000517657
P47068	EPHB1_wt	EPHB1_wt_2	LSMFNQDITEQVPLPK	LS(ph)MFNQDITEQVPLPK_2	TRUE	0.159327	5.33883	5.37232683332633	6.33111	6.47135e+06	-4.21396	0.000517657
P47068	EPHB1_wt	EPHB1_wt_3	LSMFNQDITEQVPLPK	LS(ph)MFNQDITEQVPLPK_2	TRUE	0.280888	5.64498	5.68283476522731	6.32675	6.47135e+06	-4.21396	0.000517657
P47068	EPHB1_wt	EPHB1_wt_4	LSMFNQDITEQVPLPK	LS(ph)MFNQDITEQVPLPK_2	TRUE	0.154092	5.35732	5.40041595336952	6.32151	6.47135e+06	-4.21396	0.000517657
P47068	EPHB1_wt	EPHB1_wt_5	LSMFNQDITEQVPLPK	LS(ph)MFNQDITEQVPLPK_2	TRUE	0.222413	5.48631	5.55286622995539	6.29805	6.47135e+06	-4.21396	0.000517657
	EPHB1_dead	EPHB1_dead_2	LSMFNQDITEQVPLPK	LS(ph)MFNQDITEQVPLPK_2	TRUE	0		-Inf		6.47135e+06	-4.21396	0.000517657
	EPHB1_dead	EPHB1_dead_3	LSMFNQDITEQVPLPK	LS(ph)MFNQDITEQVPLPK_2	TRUE	0		-Inf		6.47135e+06	-4.21396	0.000517657
	EPHB1_dead	EPHB1_dead_4	LSMFNQDITEQVPLPK	LS(ph)MFNQDITEQVPLPK_2	TRUE	0		-Inf		6.47135e+06	-4.21396	0.000517657
	EPHB1_dead	EPHB1_dead_5	LSMFNQDITEQVPLPK	LS(ph)MFNQDITEQVPLPK_2	TRUE	0		-Inf		6.47135e+06	-4.21396	0.000517657
	LP_wt	LP_wt_2	LSMFNQDITEQVPLPK	LS(ph)MFNQDITEQVPLPK_2	TRUE	0		-Inf		6.47135e+06	-4.21396	0.000517657
	LP_wt	LP_wt_3	LSMFNQDITEQVPLPK	LS(ph)MFNQDITEQVPLPK_2	TRUE	0		-Inf		6.47135e+06	-4.21396	0.000517657
	LP_wt	LP_wt_4	LSMFNQDITEQVPLPK	LS(ph)MFNQDITEQVPLPK_2	TRUE	0		-Inf		6.47135e+06	-4.21396	0.000517657
	LP_wt	LP_wt_5	LSMFNQDITEQVPLPK	LS(ph)MFNQDITEQVPLPK_2	TRUE	0		-Inf		6.47135e+06	-4.21396	0.000517657
P47068	vSRC_wt	vSRC_wt_2	LSMFNQDITEQVPLPK	LSMFNQDITEQVPLPK_2	FALSE	0.770167	6.3793	6.59787051389945	6.14603	6.47135e+06	-4.21396	0.000517657
P47068	vSRC_wt	vSRC_wt_3	LSMFNQDITEQVPLPK	LSMFNQDITEQVPLPK_2	FALSE	0.616887	6.39154	6.61496267490727	6.14118	6.47135e+06	-4.21396	0.000517657
P47068	vSRC_wt	vSRC_wt_4	LSMFNQDITEQVPLPK	LSMFNQDITEQVPLPK_2	FALSE	0.648348	6.40435	6.6283049133649	6.14066	6.47135e+06	-4.21396	0.000517657
P47068	vSRC_wt	vSRC_wt_5	LSMFNQDITEQVPLPK	LSMFNQDITEQVPLPK_2	FALSE	0.749686	6.38254	6.61599261043706	6.13115	6.47135e+06	-4.21396	0.000517657
P47068	vSRC_dead	vSRC_dead_2	LSMFNQDITEQVPLPK	LSMFNQDITEQVPLPK_2	FALSE	1	6.92906	6.82639703653551	6.46727	6.47135e+06	-4.21396	0.000517657
P47068	vSRC_dead	vSRC_dead_3	LSMFNQDITEQVPLPK	LSMFNQDITEQVPLPK_2	FALSE	1	6.77507	6.70083044293396	6.43884	6.47135e+06	-4.21396	0.000517657
P47068	vSRC_dead	vSRC_dead_4	LSMFNQDITEQVPLPK	LSMFNQDITEQVPLPK_2	FALSE	1	6.89632	6.8003020801221	6.46062	6.47135e+06	-4.21396	0.000517657
P47068	vSRC_dead	vSRC_dead_5	LSMFNQDITEQVPLPK	LSMFNQDITEQVPLPK_2	FALSE	1	6.94724	6.85942401830014	6.45242	6.47135e+06	-4.21396	0.000517657
P47068	EPHB1_wt	EPHB1_wt_2	LSMFNQDITEQVPLPK	LSMFNQDITEQVPLPK_2	FALSE	0.840673	6.68586	6.71935629428036	6.33111	6.47135e+06	-4.21396	0.000517657
P47068	EPHB1_wt	EPHB1_wt_3	LSMFNQDITEQVPLPK	LSMFNQDITEQVPLPK_2	FALSE	0.719112	6.67793	6.71578841119235	6.32675	6.47135e+06	-4.21396	0.000517657
P47068	EPHB1_wt	EPHB1_wt_4	LSMFNQDITEQVPLPK	LSMFNQDITEQVPLPK_2	FALSE	0.845908	6.72155	6.76465047500424	6.32151	6.47135e+06	-4.21396	0.000517657
P47068	EPHB1_wt	EPHB1_wt_5	LSMFNQDITEQVPLPK	LSMFNQDITEQVPLPK_2	FALSE	0.777587	6.65459	6.72114566327124	6.29805	6.47135e+06	-4.21396	0.000517657
P47068	EPHB1_dead	EPHB1_dead_2	LSMFNQDITEQVPLPK	LSMFNQDITEQVPLPK_2	FALSE	1	6.95157	6.83493894602279	6.48124	6.47135e+06	-4.21396	0.000517657
P47068	EPHB1_dead	EPHB1_dead_3	LSMFNQDITEQVPLPK	LSMFNQDITEQVPLPK_2	FALSE	1	6.95278	6.85181177989877	6.46557	6.47135e+06	-4.21396	0.000517657
P47068	EPHB1_dead	EPHB1_dead_4	LSMFNQDITEQVPLPK	LSMFNQDITEQVPLPK_2	FALSE	1	6.93834	6.84647452366668	6.45647	6.47135e+06	-4.21396	0.000517657
P47068	EPHB1_dead	EPHB1_dead_5	LSMFNQDITEQVPLPK	LSMFNQDITEQVPLPK_2	FALSE	1	6.86245	6.78397260620417	6.44308	6.47135e+06	-4.21396	0.000517657
P47068	LP_wt	LP_wt_2	LSMFNQDITEQVPLPK	LSMFNQDITEQVPLPK_2	FALSE	1	6.88173	6.77461368170387	6.47172	6.47135e+06	-4.21396	0.000517657
P47068	LP_wt	LP_wt_3	LSMFNQDITEQVPLPK	LSMFNQDITEQVPLPK_2	FALSE	1	6.95374	6.82965547259376	6.48869	6.47135e+06	-4.21396	0.000517657
P47068	LP_wt	LP_wt_4	LSMFNQDITEQVPLPK	LSMFNQDITEQVPLPK_2	FALSE	1	6.89705	6.81127560897497	6.45038	6.47135e+06	-4.21396	0.000517657
P47068	LP_wt	LP_wt_5	LSMFNQDITEQVPLPK	LSMFNQDITEQVPLPK_2	FALSE	1	6.94811	6.8406231258101	6.4721	6.47135e+06	-4.21396	0.000517657
P25558	vSRC_wt	vSRC_wt_2	YVSYNPSQPVTENTSNEK	Y(ph)VSYNPSQPVTENTSNEK_2	TRUE	0.466784	6.39523	6.36372788378679	5.68384	616532	-0.138501	0.000525116
P25558	vSRC_wt	vSRC_wt_3	YVSYNPSQPVTENTSNEK	Y(ph)VSYNPSQPVTENTSNEK_2	TRUE	0.456605	6.37541	6.24269303255688	5.78506	616532	-0.138501	0.000525116
P25558	vSRC_wt	vSRC_wt_4	YVSYNPSQPVTENTSNEK	Y(ph)VSYNPSQPVTENTSNEK_2	TRUE	0.472412	6.43697	6.36122515077793	5.72808	616532	-0.138501	0.000525116
P25558	vSRC_wt	vSRC_wt_5	YVSYNPSQPVTENTSNEK	Y(ph)VSYNPSQPVTENTSNEK_2	TRUE	0.442365	6.38816	6.23616067444344	5.80433	616532	-0.138501	0.000525116
	vSRC_dead	vSRC_dead_2	YVSYNPSQPVTENTSNEK	Y(ph)VSYNPSQPVTENTSNEK_2	TRUE	0		-Inf		616532	-0.138501	0.000525116
	vSRC_dead	vSRC_dead_3	YVSYNPSQPVTENTSNEK	Y(ph)VSYNPSQPVTENTSNEK_2	TRUE	0		-Inf		616532	-0.138501	0.000525116
	vSRC_dead	vSRC_dead_4	YVSYNPSQPVTENTSNEK	Y(ph)VSYNPSQPVTENTSNEK_2	TRUE	0		-Inf		616532	-0.138501	0.000525116
	vSRC_dead	vSRC_dead_5	YVSYNPSQPVTENTSNEK	Y(ph)VSYNPSQPVTENTSNEK_2	TRUE	0		-Inf		616532	-0.138501	0.000525116
P25558	EPHB1_wt	EPHB1_wt_2	YVSYNPSQPVTENTSNEK	Y(ph)VSYNPSQPVTENTSNEK_2	TRUE	0.0188169	4.65835	4.8498498824765	5.46083	616532	-0.138501	0.000525116
	EPHB1_wt	EPHB1_wt_3	YVSYNPSQPVTENTSNEK	Y(ph)VSYNPSQPVTENTSNEK_2	TRUE	0		-Inf		616532	-0.138501	0.000525116
	EPHB1_wt	EPHB1_wt_4	YVSYNPSQPVTENTSNEK	Y(ph)VSYNPSQPVTENTSNEK_2	TRUE	0		-Inf		616532	-0.138501	0.000525116
P25558	EPHB1_wt	EPHB1_wt_5	YVSYNPSQPVTENTSNEK	Y(ph)VSYNPSQPVTENTSNEK_2	TRUE	0.0094815	4.38709	4.62376177307905	5.41567	616532	-0.138501	0.000525116
	EPHB1_dead	EPHB1_dead_2	YVSYNPSQPVTENTSNEK	Y(ph)VSYNPSQPVTENTSNEK_2	TRUE	0		-Inf		616532	-0.138501	0.000525116
	EPHB1_dead	EPHB1_dead_3	YVSYNPSQPVTENTSNEK	Y(ph)VSYNPSQPVTENTSNEK_2	TRUE	0		-Inf		616532	-0.138501	0.000525116
	EPHB1_dead	EPHB1_dead_4	YVSYNPSQPVTENTSNEK	Y(ph)VSYNPSQPVTENTSNEK_2	TRUE	0		-Inf		616532	-0.138501	0.000525116
	EPHB1_dead	EPHB1_dead_5	YVSYNPSQPVTENTSNEK	Y(ph)VSYNPSQPVTENTSNEK_2	TRUE	0		-Inf		616532	-0.138501	0.000525116
	LP_wt	LP_wt_2	YVSYNPSQPVTENTSNEK	Y(ph)VSYNPSQPVTENTSNEK_2	TRUE	0		-Inf		616532	-0.138501	0.000525116
	LP_wt	LP_wt_3	YVSYNPSQPVTENTSNEK	Y(ph)VSYNPSQPVTENTSNEK_2	TRUE	0		-Inf		616532	-0.138501	0.000525116
	LP_wt	LP_wt_4	YVSYNPSQPVTENTSNEK	Y(ph)VSYNPSQPVTENTSNEK_2	TRUE	0		-Inf		616532	-0.138501	0.000525116
	LP_wt	LP_wt_5	YVSYNPSQPVTENTSNEK	Y(ph)VSYNPSQPVTENTSNEK_2	TRUE	0		-Inf		616532	-0.138501	0.000525116
P25558	vSRC_wt	vSRC_wt_2	YVSYNPSQPVTENTSNEK	YVSYNPSQPVTENTSNEK_2	FALSE	0.533216	5.59447	5.5629673401441	5.68384	616532	-0.138501	0.000525116
P25558	vSRC_wt	vSRC_wt_3	YVSYNPSQPVTENTSNEK	YVSYNPSQPVTENTSNEK_2	FALSE	0.543395	5.59244	5.45971921069826	5.78506	616532	-0.138501	0.000525116
P25558	vSRC_wt	vSRC_wt_4	YVSYNPSQPVTENTSNEK	YVSYNPSQPVTENTSNEK_2	FALSE	0.527588	5.62639	5.55065055341667	5.72808	616532	-0.138501	0.000525116
P25558	vSRC_wt	vSRC_wt_5	YVSYNPSQPVTENTSNEK	YVSYNPSQPVTENTSNEK_2	FALSE	0.557635	5.63018	5.47818224897804	5.80433	616532	-0.138501	0.000525116
P25558	vSRC_dead	vSRC_dead_2	YVSYNPSQPVTENTSNEK	YVSYNPSQPVTENTSNEK_2	FALSE	1	5.79199	5.76922302430819	5.67511	616532	-0.138501	0.000525116
P25558	vSRC_dead	vSRC_dead_3	YVSYNPSQPVTENTSNEK	YVSYNPSQPVTENTSNEK_2	FALSE	1	5.83893	5.82172203438915	5.66955	616532	-0.138501	0.000525116
P25558	vSRC_dead	vSRC_dead_4	YVSYNPSQPVTENTSNEK	YVSYNPSQPVTENTSNEK_2	FALSE	1	5.79755	5.84241177150749	5.60747	616532	-0.138501	0.000525116
P25558	vSRC_dead	vSRC_dead_5	YVSYNPSQPVTENTSNEK	YVSYNPSQPVTENTSNEK_2	FALSE	1	5.84129	5.78278354358149	5.71084	616532	-0.138501	0.000525116
P25558	EPHB1_wt	EPHB1_wt_2	YVSYNPSQPVTENTSNEK	YVSYNPSQPVTENTSNEK_2	FALSE	0.981183	5.517	5.70850444216503	5.46083	616532	-0.138501	0.000525116
P25558	EPHB1_wt	EPHB1_wt_3	YVSYNPSQPVTENTSNEK	YVSYNPSQPVTENTSNEK_2	FALSE	1	5.49292	5.70240560891533	5.44285	616532	-0.138501	0.000525116
P25558	EPHB1_wt	EPHB1_wt_4	YVSYNPSQPVTENTSNEK	YVSYNPSQPVTENTSNEK_2	FALSE	1	5.45712	5.71880415967669	5.39065	616532	-0.138501	0.000525116
P25558	EPHB1_wt	EPHB1_wt_5	YVSYNPSQPVTENTSNEK	YVSYNPSQPVTENTSNEK_2	FALSE	0.990518	5.54753	5.78419909849327	5.41567	616532	-0.138501	0.000525116
P25558	EPHB1_dead	EPHB1_dead_2	YVSYNPSQPVTENTSNEK	YVSYNPSQPVTENTSNEK_2	FALSE	1	5.82663	5.83025822833087	5.64871	616532	-0.138501	0.000525116
P25558	EPHB1_dead	EPHB1_dead_3	YVSYNPSQPVTENTSNEK	YVSYNPSQPVTENTSNEK_2	FALSE	1	5.82109	5.82238763623279	5.65104	616532	-0.138501	0.000525116
P25558	EPHB1_dead	EPHB1_dead_4	YVSYNPSQPVTENTSNEK	YVSYNPSQPVTENTSNEK_2	FALSE	1	5.82976	5.79890969545049	5.68319	616532	-0.138501	0.000525116
P25558	EPHB1_dead	EPHB1_dead_5	YVSYNPSQPVTENTSNEK	YVSYNPSQPVTENTSNEK_2	FALSE	1	5.70685	5.66637184980691	5.69281	616532	-0.138501	0.000525116
P25558	LP_wt	LP_wt_2	YVSYNPSQPVTENTSNEK	YVSYNPSQPVTENTSNEK_2	FALSE	1	5.84078	5.77306747209239	5.72005	616532	-0.138501	0.000525116
P25558	LP_wt	LP_wt_3	YVSYNPSQPVTENTSNEK	YVSYNPSQPVTENTSNEK_2	FALSE	1	5.90064	5.90551234484804	5.64746	616532	-0.138501	0.000525116
P25558	LP_wt	LP_wt_4	YVSYNPSQPVTENTSNEK	YVSYNPSQPVTENTSNEK_2	FALSE	1	5.85737	5.83771579895045	5.67199	616532	-0.138501	0.000525116
P25558	LP_wt	LP_wt_5	YVSYNPSQPVTENTSNEK	YVSYNPSQPVTENTSNEK_2	FALSE	1	5.86444	5.82372748504424	5.69305	616532	-0.138501	0.000525116
P17255	vSRC_wt	vSRC_wt_2	SDFTLYHTWPVR	SDFTLY(ph)HTWPVR_2	TRUE	0.0578018	5.11265	5.17284632291302	6.98077	3.09628e+07	-11.852	0.000553423
P17255	vSRC_wt	vSRC_wt_3	SDFTLYHTWPVR	SDFTLY(ph)HTWPVR_2	TRUE	0.0182299	4.58814	4.65290842735722	6.9762	3.09628e+07	-11.852	0.000553423
	vSRC_wt	vSRC_wt_4	SDFTLYHTWPVR	SDFTLY(ph)HTWPVR_2	TRUE	0		-Inf		3.09628e+07	-11.852	0.000553423
P17255	vSRC_wt	vSRC_wt_5	SDFTLYHTWPVR	SDFTLY(ph)HTWPVR_2	TRUE	0.0195573	4.63261	4.71384889598013	6.95973	3.09628e+07	-11.852	0.000553423
	vSRC_dead	vSRC_dead_2	SDFTLYHTWPVR	SDFTLY(ph)HTWPVR_2	TRUE	0		-Inf		3.09628e+07	-11.852	0.000553423
	vSRC_dead	vSRC_dead_3	SDFTLYHTWPVR	SDFTLY(ph)HTWPVR_2	TRUE	0		-Inf		3.09628e+07	-11.852	0.000553423
	vSRC_dead	vSRC_dead_4	SDFTLYHTWPVR	SDFTLY(ph)HTWPVR_2	TRUE	0		-Inf		3.09628e+07	-11.852	0.000553423
	vSRC_dead	vSRC_dead_5	SDFTLYHTWPVR	SDFTLY(ph)HTWPVR_2	TRUE	0		-Inf		3.09628e+07	-11.852	0.000553423
P17255	EPHB1_wt	EPHB1_wt_2	SDFTLYHTWPVR	SDFTLY(ph)HTWPVR_2	TRUE	0.240325	5.82947	5.82407964471272	7.04635	3.09628e+07	-11.852	0.000553423
P17255	EPHB1_wt	EPHB1_wt_3	SDFTLYHTWPVR	SDFTLY(ph)HTWPVR_2	TRUE	0.139529	5.53657	5.55954580249594	7.01799	3.09628e+07	-11.852	0.000553423
P17255	EPHB1_wt	EPHB1_wt_4	SDFTLYHTWPVR	SDFTLY(ph)HTWPVR_2	TRUE	0.120083	5.47906	5.47244559837761	7.04758	3.09628e+07	-11.852	0.000553423
P17255	EPHB1_wt	EPHB1_wt_5	SDFTLYHTWPVR	SDFTLY(ph)HTWPVR_2	TRUE	0.154646	5.58208	5.58337293756147	7.03968	3.09628e+07	-11.852	0.000553423
	EPHB1_dead	EPHB1_dead_2	SDFTLYHTWPVR	SDFTLY(ph)HTWPVR_2	TRUE	0		-Inf		3.09628e+07	-11.852	0.000553423
	EPHB1_dead	EPHB1_dead_3	SDFTLYHTWPVR	SDFTLY(ph)HTWPVR_2	TRUE	0		-Inf		3.09628e+07	-11.852	0.000553423
	EPHB1_dead	EPHB1_dead_4	SDFTLYHTWPVR	SDFTLY(ph)HTWPVR_2	TRUE	0		-Inf		3.09628e+07	-11.852	0.000553423
	EPHB1_dead	EPHB1_dead_5	SDFTLYHTWPVR	SDFTLY(ph)HTWPVR_2	TRUE	0		-Inf		3.09628e+07	-11.852	0.000553423
	LP_wt	LP_wt_2	SDFTLYHTWPVR	SDFTLY(ph)HTWPVR_2	TRUE	0		-Inf		3.09628e+07	-11.852	0.000553423
	LP_wt	LP_wt_3	SDFTLYHTWPVR	SDFTLY(ph)HTWPVR_2	TRUE	0		-Inf		3.09628e+07	-11.852	0.000553423
	LP_wt	LP_wt_4	SDFTLYHTWPVR	SDFTLY(ph)HTWPVR_2	TRUE	0		-Inf		3.09628e+07	-11.852	0.000553423
	LP_wt	LP_wt_5	SDFTLYHTWPVR	SDFTLY(ph)HTWPVR_2	TRUE	0		-Inf		3.09628e+07	-11.852	0.000553423
P17255	vSRC_wt	vSRC_wt_2	SDFTLYHTWPVR	SDFTLYHTWPVR_3	FALSE	0.942198	7.39865	7.45884087457374	6.98077	3.09628e+07	-11.852	0.000553423
P17255	vSRC_wt	vSRC_wt_3	SDFTLYHTWPVR	SDFTLYHTWPVR_3	FALSE	0.98177	7.39316	7.45792651760347	6.9762	3.09628e+07	-11.852	0.000553423
P17255	vSRC_wt	vSRC_wt_4	SDFTLYHTWPVR	SDFTLYHTWPVR_3	FALSE	1	7.36484	7.43382236044712	6.97198	3.09628e+07	-11.852	0.000553423
P17255	vSRC_wt	vSRC_wt_5	SDFTLYHTWPVR	SDFTLYHTWPVR_3	FALSE	0.980443	7.40652	7.48775579451526	6.95973	3.09628e+07	-11.852	0.000553423
P17255	vSRC_dead	vSRC_dead_2	SDFTLYHTWPVR	SDFTLYHTWPVR_3	FALSE	1	7.56709	7.50868554902416	7.09937	3.09628e+07	-11.852	0.000553423
P17255	vSRC_dead	vSRC_dead_3	SDFTLYHTWPVR	SDFTLYHTWPVR_3	FALSE	1	7.51581	7.47982528944991	7.07696	3.09628e+07	-11.852	0.000553423
P17255	vSRC_dead	vSRC_dead_4	SDFTLYHTWPVR	SDFTLYHTWPVR_3	FALSE	1	7.54822	7.51570873677212	7.07348	3.09628e+07	-11.852	0.000553423
P17255	vSRC_dead	vSRC_dead_5	SDFTLYHTWPVR	SDFTLYHTWPVR_3	FALSE	1	7.53983	7.50061528122075	7.08018	3.09628e+07	-11.852	0.000553423
P17255	EPHB1_wt	EPHB1_wt_2	SDFTLYHTWPVR	SDFTLYHTWPVR_3	FALSE	0.759675	7.40309	7.39770210087173	7.04635	3.09628e+07	-11.852	0.000553423
P17255	EPHB1_wt	EPHB1_wt_3	SDFTLYHTWPVR	SDFTLYHTWPVR_3	FALSE	0.860471	7.40043	7.42341069862432	7.01799	3.09628e+07	-11.852	0.000553423
P17255	EPHB1_wt	EPHB1_wt_4	SDFTLYHTWPVR	SDFTLYHTWPVR_3	FALSE	0.879917	7.41781	7.4111977338748	7.04758	3.09628e+07	-11.852	0.000553423
P17255	EPHB1_wt	EPHB1_wt_5	SDFTLYHTWPVR	SDFTLYHTWPVR_3	FALSE	0.845354	7.39358	7.39486606898521	7.03968	3.09628e+07	-11.852	0.000553423
P17255	EPHB1_dead	EPHB1_dead_2	SDFTLYHTWPVR	SDFTLYHTWPVR_3	FALSE	1	7.5024	7.47341149579391	7.06996	3.09628e+07	-11.852	0.000553423
P17255	EPHB1_dead	EPHB1_dead_3	SDFTLYHTWPVR	SDFTLYHTWPVR_3	FALSE	1	7.53433	7.51925541901818	7.05604	3.09628e+07	-11.852	0.000553423
P17255	EPHB1_dead	EPHB1_dead_4	SDFTLYHTWPVR	SDFTLYHTWPVR_3	FALSE	1	7.52345	7.50102917230528	7.06339	3.09628e+07	-11.852	0.000553423
P17255	EPHB1_dead	EPHB1_dead_5	SDFTLYHTWPVR	SDFTLYHTWPVR_3	FALSE	1	7.49935	7.48248503229879	7.05783	3.09628e+07	-11.852	0.000553423
P17255	LP_wt	LP_wt_2	SDFTLYHTWPVR	SDFTLYHTWPVR_3	FALSE	1	7.51968	7.50320970219093	7.05744	3.09628e+07	-11.852	0.000553423
P17255	LP_wt	LP_wt_3	SDFTLYHTWPVR	SDFTLYHTWPVR_3	FALSE	1	7.54215	7.52501912004659	7.0581	3.09628e+07	-11.852	0.000553423
P17255	LP_wt	LP_wt_4	SDFTLYHTWPVR	SDFTLYHTWPVR_3	FALSE	1	7.49788	7.47666777367049	7.06218	3.09628e+07	-11.852	0.000553423
[truncated: 61,481 more rows]
