# Supplementary material for: The fitness cost of spurious phosphorylation
Source: EMBO J. 2024 Sep 10;43(20):4720–51. doi: 10.1038/s44318-024-00200-7 (PMC11480408; doi:10.1038/s44318-024-00200-7)
Supplement: Supplementary file 17 — Dataset EV11 [file 44318_2024_200_MOESM17_ESM.xlsx]

## Sheet: Legend
Correlation between the number of predicted tyrosine kinases in the proteome and the proteomic content for each of the 20 amino acids. Results are divided by orthologs of spurious pY substrates and non-orthologs of spurious pY substrates. The difference between the two correlation coefficients is given in the final tab. Analysis is described in the section ‘Tyrosine counter-selection in metazoan …

## Sheet: substrate orthologs
	correlation	p-value
A	-0.104521	0.626935
C	0.187707	0.379767
D	-0.296833	0.158974
E	0.131744	0.539453
F	-0.306128	0.145711
G	0.46885	0.02083
H	0.222424	0.296191
I	-0.299885	0.154529
K	-0.00863459	0.968059
L	-0.154351	0.471446
M	0.277584	0.189092
N	-0.287098	0.173752
P	0.368374	0.0765262
Q	0.242444	0.253681
R	0.124787	0.561258
S	-0.0407717	0.849971
T	0.222989	0.294934
V	0.0976424	0.649901
W	0.369403	0.0756446
Y	-0.250074	0.238579

## Sheet: non-substrate orthologs
	correlation	p-value
A	-0.06569	0.760394
C	0.324682	0.121627
D	-0.0151633	0.943937
E	0.173896	0.416415
F	-0.312154	0.137544
G	0.458051	0.024392
H	-0.0416897	0.846632
I	-0.245919	0.246727
K	-0.100159	0.641461
L	-0.228614	0.2826
M	0.0815256	0.704909
N	-0.188897	0.376696
P	0.235789	0.267348
Q	0.0734373	0.733086
R	0.0672346	0.754926
S	-0.157903	0.461178
T	0.20426	0.338369
V	0.23329	0.272598
W	0.224009	0.292672
Y	-0.188727	0.377135

## Sheet: correlation diff (substrate - n
	correlation difference
A	-0.0388308
C	-0.136975
D	-0.28167
E	-0.0421524
F	0.00602595
G	0.0107992
H	0.264113
I	-0.0539656
K	0.0915244
L	0.0742632
M	0.196059
N	-0.0982007
P	0.132585
Q	0.169006
R	0.0575526
S	0.117131
T	0.0187283
V	-0.135648
W	0.145394
Y	-0.0613468
