# Supplementary material for: The fitness cost of spurious phosphorylation
Source: EMBO J. 2024 Sep 10;43(20):4720–51. doi: 10.1038/s44318-024-00200-7 (PMC11480408; doi:10.1038/s44318-024-00200-7)
Supplement: Supplementary file 19 — Dataset EV13 [file 44318_2024_200_MOESM19_ESM.xlsx]

## Sheet: Legend
Results of the site-based (allignment-based) analysis of counter-selection for pY and non-pY residues, across fungal and metazoan species. Analysis was performed using the Pelican software and is described in Figure 6 E-G and Figure EV5. Column descriptions are given in the next tab.

## Sheet: Column_descriptions
systematic_ID	systematic gene ID for S. cerevisiae genes
RSA	Relative solvent accessibility (between 0 and 1)
order	Whether the protein is predicted to be ordered or disordered at this position (AF2-based predictions )
sequence_position	Position of the pY in the unaligned protein sequence (primary structure)
alignment_position	Position of the pY in the sequence alignment
trimmed_alignment_position	Position of the pY in the sequence alignment after trimming heavily gapped positions.
sequence window	+/- 7 amino acids surrounding the phosphoacceptor
fungi_Y – metazoa Y (relative frequency)	For this alignment position, the fraction of amino acids that are Y in fungi minus fraction of amino acids that are Y in the metazoa
fungi_Y – metazoa Y (Pelican parameter)	For this alignment position, equilibrium frequency for Y for fungi minus equilibrium frequency for Y for the metazoa. Equilibrium frequencies inferred by Pelican.
pelican_pvalue	P-value for the hypothesis that fungal and metazoan species have identical amino acid preferences.
pelican_pvalue_adjusted	Correction for multiple-hypothesis testing using the Benjamini Hochberg method
class	Whether the Y was detected to be phosphoryated or not in this set of experiments.
Maximum_MSS	Maximum motif score (matrix similarity score) across all Y kinases with specificity models
Median_MSS	Median motif score (matrix similarity score) across all Y kinases with specificity models

## Sheet: Pelican_results
Systematic_id	RSA	order	sequence_position	alignment_position	trimmed_alignment_position	sequence_window	fungi_Y – metazoa Y (relative frequency)	fungi_Y – metazoa Y (Pelican parameter)	pelican_pvalue	pelican_pvalue_adjusted	class	Maximum_MSS	Median_MSS
YAL012W	0.208	ordered	73	73	65	AALENAQYGLAFSSG	-0.0072697	-0.1921	0.113049	0.194624	non_pY	0.719876	0.464371
YAL012W	0.427	ordered	104	104	96	AVSIGDVYGGTHRYF	0.0283136	0.0924	0.0897534	0.166413	non_pY	0.755553	0.556653
YAL012W	0.114	ordered	110	110	102	VYGGTHRYFTKVANA	0.320306	0.6371	0.000497063	0.00350396	non_pY	0.696072	0.450385
YAL012W	0.067	ordered	186	186	173	DNTFLSPYISNPLNF	-0.187189	-0.0469	0.780153	0.814106	non_pY	0.749349	0.429379
YAL012W	0.02	ordered	205	205	192	VVHSATKYINGHSDV	-0.0187144	-0.1037	0.203997	0.290984	non_pY	0.752439	0.482987
YAL012W	0.149	ordered	225	225	212	ATNNKPLYERLQFLQ	-0.201999	0.1272	1.31824e-05	0.000209926	non_pY	0.777437	0.521982
YAL012W	0.004	ordered	284	284	269	ENVVAVNYPGLKTHP	0.626691	0.6275	0.000192176	0.00169057	non_pY	0.774525	0.478289
YAL019W	0.847	disordered	270	270	10	DDASGDDYTESTPQI	0.0256749	-0.0555	0.000583653	0.00395612	non_pY	0.815776	0.574195
YAL019W	0.035	ordered	315	315	52	LIASHRPYSSLNAFV	-0.00899227	-0.111	0.113127	0.194695	non_pY	0.757118	0.470948
YAL019W	0.09	ordered	575	575	70	PEISLKDYQQTGINW	-0.0997656	0.1446	0.416636	0.480688	non_pY	0.72274	0.504881
YAL019W	0.102	ordered	587	587	82	INWLNLLYQNKMSCI	0.655447	0.2592	0.0895232	0.166073	non_pY	0.71796	0.449536
YAL019W	0.118	ordered	613	613	108	QVISFFAYLKQINEP	-0.293638	-0.271	0.00406879	0.0173063	non_pY	0.710273	0.422517
YAL019W	0	ordered	651	651	146	PALKIEPYYGSLQER	-0.0142349	-0.0299	0.404047	0.470165	non_pY	0.715998	0.449554
YAL019W	0.392	ordered	652	652	147	ALKIEPYYGSLQERE	-0.015884	0.014	0.0149221	0.0457617	non_pY	0.790066	0.573626
YAL019W	0.031	ordered	672	672	167	LERNAGKYDVIVTTY	0.128201	0.1543	0.0705603	0.13995	non_pY	0.843208	0.60615
YAL019W	0.012	ordered	679	679	174	YDVIVTTYNLAAGNK	0.000399271	-0.0033	0.151739	0.23943	non_pY	0.725373	0.443915
YAL019W	0.592	ordered	687	687	182	NLAAGNKYDVSFLKN	0.040986	-0.0653	3.71537e-08	1.99423e-06	non_pY	0.769252	0.512497
YAL019W	0	ordered	702	702	197	RNFNVVVYDEGHMLK	0.454717	0.2079	0.0314617	0.0784335	non_pY	0.755226	0.534967
YAL019W	0.039	ordered	830	830	316	NAIQKKIYDKEIQIV	0.0114747	0.1079	0.189795	0.276355	non_pY	0.752893	0.538803
YAL019W	0.024	ordered	885	885	345	PLLFRNIYNDKIITK	-0.3478	-0.225	0.261607	0.342101	non_pY	0.760256	0.529305
YAL019W	0.035	ordered	903	903	363	AILDEPAYAENGNKE	0.0981338	0.1041	0.0762169	0.147496	non_pY	0.817876	0.596976
YAL019W	0.557	ordered	911	911	370	AENGNKEYIKEDMSY	0.173266	-0.2421	0.0034301	0.0153556	non_pY	0.783455	0.601134
YAL019W	0.71	ordered	918	918	377	YIKEDMSYMTDFELH	-0.0201892	0.0895	0.0901329	0.166941	non_pY	0.719023	0.519875
YAL019W	0.259	ordered	938	938	395	FPNTLSKYQLHNDEW	-0.090513	-0.025	0.0703134	0.139676	non_pY	0.726919	0.464859
YAL019W	0.169	ordered	991	991	447	MVLSTLDYKFLRLDG	-0.078205	0.0024	0.0267456	0.0694178	non_pY	0.726012	0.455256
YAL019W	0.373	ordered	1013	1013	469	QLLIDKFYEDKDIPI	0.253589	0.2306	0.00513741	0.020663	non_pY	0.760404	0.581398
YAL019W	0.788	ordered	1096	1096	552	NKLALDSYISEDKKS	-0.00131933	-0.0225	0.247122	0.330058	non_pY	0.723688	0.493618
YAL021C	0.416	ordered	356	356	21	ISANIFKYDFLTRLY	0.745928	0.1869	0.050354	0.109719	non_pY	0.780444	0.543963
YAL021C	0.055	ordered	363	363	28	YDFLTRLYLNGNSLT	0.607708	0.0273	0.185995	0.2727	non_pY	0.704782	0.444013
YAL021C	0.012	ordered	407	407	72	GSCFQLKYFYFFDNM	0.143322	0.1166	0.0736669	0.144064	non_pY	0.730646	0.519361
YAL021C	0	ordered	409	409	74	CFQLKYFYFFDNMVT	0.303026	-0.0243	0.00101638	0.00597278	non_pY	0.779241	0.564741
YAL021C	0.235	ordered	457	457	122	SVTGLIFYLRDNRPE	-0.290693	-0.1178	0.46616	0.526115	non_pY	0.748434	0.506045
YAL021C	0.004	ordered	510	510	136	RTFTVLSYNTLCQHY	-0.226639	0.1881	0.444925	0.506256	non_pY	0.68751	0.365904
YAL021C	0.275	ordered	517	517	143	YNTLCQHYATPKMYR	-0.234942	-0.5485	0.00297529	0.0137925	non_pY	0.709625	0.414554
YAL021C	0.043	ordered	523	523	149	HYATPKMYRYTPSWA	-0.0648265	0.245	0.427771	0.490698	non_pY	0.653668	0.372592
YAL021C	0.078	ordered	525	525	151	ATPKMYRYTPSWALS	-0.0420252	0.1228	0.226659	0.311988	non_pY	0.680872	0.405329
YAL021C	0.298	ordered	535	535	161	SWALSWDYRRNKLKE	-0.26825	-0.4262	0.116429	0.19844	non_pY	0.801192	0.464614
YAL021C	0.125	ordered	547	547	173	LKEQILSYDSDLLCL	0.122781	-0.0454	0.0499511	0.109129	non_pY	0.698781	0.388172
YAL021C	0.188	ordered	565	565	191	ESKTFEEYWVPLLDK	0.216735	0.0096	0.133608	0.218661	non_pY	0.801458	0.498388
YAL021C	0.008	ordered	575	575	201	PLLDKHGYTGIFHAK	0.0281674	0.0338	0.100559	0.179887	non_pY	0.693446	0.470073
YAL021C	0.306	ordered	717	717	330	ICGDFNSYINSAVYE	0.0358306	0.0603	0.000112432	0.00112262	non_pY	0.799422	0.531748
YAL021C	0.047	ordered	723	723	336	SYINSAVYELINTGR	0.85342	0.4562	0.0262109	0.0686195	non_pY	0.781269	0.564142
YAL021C	0.153	ordered	744	744	357	GNGRDFGYMSEKNFS	-0.144415	0.0175	1.41423e-06	3.66521e-05	non_pY	0.80766	0.513081
YAL021C	0.012	ordered	760	760	373	NLALKSSYNCIGELP	0.0393139	0.6174	0.00477619	0.019522	non_pY	0.788621	0.465334
YAL021C	0.008	ordered	781	781	393	SFTDVIDYIWFSTHA	-0.0623035	0.1246	0.0535089	0.114837	non_pY	0.824435	0.631041
YAL021C	0.012	ordered	802	802	414	LGEVDPEYVSKFIGF	0.931276	0.2696	0.00811081	0.0290036	non_pY	0.761549	0.547971
YAL023C	0.376	ordered	81	81	12	LALFTRMYKIGINNH	-0.106821	0.213	0.0473887	0.10505	non_pY	0.732771	0.378513
YAL023C	0.039	ordered	102	102	33	HFGKFGSYYLRHEFY	-0.210519	0.2109	0.429873	0.49265	non_pY	0.76094	0.469383
YAL023C	0.043	ordered	103	103	34	FGKFGSYYLRHEFYH	0.0267525	0.0053	0.176141	0.263523	non_pY	0.770177	0.52688
YAL023C	0.016	ordered	109	109	40	YYLRHEFYHDVHPPL	0.941031	0.8759	0.0073114	0.0268161	non_pY	0.757903	0.555549
YAL023C	0.643	ordered	126	126	57	MLVGLSGYLAGYNGS	-0.332253	-0.0668	0.0048091	0.0196186	non_pY	0.749706	0.514235
YAL023C	0.031	ordered	130	130	61	LSGYLAGYNGSWDFP	-0.0548295	0.2706	0.343689	0.417433	non_pY	0.756268	0.498161
YAL023C	0.027	ordered	142	142	73	DFPSGEIYPDYLDYV	0.0400104	0.7607	0.159552	0.248091	non_pY	0.853881	0.583932
YAL023C	0.502	ordered	145	145	75	SGEIYPDYLDYVKMR	0.100907	0.0711	0.013252	0.0420044	non_pY	0.817173	0.677799
YAL023C	0.125	ordered	148	148	78	IYPDYLDYVKMRLFN	-0.065521	0.3281	0.00127328	0.00710109	non_pY	0.792577	0.559064
YAL023C	0	ordered	167	167	97	ALCVPLAYFTAKAIG	0.210637	0.3243	0.00113448	0.00652307	non_pY	0.754296	0.431702
YAL023C	0.016	ordered	193	193	123	LVLFENSYSTLGRFI	0.581032	-0.066	0.00167583	0.00880289	non_pY	0.748002	0.492414
YAL023C	0.027	ordered	263	263	193	IITMVGIYTVIDLWT	0.811905	0.0814	0.00270048	0.0127991	non_pY	0.795813	0.570085
YAL023C	0.118	ordered	282	282	212	KSMSWKTYINHWLAR	0.39781	-0.0298	2.93678e-05	0.000389142	non_pY	0.729412	0.471821
YAL023C	0.012	ordered	368	368	296	LHSHIQTYPDGSNQQ	-0.126926	0.6958	2.78835e-08	1.5683e-06	non_pY	0.768762	0.416307
YAL023C	0.263	ordered	380	380	308	NQQQVTCYGYKDANN	0.0972763	0.9814	0.0145549	0.0449616	non_pY	0.762845	0.540991
YAL023C	0.635	ordered	382	382	310	QQVTCYGYKDANNEW	0.29009	0.1063	0.241462	0.325085	non_pY	0.761016	0.528835
YAL023C	0.267	ordered	409	409	337	ENETDIEYLKPGTSY	0.236467	0.1038	0.00325625	0.0147206	non_pY	0.807968	0.559215
YAL023C	0.024	ordered	416	416	344	YLKPGTSYRLVHKST	0.0516717	0.08	0.0256245	0.0674517	non_pY	0.702715	0.406507
YAL023C	0.353	ordered	446	446	374	TQWEVSGYGDNVVGD	0.0274857	-0.1435	0.132788	0.217825	non_pY	0.779636	0.570537
YAL023C	0.114	ordered	491	491	417	KNLEMGCYLAQTGNS	0.86334	0.6547	3.58208e-06	7.87462e-05	non_pY	0.729374	0.456189
YAL023C	0.082	ordered	543	543	465	PRPEDFQYPKTNFLK	0.325713	0.1727	0.0507928	0.110415	non_pY	0.750614	0.428418
YAL023C	0.631	ordered	575	575	493	PDPDKFDYLASSAWQ	-0.0181188	-0.4032	3.81592e-05	0.000482073	non_pY	0.743331	0.517707
YAL023C	0.008	ordered	602	602	520	WGDDNPKYFLLGTPA	0.822005	0.1622	0.0684698	0.136991	non_pY	0.79135	0.596312
YAL023C	0.486	ordered	636	636	554	LIRWQRQYVDLRNPS	0.434272	0.0648	0.000110493	0.00111401	non_pY	0.769299	0.544521
YAL023C	0.047	ordered	654	654	571	VFLMGGFYPLLAWGL	0.563646	0.0924	0.00616633	0.0237446	non_pY	0.742854	0.43477
YAL023C	0.118	ordered	663	663	580	LLAWGLHYMPFVIMS	-0.155133	-0.1095	0.0173139	0.0508927	non_pY	0.64706	0.403746
YAL023C	0.204	ordered	674	674	591	VIMSRVTYVHHYLPA	0.0164157	0.9785	0.160808	0.249226	non_pY	0.685323	0.448335
YAL023C	0.039	ordered	678	678	595	RVTYVHHYLPALYFA	0.00948517	-0.0037	0.312395	0.389444	non_pY	0.680132	0.441344
YAL023C	0.004	ordered	683	683	600	HHYLPALYFALIILA	0.847173	0.3129	0.106914	0.18773	non_pY	0.744831	0.505057
YAL023C	0.078	ordered	691	691	608	FALIILAYCFDAGLQ	0.100907	-0.2585	4.50992e-05	0.000541293	non_pY	0.798899	0.481135
YAL023C	0.016	ordered	714	714	625	RIMRFVLYAGFMALV	0.336156	-0.0582	1.55154e-06	3.89691e-05	non_pY	0.7423	0.516869
YAL023C	0.318	ordered	727	727	638	LVIGCFWYFSPISFG	0.276229	0.172	3.00554e-05	0.000395281	non_pY	0.796264	0.459079
YAL023C	0.412	ordered	744	744	655	GPSSNFRYLNWFSTW	0.384315	0.1103	0.0241547	0.0649903	non_pY	0.68018	0.424205
YAL025C	0	ordered	50	50	48	CPLANSKYATVKCDN	-0.00600867	-0.069	0.292384	0.370926	non_pY	0.719603	0.421451
YAL025C	0.176	ordered	61	61	59	KCDNGKLYLYMKTPE	0.221336	0.272	0.0124013	0.0399182	non_pY	0.781023	0.601423
YAL025C	0.082	ordered	63	63	61	DNGKLYLYMKTPERA	0.00285658	0.2134	0.661306	0.703486	non_pY	0.705479	0.493227
YAL025C	0.4	ordered	86	86	84	RIKLSKNYTKALQQI	0.39076	0.6211	0.00101175	0.00595671	non_pY	0.674539	0.451656
YAL025C	0.596	ordered	175	175	172	DRLKSGAYGDKPLNV	0.00925926	0.7034	0.15839	0.246841	non_pY	0.81127	0.509765
YAL025C	0.824	disordered	219	219	215	SDDGEVEYVADDGEG	0.412431	0.0084	0.00451709	0.0187146	non_pY	0.835608	0.706683
YAL030W	0.675	ordered	87	87	60	RVRKAMWYKDLKMKM	0.0234003	0.0829	0.000471898	0.00336697	non_pY	0.761782	0.514317
YAL032C	0.549	ordered	73	73	21	CTARTKSYIQRLVNA	0.00769231	0.1761	0.221518	0.307348	non_pY	0.730295	0.452051
YAL032C	0.722	disordered	93	93	41	NNRASSRYVTETHQA	-0.694695	-0.1838	0.0261539	0.0685721	non_pY	0.708218	0.402364
YAL032C	0.612	disordered	178	178	116	NWKNPNGYTVALERR	-0.292617	0.0468	0.168691	0.256432	non_pY	0.774339	0.490369
YAL032C	0.769	disordered	250	250	189	ELSQRARYHNGTPQT	0.00773652	0.1609	0.10948	0.190621	non_pY	0.752854	0.435893
YAL032C	0.529	ordered	278	278	194	ARLKELAYSQGRDVS	0.163484	0.4388	0.000218593	0.00185719	non_pY	0.741911	0.468521
YAL032C	0.722	disordered	324	324	240	KRHEDQVYDNPLFVQ	0.0727233	0.4206	0.165929	0.254059	non_pY	0.845472	0.616769
YAL035W	0.886	disordered	281	281	98	NKPKKVVYSKKKKRT	0.311008	0.1498	0.000815646	0.00508229	non_pY	0.724594	0.485784
YAL035W	0.239	ordered	446	446	259	TQQIGATYFPIDAIK	0.942373	0.9148	0.00228084	0.0111855	non_pY	0.76277	0.549701
YAL035W	0.271	ordered	462	462	275	KTKVMAEYEKQTFDV	0.0898864	0.0907	0.178965	0.266202	non_pY	0.706642	0.507991
YAL035W	0.682	ordered	536	536	349	LNKIDRLYDWKAIPN	-0.0163531	0.3099	0.617516	0.663845	non_pY	0.812351	0.543642
YAL035W	0.059	ordered	565	565	378	QEEFQSRYSKIQLEL	0.0559881	0.0641	7.39642e-07	2.24097e-05	non_pY	0.711529	0.432728
YAL035W	0.012	ordered	582	582	395	QGLNSELYFQNKNMS	0.533358	0.5633	8.21731e-05	0.000875906	non_pY	0.748878	0.513405
YAL035W	0.353	ordered	591	591	404	QNKNMSKYVSIVPTS	-0.193518	0.2042	2.20293e-05	0.000313678	non_pY	0.787003	0.526258
YAL035W	0.176	ordered	626	626	439	RMSKQLMYLSHVEAT	0.601006	0.8215	0.000935098	0.00558944	non_pY	0.620066	0.309339
YAL035W	0.314	ordered	655	655	468	DVILSNGYLREGDRI	0.0483889	0.3499	2.82233e-09	2.31344e-07	non_pY	0.784831	0.504296
YAL035W	0.149	ordered	693	693	506	ELRLKSEYVHHKEVK	0.0405662	0.5492	0.130361	0.215064	non_pY	0.742639	0.495094
YAL035W	0.494	ordered	788	788	601	SIGLGPVYKRDVMKA	0.484746	0.2209	9.79e-05	0.0010149	non_pY	0.813481	0.484231
YAL035W	0.169	ordered	805	805	618	MLEKAPEYAVMLCFD	-0.315701	-0.0924	0.00171664	0.00894616	non_pY	0.752207	0.490575
YAL035W	0.122	ordered	822	822	635	VDKEAEQYAEQEGIK	0.563178	0.0547	0.0930451	0.170159	non_pY	0.83646	0.579364
YAL035W	0.388	ordered	837	837	650	IFNADVIYHLFDSFT	0.0130937	0.0176	0.155245	0.243447	non_pY	0.755191	0.55593
YAL035W	0.098	ordered	846	846	659	LFDSFTAYQEKLLEE	-0.38713	0.043	0.0830782	0.156841	non_pY	0.738269	0.484354
YAL035W	0.365	ordered	861	861	674	RRKDFLDYAIFPCVL	0.0813559	0.0284	0.114704	0.196386	non_pY	0.769416	0.531567
YAL036C	0.612	ordered	95	95	89	TESEAAEYEFTTLVT	-0.15112	-0.1317	0.189789	0.276355	non_pY	0.778134	0.525657
YAL036C	0.184	ordered	109	109	103	TVPGVIRYKGAKIQM	-0.264105	-0.0788	0.266613	0.347145	non_pY	0.705865	0.442878
YAL036C	0.133	ordered	213	213	207	IRAVMSEYRINSAEI	-0.0264759	-0.6055	0.0644417	0.13109	non_pY	0.743852	0.444266
YAL036C	0.247	ordered	242	242	235	LEASSRRYMPAIYVL	0.0452167	0.0353	0.0314451	0.0784335	non_pY	0.741235	0.459413
YAL036C	0.075	ordered	247	247	240	RRYMPAIYVLNKIDS	0.00884427	-0.7777	0.316023	0.392578	non_pY	0.750422	0.542253
YAL036C	0.384	ordered	264	264	257	IEELELLYRIPNAVP	-0.0162098	-0.0491	0.421255	0.484748	non_pY	0.703724	0.453282
YAL036C	0.075	ordered	297	297	290	RLNLVRIYTKPKGQI	0.0123706	0.3731	0.861075	0.889682	non_pY	0.784991	0.515356
YAL036C	0.576	ordered	351	351	344	SVKHQPQYVGLSHIL	0.0762712	0.1541	0.617701	0.663845	non_pY	0.752598	0.489852
YAL060W	0.086	ordered	263	263	180	KSHDGFDYSYDCSGI	-0.25199	0.0747	0.0162724	0.0487554	non_pY	0.815308	0.593991
YAL060W	0	ordered	265	265	182	HDGFDYSYDCSGIQV	0.140082	0.0836	0.00150516	0.00809129	non_pY	0.745751	0.526593
YBL002W	0.31	disordered	41	41	19	SKVRKETYSSYIYKV	0.0102969	0.2821	0.0165242	0.0493022	non_pY	0.754418	0.511347
YBL002W	0.549	ordered	44	44	22	RKETYSSYIYKVLKQ	0.0108227	0.6094	0.405572	0.471369	non_pY	0.715351	0.507362
YBL002W	0.675	ordered	87	87	65	EASKLAAYNKKSTIS	0.00130619	-0.6685	0.0777642	0.14975	non_pY	0.663674	0.406677
YBL002W	0.639	ordered	125	125	103	GTRAVTKYSSSTQA_	-0.370645	-0.3075	0.0442751	0.10019	non_pY	0.714677	0.3705
YBL004W	0.878	disordered	14	14	4	TTKSSKRYRYSSFKA	-0.237782	0.0556	0.0681521	0.136459	non_pY	0.688786	0.386169
YBL004W	0.804	disordered	16	16	6	KSSKRYRYSSFKARI	0.175547	0.2304	0.00124067	0.00698926	non_pY	0.733876	0.448587
YBL004W	0.459	ordered	41	41	30	LEKRVHDYVESSHFL	-0.25324	-0.2563	0.000179556	0.001609	non_pY	0.738444	0.522478
YBL004W	0.725	ordered	82	82	71	QTLPQILYHDKKIFN	-0.121989	0.1087	0.0803857	0.153236	non_pY	0.684382	0.45272
YBL004W	0.075	ordered	125	125	114	GPDFLKFYEEAIKTL	0.462278	0.0297	0.0661296	0.13365	non_pY	0.767749	0.631108
YBL004W	0.055	ordered	157	157	139	WGFNCLAYIFKYLSK	-0.640121	-0.2057	0.000932431	0.00557981	non_pY	0.723756	0.462949
YBL004W	0.125	ordered	161	161	143	CLAYIFKYLSKFLVK	0.0484873	0.0445	0.302686	0.381062	non_pY	0.685254	0.410718
YBL004W	0.133	ordered	187	187	169	LLSHSKEYLSRFSAE	-0.0022502	0.1588	0.104889	0.185251	non_pY	0.760511	0.427275
YBL004W	0.008	ordered	665	665	227	VSSFFLKYLFGLLTV	-0.416026	-0.2343	0.163848	0.252157	non_pY	0.666228	0.357144
YBL004W	0.525	ordered	845	845	262	FKNIKNVYSATELHD	-0.210163	0.0982	0.0405536	0.0939763	non_pY	0.790046	0.519962
YBL004W	0.09	ordered	876	876	293	ALDALLAYKNPTLNK	-0.695128	-0.3248	0.0164473	0.0491143	non_pY	0.755036	0.446274
YBL004W	0.035	ordered	884	884	301	KNPTLNKYRDNLKNL	-0.1366	-0.3948	0.027775	0.0713539	non_pY	0.706821	0.45163
YBL004W	0.071	ordered	924	924	341	DEKVVMPYVLRIFFG	0.0371592	-0.0008	0.149437	0.236868	non_pY	0.697906	0.47237
YBL004W	0.11	ordered	960	960	377	LPNFKKPYINDFLSL	0.090301	0.2998	8.91085e-05	0.000937546	non_pY	0.818723	0.560029
YBL004W	0.161	ordered	974	974	391	LASERLDYNYFFGNS	-0.0266171	-0.0662	0.00939754	0.0324313	non_pY	0.772107	0.564364
YBL004W	0.412	ordered	976	976	392	SERLDYNYFFGNSHQ	-0.0524791	-0.0566	0.047098	0.104691	non_pY	0.772315	0.604539
YBL004W	0.02	ordered	1028	1028	444	SVLQPLIYSIAMAYY	0.516237	0.1025	0.000140015	0.00134227	non_pY	0.70142	0.437518
YBL004W	0.071	ordered	1034	1034	450	IYSIAMAYYVLDTES	0.0702341	0.1022	0.0416882	0.0959119	non_pY	0.766718	0.547959
YBL004W	0.325	ordered	1035	1035	451	YSIAMAYYVLDTEST	-0.00802984	0.0188	0.0399253	0.0929923	non_pY	0.7924	0.555414
YBL004W	0.102	ordered	1083	1083	497	STSMEDIYAVVVKPR	0.112002	0.019	0.00269683	0.0127933	non_pY	0.846606	0.663953
YBL004W	0.165	ordered	1111	1111	525	SLLRLFLYWAHNPSL	0.0334448	0.0263	0.123934	0.207429	non_pY	0.680869	0.406545
YBL004W	0.008	ordered	1119	1119	533	WAHNPSLYQFLYYDE	-0.0118983	0.0787	6.23481e-07	1.93903e-05	non_pY	0.762233	0.573079
YBL004W	0.098	ordered	1123	1123	537	PSLYQFLYYDEFATA	0.121588	0.0218	0.304687	0.382905	non_pY	0.784634	0.570075
YBL004W	0.369	ordered	1124	1124	538	SLYQFLYYDEFATAT	0.103525	0.1277	6.55941e-11	9.12621e-09	non_pY	0.788068	0.592428
YBL004W	0.129	ordered	1254	1254	633	LKLIVFNYNCSWSDI	0.157114	-0.0125	5.09507e-07	1.63929e-05	non_pY	0.727489	0.403491
YBL004W	0.008	ordered	1265	1265	644	WSDIEELYTTISSLF	0.533699	-0.0047	0.273841	0.354201	non_pY	0.765874	0.540561
YBL004W	0.129	ordered	1311	1311	690	LVADLNSYSSSRMHE	0.290446	0.0309	0.192541	0.278878	non_pY	0.712278	0.40516
YBL004W	0.071	ordered	1336	1336	715	KGLIEDGYKSYSELE	0.370713	0.0997	1.15966e-06	3.13612e-05	non_pY	0.756081	0.518492
YBL004W	0.141	ordered	1339	1339	718	IEDGYKSYSELEWLP	0.0597537	-0.0122	1.9756e-07	7.7658e-06	non_pY	0.719339	0.560093
YBL004W	0.012	ordered	1417	1417	796	LEEVQSEYVSVLSYM	-0.248355	-0.0196	0.00971745	0.0332744	non_pY	0.778966	0.501544
YBL004W	0.196	ordered	1423	1423	802	EYVSVLSYMVKNTKY	0.284651	0.0035	0.297086	0.375405	non_pY	0.664484	0.402205
YBL004W	0.153	ordered	1430	1430	809	YMVKNTKYFTDFEDM	0.070604	-0.0657	0.0490982	0.107934	non_pY	0.754157	0.48562
YBL004W	0.196	ordered	1442	1442	821	EDMAILLYNGDEEAD	0.0355255	0.034	1.21562e-08	7.6059e-07	non_pY	0.732301	0.466518
YBL004W	0.027	ordered	1484	1484	863	KDNSISHYLIPMIEH	-0.545351	-0.0452	0.218696	0.304894	non_pY	0.71196	0.456115
YBL004W	0.016	ordered	1492	1492	871	LIPMIEHYVFSDDER	0.0153661	-0.0579	0.25513	0.336461	non_pY	0.76198	0.578365
YBL004W	0.094	ordered	1500	1500	879	VFSDDERYRNIGNET	-0.033676	-0.0927	1.74646e-05	0.000262316	non_pY	0.812311	0.578359
YBL004W	0	ordered	1523	1523	902	QHMSWNQYKALLRRY	-0.263767	-0.5468	0.045128	0.101572	non_pY	0.725946	0.472729
YBL004W	0	ordered	1530	1530	909	YKALLRRYISMLKTK	0.518518	0.1722	0.149696	0.237136	non_pY	0.753119	0.448191
YBL004W	0.204	ordered	1669	1669	998	SIILGAEYLVFVIKE	-0.0667972	-0.2801	0.0383039	0.0902865	non_pY	0.752235	0.497524
YBL004W	0.137	ordered	1692	1692	1021	SQIHVLSYTVHYILK	0.307307	0.0596	0.308639	0.386427	non_pY	0.699799	0.358674
YBL004W	0.286	ordered	1696	1696	1025	VLSYTVHYILKSMHG	0.0376062	0.1342	0.000898717	0.00543041	non_pY	0.667461	0.404772
YBL004W	0.22	ordered	1738	1738	1067	EEKDSENYHTKVKEI	0.682274	0.081	0.123975	0.207429	non_pY	0.775462	0.603162
YBL004W	0.102	ordered	1751	1751	1080	EIKSNKSYDAGEILA	-0.316061	-0.0546	0.387353	0.455603	non_pY	0.719515	0.519716
YBL004W	0	ordered	1796	1796	1125	LSELLRRYLLGLNHN	0.0856927	-0.0069	0.240858	0.324727	non_pY	0.663034	0.381296
YBL004W	0.698	ordered	1855	1855	1182	VNLESKSYTINSNSL	0.0225175	0.0841	0.00420341	0.017715	non_pY	0.685474	0.390018
YBL004W	0.439	ordered	1981	1981	1308	LKDTALSYVLGRVLP	0.406763	0.0343	0.594018	0.642638	non_pY	0.743716	0.440046
YBL004W	0.278	ordered	2017	2017	1344	HIMLPELYDIADTTR	0.990783	0.9652	4.7829e-07	1.57156e-05	non_pY	0.761501	0.571361
YBL004W	0.004	ordered	2043	2043	1370	RDVSRSVYYQFLMEY	0.0923508	0.0277	0.100199	0.179455	non_pY	0.751968	0.490406
YBL004W	0.18	ordered	2044	2044	1371	DVSRSVYYQFLMEYD	0.018649	-0.0419	7.70218e-05	0.000831701	non_pY	0.798394	0.552509
YBL004W	0.051	ordered	2050	2050	1377	YYQFLMEYDQSKGRL	0.00468536	0.26	0.40515	0.471138	non_pY	0.708906	0.508258
YBL004W	0.243	ordered	2070	2070	1396	FMVDNLQYPTESGRQ	0.0553766	0.2313	0.188476	0.275041	non_pY	0.758822	0.402579
YBL004W	0.29	ordered	2144	2144	1470	DLEIVEKYIAAWLKQ	0.115346	0.0219	0.0521206	0.112589	non_pY	0.816332	0.533441
YBL004W	0.004	ordered	2165	2165	1491	LNLGLRTYKVYLKSI	0.454849	0.0349	0.00376208	0.0163772	non_pY	0.717565	0.486347
YBL004W	0.004	ordered	2168	2168	1494	GLRTYKVYLKSIGFE	0.411741	0.0241	1.35589e-09	1.24671e-07	non_pY	0.729367	0.496696
YBL004W	0.396	ordered	2190	2190	1516	LAIKRIRYILSDTSV	-0.0465299	-0.1927	1.86511e-07	7.47033e-06	non_pY	0.77771	0.460356
YBL004W	0.271	ordered	2207	2207	1531	EHQWDLVYSALNTFS	0.622813	-0.0437	0.0681432	0.136459	non_pY	0.728257	0.506359
YBL004W	0.078	ordered	2216	2216	1540	ALNTFSSYMEATESV	0.0170923	-0.0235	9.91222e-05	0.00102355	non_pY	0.74034	0.473757
YBL004W	0.09	ordered	2224	2224	1548	MEATESVYKHGFKDI	0.0429542	-0.0561	3.29341e-05	0.000427295	non_pY	0.783011	0.529003
YBL004W	0.075	ordered	2241	2241	1565	GIITCLLYPHSWVRQ	-0.0982846	-0.1736	0.000545227	0.00374123	non_pY	0.660391	0.278592
YBL004W	0.027	ordered	2388	2388	1589	EKILLPLYGYLETYY	0.0745958	-0.0632	0.0109252	0.036368	non_pY	0.778907	0.551181
YBL004W	0.153	ordered	2390	2390	1591	ILLPLYGYLETYYSR	0.0718678	0.0059	0.011006	0.0365507	non_pY	0.74145	0.52211
YBL004W	0.196	ordered	2430	2430	1623	VSDFTKIYTAVKQTV	0.317495	-0.0411	0.100997	0.180396	non_pY	0.75905	0.572307
YBL037W	0.416	ordered	69	69	39	NHDRLGGYQRKKYVA	-0.0207949	-0.1124	0.613541	0.660381	non_pY	0.78289	0.53338
YBL037W	0.035	ordered	74	74	44	GGYQRKKYVAKLAYI	0.000100044	-0.8739	0.280559	0.360267	non_pY	0.712475	0.490317
YBL037W	0.192	ordered	80	80	50	KYVAKLAYIYITSNT	0.690391	0.8546	0.00797738	0.028633	non_pY	0.740929	0.497692
YBL037W	0.016	ordered	82	82	52	VAKLAYIYITSNTTK	0.928826	0.4649	0.0280555	0.0719871	non_pY	0.805233	0.58162
YBL037W	0.004	ordered	116	116	80	FSEKFIGYMTLELLY	0.000914691	0.025	0.175739	0.263301	non_pY	0.744116	0.465573
YBL037W	0	ordered	123	123	87	YMTLELLYERSEVVA	0.0711744	0.0858	0.176331	0.263686	non_pY	0.679616	0.435661
YBL037W	0.557	ordered	191	191	138	RSPTSSIYLKKKSAL	0.0280124	-0.0203	0.0394934	0.0921658	non_pY	0.712988	0.433962
YBL037W	0.067	ordered	235	235	171	LLDDTENYRLTLATI	0.0600409	-0.0065	0.172777	0.26036	non_pY	0.725403	0.537845
YBL037W	0.498	ordered	251	251	187	LIEFIAKYIDPSYCT	0.00838943	-0.0878	0.000315199	0.0024579	non_pY	0.826581	0.594554
YBL037W	0.098	ordered	256	256	192	AKYIDPSYCTRLLPQ	0.292187	0.1469	4.24639e-06	8.89843e-05	non_pY	0.694464	0.452627
YBL037W	0.153	ordered	288	288	210	DNQFPLEYTFANMPN	-0.0520087	-0.5457	0.513684	0.570066	non_pY	0.694907	0.432279
YBL037W	0.322	ordered	400	400	296	SKEINIRYLTLDSLV	-0.020895	-0.9484	0.10162	0.181111	non_pY	0.72941	0.475354
YBL037W	0.125	ordered	450	450	340	RKVVDLLYTFTDVEN	-0.00884678	0.3006	0.321008	0.397277	non_pY	0.69332	0.473427
YBL037W	0.047	ordered	468	468	358	IVDGLLQYILSPKNL	-0.136503	-0.5816	0.454946	0.51555	non_pY	0.744732	0.494942
YBL037W	0.118	ordered	495	495	379	IAILTEKYATDINWF	-0.284597	-0.7352	0.033528	0.0823519	non_pY	0.752784	0.511273
YBL037W	0.137	ordered	548	548	430	TCERLVDYLCKKQAS	0.604982	0.3207	0.337424	0.41181	non_pY	0.732402	0.505064
YBL037W	0.106	ordered	569	569	451	AAFLLGEYSSLITDR	0.344281	0.2669	0.0570562	0.120206	non_pY	0.760751	0.469091
YBL037W	0	ordered	590	590	472	FTLFAEKYFSAPNVA	-0.147723	-0.0368	0.374965	0.444194	non_pY	0.770019	0.499441
YBL037W	0.078	ordered	609	609	491	LTTMIKLYKTSPEIG	0.0604982	0.0785	6.78175e-05	0.000754844	non_pY	0.715989	0.43834
YBL037W	0.098	ordered	641	641	523	LQTRSFEYLNIIQLA	-0.115608	0.2151	0.0636468	0.129998	non_pY	0.783211	0.517367
YBL041W	0.227	ordered	24	24	7	IEHQFNPYGDNGGTI	0.0725633	0.0471	0.0796435	0.152256	non_pY	0.798876	0.585903
YBL041W	0.435	ordered	58	58	41	DYSINSRYEPKVFDC	0.70903	0.3796	6.10149e-05	0.000695228	non_pY	0.707802	0.456121
YBL041W	0.153	ordered	94	94	77	FKNSVKWYHFDHNDK	0.0323847	0.5312	0.229358	0.314679	non_pY	0.771417	0.54622
YBL041W	0.557	ordered	117	117	99	RNIQHLLYGKRFFPY	0.00446429	0.0151	0.240119	0.324157	non_pY	0.691993	0.46219
YBL041W	0.067	ordered	124	124	106	YGKRFFPYYVHTIIA	-0.0534818	-0.4173	0.0941666	0.171498	non_pY	0.791568	0.455886
YBL041W	0.522	ordered	125	125	107	GKRFFPYYVHTIIAG	0.0513468	0.2439	0.104007	0.184247	non_pY	0.740586	0.504426
YBL041W	0.18	ordered	150	150	132	SFDPVGSYEREQCRA	0.424167	0.3651	0.034805	0.0844101	non_pY	0.740461	0.45199
YBL055C	0.027	ordered	38	38	1	ATDSPLKYYDIGLNL	0.49126	0.1923	0.000377617	0.00282385	non_pY	0.783561	0.582817
YBL055C	0.02	ordered	39	39	2	TDSPLKYYDIGLNLT	0.0844753	0.0955	0.00107686	0.00625644	non_pY	0.703054	0.525557
YBL055C	0.063	ordered	54	54	17	DPMFHGIYNGKQYHP	-0.147801	-0.234	0.175939	0.263435	non_pY	0.767447	0.527061
YBL055C	0.306	ordered	59	59	22	GIYNGKQYHPADYVK	0.137888	0.1302	0.00517687	0.0207585	non_pY	0.749081	0.562558
YBL055C	0.216	ordered	64	64	27	KQYHPADYVKLLERA	-0.00612355	-0.0203	0.0157183	0.0476233	non_pY	0.743278	0.566872
YBL055C	0.141	ordered	190	190	87	IGEIGLDYDRFHYSS	0.541098	0.6552	0.00306716	0.0141132	non_pY	0.773844	0.572728
YBL055C	0.118	ordered	195	195	92	LDYDRFHYSSKEMQK	0.299514	0.0341	0.0105001	0.0353255	non_pY	0.750949	0.461155
YBL055C	0.078	ordered	221	221	111	LNDKLSSYPLFLHMR	0.00593472	0.0469	0.154078	0.242263	non_pY	0.685584	0.316667
YBL055C	0.176	ordered	342	342	195	RTHASFQYLAKYQEV	-0.00647424	0.0142	1.32795e-06	3.47568e-05	non_pY	0.696056	0.438747
YBL055C	0.122	ordered	375	375	200	KLNAEELYMVKGRNE	0.00972484	0.1631	0.000555294	0.00379327	non_pY	0.750869	0.581943
YBL058W	0.188	ordered	252	252	109	QVADGPLYRYDDPAN	0.270903	0.3047	9.95928e-06	0.000169036	non_pY	0.773085	0.583652
YBL058W	0.208	ordered	254	254	111	ADGPLYRYDDPANSF	-0.268511	-0.2337	0.0461743	0.103256	non_pY	0.820919	0.591057
YBL058W	0.173	ordered	262	262	119	DDPANSFYLSELNQG	0.103679	0.1491	2.91621e-11	4.67212e-09	non_pY	0.724289	0.445255
YBL058W	0.4	ordered	289	289	146	QEVEVNVYKKLDESY	0.0230105	-0.0515	1.32266e-08	8.12652e-07	non_pY	0.743938	0.571117
YBL058W	0.188	ordered	296	296	153	YKKLDESYKAPTRKL	0.239813	0.1454	0.0490684	0.107914	non_pY	0.771715	0.532793
YBL058W	0.027	ordered	355	355	212	DTSIQIRYANGKREV	0.0501672	0.0435	0.657577	0.700365	non_pY	0.744078	0.481097
YBL058W	0.106	ordered	375	375	232	TDTVKFLYEHVTSNA	0.63465	0.6209	0.00889916	0.0310971	non_pY	0.738918	0.472962
YBL064C	0.231	ordered	70	70	19	TVGKINFYDYLGDSW	-0.187367	-0.068	0.324962	0.400998	non_pY	0.872392	0.663734
YBL064C	0.176	ordered	72	72	21	GKINFYDYLGDSWGV	0.0613006	-0.0102	0.0771465	0.148832	non_pY	0.737133	0.560381
YBL064C	0	ordered	155	155	104	FRNVAFLYDMVDAEG	0.934435	0.8041	1.35695e-05	0.000215118	non_pY	0.803111	0.610335
YBL064C	0.271	ordered	192	192	140	KIRLIFTYPSTVGRN	0.0226013	0.3004	0.177604	0.265177	non_pY	0.722625	0.36195
YBL068W	0.435	ordered	45	45	33	SKVGVYQYSNKETSV	0.604255	0.1226	0.214592	0.301261	non_pY	0.774498	0.541278
YBL068W	0.004	ordered	64	64	52	SLRDEDVYIIQTGIG	-0.409348	0.2617	0.190363	0.276954	non_pY	0.855196	0.659503
YBL068W	0.267	ordered	106	106	90	TVIPNFPYARQDKKD	0.0426705	0.1829	0.0991966	0.178022	non_pY	0.716694	0.47471
YBL068W	0.31	ordered	158	158	142	HIPVDNLYAEPSVLN	0.0372592	-0.0075	0.255341	0.336618	non_pY	0.774706	0.560443
YBL068W	0.059	ordered	166	166	150	AEPSVLNYIRTKTDF	0.523605	0.1464	0.493804	0.551371	non_pY	0.780776	0.496176
YBL068W	0.443	ordered	319	319	303	HNGESVSYLFTHAPV	-0.367515	-0.4582	0.0670834	0.134907	non_pY	0.680512	0.429752
YBL076C	0	ordered	55	55	48	FATGTPHYGHILAST	-0.0380332	-0.35	0.244899	0.32787	non_pY	0.724742	0.497121
YBL076C	0.333	ordered	110	110	103	GKDDVFKYGLENYNN	0.0303309	-0.027	0.662692	0.704748	non_pY	0.764725	0.572156
YBL076C	0	ordered	115	115	108	FKYGLENYNNECRSI	0.0252655	0.1599	0.219534	0.305602	non_pY	0.775348	0.603036
YBL076C	0.318	ordered	151	151	144	DNDYKTMYPSFMEST	-0.794871	-0.5284	0.00409228	0.0173643	non_pY	0.762331	0.429747
YBL076C	0.141	ordered	172	172	165	LHEKGQVYRGFKVMP	0.00869576	0.0069	0.179696	0.266593	non_pY	0.759454	0.502908
YBL076C	0.02	ordered	180	180	173	RGFKVMPYSTGLTTP	0.576827	0.1759	0.189187	0.275854	non_pY	0.669142	0.384957
YBL076C	0.424	ordered	197	197	190	NFEAQQNYKDVNDPA	-0.0636054	-0.2548	0.476586	0.535363	non_pY	0.813382	0.629347
YBL076C	0	ordered	243	243	236	CVNADFEYVKIYDET	-0.00540879	-0.4366	0.269636	0.350047	non_pY	0.791219	0.659079
YBL076C	0.235	ordered	247	247	240	DFEYVKIYDETRDRY	0.152648	0.0995	0.00667068	0.0251466	non_pY	0.84112	0.675079
YBL076C	0.282	ordered	254	254	247	YDETRDRYFILLESL	0.0581966	-0.0165	0.000455051	0.0032755	non_pY	0.757905	0.530127
YBL076C	0.051	ordered	266	266	259	ESLIKTLYKKPKNEK	0.550224	0.0501	0.0291441	0.0741506	non_pY	0.777255	0.433737
YBL076C	0.243	ordered	274	274	265	KKPKNEKYKIVEKIK	-0.556259	-0.082	1.16741e-05	0.000192577	non_pY	0.752862	0.551643
YBL076C	0	ordered	290	290	281	SDLVGLKYEPLFPYF	-0.0175264	-0.0611	0.102752	0.182728	non_pY	0.737442	0.461507
YBL076C	0.184	ordered	296	296	287	KYEPLFPYFAEQFHE	-0.0478573	-0.0378	0.0304681	0.0765976	non_pY	0.702217	0.432739
YBL076C	0.235	ordered	381	381	372	ADKLIIKYLTNTGNL	0.0753796	0.0586	3.80242e-07	1.33554e-05	non_pY	0.742291	0.454619
YBL076C	0.098	ordered	398	398	389	ASQIRHSYPFCWRSD	-0.0503226	-0.2178	0.132993	0.218026	non_pY	0.801514	0.374709
YBL076C	0.329	ordered	410	410	401	RSDTPLLYRSVPAWF	-0.11968	-0.8067	0.128712	0.213056	non_pY	0.730778	0.435103
YBL076C	0.047	ordered	463	463	454	WNVSRNRYWGTPIPL	-0.0348812	-0.1601	0.353161	0.42571	non_pY	0.729592	0.429409
YBL076C	0.012	ordered	537	537	527	FESGSMPYASQHYPF	0.0518679	0.1943	0.023016	0.0627245	non_pY	0.650897	0.400698
YBL076C	0.161	ordered	542	542	532	MPYASQHYPFENTEK	0.00479555	0.0812	0.250762	0.332861	non_pY	0.780422	0.433621
YBL076C	0.075	ordered	571	571	561	DQTRGWFYTLAVLGT	0.000821743	0.0225	0.198393	0.284989	non_pY	0.744798	0.458418
YBL076C	0.02	ordered	586	586	576	HLFGSVPYKNVIVSG	0.13885	-0.0661	0.130806	0.21551	non_pY	0.759107	0.491318
YBL076C	0.098	ordered	620	620	610	PSIVLNKYGADALRL	0.0211936	0.1433	0.148617	0.235993	non_pY	0.775771	0.511919
YBL076C	0.106	ordered	628	628	618	GADALRLYLINSPVL	-0.181164	0.0011	0.309009	0.386728	non_pY	0.719115	0.465891
YBL076C	0.012	ordered	682	682	672	MSNIDFQYDDSVKSD	-0.252361	-0.0732	0.0308201	0.0772468	non_pY	0.82907	0.618548
YBL076C	0.102	ordered	714	714	704	IHEEMGQYKLYTVVP	0.00640224	0.0841	0.0251538	0.0664941	non_pY	0.725658	0.5033
YBL076C	0.259	ordered	717	717	707	EMGQYKLYTVVPKLL	-0.0332745	-0.6846	0.212079	0.298764	non_pY	0.750207	0.538824
YBL076C	0	ordered	734	734	724	IDELTNWYIRFNRRR	0.00869576	0.0216	0.406636	0.47245	non_pY	0.806442	0.56007
YBL076C	0	ordered	781	781	771	PFLSESIYLRLKEYI	0.115682	0.3484	0.0197561	0.0560357	non_pY	0.781415	0.523782
YBL076C	0.145	ordered	787	787	777	IYLRLKEYIPEAVLA	0.13262	-0.0933	0.0754227	0.146334	non_pY	0.74141	0.477917
YBL076C	0.016	ordered	808	808	792	RSVHFLSYPVVKKEY	0.212488	-0.013	0.0253001	0.0667973	non_pY	0.731208	0.356005
YBL076C	0.137	ordered	815	815	799	YPVVKKEYFDEAIET	0.285267	0.3809	0.0119715	0.0389617	non_pY	0.750631	0.54047
YBL076C	0.004	ordered	861	861	845	ILHSDESYLKDVEAL	0.619864	0.1411	0.00659003	0.0249779	non_pY	0.71998	0.510727
YBL076C	0.133	ordered	871	871	855	DVEALKNYIIEELNV	0.122562	-0.1366	0.196189	0.282822	non_pY	0.732998	0.515097
YBL076C	0.235	ordered	890	890	874	ITSDEAKYGVEYKAV	-0.229499	-0.32	0.660483	0.702893	non_pY	0.79387	0.606229
YBL076C	0.125	ordered	894	894	878	EAKYGVEYKAVADWP	0.79898	0.3868	0.169415	0.256947	non_pY	0.811831	0.600604
YBL076C	0.035	ordered	929	929	913	TSEQVREYLESGKLE	0.532023	0.1449	0.00164933	0.00869207	non_pY	0.810487	0.524649
YBL076C	0.29	ordered	979	979	963	IIMDTNIYSELKSEG	0.501558	0.1798	0.000358573	0.00271019	non_pY	0.805606	0.58409
YBL076C	0.067	ordered	1014	1014	998	TDDVLVEYELVKDTI	0.0948684	0.3258	0.309232	0.386857	non_pY	0.803979	0.596353
YBL079W	0.416	ordered	201	201	56	NINNDNEYQVVDDMK	0.0557621	0.0398	0.00507161	0.0204762	non_pY	0.883914	0.708643
YBL079W	0.027	ordered	298	298	152	LNIWELHYSGSDDWF	-0.00371747	-0.0053	0.522765	0.577911	non_pY	0.712737	0.455609
YBL079W	0	ordered	369	369	194	DQQRGIIYSLSSKST	0.270844	-0.0357	0.000388787	0.00288089	non_pY	0.782217	0.484003
YBL079W	0.043	ordered	380	380	205	SKSTIRAYVITEKSL	0.0997227	-0.1193	0.371242	0.441019	non_pY	0.752192	0.502178
YBL079W	0.239	ordered	397	397	222	PMSIEPAYISRIIGT	0.204461	0.1014	0.017975	0.0523314	non_pY	0.76353	0.472055
YBL079W	0.243	ordered	417	417	242	APILGPKYLKIVKIS	0.031451	-0.0215	0.47215	0.531436	non_pY	0.7648	0.513137
YBL079W	0.012	ordered	447	447	272	TVGGVRLYFNGSMGR	-0.331563	-0.3006	0.607842	0.655114	non_pY	0.783738	0.514113
YBL079W	0.58	ordered	1021	1021	362	KEIGLRNYDSLNYHL	0.0594796	0.0932	0.495416	0.552879	non_pY	0.803153	0.589552
YBL079W	0.541	ordered	1026	1026	367	RNYDSLNYHLKNATA	0.0659114	0.0234	0.0773562	0.149182	non_pY	0.687481	0.507732
YBL079W	0.071	ordered	1059	1059	400	SMMLSVNYYPKSIEF	0.330973	-0.0384	0.771689	0.806069	non_pY	0.710609	0.45793
YBL079W	0.059	ordered	1060	1060	401	MMLSVNYYPKSIEFL	-0.305954	-0.0754	0.35623	0.42814	non_pY	0.764617	0.425486
YBL079W	0.043	ordered	1083	1083	424	KGKLACQYVANGFLE	-0.15277	-0.2858	0.732925	0.770602	non_pY	0.765662	0.538935
YBL079W	0.29	ordered	1097	1097	438	ENDDRKQYYDKRILV	-0.0174662	-0.1391	0.0503563	0.109719	non_pY	0.788276	0.635509
YBL079W	0.133	ordered	1098	1098	439	NDDRKQYYDKRILVY	-0.124034	0.0518	0.520431	0.576295	non_pY	0.802796	0.60689
YBL079W	0	ordered	1105	1105	446	YDKRILVYDLVFDTL	0.0506284	0.8602	0.0133898	0.0422891	non_pY	0.795467	0.566315
YBL079W	0.137	ordered	1146	1146	482	VKLRQKSYEAALKYN	0.86145	0.5115	0.00316096	0.0144255	non_pY	0.699405	0.475483
YBL079W	0.161	ordered	1152	1152	488	SYEAALKYNDRLFHY	0.0182923	-0.222	0.0301741	0.0761608	non_pY	0.741933	0.486865
YBL079W	0.075	ordered	1159	1159	495	YNDRLFHYHMYDWLV	0.198737	0.0133	0.159984	0.248524	non_pY	0.724401	0.50934
YBL079W	0	ordered	1162	1162	498	RLFHYHMYDWLVSQN	0.0094412	0.1684	0.421488	0.484858	non_pY	0.718558	0.470295
YBL079W	0.082	ordered	1203	1203	539	ISNILWVYYSRRSKF	-0.170532	-0.0772	0.109738	0.190878	non_pY	0.792337	0.533517
YBL079W	0.094	ordered	1204	1204	540	SNILWVYYSRRSKFF	-0.186582	-0.1276	0.084322	0.15851	non_pY	0.771989	0.488328
YBL079W	0.196	ordered	1218	1218	554	FESAEILYRLATSNF	0.163274	0.0354	0.279156	0.359178	non_pY	0.659838	0.363338
YBL079W	0.678	ordered	1280	1280	616	GDILSLVYTDARIDS	-0.0131587	0.0065	0.00308116	0.0141591	non_pY	0.713456	0.456179
YBL079W	0.075	ordered	1317	1317	653	DFAVPLSYHEIALFI	0.724907	0.3409	0.125843	0.209586	non_pY	0.683512	0.421453
YBL080C	0.651	ordered	66	66	33	APNHHTSYYDIALPG	0.0637288	0.0568	0.0114303	0.0376452	non_pY	0.766899	0.545123
YBL080C	0.055	ordered	67	67	34	PNHHTSYYDIALPGT	0.0733333	0.0446	0.000106749	0.0010927	non_pY	0.770876	0.509601
YBL080C	0.176	ordered	108	108	75	SQFDRKHYFYGDQPQ	-0.00576271	-0.7056	0.319836	0.39606	non_pY	0.768123	0.585788
YBL080C	0.486	ordered	110	110	77	FDRKHYFYGDQPQGY	-0.275763	-0.9996	0.0342916	0.0835868	non_pY	0.746414	0.571267
YBL080C	0.125	ordered	117	117	84	YGDQPQGYQLTQHYR	0.0159887	0.093	0.0567376	0.119914	non_pY	0.692591	0.438784
YBL080C	0.408	ordered	123	123	90	GYQLTQHYRPFARGG	0.881525	0.4557	0.0313154	0.0781702	non_pY	0.711319	0.427351
YBL080C	0.506	ordered	164	164	131	QDTGKSHYTETDKDV	0.202429	0.0523	1.53277e-05	0.000234891	non_pY	0.749158	0.534168
YBL080C	0	ordered	206	206	168	VRAFIKKYQNLVRHL	0.133333	0.191	0.000167253	0.00152925	non_pY	0.777367	0.549879
YBL080C	0.263	ordered	236	236	198	VNLSINEYARVELKN	0.179209	0.0372	0.000301306	0.00237585	non_pY	0.756781	0.493303
YBL080C	0.38	ordered	256	256	218	SIINAIKYEYQRQVE	-0.557006	-0.0824	0.103973	0.184247	non_pY	0.748442	0.535104
YBL080C	0.012	ordered	258	258	220	INAIKYEYQRQVELI	0.146667	0.1341	0.000943779	0.00562861	non_pY	0.731203	0.498196
YBL080C	0.247	ordered	300	300	257	ETTIDYRYMPDPELP	0.913729	0.6205	0.0930782	0.170161	non_pY	0.77139	0.538302
YBL080C	0.518	ordered	308	308	265	MPDPELPYINLAPDV	-0.0111864	-0.0468	0.00147188	0.00797842	non_pY	0.827679	0.573942
YBL080C	0.196	ordered	339	339	295	RILMKKPYQLSLKDA	0.507458	0.1854	0.0351145	0.0848493	non_pY	0.690484	0.421371
YBL080C	0.082	ordered	351	351	307	KDAKILTYNSNQNDM	-0.399492	-0.0784	0.000516416	0.00360004	non_pY	0.684016	0.401278
YBL084C	0	ordered	72	72	4	VYWSDAVYLYALSLF	0.226701	0.025	0.72712	0.765641	non_pY	0.746174	0.529092
YBL084C	0.118	ordered	74	74	6	WSDAVYLYALSLFLN	0.309045	0.005	0.0446114	0.100682	non_pY	0.705441	0.501111
YBL084C	0.231	ordered	84	84	16	SLFLNKSYHTAFQIS	0.282675	0.0999	0.00393673	0.0168853	non_pY	0.664727	0.42855
YBL084C	0.431	ordered	97	97	29	ISKEFKEYHLGIAYI	0.0136306	0.0161	0.454886	0.51555	non_pY	0.77448	0.516342
YBL084C	0.09	ordered	103	103	35	EYHLGIAYIFGRCAL	0.148357	0.217	0.0157662	0.0476813	non_pY	0.774595	0.50168
YBL084C	0.086	ordered	164	164	65	NCLLGNLYMKLDHSK	-0.0768153	0.2473	0.0589644	0.123219	non_pY	0.732655	0.499636
YBL084C	0.024	ordered	176	176	77	HSKEGAFYHSEALAI	0.0723057	-0.0499	0.179479	0.266472	non_pY	0.764729	0.491965
YBL084C	0.408	ordered	186	186	87	EALAINPYLWESYEA	0.160892	0.077	0.0339844	0.0830869	non_pY	0.701129	0.441862
YBL084C	0.008	ordered	191	191	92	NPYLWESYEAICKMR	-0.0864968	-0.0698	0.0506203	0.110181	non_pY	0.723952	0.560075
YBL084C	0.149	ordered	450	450	111	ILRSSSQYNSFKAIR	-0.151745	-0.1401	0.291355	0.370033	non_pY	0.753195	0.466769
YBL084C	0.102	ordered	488	488	145	LHFEIINYDMSLKYF	-0.0305223	0.0133	0.173145	0.260766	non_pY	0.754452	0.533865
YBL084C	0.094	ordered	494	494	151	NYDMSLKYFNRLKDL	0.157656	0.0426	0.0478061	0.105776	non_pY	0.790785	0.535811
YBL084C	0.122	ordered	575	575	232	QLDPNFAYAYTLQGH	-0.016	-0.2565	0.55614	0.608257	non_pY	0.733128	0.557145
YBL084C	0.09	ordered	577	577	234	DPNFAYAYTLQGHEH	-0.41972	0.3079	0.224544	0.310086	non_pY	0.691495	0.4773
YBL084C	0	ordered	597	597	254	SDSAKTCYRKALACD	0.308917	-0.2753	0.110286	0.191426	non_pY	0.643961	0.332489
YBL084C	0.071	ordered	608	608	265	LACDPQHYNAYYGLG	-0.0216306	-0.1402	0.485544	0.543871	non_pY	0.728543	0.598255
YBL084C	0.145	ordered	611	611	268	DPQHYNAYYGLGTSA	0.265631	0.105	0.380259	0.448907	non_pY	0.8139	0.611576
YBL084C	0.102	ordered	612	612	269	PQHYNAYYGLGTSAM	0.256841	0.3798	0.296682	0.374984	non_pY	0.741779	0.540717
YBL084C	0.278	ordered	624	624	281	SAMKLGQYEEALLYF	0.151745	0.0797	0.0325066	0.0803283	non_pY	0.744064	0.465892
YBL084C	0.125	ordered	630	630	287	QYEEALLYFEKARSI	-0.0308025	-0.1933	0.00933534	0.0322482	non_pY	0.786977	0.544712
YBL084C	0.498	ordered	657	657	314	GSLEKLGYKEKALQY	0.032	0.0307	0.104342	0.184686	non_pY	0.719894	0.408643
YBL084C	0.192	ordered	664	664	321	YKEKALQYYELACHL	0.208	0.2578	4.2246e-05	0.00051405	non_pY	0.737141	0.509787
YBL084C	0	ordered	665	665	322	KEKALQYYELACHLQ	0.644	0.3423	0.0310037	0.0775753	non_pY	0.704282	0.496759
YBL084C	0.184	ordered	680	680	337	PTSSLSKYKMGQLLY	0.273936	0.035	0.15048	0.238164	non_pY	0.685044	0.350183
YBL084C	0.192	ordered	687	687	344	YKMGQLLYSMTRYNV	0.0161529	0.039	0.156414	0.244627	non_pY	0.695096	0.471439
YBL084C	0.286	ordered	692	692	349	LLYSMTRYNVALQTF	-0.098293	0.0964	0.0389395	0.0913769	non_pY	0.775056	0.449307
YBL084C	0.18	ordered	714	714	371	PDDATAHYLLGQTYR	-0.168102	-0.0201	0.361377	0.432402	non_pY	0.717744	0.440601
YBL084C	0.09	ordered	720	720	377	HYLLGQTYRIVGRKK	0.471618	0.1449	0.791261	0.824543	non_pY	0.750776	0.451248
YBL087C	0.655	ordered	94	94	89	RRDGVFLYFEDNAGV	-0.0179201	-0.4051	0.113689	0.195348	non_pY	0.806153	0.629418
YBL091C-A	0.039	ordered	44	44	38	RTSAPTKYCVRPNVA	-0.0108749	-0.5457	0.31793	0.394299	non_pY	0.701192	0.451711
YBL092W	0.388	ordered	25	25	18	KRHHSDRYHRVAENW	-0.375379	-0.0099	0.0280871	0.0720332	non_pY	0.758175	0.506175
YBL092W	0.235	ordered	57	57	50	ISQPKIGYGSNKKTK	-0.102151	0.4184	0.223751	0.309476	non_pY	0.778206	0.53723
YBL098W	0.106	ordered	26	26	22	LAFSKEGYNVTLYDF	0.0385062	0.0113	0.142632	0.229034	non_pY	0.726863	0.513739
YBL098W	0.004	ordered	31	31	27	EGYNVTLYDFRQDPR	-0.000714732	-0.4684	0.0391393	0.0916428	non_pY	0.837686	0.580046
YBL098W	0.027	ordered	161	161	148	KTPHTEKYDFVIGCD	-0.0999732	-0.504	2.90725e-10	3.5195e-08	non_pY	0.836265	0.557803
YBL098W	0.518	ordered	171	171	158	VIGCDGAYSATRSQM	-0.111856	-0.0904	0.449488	0.510314	non_pY	0.774963	0.542288
YBL098W	0.173	ordered	195	195	182	QEYMNLRYIELYIPP	-0.501385	-0.7988	0.111703	0.193286	non_pY	0.730168	0.566375
YBL098W	0.294	ordered	199	199	186	NLRYIELYIPPTEEF	0.0621817	-0.0247	0.170374	0.257841	non_pY	0.779768	0.564228
YBL098W	0.231	ordered	289	289	268	AVKRFITYPKESLVC	0.0102743	0.0052	0.000162008	0.00150138	non_pY	0.74346	0.356063
YBL098W	0	ordered	302	302	281	VCVNCKPYDVPGGKA	0.0331457	0.2298	0.0910239	0.167797	non_pY	0.745242	0.53638
YBL098W	0.055	ordered	323	323	299	AHAMVPFYGQGMNCG	0.23604	0.4938	0.227668	0.31301	non_pY	0.764119	0.582733
YBL098W	0	ordered	355	355	331	RSRAFTEYTQTRHKD	0.576164	-0.0963	0.0363175	0.0870402	non_pY	0.703663	0.410935
YBL098W	0.133	ordered	374	374	350	TELAKRNYKEMSHDV	-0.0682569	-0.1912	0.593013	0.641965	non_pY	0.712707	0.431399
YBL098W	0.129	ordered	408	408	384	KDKWIPLYTMISFRS	-0.0215313	-0.3712	0.162469	0.250759	non_pY	0.672452	0.43933
YBL098W	0	ordered	419	419	392	SFRSDISYSRALERA	0.0396676	-0.2086	0.275514	0.35606	non_pY	0.735688	0.434951
YBL099W	0.02	ordered	265	265	235	EQHDAMKYSIIVAAT	0.0276243	0.0553	0.0720723	0.142128	non_pY	0.720237	0.538048
YBL099W	0.016	ordered	281	281	251	SEAAPLQYLAPFTAA	0.00960547	0.5858	0.17916	0.266209	non_pY	0.749962	0.443115
YBL099W	0.027	ordered	315	315	285	LSKQAVAYRQLSLLL	0.0289998	-0.0181	0.2364	0.321215	non_pY	0.700354	0.414775
YBL099W	0.09	ordered	331	331	301	RPPGREAYPGDVFYL	0.0345247	0.3514	0.39502	0.462614	non_pY	0.819411	0.494387
YBL099W	0.184	ordered	374	374	344	QGGDVSAYIPTNVIS	-0.0235437	0.1951	0.542455	0.595507	non_pY	0.789881	0.551473
YBL099W	0.706	ordered	395	395	365	FLEAELFYKGIRPAI	-0.25325	-0.1838	0.0277244	0.0713279	non_pY	0.751932	0.519879
YBL099W	0.133	ordered	434	434	404	LKLFLAQYREVAAFA	0.0276243	0.0872	0.0741797	0.144746	non_pY	0.70166	0.43742
YBL099W	0.286	ordered	470	470	440	QLLKQNQYSPLATEE	-0.04844	-0.6803	0.00981342	0.0335382	non_pY	0.770382	0.475059
YBL099W	0.086	ordered	483	483	453	EEQVPLIYAGVNGHL	-0.278146	0.0499	0.0353326	0.0852206	non_pY	0.760963	0.538447
YBL099W	0.169	ordered	508	508	478	FESSFLSYLKSNHNE	0.131428	0.0885	0.00319553	0.0145394	non_pY	0.628365	0.293791
YBR011C	0.02	ordered	16	16	13	GAKNTLEYKVYIEKD	-0.540787	-0.1942	0.0018536	0.00949151	non_pY	0.720659	0.511212
YBR011C	0.055	ordered	19	19	16	NTLEYKVYIEKDGKP	0.256904	0.5377	1.04116e-09	9.91822e-08	non_pY	0.809603	0.620255
YBR011C	0.169	ordered	36	36	33	AFHDIPLYADKENNI	0.17233	-0.0163	0.159455	0.248062	non_pY	0.771628	0.583364
YBR011C	0.024	ordered	90	90	87	NCFPHHGYIHNYGAF	0.0219098	0.6848	0.395225	0.462649	non_pY	0.757221	0.513485
YBR011C	0.082	ordered	94	94	91	HHGYIHNYGAFPQTW	0.00711062	0	1	1	non_pY	0.800869	0.547261
YBR011C	0.451	ordered	131	131	128	EIGETIAYTGQVKQV	0.80546	0.2697	8.46317e-07	2.49971e-05	non_pY	0.726066	0.475958
YBR011C	0.306	ordered	178	178	175	DIEDVEKYFPGLLRA	-0.0322758	-0.0304	0.0539522	0.1155	non_pY	0.757272	0.529793
YBR011C	0.243	ordered	215	215	212	GEAKNKKYALDIIKE	0.928111	0.7752	0.213727	0.300286	non_pY	0.706032	0.474364
YBR018C	0.2	ordered	205	205	172	ELKSFDKYKREHNTD	0.0707157	-0.0953	0.0497938	0.108853	non_pY	0.715444	0.484194
YBR018C	0.314	ordered	241	241	208	SFIVVVPYWAIWPFE	-0.339961	-0.2159	0.0458159	0.102792	non_pY	0.754388	0.482815
YBR018C	0	ordered	282	282	249	LKQLTIKYDNLFETS	-0.0362863	-0.897	0.254726	0.336134	non_pY	0.813704	0.546516
YBR018C	0	ordered	292	292	259	LFETSFPYSMGIHQA	0.0255319	0.2718	0.0916244	0.168534	non_pY	0.70103	0.406691
YBR018C	0.29	ordered	318	318	285	SWFHMHFYPPLLRSA	0.00193424	-0.1523	0.00727151	0.0267347	non_pY	0.707247	0.397847
YBR024W	0.667	ordered	94	94	6	LLLSGGTYAYLSRKR	0.172328	0.0195	0.191019	0.277673	non_pY	0.787307	0.5463
YBR024W	0.592	ordered	96	96	8	LSGGTYAYLSRKRRL	0.580581	-0.0299	0.000859525	0.00527038	non_pY	0.794348	0.539038
YBR024W	0	ordered	148	148	60	KGKFSILYFGFSHCP	-0.00334448	0	1	1	non_pY	0.732261	0.501629
YBR024W	0.231	ordered	167	167	79	EELDRLTYWISELDD	0.0100334	0.0475	0.00542396	0.0215742	non_pY	0.714015	0.381875
YBR024W	0.145	ordered	200	200	112	TPDVLKEYLSDFHPA	0.00520833	0.0584	0.305208	0.383241	non_pY	0.743371	0.517465
YBR024W	0.196	ordered	215	215	127	IIGLTGTYDQVKSVC	0.735786	0.4312	7.55017e-05	0.000823046	non_pY	0.756796	0.51412
YBR024W	0.012	ordered	225	225	137	VKSVCKKYKVYFSTP	0.178285	0.4586	0.000309695	0.00242751	non_pY	0.674179	0.443409
YBR024W	0.639	ordered	228	228	140	VCKKYKVYFSTPRDV	-0.00704606	-0.6982	0.285558	0.365021	non_pY	0.790935	0.552425
YBR024W	0.086	ordered	241	241	151	DVKPNQDYLVDHSIF	0.0115402	0.3192	0.356402	0.428249	non_pY	0.731688	0.556441
YBR024W	0.051	ordered	250	250	160	VDHSIFFYLIDPEGQ	0.0107999	0.1879	0.289464	0.368437	non_pY	0.72326	0.490191
YBR025C	0.169	ordered	51	51	46	PLGNPANYPFATIDP	0.302659	0.4268	0.10593	0.186529	non_pY	0.763855	0.437106
YBR025C	0.004	ordered	229	229	217	LTAKPCIYLINLSER	-0.0586325	-0.1648	0.150011	0.237529	non_pY	0.724296	0.447915
YBR025C	0.098	ordered	238	238	226	INLSERDYIRKKNKH	0.0225996	0.592	0.0441244	0.099966	non_pY	0.821396	0.547152
YBR025C	0.184	ordered	256	256	244	IKEWVDKYSPGDLII	-0.0223657	0.0181	0.00408065	0.0173358	non_pY	0.773541	0.494049
YBR031W	0.145	ordered	120	120	118	VNHNEKRYATASAIA	-0.487116	-0.2832	0.178995	0.266202	non_pY	0.727524	0.480907
YBR031W	0.71	ordered	194	194	192	LRAGKGKYRNRRWTQ	0.0618557	0.0651	1.58606e-07	6.55117e-06	non_pY	0.747194	0.480903
YBR031W	0.11	ordered	209	209	207	RRGPLVVYAEDNGIV	0.0212369	0.198	0.295232	0.373687	non_pY	0.76213	0.565443
YBR031W	0.486	ordered	330	330	326	VLLRLNPYAKVFAAE	0.10056	0.5616	0.000903107	0.00544604	non_pY	0.741103	0.477377
YBR035C	0.137	ordered	136	136	105	NRETSERYFKTRPRG	0.0780915	0.3958	0.0433631	0.0986917	non_pY	0.740735	0.493932
YBR035C	0.012	ordered	212	212	181	RLHDRFVYRRKTEND	0.835943	0.7567	0.0346458	0.0841633	non_pY	0.758377	0.449733
YBR039W	0.722	ordered	33	33	1	KTNPVRTYATLKEVE	0.414887	0.1843	0.0318731	0.0791699	non_pY	0.772184	0.51468
YBR039W	0.035	ordered	85	85	53	DEAEQLFYKNAETKN	-0.63143	-0.0966	0.276923	0.357118	non_pY	0.758435	0.503077
YBR039W	0.059	ordered	192	192	142	SVMKAGTYPKISIFY	0.712729	0.1987	0.0774956	0.149342	non_pY	0.721075	0.397459
YBR039W	0.078	ordered	199	199	149	YPKISIFYNDPVSSL	0.394725	0.3461	3.92768e-07	1.36168e-05	non_pY	0.78132	0.543507
YBR039W	0.447	ordered	245	245	192	VPRDLFEYTLANQML	0.0953575	-0.2817	0.0130008	0.0413445	non_pY	0.690626	0.462922
YBR039W	0.09	ordered	259	259	206	LTAMAQGYAAEISAR	0.163579	-0.0451	0.0644239	0.131079	non_pY	0.754051	0.525685
YBR041W	0.216	ordered	139	139	6	YNVQAGDYVAIDCTN	0.0191571	0.1088	1.43468e-06	3.69715e-05	non_pY	0.786844	0.601989
YBR041W	0.173	ordered	169	169	36	AIPAFLNYNTKGTPL	0.529216	0.3468	2.75404e-06	6.29585e-05	non_pY	0.689796	0.429885
YBR041W	0.208	ordered	216	216	82	LPDVKLNYLEEQDLM	-0.0261596	-0.032	0.00148971	0.00803683	non_pY	0.746299	0.54346
YBR041W	0.078	ordered	256	256	121	FKPSMLIYTSGTTGL	0.0747856	0.3316	0.0209763	0.058477	non_pY	0.698858	0.421072
YBR041W	0.365	ordered	335	335	200	STFWKQVYLTGATHI	0.0716183	0.0647	0.056906	0.120033	non_pY	0.744046	0.453141
YBR041W	0.012	ordered	344	344	209	TGATHIQYVGEVCRY	0.00836923	0.0137	0.782508	0.816483	non_pY	0.718943	0.454798
YBR041W	0.235	ordered	351	351	216	YVGEVCRYLLHTPIS	0.0249311	0.4279	0.79185	0.824928	non_pY	0.68378	0.401576
YBR041W	0.184	ordered	360	360	225	LHTPISKYEKMHKVK	0.122901	0.0576	6.42636e-08	3.03721e-06	non_pY	0.689516	0.475956
YBR041W	0	ordered	370	370	235	MHKVKVAYGNGLRPD	0.290071	-0.0598	0.00351497	0.0156231	non_pY	0.792865	0.554079
YBR041W	0.067	ordered	395	395	260	IEVIGEFYAATEAPF	-0.0397884	0.1956	0.380019	0.448782	non_pY	0.774157	0.563343
YBR041W	0.086	ordered	420	420	281	GIGACRNYGTIIQWF	0.142826	-0.0678	0.000586842	0.0039701	non_pY	0.780222	0.508737
YBR041W	0	ordered	504	504	356	FRRGDAWYRCGDLLK	-0.127658	0.1025	3.24734e-05	0.000423395	non_pY	0.72702	0.503432
YBR041W	0.196	ordered	519	519	371	ADEYGLWYFLDRMGD	-0.197122	-0.1295	3.61378e-07	1.28819e-05	non_pY	0.728675	0.503473
YBR041W	0.02	ordered	552	552	400	TASNKEQYAQVLVVG	0.00430363	-0.0104	0.00718938	0.0265523	non_pY	0.747861	0.471395
YBR041W	0.165	ordered	565	565	413	VGIKVPKYEGRAGFA	-0.0163814	-0.0183	0.00609199	0.0235441	non_pY	0.802686	0.547796
YBR041W	0.271	ordered	602	602	438	SRLNLPSYAMPLFVK	-0.171473	-0.0686	0.0297154	0.0752961	non_pY	0.689184	0.38716
YBR041W	0.051	ordered	627	627	463	HKILKKVYREQKLPK	0.119895	0.0196	0.00663664	0.0251076	non_pY	0.69843	0.41607
YBR042C	0.408	ordered	115	115	12	AICNHQIYTDWIFLW	0.963277	0.5173	0.046612	0.103943	non_pY	0.754899	0.524479
YBR042C	0.008	ordered	126	126	23	IFLWWLAYTSNLGAN	0.843296	0.4248	0.00348021	0.0155404	non_pY	0.601201	0.325757
YBR042C	0.016	ordered	155	155	52	LGFGMRNYNFIFMSR	0.580129	0.1263	0.000150512	0.00141594	non_pY	0.824113	0.551024
YBR042C	0.294	ordered	240	240	91	TRQKSAKYAAKIGKK	0.213808	0.1339	0.047703	0.105636	non_pY	0.754657	0.480837
YBR042C	0.094	ordered	262	262	113	PHSTGLRYSLQKLKP	0.123231	-0.0215	0.0559686	0.118719	non_pY	0.640241	0.291677
YBR042C	0.051	ordered	275	275	126	KPSIESLYDITIGYS	-0.0617216	0.2076	0.0325034	0.0803283	non_pY	0.76441	0.530486
YBR042C	0.02	ordered	281	281	132	LYDITIGYSGVKQEE	0.531165	0.8945	0.119892	0.202482	non_pY	0.769391	0.530878
YBR042C	0.176	ordered	289	289	140	SGVKQEEYGELIYGL	0.644675	0.0979	4.00669e-05	0.000495517	non_pY	0.805366	0.607605
YBR042C	0.165	ordered	305	305	150	SIFLEGKYPKLVDIH	-0.0841079	0.1335	2.98831e-05	0.000393995	non_pY	0.767748	0.479151
YBR042C	0.173	ordered	334	334	177	NEFSEWLYKIWSEKD	0.0145799	0.0418	0.000183631	0.0016372	non_pY	0.723117	0.505223
YBR042C	0.035	ordered	347	347	190	KDALMERYYSTGSFV	0.071715	0.0177	0.056793	0.119914	non_pY	0.72197	0.500029
YBR042C	0.165	ordered	348	348	191	DALMERYYSTGSFVS	-0.132009	0.0974	0.00475908	0.0194897	non_pY	0.730009	0.491026
YBR046C	0.329	ordered	20	20	11	LIDEIGGYDVIKYED	0.0429799	0.0444	0.348637	0.421891	non_pY	0.867528	0.67244
YBR046C	0.322	ordered	25	25	16	GGYDVIKYEDYPVPS	0.331313	0.0818	0.333544	0.408678	non_pY	0.80205	0.657093
YBR046C	0.306	ordered	28	28	19	DVIKYEDYPVPSISE	0.0663976	0.0847	0.00213474	0.0105768	non_pY	0.76488	0.49293
YBR046C	0.024	ordered	44	44	35	ELLIKNKYTGVNYIE	0.490076	0.1251	0.0248322	0.0658438	non_pY	0.735316	0.47246
YBR046C	0.051	ordered	53	53	44	GVNYIESYFRKGIYP	0.052146	0.5102	0.0156829	0.047549	non_pY	0.721435	0.473915
YBR046C	0.204	ordered	59	59	50	SYFRKGIYPCEKPYV	0.293974	0.7261	5.52345e-08	2.75495e-06	non_pY	0.811091	0.453314
YBR046C	0	ordered	93	93	84	EVGDQVAYISNSTFA	0.277862	-0.0116	0.000213162	0.00182209	non_pY	0.795623	0.538233
YBR046C	0.039	ordered	102	102	93	SNSTFAQYSKISSQG	0.0495657	-0.1461	0.186389	0.273126	non_pY	0.720438	0.40161
YBR046C	0.004	ordered	126	126	108	SDEELKLYAAGLLQV	0.103647	0.082	0.00086541	0.00528959	non_pY	0.697208	0.484219
YBR046C	0.106	ordered	144	144	126	LSFTNEAYHVKKGDY	0.657256	0.3757	3.69157e-05	0.000470297	non_pY	0.752948	0.542471
YBR046C	0.204	ordered	151	151	133	YHVKKGDYVLLFAAA	0.169549	-0.0143	0.000411021	0.00301396	non_pY	0.805114	0.574031
YBR046C	0.169	ordered	192	192	174	KLKIAKEYGAEYLIN	0.0744986	0.086	1.25855e-05	0.000202686	non_pY	0.747592	0.572574
YBR046C	0.231	ordered	196	196	178	AKEYGAEYLINASKE	0.125684	0.0568	5.45081e-09	3.94773e-07	non_pY	0.798529	0.537947
YBR046C	0.463	ordered	285	285	255	ADPEEWKYYSDEFFG	0.17765	0.1317	6.20337e-09	4.344e-07	non_pY	0.776191	0.562429
YBR046C	0.031	ordered	286	286	256	DPEEWKYYSDEFFGL	0.776609	0.2797	8.4484e-05	0.000896922	non_pY	0.759002	0.591915
YBR046C	0.035	ordered	307	307	272	NIKIYKTYPLRDYRT	0.412907	0.6802	0.0979786	0.176525	non_pY	0.751364	0.47399
YBR073W	0.129	ordered	107	107	3	SSNENTRYFTIMYRK	-0.089367	-0.1328	0.057048	0.120206	non_pY	0.755614	0.556642
YBR073W	0.153	ordered	112	112	8	TRYFTIMYRKPTTKK	0.0437359	0.1018	0.138664	0.224195	non_pY	0.682112	0.386458
YBR073W	0.173	ordered	128	128	24	KTWSGDGYATLKASS	0.130019	-0.0292	0.643092	0.687152	non_pY	0.796941	0.576212
YBR073W	0.016	ordered	308	308	70	REGVKFMYDCLMGLA	0.0213106	-0.5868	0.0727945	0.142913	non_pY	0.753561	0.5032
YBR073W	0.353	ordered	442	442	155	FLKVQRTYQVLIIGY	0.293611	0.0683	0.0171194	0.0505644	non_pY	0.732148	0.460883
YBR073W	0.004	ordered	449	449	162	YQVLIIGYEKLLSVS	-3.71588e-05	0	1	1	non_pY	0.714727	0.455202
YBR073W	0.416	ordered	581	581	288	TNAILEKYLPPKTDI	-0.10986	-0.3016	0.183117	0.269827	non_pY	0.742848	0.473985
YBR073W	0.4	ordered	595	595	302	IILFCKPYSQQILAF	0.004329	0.085	0.00689846	0.0257572	non_pY	0.647117	0.343664
YBR073W	0.184	ordered	643	643	350	GLVGSDPYYKSHIKD	0.0391468	-0.0556	0.0264765	0.0690583	non_pY	0.680656	0.482921
YBR073W	0.016	ordered	644	644	351	LVGSDPYYKSHIKDT	-0.016387	-0.2153	2.13399e-05	0.000307422	non_pY	0.778752	0.555035
YBR073W	0.09	ordered	657	657	364	DTQSQDSYSRSLNSG	-0.390001	-0.0588	0.000189255	0.00167332	non_pY	0.713324	0.435916
YBR073W	0.176	ordered	690	690	397	KVVVVSNYTQTLDII	0.0109061	-0.0635	0.0877286	0.163519	non_pY	0.704115	0.470433
YBR073W	0.004	ordered	786	786	493	QKKPCFIYRLVTTGC	0.0213849	0.0903	0.18076	0.267435	non_pY	0.71699	0.422362
YBR079C	0.004	ordered	75	75	68	LKDGLHQYKKLIQGS	-0.0580205	-0.2878	0.0213011	0.0591175	non_pY	0.713961	0.483833
YBR079C	0.78	ordered	137	137	126	ENLLISVYESDQSVA	0.0443686	0.2671	0.226119	0.311529	non_pY	0.808317	0.45833
YBR079C	0.02	ordered	162	162	151	LRFTWESYRAVLDLL	-0.0424764	-0.222	0.78656	0.820306	non_pY	0.654361	0.415585
YBR079C	0.027	ordered	179	179	168	NALLEITYSGVVKKT	0.00694973	0.0073	0.146831	0.233861	non_pY	0.748034	0.515921
YBR079C	0.165	ordered	193	193	182	TMHFCLKYQRKNEFK	-0.284797	-0.4616	0.0280511	0.0719871	non_pY	0.658792	0.387103
YBR079C	0.035	ordered	236	236	220	DADTLQRYLDQRFQQ	0.170648	0.1011	0.0655279	0.132807	non_pY	0.708418	0.488296
YBR079C	0.129	ordered	257	257	241	LELWHEAYRSIEDVF	-0.338927	-0.309	0.072187	0.142143	non_pY	0.711239	0.452993
YBR079C	0.008	ordered	282	282	266	KPSTLANYYENLVKV	-0.0185857	0.5265	0.242781	0.326279	non_pY	0.73071	0.500917
YBR079C	0.098	ordered	283	283	267	PSTLANYYENLVKVF	-0.0609383	0.4727	0.228266	0.313588	non_pY	0.852864	0.669671
YBR079C	0.02	ordered	307	307	291	TTAWKKFYKLYSTNP	0.218819	-0.0778	0.116939	0.198892	non_pY	0.701874	0.469196
YBR079C	0.11	ordered	310	310	294	WKKFYKLYSTNPRAT	0.0882421	0.048	0.030128	0.0761227	non_pY	0.77647	0.549042
YBR079C	0.208	ordered	324	324	308	TEEEFKTYSSTIFLS	0.124511	-0.0332	0.0227576	0.0621806	non_pY	0.763692	0.465163
YBR079C	0.737	ordered	345	345	329	DEIPSIGYDPHLRMY	0.0541124	-0.2843	0.000164293	0.00151459	non_pY	0.757533	0.493659
YBR079C	0.02	ordered	352	352	336	YDPHLRMYRLLNLDA	0.0375427	0.1571	0.114742	0.196387	non_pY	0.634531	0.280975
YBR079C	0.169	ordered	388	388	371	DEELKELYDIIEVNF	-0.0246689	-0.0323	0.0185034	0.053443	non_pY	0.794291	0.597028
YBR079C	0.039	ordered	416	416	399	VKLSSKTYFSQYIAP	0.0149251	-0.1154	0.359661	0.431024	non_pY	0.697694	0.405236
YBR079C	0.02	ordered	420	420	403	SKTYFSQYIAPLRDV	0.0224938	0.9522	0.146832	0.233861	non_pY	0.808952	0.520607
YBR079C	0.09	ordered	449	449	432	TVSQSELYKLATLPA	0.10391	0.1416	0.00212653	0.0105581	non_pY	0.707386	0.394203
YBR079C	0.027	ordered	477	477	457	LQAAVEDYVSITIDH	0.0562521	-0.0051	0.0036599	0.016038	non_pY	0.785882	0.591728
YBR079C	0.647	ordered	718	718	583	ELESRMEYAMKKLDH	0.0238908	0.0585	0.0301508	0.0761439	non_pY	0.728563	0.475232
YBR079C	0.58	ordered	768	768	633	VDAAKAEYEARMADR	0.0341297	0.0616	0.000727177	0.00468281	non_pY	0.801979	0.581216
YBR079C	0.518	ordered	782	782	647	RKNLVMVYDDYLKFK	-0.162761	-0.0121	0.0205566	0.0575041	non_pY	0.81948	0.645696
YBR079C	0.459	ordered	785	785	650	LVMVYDDYLKFKEHV	0.784983	0.4812	0.0126966	0.0406707	non_pY	0.79104	0.616637
YBR079C	0.643	ordered	827	827	692	EEVRKRRYEEAIARR	0.0800191	0.0998	0.00382059	0.0165502	non_pY	0.775451	0.504236
YBR080C	0.102	ordered	39	39	7	SNCPNNSYALANVAA	0.322368	0.173	0.00703047	0.0261485	non_pY	0.647997	0.441149
YBR080C	0.016	ordered	57	57	25	NDFPNNIYIIIDNLF	0.351761	0.0016	0.000971359	0.0057768	non_pY	0.845919	0.656953
YBR080C	0.184	ordered	113	113	75	KYSGKQSYLGSIDID	0.655879	0.1183	1.07056e-07	4.69714e-06	non_pY	0.758675	0.441962
YBR080C	0.004	ordered	147	147	109	AKQFVRCYESQIFSP	0.232067	0.2949	2.50352e-05	0.000346042	non_pY	0.729905	0.455318
YBR080C	0.306	ordered	157	157	119	QIFSPTQYLIMEFQG	0.0485993	-0.002	0.294792	0.373398	non_pY	0.724852	0.43531
YBR080C	0.063	ordered	531	531	489	VEGGMMLYSERVNSI	0.478778	0.3402	5.22116e-11	7.56281e-09	non_pY	0.775415	0.529618
YBR080C	0.137	ordered	545	545	503	ILKNGARYVRQVRES	0.125743	0.0445	0.560734	0.612268	non_pY	0.76136	0.50401
YBR080C	0.224	ordered	605	605	563	SESAKIAYIDNTFRD	0.391766	0.1724	0.00322473	0.0146112	non_pY	0.783974	0.547993
YBR080C	0.094	ordered	614	614	572	DNTFRDAYKSPLNIL	0.0526316	0.2114	0.114314	0.19594	non_pY	0.786893	0.519474
YBR080C	0.282	ordered	670	670	628	IMTTTSAYSVLQQMD	0.128289	0.1246	0.593145	0.641965	non_pY	0.726551	0.450267
YBR084W	0.384	ordered	159	159	122	DVDGFHRYNAGELAK	0.335616	0.0783	0.00508235	0.0205039	non_pY	0.736677	0.48634
YBR084W	0.196	ordered	172	172	135	AKKGGKPYFIPCTPY	0.0454487	0.0645	0.00397493	0.016978	non_pY	0.828893	0.54744
YBR084W	0.255	ordered	179	179	142	YFIPCTPYGCMKLLE	-0.0339585	-0.0805	0.0323239	0.0800639	non_pY	0.720112	0.437459
YBR084W	0.29	ordered	250	250	213	AACGIPQYVKSDWIK	0.119863	0.0646	0.200038	0.286807	non_pY	0.712647	0.464513
YBR084W	0.463	ordered	269	269	232	VIDVGINYVPDISKK	0.623288	0.2012	0.00350282	0.0156019	non_pY	0.787127	0.595414
YBR084W	0.243	ordered	296	296	259	SVKEKTSYITPVPGG	-0.105716	0.0618	0.0975477	0.175959	non_pY	0.807354	0.487503
YBR084W	0.298	ordered	376	376	338	HSHELELYGHYKAKI	0.00534503	-0.0804	0.663417	0.705377	non_pY	0.749433	0.560633
YBR084W	0.278	ordered	379	379	341	ELELYGHYKAKISPN	0.655966	0.4557	0.0330549	0.0814617	non_pY	0.71455	0.488539
YBR084W	0.02	ordered	399	399	361	ESRENGKYVLVAGIT	0.0704135	0.2364	0.0314728	0.0784335	non_pY	0.802499	0.572091
YBR084W	0.031	ordered	457	457	419	GGAAGGGYAQVIPMD	-0.00435284	-0.1338	0.144781	0.231291	non_pY	0.818064	0.54146
YBR084W	0.506	ordered	624	624	584	RMVIGADYDNKPVTV	0.0273973	0.1998	0.0782036	0.150323	non_pY	0.79324	0.573042
YBR084W	0.004	ordered	705	705	653	KNIHEPGYVVTEAGF	0.145788	0.1531	0.0299113	0.0756656	non_pY	0.755702	0.55496
YBR084W	0	ordered	764	764	712	GQSLPKEYTEENIDF	0.046729	0.9754	0.0807182	0.153664	non_pY	0.682983	0.430156
YBR084W	0.059	ordered	857	857	805	PKNFNFLYDVNSSIE	0	0	1	1	non_pY	0.789948	0.549163
YBR084W	0	ordered	875	875	823	TSIVQKMYGGAKIEV	-0.00342466	0	1	1	non_pY	0.678942	0.445639
YBR084W	0.114	ordered	893	893	841	AQKKIDTYKKQGFGN	0.23835	0.5642	0.000156297	0.00146126	non_pY	0.720102	0.477339
YBR084W	0.365	ordered	910	910	858	ICIAKTQYSLSHDPS	0.883562	0.9203	5.10049e-07	1.63929e-05	non_pY	0.700853	0.396657
YBR084W	0.016	ordered	940	940	888	RASIGAGYLYALAAE	0.59589	0.219	0.187997	0.274718	non_pY	0.693638	0.469279
YBR084W	0.122	ordered	942	942	890	SIGAGYLYALAAEIQ	0.544264	0.1647	0.0318402	0.0791439	non_pY	0.74509	0.527009
YBR084W	0.663	ordered	957	957	905	TIPGLSTYAGYMAVE	0.0445205	0.133	0.0574874	0.120849	non_pY	0.753361	0.536435
YBR084W	0.447	ordered	960	960	908	GLSTYAGYMAVEVDD	0.606164	0.3007	0.00113509	0.00652307	non_pY	0.735639	0.509364
YBR097W	0.255	ordered	29	29	7	DVLEEVHYVSQLNSS	0.393728	0.2674	0.192409	0.278779	non_pY	0.688018	0.443927
YBR097W	0.333	ordered	63	63	41	FIKPKDQYSLRPFLQ	0.0808281	0.0426	8.62746e-06	0.000152229	non_pY	0.765648	0.512662
YBR097W	0.071	ordered	88	88	66	QLPHVLNYSKLIETN	0.687667	0.2744	0.0368959	0.0880274	non_pY	0.71315	0.44796
YBR097W	0.008	ordered	99	99	77	IETNRAGYMIRQHLK	0.791164	0.6469	2.55467e-05	0.000351275	non_pY	0.740677	0.441821
YBR097W	0.278	ordered	110	110	88	QHLKNNLYDRLSLRP	-0.0265781	-0.1186	0.202582	0.289747	non_pY	0.788421	0.505474
YBR097W	0.514	ordered	118	118	96	DRLSLRPYLQDIELK	0.0442833	0.0115	0.519173	0.575022	non_pY	0.722651	0.399296
YBR097W	0.153	ordered	174	174	151	AAFIKPVYLPEDNPG	-0.329714	0.0316	0.919065	0.946915	non_pY	0.754504	0.493751
YBR097W	0.008	ordered	186	186	163	NPGEFLFYFDTSKRR	0.450146	0.5369	2.20708e-05	0.000313678	non_pY	0.779694	0.544801
YBR097W	0.051	ordered	196	196	173	TSKRRTCYLAPERFN	0.0161049	0.0914	0.417233	0.481027	non_pY	0.839443	0.494333
YBR097W	0.102	ordered	249	249	223	NLSQLFKYKSNSYDV	-0.0370918	-0.1578	0.389866	0.458049	non_pY	0.68603	0.357772
YBR097W	0.051	ordered	254	254	228	FKYKSNSYDVNREFL	0.417693	0.5412	5.76275e-06	0.000112843	non_pY	0.810719	0.546584
YBR097W	0.031	ordered	295	295	265	CDELLNKYRGIFFPD	0.15884	-0.1585	0.0461791	0.103256	non_pY	0.73048	0.458619
YBR097W	0.098	ordered	303	303	273	RGIFFPDYFYTFIYD	0.201078	0.1431	0.098237	0.17666	non_pY	0.765379	0.568504
YBR097W	0.184	ordered	305	305	275	IFFPDYFYTFIYDYF	0.0172798	0.1657	0.285658	0.365021	non_pY	0.787707	0.657712
YBR097W	0.067	ordered	309	309	279	DYFYTFIYDYFRNLV	0.127846	-0.0757	0.0160921	0.0484504	non_pY	0.776221	0.623401
YBR097W	0.043	ordered	311	311	281	FYTFIYDYFRNLVTM	-0.0857507	-0.3277	0.424173	0.48731	non_pY	0.762514	0.528887
YBR097W	0.004	ordered	428	428	296	CALLFISYLSHSIRS	0.0265781	0.0988	0.0781292	0.150262	non_pY	0.669237	0.296675
YBR097W	0.188	ordered	468	468	336	KIDRVVPYFVCCFED	-0.00980472	0.4608	0.196737	0.283418	non_pY	0.772928	0.535318
YBR097W	0.306	ordered	509	509	377	NENIFVDYLLPRLKR	0.00500365	-0.1731	0.313241	0.389972	non_pY	0.723899	0.479557
YBR097W	0.451	ordered	527	527	392	SNRQNTNYLRIVFAN	0.0930233	0.0132	0.00421487	0.0177421	non_pY	0.738737	0.508024
YBR097W	0.11	ordered	573	573	438	IMESSTKYSAKLIQS	-0.126266	-0.2309	0.000286777	0.00229378	non_pY	0.705286	0.400571
YBR097W	0.416	ordered	595	595	460	FLTDNDTYVKMALLQ	0.0564784	0.0797	0.0359469	0.0863281	non_pY	0.784539	0.573854
YBR097W	0.024	ordered	627	627	492	ILSHLITYLNDKDPA	0.971194	0.9652	0.0086785	0.0304638	non_pY	0.758291	0.487243
YBR097W	0.435	ordered	658	658	522	GTVTLEQYILPLLIQ	0.586358	0.1603	0.211351	0.298176	non_pY	0.714505	0.4317
YBR097W	0.075	ordered	695	695	559	TGLIRKKYYIDISKT	0.0365449	0.0914	0.00387585	0.0167142	non_pY	0.752666	0.461971
YBR097W	0.043	ordered	696	696	560	GLIRKKYYIDISKTT	0.0697674	0.1046	0.520885	0.576495	non_pY	0.828388	0.673979
YBR097W	0.529	ordered	735	735	599	KLSKAEVYCILYPII	-0.129426	-0.0702	0.418119	0.481874	non_pY	0.782812	0.578009
YBR097W	0.161	ordered	739	739	603	AEVYCILYPIIRPFF	0.488372	0.2731	0.0575497	0.120908	non_pY	0.747431	0.428503
YBR097W	0.035	ordered	770	770	634	QPVSRSVYNLLCSWS	-0.131108	-0.0129	0.817888	0.849543	non_pY	0.783988	0.459955
YBR097W	0	ordered	1095	1095	660	VSPGETPYLITGSDQ	0.0226278	-0.1336	8.63213e-05	0.000913675	non_pY	0.745399	0.459566
YBR097W	0.498	ordered	1119	1119	684	EIIVGEVYSSSLTYD	0.0537031	0.0577	0.0161868	0.0486119	non_pY	0.780604	0.490988
YBR097W	0.149	ordered	1125	1125	690	VYSSSLTYDCSSTVT	-0.299348	0.2559	0.564397	0.615632	non_pY	0.707237	0.415991
YBR097W	0.392	ordered	1160	1160	725	IVLKVNHYQQESEVK	0.0337695	0.0454	0.000952936	0.00567362	non_pY	0.713165	0.441575
YBR097W	0.251	ordered	1187	1187	746	KNFGKNEYAVRMRAF	0.483328	0.1105	0.374399	0.443822	non_pY	0.800789	0.607324
YBR101C	0.102	ordered	154	154	100	DVRTKAFYALSNLIR	0.325312	0.1023	0.0026836	0.0127541	non_pY	0.703536	0.437029
YBR112C	0.047	ordered	124	124	9	WATLGHCYLMLDDLQ	0.891304	0.8434	0.0263175	0.0687964	non_pY	0.795207	0.498451
YBR112C	0.176	ordered	134	134	19	LDDLQRAYNAYQQAL	0.978261	0.9671	0.0239839	0.0647119	non_pY	0.773049	0.530701
YBR112C	0.035	ordered	137	137	22	LQRAYNAYQQALYHL	0.0892857	0.0619	0.126553	0.210338	non_pY	0.724027	0.52719
YBR112C	0.718	ordered	142	142	26	NAYQQALYHLSNPNV	0.00698758	0.4822	0.0621435	0.127891	non_pY	0.679036	0.44495
YBR112C	0.161	ordered	160	160	44	WHGIGILYDRYGSLD	0.0714286	0.0684	0.258574	0.33969	non_pY	0.851893	0.546857
YBR112C	0.486	ordered	163	163	47	IGILYDRYGSLDYAE	0.357143	0.8019	0.0344772	0.0838459	non_pY	0.830412	0.596716
YBR112C	0.082	ordered	190	190	74	FEKANEIYFRLGIIY	0.978261	0.9772	0.00167094	0.00878594	non_pY	0.788413	0.576635
YBR112C	0.067	ordered	197	197	81	YFRLGIIYKHQGKWS	0.982143	0.9663	0.000227966	0.0019185	non_pY	0.74775	0.492932
YBR112C	0.298	ordered	212	212	96	QALECFRYILPQPPA	0.956522	0.9295	0.00124263	0.00699285	non_pY	0.732052	0.384959
YBR112C	0	ordered	247	247	131	WQGAKEAYEHVLAQN	0	0	1	1	non_pY	0.749097	0.534205
YBR112C	0.035	ordered	268	268	152	LQQLGCLYGMSNVQF	0.301242	0.4189	0.236565	0.321341	non_pY	0.731067	0.483558
YBR112C	0.333	ordered	276	276	160	GMSNVQFYDPQKALD	0.246894	0.2397	0.124715	0.208265	non_pY	0.740956	0.510161
YBR112C	0.153	ordered	284	284	168	DPQKALDYLLKSLEA	0.407609	0.333	0.0311353	0.0778493	non_pY	0.674804	0.409093
YBR112C	0	ordered	300	300	184	PSDATTWYHLGRVHM	-0.0217391	0	1	1	non_pY	0.702768	0.455774
YBR112C	0.255	ordered	312	312	196	VHMIRTDYTAAYDAF	0.869565	0.6142	0.0145029	0.0448271	non_pY	0.778584	0.540815
YBR112C	0.306	ordered	316	316	200	RTDYTAAYDAFQQAV	0.978261	0.9452	0.000492555	0.00347682	non_pY	0.789492	0.591485
YBR112C	0.145	ordered	340	340	224	WCSIGVLYYQISQYR	-0.0217391	-0.0628	0.232413	0.317388	non_pY	0.727	0.505749
YBR112C	0.102	ordered	341	341	225	CSIGVLYYQISQYRD	0.978261	0.9721	0.0012659	0.00708609	non_pY	0.731917	0.499828
YBR112C	0.298	ordered	346	346	230	LYYQISQYRDALDAY	0.938665	0.9048	0.0243431	0.0651161	non_pY	0.750231	0.481227
YBR112C	0	ordered	353	353	237	YRDALDAYTRAIRLN	0	0	1	1	non_pY	0.723333	0.525069
YBR112C	0.537	ordered	362	362	246	RAIRLNPYISEVWYD	0.76087	0.6938	0.231564	0.316719	non_pY	0.719535	0.466811
YBR112C	0.102	ordered	368	368	252	PYISEVWYDLGTLYE	0.956522	0.8986	0.224154	0.309871	non_pY	0.76412	0.511675
YBR112C	0.208	ordered	374	374	258	WYDLGTLYETCNNQL	0	0	1	1	non_pY	0.801206	0.584701
YBR112C	0	ordered	388	388	271	LSDALDAYKQAARLD	0.0178571	0.0495	0.247354	0.330118	non_pY	0.776886	0.554609
YBR112C	0.776	disordered	484	484	352	INSSATMYSNGASPQ	-0.117236	-0.1059	0.0430839	0.0982677	non_pY	0.765538	0.396387
YBR160W	0.071	ordered	85	85	71	HSDAHKLYLVFEFLD	0.194451	0.6367	0.0691703	0.138106	non_pY	0.735483	0.536633
YBR160W	0.251	ordered	98	98	84	LDLDLKRYMEGIPKD	0.209759	0.4232	0.0400446	0.0932258	non_pY	0.714759	0.481895
YBR160W	0.196	ordered	126	126	112	QLCKGIAYCHSHRIL	0.624347	-0.056	0.489805	0.547658	non_pY	0.728009	0.442371
YBR160W	0.027	ordered	177	177	163	HEIVTLWYRAPEVLL	0.00819871	0.0092	0.245282	0.328181	non_pY	0.684595	0.389622
YBR160W	0.286	ordered	189	189	175	VLLGGKQYSTGVDTW	0.0118483	0	1	1	non_pY	0.771663	0.506469
YBR160W	0.698	ordered	241	241	227	AIWPDIVYLPDFKPS	0.129017	0.0005	0.0537355	0.115147	non_pY	0.771828	0.573622
YBR160W	0.02	ordered	278	278	264	LLDKLLAYDPINRIS	0.177863	0.9102	0.00493177	0.0200494	non_pY	0.798884	0.564108
YBR160W	0.02	ordered	294	294	280	RRAAIHPYFQES___	0.120421	0.104	0.00708809	0.026289	non_pY	0.701031	0.417794
YBR169C	0.153	ordered	48	48	44	GFGPRNRYLGESGKT	0.531353	0.0922	0.00362256	0.0159338	non_pY	0.74753	0.463321
YBR169C	0.031	ordered	149	149	143	CLAVPVWYSEEQRYN	0.196788	0.015	0.392629	0.46062	non_pY	0.732916	0.470608
YBR169C	0.031	ordered	182	182	176	VTAAAVSYGVFKNDL	-0.167496	0.029	1.76645e-07	7.21175e-06	non_pY	0.745864	0.517215
YBR169C	0	ordered	209	209	200	VDIGHSTYTCSIMAF	0.443729	0.3128	0.0017614	0.0091076	non_pY	0.732523	0.412653
YBR169C	0.224	ordered	228	228	219	MKVLGTAYDKHFGGR	0.522336	0.1316	0.000833375	0.00516536	non_pY	0.763924	0.514258
YBR169C	0.204	ordered	253	253	244	ADQFKDKYKIDIRKN	0.0589796	0.1809	0.277008	0.357118	non_pY	0.724726	0.550492
YBR169C	0.137	ordered	264	264	255	IRKNPKAYNRILIAA	0.0368089	-0.0658	0.0426149	0.0973694	non_pY	0.698051	0.478531
YBR169C	0.482	ordered	319	319	310	PLLKRVTYPITNALA	0.00170543	0.0012	0.0085685	0.030181	non_pY	0.740585	0.368488
YBR169C	0.129	ordered	577	577	436	RKNALEEYIYTLRAK	-0.117075	0.0184	0.000316755	0.00246458	non_pY	0.784176	0.589261
YBR169C	0.031	ordered	589	589	448	RAKLDDEYSDFASDA	0.542738	0.3901	0.00734581	0.026905	non_pY	0.855873	0.644699
YBR169C	0.541	ordered	613	613	472	ATTENWLYGDGDDST	0.288124	0.2736	0.43474	0.496967	non_pY	0.8381	0.682818
YBR169C	0.02	ordered	624	624	483	DDSTKAKYIAKYEEL	0.206894	0.2019	0.483144	0.541297	non_pY	0.758765	0.510067
YBR170C	0.071	ordered	78	78	19	GDMLILNYSDKPANE	0.732216	0.0809	8.57723e-06	0.000151949	non_pY	0.714918	0.476165
YBR170C	0.424	ordered	147	147	57	GDRGMCEYCSPLPPW	0.867422	0.6261	0.0100772	0.0342735	non_pY	0.754188	0.502511
YBR170C	0.271	ordered	158	158	68	LPPWDKEYHEKNKIK	0.0367258	0.823	0.217362	0.303618	non_pY	0.719487	0.553772
YBR170C	0.165	ordered	172	172	82	KHISFHSYLKKLNEN	-0.113163	-0.0398	0.0663649	0.134023	non_pY	0.64574	0.36091
YBR170C	0.208	ordered	189	189	94	KKENGSSYISPLSEP	0.426091	0.0145	0.000684757	0.00447654	non_pY	0.800827	0.458739
YBR170C	0.584	ordered	254	254	157	EFIQAWRYTGMQRFG	0.0162338	0.0191	0.0785977	0.150834	non_pY	0.795824	0.455587
YBR170C	0.051	ordered	262	262	165	TGMQRFGYMYGSYSK	-0.167559	-0.0527	0.016281	0.0487554	non_pY	0.751605	0.494669
YBR170C	0	ordered	264	264	167	MQRFGYMYGSYSKYD	-0.153201	0.0016	0.786962	0.820483	non_pY	0.716691	0.536404
YBR170C	0.169	ordered	267	267	170	FGYMYGSYSKYDNTP	-0.000228415	-0.113	0.72695	0.765614	non_pY	0.736005	0.581899
YBR170C	0.055	ordered	285	285	188	KAVVEAIYEPPQHDE	-0.225184	0.1779	0.0611925	0.126352	non_pY	0.769954	0.522533
YBR170C	0.043	ordered	399	399	296	GEIDISSYQVSTEAE	0.00982184	0.3689	0.488251	0.546151	non_pY	0.76182	0.467827
YBR170C	0.373	ordered	424	424	321	STFPSMAYINDTTDE	-0.790266	-0.6665	0.0071968	0.0265523	non_pY	0.779659	0.528103
YBR170C	0.161	ordered	433	433	330	NDTTDERYVPEIFYM	0.0573647	0.3536	0.000598293	0.0040244	non_pY	0.733788	0.51471
YBR170C	0.11	ordered	439	439	336	RYVPEIFYMKSNEYG	-0.0789173	0.0325	0.395531	0.462802	non_pY	0.698381	0.483791
YBR170C	0.137	ordered	461	461	357	KPAFPVDYLLVTLTH	0.0107518	0.3926	0.606358	0.653981	non_pY	0.749058	0.497281
YBR170C	0.063	ordered	507	507	396	DYQELKKYLFNVASS	-0.789108	-0.7425	1.51131e-05	0.000233293	non_pY	0.727556	0.488275
YBR170C	0.075	ordered	532	532	411	SNFHLLLYINSLQIL	-0.110341	-0.1292	0.0924859	0.169532	non_pY	0.697714	0.404105
YBR177C	0.106	ordered	220	220	54	TRNLFTAYHTMDIRE	0.00679451	0.0138	0.11509	0.196919	non_pY	0.711365	0.457775
YBR177C	0	ordered	242	242	76	RHPDRKLYAVGCSFG	0.197289	0.0838	0.158464	0.246884	non_pY	0.771	0.509407
YBR177C	0.004	ordered	256	256	90	GATMLANYLGEEGDK	0.155767	-0.0272	0.0032229	0.0146112	non_pY	0.728598	0.508156
YBR177C	0.008	ordered	357	357	149	TREFDEVYTAPALGF	-0.240508	0.0595	7.70822e-05	0.000831701	non_pY	0.819519	0.583763
YBR177C	0.016	ordered	370	370	162	GFPNAMEYYKAASSI	0.12002	0.1956	0.0917432	0.168712	non_pY	0.743575	0.506519
YBR177C	0.035	ordered	371	371	163	FPNAMEYYKAASSIN	0.0128396	0.5635	0.0630626	0.129187	non_pY	0.77111	0.524952
YBR177C	0.031	ordered	415	415	207	EKNPRILYCRTDLGG	-0.0967708	0.0689	0.0845406	0.158808	non_pY	0.722317	0.490821
YBR177C	0	ordered	426	426	218	DLGGHLAYLDKDNNS	0.0519259	-0.0036	0.000596626	0.0040183	non_pY	0.747443	0.543899
YBR181C	0.11	ordered	7	7	5	_MKLNISYPVNGSQK	0.152193	0.3688	0.00117289	0.00668219	non_pY	0.746611	0.397455
YBR181C	0.008	ordered	48	48	46	VGDEFKGYVFKISGG	0.0297812	-0.3174	0.143658	0.230088	non_pY	0.785076	0.556175
YBR181C	0.302	ordered	169	169	167	VTKGEKTYTKAPKIQ	0.891473	0.4485	0.00090721	0.00545978	non_pY	0.720687	0.543695
YBR187W	0.529	ordered	104	104	66	VAFLSERYTAFFAGI	-0.622709	-0.2797	0.0254027	0.067018	non_pY	0.723658	0.467874
YBR187W	0.549	ordered	118	118	80	ILFLVFGYKLTMEGL	0.0822785	0.1091	1.01452e-09	9.84177e-08	non_pY	0.727645	0.437067
YBR187W	0.2	ordered	222	222	149	AMATDSDYWYVIAGA	0.613924	0.2065	0.024324	0.0650998	non_pY	0.86904	0.636794
YBR187W	0.408	ordered	224	224	151	ATDSDYWYVIAGAVI	0.0791139	0.1035	0.00678213	0.0254728	non_pY	0.830332	0.662347
YBR187W	0.004	ordered	271	271	198	FFIFALMYIYQAFTT	0.924051	0.7152	0.00698099	0.026006	non_pY	0.718512	0.462843
YBR189W	0.282	disordered	12	12	4	PRTYSKTYSTPKRPY	-0.0464768	-0.3412	0.00740436	0.0270632	non_pY	0.758956	0.48108
YBR189W	0.153	ordered	43	43	35	LKNKREIYRISFQLS	0.296552	0.9978	0.00395105	0.01692	non_pY	0.773437	0.474249
YBR191W	0.498	disordered	7	7	4	_MGKSHGYRSRTRYM	0.0832703	0.0903	0.00241021	0.0116853	non_pY	0.733644	0.388945
YBR191W	0.694	ordered	13	13	10	GYRSRTRYMFQRDFR	-0.129056	-0.2599	0.0436198	0.0991478	non_pY	0.794183	0.457329
YBR191W	0.337	ordered	30	30	27	GAVHLSTYLKVYKVG	0.0496768	0.2382	2.63721e-05	0.000359354	non_pY	0.728134	0.481962
YBR191W	0.063	ordered	34	34	31	LSTYLKVYKVGDIVD	0.0169156	0.3366	0.0532313	0.114427	non_pY	0.687441	0.499337
YBR191W	0.094	ordered	57	57	54	KGMPHKFYQGKTGVV	0.0435915	0.2885	0.00105449	0.00614673	non_pY	0.721382	0.503975
YBR191W	0.655	ordered	84	84	81	NKMVGNRYLEKRLNL	0.878489	0.3261	0.000884871	0.00538666	non_pY	0.727169	0.465539
YBR196C	0.063	ordered	64	64	49	GSKILFDYSKNLVND	-0.545974	-0.1977	0.376153	0.445302	non_pY	0.698339	0.445188
YBR196C	0.216	ordered	153	153	138	RSGEWKGYTGKKITD	0.18516	0.4416	3.88114e-05	0.000485342	non_pY	0.682263	0.433083
YBR196C	0.18	ordered	183	183	168	VTEALKHYAGVLDVH	0.0738138	-0.6584	0.000378638	0.00282748	non_pY	0.748424	0.516266
YBR196C	0.016	ordered	283	283	266	ESWVGGRYSVWSAIG	0.0983327	0.1524	0.758503	0.794179	non_pY	0.75668	0.474545
YBR196C	0.082	ordered	296	296	279	IGLSVALYIGYDNFE	0.556544	0.2609	1.38516e-05	0.000218281	non_pY	0.797439	0.584671
YBR196C	0.051	ordered	299	299	282	SVALYIGYDNFEAFL	0.446449	0.247	0.00337617	0.0151655	non_pY	0.81142	0.605486
YBR196C	0.02	ordered	336	336	319	GGLLSVWYNNFFGAQ	0.0246475	0.3827	0.0819199	0.155399	non_pY	0.787998	0.488833
YBR196C	0.196	ordered	353	353	336	LVAPFDQYLHRFPAY	0.0181933	0.164	0.282781	0.362352	non_pY	0.769584	0.511415
YBR196C	0.09	ordered	382	382	365	RGNVFTDYSTGSILF	0.12878	-0.3002	0.00377647	0.0164061	non_pY	0.752022	0.467824
YBR196C	0.031	ordered	494	494	477	TLGALIAYYEHVTFT	0.560403	0.0698	0.0705752	0.13995	non_pY	0.741884	0.521629
YBR196C	0.047	ordered	495	495	478	LGALIAYYEHVTFTE	0.0246475	-0.6532	0.249914	0.332192	non_pY	0.773408	0.550674
YBR198C	0.02	ordered	152	152	3	GLNAPENYIRAYSML	-0.191737	-0.2715	0.368849	0.439193	non_pY	0.774474	0.584144
YBR198C	0.008	ordered	156	156	7	PENYIRAYSMLKNWV	-0.259755	-0.2812	0.0649547	0.131965	non_pY	0.774475	0.53891
YBR198C	0.255	ordered	170	170	21	VDSSLEIYKPELSYI	0.54866	-0.189	0.134162	0.219263	non_pY	0.691015	0.426289
YBR198C	0.263	ordered	176	176	27	IYKPELSYIMYPIFI	0.02275	0.0398	0.000284064	0.00228498	non_pY	0.715823	0.466839
YBR198C	0.027	ordered	179	179	30	PELSYIMYPIFIYLF	-0.647119	-0.1653	0.0725164	0.142526	non_pY	0.725373	0.389194
YBR198C	0.012	ordered	184	184	35	IMYPIFIYLFLNLVA	0.208862	0.1745	0.288842	0.367983	non_pY	0.720574	0.510799
YBR198C	0.216	ordered	196	196	47	LVAKNPVYARRFFDR	0.0163191	0.1176	0.0129651	0.0413055	non_pY	0.818842	0.539146
YBR198C	0.106	ordered	242	242	93	SAFQSHKYRITMSKT	0.566511	0.7295	0.0245247	0.0653539	non_pY	0.658227	0.337837
YBR198C	0.62	ordered	256	256	107	TTLNLLLYFLNENES	0.125563	-0.0808	0.0128939	0.0411442	non_pY	0.701105	0.417653
YBR198C	0.267	ordered	460	460	147	ALPSVCMYTFQNTNK	-0.364634	-0.1969	0.00962136	0.0330098	non_pY	0.679098	0.369622
YBR198C	0.224	ordered	489	489	176	AAGFQDSYIKIWSLD	0.749277	0.112	0.0132192	0.0419507	non_pY	0.77647	0.541016
YBR198C	0.231	ordered	529	529	216	VGHSGTVYSTSFSPD	0.0883287	0.0371	0.738831	0.775886	non_pY	0.775967	0.429149
YBR198C	0.325	ordered	539	539	226	SFSPDNKYLLSGSED	0.126793	-0.0476	0.0220204	0.060668	non_pY	0.704436	0.424151
YBR198C	0.012	ordered	563	563	250	THTALVSYKGHNHPV	-0.0145551	0.1299	0.323762	0.399797	non_pY	0.666288	0.343032
YBR198C	0.078	ordered	581	581	268	SFSPLGHYFATASHD	0.0497536	0.1823	0.121161	0.203876	non_pY	0.707531	0.439527
YBR198C	0.71	ordered	600	600	287	LWSCDHIYPLRIFAG	-0.0824522	0.0562	0.000362554	0.00273441	non_pY	0.79204	0.430975
YBR198C	0.051	ordered	623	623	310	SFHPNGCYVFTGSSD	-0.000161276	0.0011	0.271008	0.351397	non_pY	0.777468	0.532988
YBR198C	0.035	ordered	702	702	388	NAIYSLSYSKEGNVL	0.0228306	-0.0167	0.0721542	0.142143	non_pY	0.672966	0.406094
YBR202W	0.012	ordered	63	63	2	LLEKGPKYMAMLQKV	0.135936	-0.0145	0.356645	0.428347	non_pY	0.746545	0.484425
YBR202W	0.024	ordered	88	88	27	DLDDILQYQNEKFLQ	0.198824	0.0603	0.07288	0.143001	non_pY	0.774106	0.548946
YBR202W	0.757	ordered	134	134	61	LPTKEIDYKDDVLDV	0.213091	-0.0636	1.463e-07	6.11453e-06	non_pY	0.793292	0.58568
YBR202W	0.035	ordered	200	200	87	PPNLTRRYFLYFKPL	0.787822	0.5718	0.0080146	0.0287276	non_pY	0.778318	0.498927
YBR202W	0.035	ordered	203	203	90	LTRRYFLYFKPLSQN	-0.224847	0.1868	0.251205	0.333133	non_pY	0.722569	0.464264
YBR202W	0.016	ordered	260	260	132	PAVEVIAYTCDQCGY	-0.0156366	-0.1738	0.472492	0.531646	non_pY	0.700376	0.419582
YBR202W	0.149	ordered	267	267	139	YTCDQCGYEVFQEVN	0.148148	0.2542	0.0753164	0.146208	non_pY	0.765828	0.54481
YBR202W	0.325	ordered	360	360	232	GIFLPAPYTGFKALK	0.959596	0.7627	0.00760351	0.0275747	non_pY	0.70125	0.44053
YBR202W	0.18	ordered	375	375	247	AGLLTETYLEAQFVR	0.340638	0.7065	6.1753e-05	0.00070076	non_pY	0.71168	0.431977
YBR202W	0.173	ordered	411	411	283	LITSGDVYNRLAKSI	0.015979	0.3853	0.445222	0.506485	non_pY	0.786764	0.595172
YBR202W	0.404	ordered	423	423	295	KSIAPEIYGNLDVKK	-0.172231	-0.097	0.239155	0.323494	non_pY	0.810365	0.621496
YBR202W	0.341	ordered	482	482	354	KISPRGVYTTGKGSS	0.0169492	0.675	0.123303	0.206658	non_pY	0.779819	0.478552
YBR202W	0.094	ordered	574	574	446	ANPLYGRYNPRLSPL	0.0204303	0.9709	0.101182	0.180635	non_pY	0.718155	0.435293
YBR202W	0.235	ordered	618	618	490	KLAEHVTYVHMHNKQ	-0.224676	-0.0781	0.294334	0.372952	non_pY	0.745473	0.493541
YBR202W	0.008	ordered	641	641	513	EPSKMREYIAYAKTK	-0.121954	0.2371	0.0307051	0.0770469	non_pY	0.790404	0.575604
YBR202W	0.157	ordered	644	644	516	KMREYIAYAKTKRPV	0.0156366	0.0449	0.168055	0.255943	non_pY	0.769898	0.54912
YBR202W	0.247	ordered	659	659	531	MSEAVNDYVVQAYIR	0.09673	0.0968	0.149177	0.236633	non_pY	0.770984	0.616156
YBR202W	0.09	ordered	664	664	536	NDYVVQAYIRLRQDS	0.0102151	-0.0165	0.400271	0.46685	non_pY	0.779611	0.559925
YBR202W	0.353	ordered	728	728	596	RVSKESLYQETNKSK	0.342008	0.075	3.90601e-06	8.39475e-05	non_pY	0.773377	0.539371
YBR202W	0.212	ordered	762	762	629	TGKNTLSYENIVKTV	-0.0376077	-0.1688	0.0123345	0.0397758	non_pY	0.764112	0.542914
YBR202W	0.145	ordered	786	786	653	LSNCIQEYSYLNVWH	-0.0579809	-0.1227	0.454575	0.515361	non_pY	0.746301	0.563574
YBR202W	0.741	ordered	788	788	655	NCIQEYSYLNVWHLI	0.0538721	0.0184	0.000185743	0.00165185	non_pY	0.723142	0.49058
YBR218C	0.227	ordered	67	67	46	RLKADEAYVIGEEGQ	0.00141516	-0.2697	0.464239	0.524339	non_pY	0.812924	0.618032
YBR218C	0.298	ordered	75	75	51	VIGEEGQYTPVGAYL	0.547445	0.3885	0.00711213	0.0263503	non_pY	0.791257	0.539322
YBR218C	0	ordered	81	81	57	QYTPVGAYLAMDEII	0.00290481	0	1	1	non_pY	0.749478	0.526946
YBR218C	0.11	ordered	103	103	79	VDFIHPGYGFLSENS	0.0116565	0	1	1	non_pY	0.79265	0.515308
YBR218C	0.318	ordered	172	172	148	ALDFVNEYGYPVIIK	0.252607	0.3937	0.0176659	0.0516163	non_pY	0.800191	0.644077
YBR218C	0.29	ordered	174	174	150	DFVNEYGYPVIIKAA	0.115373	-0.0805	0.0651896	0.132281	non_pY	0.781377	0.545833
YBR218C	0.012	ordered	289	289	265	KLAKVCGYRNAGTAE	0.00435722	-0.0932	0.263217	0.343697	non_pY	0.759247	0.460761
YBR218C	0.047	ordered	306	306	282	VDNQNRHYFIEINPR	0.0640921	0.1502	8.76986e-06	0.000153785	non_pY	0.739534	0.497024
YBR218C	0.173	ordered	382	382	358	DTGRLEVYRSAGGNG	0.979592	0.9503	0.00171082	0.00892903	non_pY	0.761371	0.477323
YBR218C	0.263	ordered	398	398	374	RLDGGNAYAGATISP	-0.0143751	-0.2281	0.0428943	0.0979621	non_pY	0.821256	0.585779
YBR218C	0.078	ordered	407	407	383	GATISPHYDSMLVKC	0.000707582	-0.0072	0.287426	0.366748	non_pY	0.703095	0.436322
YBR218C	0.047	ordered	421	421	397	CSCSGSTYEIVRRKM	0.886154	0.6214	0.0157585	0.0476813	non_pY	0.805031	0.551503
YBR218C	0.008	ordered	461	461	437	PVFIEGTYWTTFIDD	0.0635334	0.1182	0.0284869	0.072832	non_pY	0.70964	0.451621
YBR218C	0.012	ordered	488	488	464	RAQKLLHYLADLAVN	0.0247654	-0.1401	0.180122	0.266864	non_pY	0.649521	0.409959
YBR218C	0.467	ordered	646	646	619	RGANGVAYSSLPDNA	0.0255102	0.0285	0.168297	0.256166	non_pY	0.794686	0.532645
YBR218C	0.004	ordered	701	701	674	VVEATVCYSGDMLQP	-0.0722851	-0.0686	0.00104734	0.00612193	non_pY	0.712423	0.463108
YBR218C	0.008	ordered	712	712	685	MLQPGKKYNLDYYLE	0.00726203	-0.0122	0.241236	0.325085	non_pY	0.73086	0.539837
YBR218C	0.016	ordered	716	716	689	GKKYNLDYYLEVVEK	0.0204082	0.0999	0.227465	0.312853	non_pY	0.728897	0.560884
YBR218C	0.008	ordered	717	717	690	KKYNLDYYLEVVEKI	0.0306122	0.5697	0.0919113	0.168865	non_pY	0.821491	0.642108
YBR218C	0.157	ordered	757	757	730	IGSLRTRYPDLPIHV	0.630195	0.1719	0.344121	0.417669	non_pY	0.762057	0.368831
YBR218C	0.004	ordered	830	830	803	HVRELDAYWAEMRLL	0.0881871	0.4982	0.000835301	0.00517124	non_pY	0.821361	0.55424
YBR218C	0	ordered	838	838	811	WAEMRLLYSCFEADL	0.00655445	0	1	1	non_pY	0.740825	0.494842
YBR218C	0.271	ordered	853	853	826	KGPDPEVYQHEIPGG	-0.233614	0.0909	0.770527	0.805015	non_pY	0.788009	0.530877
YBR218C	0	ordered	885	885	858	WAETKRAYREANYLL	0.0102041	0	1	1	non_pY	0.729765	0.479982
YBR218C	0.376	ordered	947	947	920	EGLIGQPYGGFPEPL	0.376359	0.3157	0.000443903	0.00321495	non_pY	0.812297	0.490746
YBR218C	0.173	ordered	1001	1001	972	DECDVASYNMYPRVY	0.721287	0.3115	0.316639	0.39309	non_pY	0.72757	0.51502
YBR218C	0.059	ordered	1004	1004	975	DVASYNMYPRVYEDF	0.0298302	-0.0642	0.855081	0.885479	non_pY	0.757804	0.46166
YBR218C	0.271	ordered	1069	1069	1039	KTGQREVYFELNGEL	0.20438	0.3295	0.00202922	0.0102044	non_pY	0.861962	0.605281
YBR220C	0.553	ordered	19	19	6	KHDLPQFYLLIMLYL	0.0192732	0.0283	2.45962e-05	0.000341313	non_pY	0.711694	0.508038
YBR220C	0.008	ordered	25	25	12	FYLLIMLYLAQGIPV	-0.00275963	-1	0.0216768	0.0599086	non_pY	0.633121	0.345546
YBR220C	0.494	ordered	63	63	46	GIFSMATYPYSLKII	0.920655	0.7749	0.235063	0.319974	non_pY	0.729488	0.414684
YBR220C	0.125	ordered	65	65	48	FSMATYPYSLKIIWS	0.902751	0.9371	0.000193495	0.00169935	non_pY	0.646019	0.398435
YBR220C	0.184	ordered	79	79	62	SPIVDSLYNKRIGRR	-0.519251	-0.2199	0.127687	0.211823	non_pY	0.76413	0.539199
YBR220C	0.008	ordered	170	170	126	LSKESLSYASTAQTI	0.199311	0.5414	5.74514e-09	4.10467e-07	non_pY	0.735662	0.415434
YBR220C	0.259	ordered	183	183	139	TIGLNIGYFMSFTIF	-0.263246	-0.0847	1.73688e-06	4.23106e-05	non_pY	0.767167	0.489531
YBR220C	0.537	ordered	202	202	158	SSDFANKYFRNIPLD	-0.434718	-0.2242	0.73596	0.773409	non_pY	0.817761	0.554481
YBR220C	0.09	ordered	218	218	174	GFISLGGYMKFSGML	0.872682	0.8923	0.00547681	0.0217305	non_pY	0.79879	0.500125
YBR220C	0	ordered	226	226	182	MKFSGMLYIVITIYI	0.607692	0.1524	0.0452615	0.101785	non_pY	0.745474	0.515502
YBR220C	0.439	ordered	232	232	188	LYIVITIYIIFCTKE	0.128289	0.048	1.00366e-06	2.85288e-05	non_pY	0.811339	0.534142
YBR220C	0.055	ordered	282	282	199	QNTSSIKYIYRCFIK	0.0228276	-0.1327	0.0594834	0.12379	non_pY	0.805354	0.503433
YBR220C	0.314	ordered	284	284	201	TSSIKYIYRCFIKVL	0.0138202	0.1562	0.286753	0.366199	non_pY	0.738029	0.498981
YBR220C	0.341	ordered	347	347	264	PFEIIFGYYVVKWSS	0.796053	0.6228	3.33133e-09	2.59011e-07	non_pY	0.811251	0.534965
YBR220C	0.525	ordered	348	348	265	FEIIFGYYVVKWSSD	0.660323	0.676	1.24157e-10	1.66182e-08	non_pY	0.831593	0.547772
YBR220C	0.059	ordered	420	420	281	DGEISTGYFCLVIFQ	-0.108597	-0.2646	0.0330731	0.0814617	non_pY	0.795191	0.474211
YBR220C	0.008	ordered	458	458	319	DPVLGGTYMTLLNTL	0.0269119	0.0714	0.229016	0.314332	non_pY	0.7209	0.481619
YBR220C	0.663	ordered	483	483	344	IIMSMINYFTVYQCT	0.057621	0.0068	1.08635e-06	2.98365e-05	non_pY	0.778701	0.568777
YBR220C	0.11	ordered	487	487	348	MINYFTVYQCTIPGT	0.0492759	0.043	0.000657492	0.00433707	non_pY	0.800656	0.529146
YBR220C	0.451	ordered	498	498	359	IPGTNKVYVTHGGSM	-0.0277066	-0.0785	0.000505815	0.00354674	non_pY	0.755991	0.563783
YBR220C	0	ordered	523	523	382	VTILRDGYYITNLIC	0.0654142	0.1015	0.188189	0.274828	non_pY	0.80401	0.555378
YBR220C	0.282	ordered	524	524	383	TILRDGYYITNLICI	0.0054751	0.0551	0.198066	0.284752	non_pY	0.778422	0.546206
YBR220C	0	ordered	538	538	397	IVVGLFLYFGYLKRK	-0.0618598	-0.23	0.000245623	0.00202276	non_pY	0.754619	0.531337
YBR220C	0.271	ordered	541	541	400	GLFLYFGYLKRKILH	0.423282	0.1008	0.000687329	0.00448631	non_pY	0.756509	0.439575
YBR221C	0.525	ordered	69	69	32	IGEEVAQYNGAYKVS	0.0313309	-0.021	0.0669358	0.134722	non_pY	0.754667	0.585855
YBR221C	0.239	ordered	73	73	36	VAQYNGAYKVSKGLL	0.0053349	-0.786	0.184708	0.271548	non_pY	0.784424	0.547861
YBR221C	0.451	ordered	96	96	59	VDTPITEYGFTGLAV	0.0410448	0.0357	0.368587	0.439049	non_pY	0.752933	0.491633
YBR221C	0.078	ordered	184	184	147	GLKVLVPYSAEDARG	-0.126588	0.4939	0.0472954	0.104887	non_pY	0.711983	0.48117
YBR221C	0.008	ordered	212	212	175	FLENELLYGESFEIS	0.0123967	0.0902	0.243714	0.326952	non_pY	0.742013	0.543646
YBR221C	0.129	ordered	231	231	194	SPEFTLPYKAKIERE	0.0522388	0.0073	0.135106	0.219989	non_pY	0.693722	0.427961
YBR221C	0.012	ordered	247	247	211	TDISIVTYTRNVQFS	0.00851116	-0.0112	0.0035082	0.0156127	non_pY	0.773735	0.424666
YBR221C	0.365	ordered	265	265	228	AEILQKKYGVSAEVI	0.559301	0.5217	0.000614209	0.00410016	non_pY	0.744582	0.491581
YBR221C	0.424	ordered	323	323	286	MESEAFDYLDAPIQR	0.313556	0.3228	0.0292212	0.0742931	non_pY	0.756058	0.537412
YBR234C	0.055	ordered	45	45	26	CETDCLVYRVSNNTP	0.0192516	0.0832	0.232233	0.317306	non_pY	0.687337	0.416833
YBR234C	0.133	ordered	87	87	67	CSQDRNAYVWEPLSD	-0.290416	0.0815	0.0924681	0.169532	non_pY	0.784645	0.562384
YBR234C	0.114	ordered	97	97	76	EPLSDGTYKPTLVLL	0.340206	0.7248	0.00078146	0.00493288	non_pY	0.711235	0.44291
YBR234C	0.482	ordered	120	120	99	VTWAPNGYKFAVGSS	0.0618557	0.0408	0.00034446	0.00262983	non_pY	0.768962	0.514865
YBR234C	0.157	ordered	135	135	114	ARIIAVCYYEHENNW	-0.260969	-0.1442	0.0385987	0.0907791	non_pY	0.814084	0.543527
YBR234C	0.224	ordered	136	136	115	RIIAVCYYEHENNWW	0.117247	0.2679	0.166472	0.254522	non_pY	0.767133	0.549987
YBR234C	0.612	ordered	212	212	188	GCLIREWYQGSYIHD	0.050132	-0.0117	0.000701554	0.00456279	non_pY	0.707982	0.460248
YBR234C	0.486	ordered	216	216	192	REWYQGSYIHDVEWR	0.0391487	0.012	0.222245	0.307997	non_pY	0.756935	0.519816
YBR234C	0.004	ordered	231	231	207	SQMERIAYVAHDGTL	0.0913691	0.0245	9.32232e-06	0.000160023	non_pY	0.764278	0.566702
YBR234C	0.29	ordered	243	243	219	GTLNVVDYQSPVQSV	0.0343643	0.3129	0.00105611	0.00615279	non_pY	0.763737	0.5163
YBR234C	0.016	ordered	258	258	234	NAPEGLPYRSLVWIN	0.144871	-0.0187	0.106113	0.186633	non_pY	0.598111	0.369253
YBR234C	0.376	ordered	274	274	250	HEIVCGGYSCHPVLF	0.350183	0.1323	0.427013	0.490041	non_pY	0.686994	0.434434
YBR236C	0.227	ordered	126	126	7	DQIVREHYNERTIIA	-0.00640709	0	1	1	non_pY	0.741532	0.492383
YBR236C	0.184	ordered	155	155	35	NFNNAIKYMLIDKYT	0.126623	0.2595	0.000218292	0.00185719	non_pY	0.769946	0.573788
YBR236C	0.067	ordered	161	161	41	KYMLIDKYTKPGDVV	-0.0405536	-0.0171	0.0134859	0.0425037	non_pY	0.742396	0.501336
YBR236C	0	ordered	182	182	62	KGGDLRKYGAAGISQ	0.089798	0.0442	0.0665091	0.134217	non_pY	0.758924	0.507153
YBR236C	0.275	ordered	207	207	87	IQEAHKRYRSMRNLD	-0.17267	-0.4393	0.0148708	0.0456441	non_pY	0.709438	0.41631
YBR236C	0.059	ordered	215	215	95	RSMRNLDYQVVLITG	-0.0710088	-0.017	1.91132e-05	0.00028148	non_pY	0.707242	0.505561
YBR236C	0.039	ordered	254	254	130	STQFCLHYAFETEEK	-0.00324675	-0.0808	0.273475	0.353858	non_pY	0.72145	0.437784
YBR236C	0.306	ordered	291	291	166	PDSEFIRYKLNKFPK	-0.153931	-0.1276	0.00016674	0.0015283	non_pY	0.685109	0.398236
YBR236C	0	ordered	310	310	180	PSWGNSIYKVTFENN	0.237581	0.1409	0.0182749	0.0530439	non_pY	0.757763	0.576192
YBR236C	0.078	ordered	330	330	189	DYEFTSPYGQMYTYW	0.210397	0.1823	0.00010998	0.00111313	non_pY	0.76115	0.549249
YBR236C	0	ordered	334	334	193	TSPYGQMYTYWLEDA	0.0429362	0.5549	0.349266	0.422427	non_pY	0.6624	0.440689
YBR236C	0	ordered	336	336	195	PYGQMYTYWLEDAID	0.334416	0.2547	0.00601658	0.0233294	non_pY	0.714437	0.480348
YBR236C	0.035	ordered	348	348	206	AIDNVPEYVVPFETL	0.863464	0.2044	0.0685706	0.137115	non_pY	0.831018	0.626693
YBR236C	0.035	ordered	362	362	220	LRSLADEYGLELVSQ	0.114463	0.1325	0.000852234	0.00524231	non_pY	0.713429	0.503908
YBR247C	0.859	disordered	96	96	48	ARFTTMSYDDEDEDE	0.119673	0.0041	0.00116633	0.00665916	non_pY	0.754986	0.512693
YBR247C	0.776	disordered	123	123	63	DFEPEGDYKEEEEIV	-0.144406	-0.0164	4.66744e-06	9.51735e-05	non_pY	0.796423	0.616475
YBR247C	0.584	disordered	143	143	77	DAAMFEQYFKKSDDF	0.159754	0.0081	0.0242757	0.0650551	non_pY	0.749836	0.53044
YBR247C	0.859	disordered	157	157	82	FNSLSGSYNLADKIM	0.0533993	-0.0402	0.00205249	0.0102761	non_pY	0.710767	0.450796
YBR247C	0.067	ordered	214	214	109	PEKVIKAYTTVGSIL	0.041413	-0.1657	0.0743891	0.14494	non_pY	0.731764	0.467016
YBR247C	0.718	ordered	247	247	142	RNWQDVIYVTNPEEW	-0.555556	0.0564	0.139769	0.225361	non_pY	0.78514	0.557292
YBR247C	0.067	ordered	260	260	155	EWSPHVVYEATKLFV	-0.143201	0.1078	0.370532	0.440473	non_pY	0.743788	0.48158
YBR247C	0.49	ordered	301	301	193	SEDHSLNYHIYRAVK	0.219051	0.0848	2.30058e-05	0.00032263	non_pY	0.7294	0.545003
YBR247C	0.612	ordered	312	312	204	RAVKKSLYKPSAFFK	0.832065	-0.3331	0.0969379	0.175187	non_pY	0.734705	0.416872
YBR247C	0.341	ordered	358	358	250	HSSAALSYLLRLPFS	0.0719178	0.1628	0.00276853	0.0130456	non_pY	0.68418	0.317942
YBR247C	0.196	ordered	380	380	272	KILLDKKYALPYQTV	-0.112823	-0.3169	0.184679	0.271548	non_pY	0.729636	0.497722
YBR247C	0.529	ordered	384	384	276	DKKYALPYQTVDDCV	0.238014	0.5631	0.00910732	0.0316571	non_pY	0.771243	0.554234
YBR247C	0.529	ordered	392	392	284	QTVDDCVYYFMRFRI	-0.0852993	-0.0049	0.0195008	0.05552	non_pY	0.810346	0.643763
YBR247C	0.02	ordered	393	393	285	TVDDCVYYFMRFRIL	0.145865	0.0333	0.136685	0.221838	non_pY	0.837998	0.63824
YBR247C	0.008	ordered	428	428	309	FLTFAQRYKNDITQD	-0.00684932	-0.5592	0.353052	0.42571	non_pY	0.745324	0.508428
YBR291C	0	ordered	31	31	19	AAEACITYPFEFAKT	0.546353	0.2366	0.0190154	0.0544753	non_pY	0.786195	0.407489
YBR291C	0.561	ordered	58	58	46	RNPLVLIYKTAKTQG	0.120805	0.0694	0.0276068	0.0711466	non_pY	0.692037	0.443889
YBR291C	0.341	ordered	70	70	51	TQGIGSIYVGCPAFI	-0.0107884	-0.2315	0.279038	0.359166	non_pY	0.787215	0.572881
YBR291C	0.059	ordered	148	148	126	KQSATPKYHNNGRGV	0.0142382	-0.183	0.0258344	0.0678691	non_pY	0.770818	0.468737
YBR291C	0.239	ordered	172	172	145	DKGFSGLYRGVLPVS	-0.426896	-0.7375	0.40065	0.467138	non_pY	0.784957	0.459548
YBR291C	0.216	ordered	193	193	166	QAVRLGCYNKIKTLI	0.94104	0.5304	0.581148	0.631298	non_pY	0.740305	0.49498
YBR291C	0.792	ordered	203	203	176	IKTLIQDYTDSPKDK	-0.257982	0.1615	0.00454331	0.0187901	non_pY	0.724249	0.537872
YBR291C	0.431	ordered	230	230	201	FSGIVTVYSTMPLDT	0.68701	0.3922	0.175109	0.26275	non_pY	0.77881	0.444176
YBR291C	0.008	ordered	250	250	221	QSLDSTKYSSTMNCF	-0.0383554	0.2405	0.653575	0.697015	non_pY	0.736288	0.446341
YBR291C	0.361	ordered	291	291	262	GGIVFTIYEKVLVML	0.00238349	0.0742	0.479543	0.537833	non_pY	0.742973	0.512109
YBR299W	0	ordered	20	20	9	WWKEATIYQIYPASF	0.0109837	-0.0058	0.135088	0.219989	non_pY	0.805875	0.601812
YBR299W	0.004	ordered	23	23	12	EATIYQIYPASFKDS	-0.36274	-0.0146	0.00192528	0.00974996	non_pY	0.755026	0.467991
YBR299W	0.102	ordered	47	47	36	GITSKLQYIKDLGVD	0.336019	0.0939	0.539092	0.592309	non_pY	0.703873	0.472615
YBR299W	0.012	ordered	62	62	51	AIWVCPFYDSPQQDM	0.117517	-0.0843	0.510652	0.567308	non_pY	0.750975	0.479075
YBR299W	0.02	ordered	71	71	60	SPQQDMGYDISNYEK	0.0583615	0.0931	0.363878	0.434762	non_pY	0.735427	0.54262
YBR299W	0.008	ordered	76	76	65	MGYDISNYEKVWPTY	0.779975	0.8283	0.000177446	0.0015928	non_pY	0.829053	0.615652
YBR299W	0.008	ordered	83	83	72	YEKVWPTYGTNEDCF	0.554577	0.4043	0.149271	0.2367	non_pY	0.737288	0.528847
YBR299W	0.059	ordered	173	173	159	DETTNEFYLRLFASR	-0.0210906	-0.1774	0.0876419	0.163415	non_pY	0.750436	0.531161
YBR299W	0.004	ordered	219	219	203	RIDTAGLYSKRPGLP	0.845462	0.5271	0.00377964	0.0164117	non_pY	0.787054	0.576679
YBR299W	0	ordered	253	253	232	NGPRIHEYHQELHRF	-0.225324	0.027	0.0129952	0.0413445	non_pY	0.659902	0.39446
YBR299W	0.004	ordered	286	286	256	HGSDNALYTSAARYE	0.760998	-0.1786	0.000906306	0.00545978	non_pY	0.763218	0.502882
YBR299W	0.514	ordered	292	292	262	LYTSAARYEVSEVFS	-0.246266	-0.2537	1.06893e-06	2.95523e-05	non_pY	0.723629	0.474627
YBR299W	0.004	ordered	313	313	283	GTSPFFRYNIVPFTL	0.312787	0.0181	0.000110727	0.00111401	non_pY	0.704923	0.412329
YBR299W	0.024	ordered	344	344	313	TDSWATTYIENHDQA	0.0703974	-0.019	0.0147735	0.0454774	non_pY	0.738739	0.506484
YBR299W	0.012	ordered	384	384	340	CSLTGTLYVYQGQEI	0.205036	0.1296	0.297432	0.375678	non_pY	0.754645	0.490275
YBR299W	0.004	ordered	386	386	342	LTGTLYVYQGQEIGQ	-0.0405752	-0.0999	0.0135333	0.042615	non_pY	0.694255	0.473662
YCL008C	0.282	ordered	66	66	35	PQLLLSIYGTISTGE	0.11153	0.0212	0.0593229	0.1236	non_pY	0.760917	0.499567
YCL008C	0.004	ordered	91	91	58	IMWVPSMYPVKPPFI	0.533184	0.3402	0.1209	0.203631	non_pY	0.714222	0.329216
YCL008C	0.267	ordered	119	119	73	SSLPIQEYIDSNGWI	-0.0874752	0.0149	0.0743195	0.144911	non_pY	0.785226	0.553107
YCL008C	0.596	ordered	329	329	224	TDGLNQLYNLVAQDY	0.587379	0.1945	0.0702205	0.139545	non_pY	0.760256	0.521609
YCL008C	0.612	ordered	336	336	231	YNLVAQDYALTDTIE	0.0291262	0.0444	0.0065849	0.0249779	non_pY	0.748854	0.547796
YCL025C	0	ordered	158	158	43	PAGLLIGYAIMGSIL	0.762572	0.4541	0.0540264	0.11558	non_pY	0.731911	0.462483
YCL025C	0.173	ordered	166	166	51	AIMGSILYCIIQACG	0.580082	0.143	0.0954318	0.173206	non_pY	0.773474	0.521501
YCL025C	0.008	ordered	179	179	64	CGEMALVYSNLTGGY	0.917098	0.7184	0.127807	0.211933	non_pY	0.800994	0.566801
YCL025C	0.008	ordered	186	186	71	YSNLTGGYNAYPSFL	0.261277	-0.0659	0.984635	1	non_pY	0.788506	0.528979
YCL025C	0.004	ordered	189	189	74	LTGGYNAYPSFLVDD	-0.0858732	-0.1149	0.164333	0.252787	non_pY	0.749319	0.461666
YCL025C	0	ordered	206	206	91	GFAVAWVYCLQWLCV	0.975389	0.7621	0.558843	0.610644	non_pY	0.78695	0.494466
YCL025C	0.231	ordered	227	227	110	TASMTIKYWTTSVNP	0.430433	-0.0773	0.291895	0.370528	non_pY	0.656239	0.389221
YCL025C	0.149	ordered	242	242	125	DVFVIIFYVLVITIN	0.623286	0.0576	0.00942257	0.0325071	non_pY	0.726632	0.518406
YCL025C	0	ordered	256	256	139	NIFGARGYAEAEFFF	0.927842	0.7354	0.641998	0.686191	non_pY	0.783676	0.552564
YCL025C	0.239	ordered	355	355	219	GAAKQMIYRILFLFL	0.600351	0.1567	0.0704807	0.139903	non_pY	0.707757	0.433359
YCL025C	0.118	ordered	374	374	238	LLGFLVPYNSDQLLG	0.35477	-0.3935	0.00235267	0.0114694	non_pY	0.706144	0.395038
YCL025C	0	ordered	392	392	250	GGTKASPYVIAVASH	0.459616	-0.0929	0.446659	0.507688	non_pY	0.732263	0.51
YCL025C	0.012	ordered	425	425	275	SMANSSFYSSARLFL	0.887153	0.6758	0.736281	0.773593	non_pY	0.773824	0.454583
YCL025C	0.086	ordered	439	439	289	LTLSEQGYAPKVFSY	0.433404	0.2737	3.57214e-05	0.00045784	non_pY	0.722429	0.487946
YCL025C	0.263	ordered	446	446	296	YAPKVFSYIDRAGRP	0.930433	0.2982	0.0665587	0.13426	non_pY	0.802906	0.530967
YCL040W	0.059	ordered	38	38	17	KLDELTAYFIEQMEK	0.0726392	0.1016	0.0140711	0.0438773	non_pY	0.752633	0.467589
YCL040W	0.239	ordered	143	143	103	TLAFMKKYHPDELAK	0.00647863	-0.0056	0.148688	0.236035	non_pY	0.726598	0.477852
YCL040W	0.008	ordered	165	165	117	KLGFTFSYPVDQTSL	0.0248348	0.0213	0.877954	0.906325	non_pY	0.726208	0.371393
YCL040W	0	ordered	198	198	150	GKDVVQLYQEQLSAQ	0.0363196	0.0135	0.682499	0.723338	non_pY	0.708068	0.494443
YCL040W	0.047	ordered	223	223	174	TNDTVGTYLSHCYTS	0.00484262	0.0932	0.000891968	0.00540807	non_pY	0.734434	0.510902
YCL040W	0	ordered	228	228	179	GTYLSHCYTSDNTDS	0.272184	0.9944	1.67075e-07	6.87413e-06	non_pY	0.719884	0.442748
YCL040W	0	ordered	258	258	197	GTGTNGCYMEEINKI	-0.0271415	-0.1364	0.426621	0.489644	non_pY	0.78938	0.542772
YCL040W	0.149	ordered	352	352	277	QGLLLQQYRSKEQLP	0.167577	0.0808	0.174854	0.26248	non_pY	0.652519	0.321699
YCL040W	0.012	ordered	420	420	337	AISRRSAYLAAVPLA	0.0249493	0.0943	0.0038651	0.0166883	non_pY	0.778203	0.456899
YCL040W	0.565	ordered	455	455	369	CDGSVVEYYPGFRSM	0.0592402	-0.0033	0.0407658	0.0942821	non_pY	0.809542	0.564415
YCL040W	0.051	ordered	456	456	370	DGSVVEYYPGFRSML	0.886199	0.5499	0.0798826	0.152524	non_pY	0.76435	0.476552
YCL054W	0.18	ordered	16	16	12	SKGRLDRYYYLAKEK	0.28874	0.281	7.68472e-06	0.000140829	non_pY	0.790347	0.620752
YCL054W	0.325	ordered	17	17	13	KGRLDRYYYLAKEKG	0.00570861	0	1	1	non_pY	0.786888	0.586655
YCL054W	0.482	ordered	18	18	14	GRLDRYYYLAKEKGY	0.149375	0.2147	0.0244725	0.0653135	non_pY	0.758792	0.59943
YCL054W	0.125	ordered	25	25	21	YLAKEKGYRARSSFK	0.205096	0.1059	0.281174	0.360861	non_pY	0.753765	0.448442
YCL054W	0.38	ordered	107	107	101	CRSKLRGYMKTWKAD	0.127451	0.1597	0.269337	0.349787	non_pY	0.774711	0.433487
YCL054W	0.208	ordered	166	166	160	KIFRSKDYNKLIWVF	-0.0386779	0.0426	0.260811	0.341627	non_pY	0.695544	0.508534
YCL054W	0.263	ordered	234	234	228	QNMESKIYNPEKKVR	0.215149	-0.034	0.0455913	0.102418	non_pY	0.745176	0.544442
YCL054W	0.686	ordered	246	246	240	KVRKRQGYEEGDNLL	0.0379747	0.0129	0.213641	0.300245	non_pY	0.83814	0.585041
YCL054W	0.451	ordered	254	254	248	EEGDNLLYHETSILD	-0.378423	-0.0649	0.000297317	0.00235317	non_pY	0.695159	0.485034
YCL054W	0.4	ordered	473	473	450	LNAMYSDYKTRRSER	0.719823	0.7324	9.09658e-07	2.67187e-05	non_pY	0.784761	0.548936
YCL054W	0.333	ordered	637	637	551	SEEFDSDYDSEEEKN	0.0563829	-0.0541	4.20859e-05	0.000513685	non_pY	0.84519	0.647288
YCL054W	0.302	ordered	687	687	601	VDEGFNRYTFRDTEN	-0.103334	0.1062	0.00643508	0.0245471	non_pY	0.800162	0.551405
YCL054W	0.337	ordered	816	816	728	PKGVKGKYKMVDGVM	0.655498	0.9228	2.16992e-05	0.000311326	non_pY	0.823627	0.54019
YCL055W	0.169	ordered	53	53	7	TNDYSNNYIHGKSLP	0.902334	0.8359	0.000476199	0.00339079	non_pY	0.817702	0.604549
YCL055W	0.576	ordered	74	74	28	IENRVDGYPKLQKLF	-0.0046683	0.2867	0.242427	0.325928	non_pY	0.777883	0.522005
YCL055W	0.498	ordered	135	135	76	LTENQFIYPILTQLP	0.236609	-0.0073	0.083023	0.156834	non_pY	0.796712	0.473607
YCL055W	0.18	ordered	196	196	132	IDKKSPFYPGLDQDD	0.345455	0.0997	0.0165712	0.0494006	non_pY	0.805551	0.469964
YCL055W	0.055	ordered	256	256	191	GAVPSHLYRIAENFS	0.934275	0.6025	0.0613474	0.126573	non_pY	0.671576	0.396782
YCL055W	0.016	ordered	305	305	230	DNFSPKRYKEEIANL	-0.477641	-0.9529	0.188226	0.274828	non_pY	0.689033	0.447119
YCL057W	0.004	ordered	158	158	45	VERETFKYVEKSYKD	-0.473417	-0.0367	0.0721287	0.142143	non_pY	0.739065	0.491982
YCL057W	0.204	ordered	163	163	50	FKYVEKSYKDYIHSG	0.0778845	0.048	0.215543	0.302195	non_pY	0.691322	0.542706
YCL057W	0.067	ordered	166	166	53	VEKSYKDYIHSGLEL	0.425302	0.0164	0.729728	0.768005	non_pY	0.786836	0.559453
YCL057W	0.294	ordered	244	244	118	LYKVTFKYPDIFPVM	-0.280073	0.1102	0.138544	0.224069	non_pY	0.827789	0.479399
YCL057W	0.231	ordered	294	294	168	ELASLLGYDTYANYN	0.386982	-0.0957	0.530685	0.584588	non_pY	0.774885	0.516158
YCL057W	0.024	ordered	297	297	171	SLLGYDTYANYNLYD	-0.0226658	-0.0258	0.0558074	0.118543	non_pY	0.784093	0.603507
YCL057W	0.098	ordered	300	300	174	GYDTYANYNLYDKMA	0.0333924	0.0107	0.374899	0.444194	non_pY	0.773943	0.653029
YCL057W	0.365	ordered	303	303	177	TYANYNLYDKMAEDS	0.00234742	0.0407	0.299259	0.377654	non_pY	0.821974	0.608122
YCL057W	0.039	ordered	354	354	228	NQGADPNYYIWDHRY	0.369928	-0.0234	0.926287	0.953706	non_pY	0.777776	0.591943
YCL057W	0.125	ordered	361	361	235	YYIWDHRYYDNKYLL	-0.324954	-0.146	0.256266	0.337496	non_pY	0.781491	0.582316
YCL057W	0.039	ordered	362	362	236	YIWDHRYYDNKYLLE	0.305973	0.4112	0.0241304	0.0649745	non_pY	0.80221	0.615246
YCL057W	0.161	ordered	366	366	240	HRYYDNKYLLENFNV	0.107732	-0.042	0.0178141	0.051938	non_pY	0.714794	0.546541
YCL057W	0.129	ordered	381	381	255	DLEKISEYFPLEATI	-0.0181575	0.0824	0.0336354	0.0825774	non_pY	0.799728	0.542681
YCL057W	0	ordered	395	395	269	ITGMLEIYETLFNLK	-0.354103	0.1043	0.0638473	0.130257	non_pY	0.815999	0.609871
YCL057W	0	ordered	440	440	306	PNFVGWIYFDLHPRD	-0.0414607	0.1216	0.415002	0.479487	non_pY	0.804349	0.614078
YCL057W	0.216	ordered	450	450	316	LHPRDGKYGHAANFG	0.0350247	0.167	0.00906367	0.031578	non_pY	0.774259	0.537191
YCL057W	0.188	ordered	471	471	337	IDDTTRSYPVTALVC	0.781146	0.4372	6.41955e-07	1.9848e-05	non_pY	0.725941	0.367411
YCL057W	0.22	ordered	554	554	419	LINLSSHYKTGEKIP	-0.100488	0.1698	0.0390281	0.0914635	non_pY	0.781432	0.479101
YCL057W	0.11	ordered	639	639	497	GHIMSDSYSAGYYGY	0.0517987	0.5435	0.00771072	0.0278937	non_pY	0.726578	0.553001
YCL057W	0.082	ordered	643	643	501	SDSYSAGYYGYLWAE	-0.0207537	0.3199	0.211437	0.298217	non_pY	0.709812	0.527631
YCL057W	0.008	ordered	644	644	502	DSYSAGYYGYLWAEV	-0.0184062	0.0804	0.572887	0.623413	non_pY	0.88683	0.699123
YCL057W	0.149	ordered	646	646	504	YSAGYYGYLWAEVFA	0.122346	0.8448	0.00683527	0.0255833	non_pY	0.777744	0.564809
YCL057W	0.067	ordered	657	657	515	EVFATDMYHTKFAKD	0.263253	0.0743	0.0242329	0.0650187	non_pY	0.66998	0.43741
YCL057W	0	ordered	674	674	532	NAKNGIQYRDIVLAR	0.171424	0.5284	0.135695	0.220677	non_pY	0.775003	0.517858
YCR003W	0.541	ordered	88	88	23	QKKRQKLYGPGKKQL	0.663339	0.2075	1.25321e-05	0.000202686	non_pY	0.748878	0.575117
YCR003W	0.251	ordered	110	110	45	KCPSCGHYKRANTLC	0.362362	0.165	0.0037135	0.0162191	non_pY	0.706594	0.429625
YCR003W	0.443	ordered	119	119	54	RANTLCMYCVGQISH	-0.0144435	0.2084	0.0866839	0.161914	non_pY	0.707974	0.370265
YCR003W	0.541	ordered	154	154	87	ELDQRVLYPGRRDTK	-0.00807137	-0.2454	0.191254	0.277753	non_pY	0.835991	0.502114
YCR009C	0	ordered	30	30	9	DKTIDKEYDMEERRY	0.343834	0.133	0.0168924	0.0500898	non_pY	0.806052	0.587386
YCR009C	0	ordered	37	37	16	YDMEERRYKVLQRAG	0.57257	0.0931	0.0301863	0.0761608	non_pY	0.740767	0.476255
YCR009C	0.463	ordered	76	76	55	AEVISNLYDDSKYVA	0.366097	0.4206	0.0446282	0.100682	non_pY	0.816411	0.58105
YCR009C	0.204	ordered	93	93	64	GYNVGNYYLQCVQDF	0.716971	0.2576	0.00464136	0.0191038	non_pY	0.770641	0.583926
YCR009C	0.38	ordered	126	126	95	PITKFSTYFKEIEEA	0.899385	0.0048	0.362544	0.433462	non_pY	0.752288	0.445927
YCR009C	0.282	ordered	200	200	169	LVSLRVPYFDPSFEA	0.40151	0.6664	7.66017e-05	0.000830755	non_pY	0.777968	0.484674
YCR009C	0.251	ordered	229	229	198	RLAQIQQYLDQQSRD	0.811159	0.1824	0.0201761	0.0568003	non_pY	0.736435	0.423579
YCR034W	0.008	ordered	78	78	2	VLYAITAYYVIIFGG	0.0680279	0.1268	0.018534	0.0535012	non_pY	0.726933	0.560904
YCR034W	0.263	ordered	79	79	3	LYAITAYYVIIFGGR	0.519749	-0.1628	0.00261449	0.0124811	non_pY	0.784904	0.602045
YCR034W	0.282	ordered	133	133	57	IIVQHGLYFAICNIG	0.0812703	-0.0068	0.000249247	0.00204941	non_pY	0.755402	0.538104
YCR034W	0.012	ordered	150	150	74	TQPLVTLYYMNYIVK	0.930367	0.801	0	0	non_pY	0.74855	0.505002
YCR034W	0.051	ordered	151	151	75	QPLVTLYYMNYIVKF	0.599944	0.1905	4.7895e-13	1.36876e-10	non_pY	0.733219	0.491865
YCR034W	0.008	ordered	154	154	78	VTLYYMNYIVKFIEF	0.963711	0.8994	0	0	non_pY	0.707702	0.514824
YCR034W	0.227	ordered	180	180	104	KLTFLHTYHHGATAL	-0.172662	0.6344	0.174259	0.26207	non_pY	0.676432	0.404753
YCR034W	0.106	ordered	190	190	114	GATALLCYTQLMGTT	0.439537	0.0383	0.0013956	0.00764615	non_pY	0.638964	0.399193
YCR034W	0.004	ordered	215	215	138	LGVHVVMYWYYFLAA	-0.0062068	-0.0598	0.181198	0.267895	non_pY	0.66792	0.442369
YCR034W	0.012	ordered	217	217	140	VHVVMYWYYFLAARG	-0.00130484	-0.0506	0.2016	0.288851	non_pY	0.780516	0.597569
YCR034W	0.188	ordered	218	218	141	HVVMYWYYFLAARGI	0.0878121	-0.0969	0.10536	0.185899	non_pY	0.803091	0.594544
YCR034W	0.451	ordered	249	249	172	VLDIGFIYFAVYQKA	0.856485	0.6814	0	0	non_pY	0.788566	0.633608
YCR034W	0.392	ordered	253	253	176	GFIYFAVYQKAVHLY	0.415926	0.3272	6.0435e-06	0.000117471	non_pY	0.708872	0.49529
YCR034W	0.008	ordered	287	287	198	GCAIISSYLVLFISF	0.149457	0.457	0.229571	0.314767	non_pY	0.691005	0.407531
YCR034W	0.11	ordered	295	295	206	LVLFISFYINVYKRK	0.849309	0.2886	0.184976	0.271771	non_pY	0.833919	0.623811
YCR034W	0.118	ordered	299	299	210	ISFYINVYKRKGTKT	0.0652596	0.0393	0.295205	0.373687	non_pY	0.805449	0.513148
YCR052W	0.584	ordered	46	46	9	MDSRLDLYLTRRRLD	0.0757576	0.0642	0.112383	0.193951	non_pY	0.759186	0.497595
YCR052W	0.165	ordered	77	77	28	NKEMLRIYVYNTTES	-0.504581	-0.0365	0.176065	0.263512	non_pY	0.785216	0.597475
YCR052W	0.094	ordered	79	79	30	EMLRIYVYNTTESSP	0.121212	0.0555	0.349319	0.422427	non_pY	0.727189	0.474687
YCR052W	0.2	ordered	195	195	70	VDALEWNYDENNVVE	0.0555556	0.0839	0.000713477	0.00462557	non_pY	0.812367	0.630238
YCR052W	0.027	ordered	234	234	105	VDGGKVQYSPNLATL	0.0614047	-0.1931	0.0904609	0.167168	non_pY	0.739153	0.466453
YCR052W	0.553	ordered	254	254	125	GSVNDAVYSIYKYIL	0.152314	0.0519	0.177733	0.265295	non_pY	0.783276	0.59663
YCR052W	0.392	ordered	257	257	128	NDAVYSIYKYILINN	0.0858586	0.1638	0.109118	0.190116	non_pY	0.707675	0.547699
YCR052W	0.173	ordered	259	259	130	AVYSIYKYILINNLF	-0.0210007	-0.3881	0.258073	0.339284	non_pY	0.747023	0.577
YCR052W	0.051	ordered	353	353	152	LPPIILDYTIDLSKD	0.965046	0.9473	0.000683097	0.00447249	non_pY	0.713788	0.422373
YCR052W	0.478	ordered	363	363	162	DLSKDTTYGATTLDV	0.0858586	0.0506	0.0140022	0.043714	non_pY	0.735381	0.466967
YCR052W	0.49	ordered	433	433	232	PRETLTHYLWSSKQN	0.10101	0.0254	0.00871177	0.0305229	non_pY	0.709688	0.420711
YCR053W	0	ordered	69	69	50	AFAIMRLYIAQEEIP	0.786855	0.4805	0.0465088	0.103818	non_pY	0.829105	0.494478
YCR053W	0.02	ordered	88	88	69	KDLIKRSYSTFRSDE	0.124183	0.096	0.0264398	0.0690137	non_pY	0.73166	0.346564
YCR053W	0.031	ordered	121	121	95	ELFHGPTYAFKDVAL	0.277778	0.1195	0.0658081	0.133203	non_pY	0.767138	0.49334
YCR053W	0.153	ordered	137	137	111	FVGNLFEYFLQRTNA	0.282135	-0.2727	0.000561134	0.00382555	non_pY	0.719638	0.447939
YCR053W	0	ordered	184	184	149	DVSVFILYPTGRISP	-0.00907771	-0.0676	0.119547	0.20219	non_pY	0.705511	0.347917
YCR053W	0	ordered	253	253	218	RILAQMTYYFYSFFQ	0.254539	0.7033	0.0010529	0.00614673	non_pY	0.720246	0.481925
YCR053W	0	ordered	254	254	219	ILAQMTYYFYSFFQA	0.813362	0.9664	4.11796e-07	1.39116e-05	non_pY	0.764948	0.530513
YCR053W	0.129	ordered	256	256	221	AQMTYYFYSFFQATN	0.159405	0.3461	0.00082887	0.00514649	non_pY	0.764311	0.551446
YCR053W	0.016	ordered	286	286	251	FGDILAGYFAKKMGL	0.649601	-0.0538	0.00563459	0.0221637	non_pY	0.786099	0.485894
YCR053W	0	ordered	317	317	282	RFLKSGLYERSDKVA	0.187364	0.5293	0.003087	0.0141737	non_pY	0.791426	0.514757
YCR053W	0.051	ordered	345	345	310	NFERLLWYLAREYLA	0.494553	0.2204	0.00028226	0.00227488	non_pY	0.731834	0.475426
YCR053W	0.063	ordered	417	417	368	SSVNPKHYILDPHTA	-0.0137981	-0.1933	0.277647	0.357637	non_pY	0.683172	0.468456
YCR053W	0.012	ordered	444	444	391	DNDKSIQYISLSTAH	0.16703	-0.0115	0.081313	0.154502	non_pY	0.814137	0.532144
YCR073W-A	0	ordered	119	119	34	RWGDWDIYFADERLV	0.157699	0.0355	0.0464012	0.103643	non_pY	0.800589	0.667855
YCR087C-A	0.412	ordered	22	22	22	KKNTEKHYYRCPNAY	0.0613116	0.1293	0.0225212	0.0616657	non_pY	0.729668	0.566427
YCR087C-A	0.792	ordered	23	23	23	KNTEKHYYRCPNAYY	0.17178	0.0864	0.000601337	0.00403329	non_pY	0.708249	0.473558
YCR087C-A	0.357	ordered	29	29	29	YYRCPNAYYTCIDCS	0.560231	0.4195	0.00313039	0.0143169	non_pY	0.772313	0.596153
YCR087C-A	0	ordered	30	30	30	YRCPNAYYTCIDCSK	0.22796	-0.086	0.726762	0.765569	non_pY	0.734719	0.51011
YCR087C-A	0.027	ordered	45	45	44	TFEDGVSYKNHTSCI	-0.223153	-0.749	0.0294242	0.0746835	non_pY	0.754845	0.476991
YCR087C-A	0.29	disordered	63	63	62	EKYQKALYKGNKKQK	0.158384	0.2033	0.00952938	0.0327687	non_pY	0.786794	0.539175
YCR088W	0.004	ordered	66	66	20	FDETKVQYGLARVSP	-0.620779	-0.685	0.0381771	0.0900479	non_pY	0.707321	0.478779
YCR088W	0.286	ordered	114	114	66	ANNLFKGYHVQVTAR	0.850649	0.3099	0.0119154	0.0388269	non_pY	0.727042	0.472357
YCR088W	0.514	ordered	541	541	201	NPWATAEYDYDAAED	0.0590909	0.1424	0.182705	0.269583	non_pY	0.787345	0.602678
YCR088W	0.11	ordered	543	543	203	WATAEYDYDAAEDNE	-0.0194805	-0.1886	0.667908	0.709296	non_pY	0.813205	0.675616
YCR093W	0.275	ordered	604	604	11	IEKEMQNYLQKMYSG	-0.656968	-0.8231	0.309332	0.386857	non_pY	0.706938	0.546316
YCR093W	0.298	ordered	609	609	16	QNYLQKMYSGELAIK	0.0491461	0.2927	0.402697	0.468904	non_pY	0.666131	0.414135
YCR093W	0.141	ordered	654	654	61	ESTFFQDYPLDALAT	0.00993042	0.0359	0.677312	0.718201	non_pY	0.75976	0.439066
YCR093W	0.349	ordered	708	708	115	KFAVQAIYAFRIRLA	0.116129	0.0437	0.133249	0.218243	non_pY	0.854918	0.571944
YCR093W	0.173	ordered	717	717	124	FRIRLAEYPQYCKDL	-0.831077	-0.1193	0.270318	0.350786	non_pY	0.777467	0.462362
YCR093W	0.098	ordered	720	720	127	RLAEYPQYCKDLLRD	-0.56945	-0.1721	0.756976	0.792972	non_pY	0.677603	0.497195
YCR093W	0.133	ordered	816	816	172	KKSLTPNYFSWFSTY	-0.177715	0.0062	0.725639	0.764538	non_pY	0.674374	0.445389
YCR093W	0.169	ordered	823	823	179	YFSWFSTYLVTQRAK	-0.228779	-0.6117	0.0535373	0.114852	non_pY	0.612153	0.388594
YCR093W	0.486	ordered	835	835	191	RAKTEPNYHDLYSKV	0.35467	0.0446	0.036472	0.087272	non_pY	0.806643	0.630663
YCR093W	0.027	ordered	839	839	195	EPNYHDLYSKVIVAM	0.0196078	0	1	1	non_pY	0.761543	0.565174
YCR093W	0.31	ordered	913	913	269	REMLIEAYKENRLEI	-0.376998	-0.3985	0.133957	0.219029	non_pY	0.80215	0.486069
YCR093W	0.278	ordered	1226	1226	490	QAIAIRRYHKERRAD	0.0612903	0.0809	0.0910174	0.167797	non_pY	0.680596	0.424264
YCR093W	0.494	ordered	1465	1465	546	DVVWWLVYALDSRKF	0.374194	-0.0503	0.167618	0.255683	non_pY	0.606675	0.412709
YCR093W	0.349	ordered	1573	1573	618	TTRTEKLYLVFTEWV	0.0709677	0.1595	0.322642	0.398693	non_pY	0.781387	0.521138
YCR093W	0.082	ordered	1664	1664	709	KDDTRRDYINAIFSV	0.616129	0.1022	0.315276	0.391927	non_pY	0.865392	0.620047
YCR093W	0.004	ordered	1692	1692	737	TTFNERPYFRLFSNI	-0.776998	-0.3739	0.456323	0.516723	non_pY	0.754138	0.490967
YCR093W	0.455	ordered	1701	1701	746	RLFSNILYEWATIRT	0.0933797	-0.0314	0.00175308	0.00908654	non_pY	0.769645	0.512159
YCR093W	0.373	ordered	1792	1792	811	LFKFLDQYTSKHAVS	0.076576	0.0215	0.281715	0.361336	non_pY	0.670332	0.460366
YCR093W	0.165	ordered	1806	1806	825	SDAVSVVYKGTLRVI	-0.0477968	-0.2463	0.326529	0.402321	non_pY	0.748628	0.480172
YCR093W	0.008	ordered	1829	1829	848	SFLIENHYELMNNLP	-0.593991	-0.0045	0.224573	0.310086	non_pY	0.737598	0.524097
YCR093W	0.043	ordered	1839	1839	858	MNNLPPTYFQLKNVI	0.0935484	0.0583	0.625114	0.670857	non_pY	0.745724	0.509887
YCR093W	0.341	ordered	1860	1860	879	NMTVPNPYDVDLNME	0.0644318	-0.0034	0.104818	0.185187	non_pY	0.758445	0.541844
YCR093W	0.016	ordered	1896	1896	915	LKKPVDNYLRIPSNS	-0.631752	-0.8505	0.000625148	0.00416005	non_pY	0.763654	0.562195
YCR093W	0.122	ordered	1913	1913	929	RTILSAIYKDTYDIK	0.115623	-0.0356	0.14443	0.230917	non_pY	0.778351	0.605277
YCR093W	0.612	ordered	1925	1925	941	DIKKGVGYDFLSVDS	-0.0451402	-0.1565	0.00390584	0.0168024	non_pY	0.799323	0.548028
YCR093W	0.153	ordered	1950	1950	963	GIEAGIEYKRTSSNA	-0.0524563	-0.087	1.60606e-05	0.000244001	non_pY	0.756198	0.460145
YCR093W	0.043	ordered	1965	1965	978	VFNTKSSYYTLLFNL	0.0283576	-0.0182	0.0840453	0.158131	non_pY	0.711169	0.469472
YCR093W	0.039	ordered	1966	1966	979	FNTKSSYYTLLFNLI	0.0677419	0.0822	3.07174e-06	6.91059e-05	non_pY	0.773201	0.484805
YCR093W	0.161	ordered	1982	1982	995	NGSIEMKYQIILSIV	-0.328864	-0.0565	0.0492483	0.108129	non_pY	0.664516	0.434991
YCR093W	0.075	ordered	1994	1994	1007	SIVEQLRYPNIHTYW	-0.276998	-0.5845	0.403691	0.469855	non_pY	0.731542	0.394502
YCR093W	0.102	ordered	2000	2000	1013	RYPNIHTYWFSFVLM	0.15798	0.09	0.0197355	0.0560073	non_pY	0.678244	0.402704
YDL001W	0.027	ordered	210	210	9	PDLFIFEYGVVVMWG	0.973333	0.7176	0.0166949	0.0496853	non_pY	0.781969	0.49688
YDL001W	0	ordered	250	250	49	IQVEEFNYYVTKSYQ	-0.307265	0.0503	0.0202936	0.0570249	non_pY	0.729889	0.563931
YDL001W	0.027	ordered	251	251	50	QVEEFNYYVTKSYQP	0.743693	0.2351	1.19116e-05	0.000195097	non_pY	0.804859	0.587377
YDL001W	0.043	ordered	256	256	55	NYYVTKSYQPRIYND	0.900679	0.4626	0.00123278	0.00697081	non_pY	0.738852	0.481521
YDL001W	0.204	ordered	273	273	72	TLRDGSNYMVKLSIS	0.825429	0.4592	0.256395	0.337582	non_pY	0.74662	0.527465
YDL001W	0.796	ordered	312	312	111	DIPQEIAYSGKVSMS	0.000678643	0.0029	0.00589297	0.022968	non_pY	0.735647	0.457278
YDL001W	0	ordered	360	360	159	EPQLEPIYQATRGYL	0.0412375	0.3198	0.115159	0.196942	non_pY	0.799542	0.566315
YDL001W	0	ordered	366	366	165	IYQATRGYLEINQRV	0.55485	0.2713	0.00255561	0.0122553	non_pY	0.733453	0.507856
YDL001W	0.584	ordered	401	401	200	LGHSHEEYLEFIVIL	0.253333	0.1712	0.000521351	0.0036173	non_pY	0.76822	0.53107
YDL006W	0	ordered	53	53	21	ASRLDWGYFAVFDGH	0.727273	0.4641	0.345682	0.419275	non_pY	0.881807	0.639382
YDL006W	0.271	ordered	166	166	104	GNSIRLTYDHKASDT	0.00541126	0.4021	0.27626	0.356458	non_pY	0.71234	0.393578
YDL017W	0.231	ordered	23	23	8	KEEMIQLYHDLPGIE	-0.475856	-0.0039	0.0142243	0.0442175	non_pY	0.764058	0.617166
YDL017W	0.008	ordered	33	33	18	LPGIENEYKLIDKIG	0.775577	0.8299	1.81458e-05	0.000269486	non_pY	0.789805	0.585782
YDL017W	0.02	ordered	48	48	33	EGTFSSVYKAKDITG	0.207271	0.6588	0.000894179	0.00541216	non_pY	0.7396	0.476297
YDL017W	0.298	ordered	72	72	38	FWNYGSNYVALKKIY	0.562708	0.1348	0.0590332	0.12329	non_pY	0.815696	0.653131
YDL017W	0.235	ordered	79	79	45	YVALKKIYVTSSPQR	0.927869	0.3052	0.0406417	0.094072	non_pY	0.754103	0.486498
YDL017W	0.514	ordered	88	88	54	TSSPQRIYNELNLLY	0.104918	0.1686	0.239209	0.323494	non_pY	0.749757	0.493188
YDL017W	0.549	ordered	95	95	61	YNELNLLYIMTGSSR	0.170246	0.0248	0.106646	0.187446	non_pY	0.747524	0.497485
YDL017W	0.11	ordered	122	122	88	QVIAVLPYYPHEEFR	-0.0797591	0.1368	0.18473	0.271548	non_pY	0.763027	0.462541
YDL017W	0.016	ordered	123	123	89	VIAVLPYYPHEEFRT	0.160656	0.0521	0.0341081	0.0832623	non_pY	0.732291	0.420991
YDL017W	0.063	ordered	132	132	98	HEEFRTFYRDLPIKG	0.490666	0.175	0.108282	0.189408	non_pY	0.763285	0.494636
YDL017W	0.008	ordered	143	143	109	PIKGIKKYIWELLRA	-0.00983607	-0.0111	0.523908	0.578772	non_pY	0.726572	0.505538
YDL021W	0.188	ordered	144	144	69	KPNVLKEYGKDKYMF	0.107143	0.1099	0.0389566	0.0913769	non_pY	0.745961	0.583575
YDL021W	0.737	ordered	215	215	104	ESLREVVYRLNPFLQ	0.0128205	0.062	0.0506478	0.110195	non_pY	0.745598	0.420019
YDL021W	0.184	ordered	289	289	172	LKFIRKFYLDPESAK	0.484432	0.0667	0.41637	0.480539	non_pY	0.793805	0.519827
YDL031W	0.035	ordered	284	284	154	LDLKSVEYVVFDEAD	-0.00607407	0.4344	0.0190205	0.0544753	non_pY	0.789512	0.539492
YDL031W	0.051	ordered	370	370	240	DREANLLYILQEIIK	0.100323	-0.0745	0.0837017	0.157658	non_pY	0.669826	0.430376
YDL031W	0.008	ordered	447	447	262	PTRHHVEYISQLLRD	0.159596	0.5444	0.0376292	0.0891533	non_pY	0.724946	0.408804
YDL031W	0.039	ordered	457	457	272	QLLRDCGYLISYIYG	0.626263	0.2783	0.187988	0.274718	non_pY	0.7686	0.455099
YDL031W	0.239	ordered	461	461	276	DCGYLISYIYGTLDQ	0.123987	-0.0427	0.131683	0.216449	non_pY	0.708907	0.471118
YDL031W	0.09	ordered	463	463	278	GYLISYIYGTLDQHA	0.00169697	-0.0054	0.923923	0.95155	non_pY	0.807658	0.555895
YDL031W	0.282	ordered	476	476	291	HARKRQLYNFRAGLT	0.0875421	0.0531	0.342756	0.416634	non_pY	0.804531	0.537121
YDL031W	0.027	ordered	507	507	322	MLANVINYTLPGSSK	0.187219	0.6512	0.00298368	0.0138072	non_pY	0.747928	0.481716
YDL031W	0.039	ordered	533	533	348	AGNKGWAYSIVAENE	-0.10136	0.4148	0.048764	0.107378	non_pY	0.841343	0.565148
YDL031W	0.082	ordered	543	543	358	VAENELPYLLDLELF	0.266357	0.5048	0.0140564	0.0438573	non_pY	0.698785	0.45684
YDL031W	0.086	ordered	610	610	387	VEGLGDLYKNLMSSN	0.0991111	0.0488	0.0189229	0.054284	non_pY	0.794515	0.562797
YDL031W	0.161	ordered	634	634	411	AMKAEKLYYRTRTSA	0.058963	0.0518	0.169518	0.256987	non_pY	0.739791	0.563286
YDL031W	0.169	ordered	635	635	412	MKAEKLYYRTRTSAS	0.043771	0.0765	0.0594767	0.12379	non_pY	0.743621	0.431777
YDL031W	0.808	disordered	793	793	567	PTFFLSHYAPAGDIQ	-0.267556	0.0369	7.10041e-05	0.000783713	non_pY	0.75138	0.489679
YDL031W	0.773	disordered	819	819	593	NDAAQAAYDLNSDDK	0.0572391	0.0646	0.208729	0.295818	non_pY	0.777721	0.534002
YDL031W	0.627	ordered	845	845	619	WDKKRKKYVNTQGID	0.52396	-0.2328	0.112544	0.194045	non_pY	0.794693	0.516429
YDL031W	0.318	ordered	856	856	630	QGIDNKKYIIGESGQ	0.151515	0.2468	0.011567	0.0379137	non_pY	0.775609	0.565894
YDL040C	0.141	ordered	31	31	13	FLEALKLYEGKQYKK	-0.0855445	-0.9112	0.156213	0.244427	non_pY	0.705956	0.507559
YDL040C	0.224	ordered	36	36	18	KLYEGKQYKKSLKLL	-0.173175	-0.335	0.121998	0.204958	non_pY	0.686783	0.487856
YDL040C	0.216	ordered	65	65	47	ALKGLDLYSVGEKDD	0.0704341	0.0725	0.00448622	0.0186321	non_pY	0.783323	0.60815
YDL040C	0.29	ordered	76	76	58	EKDDAASYVANAIRK	-0.0304633	-0.1326	0.0309883	0.0775551	non_pY	0.785561	0.574906
YDL040C	0.067	ordered	100	100	77	CCHVLGIYMRNTKEY	0.124739	-0.0174	0.170073	0.257496	non_pY	0.804384	0.52467
YDL040C	0.071	ordered	107	107	84	YMRNTKEYKESIKWF	-0.305918	-0.3797	0.0246136	0.0655247	non_pY	0.746003	0.510101
YDL040C	0.176	ordered	128	128	105	GSTNKQIYRDLATLQ	0.0645161	0.1708	0.00179458	0.00925653	non_pY	0.809489	0.54719
YDL040C	0.071	ordered	151	151	128	ALVSRKKYWEAFLGY	0.128499	-0.0018	0.000174235	0.00157332	non_pY	0.714168	0.452594
YDL040C	0.596	ordered	158	158	135	YWEAFLGYRANWTSL	0.13495	-0.0509	0.00774691	0.0279767	non_pY	0.735959	0.412585
YDL040C	0.506	ordered	199	199	175	KISDSEKYEHSECLM	-0.646883	-0.027	0.106863	0.18773	non_pY	0.749494	0.466572
YDL040C	0	ordered	207	207	183	EHSECLMYKNDIMYK	-0.110769	-0.5087	0.00823593	0.0292925	non_pY	0.673735	0.346138
YDL040C	0.153	ordered	213	213	189	MYKNDIMYKAASDNQ	0.0640068	0.1484	0.0275791	0.0711272	non_pY	0.75375	0.503618
YDL040C	0.027	ordered	264	264	232	LKDASIVYRTLIKRN	-0.0470774	-0.0869	0.000404585	0.00297709	non_pY	0.776419	0.504693
YDL040C	0.027	ordered	277	277	245	RNPDNFKYYKLLEVS	-0.00543294	-0.0311	0.287054	0.366406	non_pY	0.716394	0.533638
YDL040C	0.004	ordered	278	278	246	NPDNFKYYKLLEVSL	-0.198981	-0.3283	0.216399	0.302745	non_pY	0.72772	0.552874
YDL040C	0	ordered	298	298	266	NKLKKALYGKLEQFY	-0.238904	-0.3605	0.0131792	0.0418489	non_pY	0.77061	0.498977
YDL040C	0.184	ordered	305	305	273	YGKLEQFYPRCEPPK	0.0208586	0.0345	0.00124695	0.00700321	non_pY	0.815654	0.459483
YDL040C	0.067	ordered	332	332	299	LSKKLREYVLPQLER	0.322193	0.5458	3.88464e-05	0.000485342	non_pY	0.74014	0.441177
YDL040C	0.004	ordered	352	352	319	FSNVKPLYQRRKSKV	0.0192821	0.2845	0.226119	0.311529	non_pY	0.758272	0.493298
YDL040C	0.161	ordered	370	370	335	LEKIVLDYLSGLDPT	-0.438394	-0.3311	9.0488e-06	0.000157372	non_pY	0.728421	0.493177
YDL040C	0.075	ordered	388	388	353	IPFIWTNYYLSQHFL	0.0697065	0.3827	0.107324	0.188224	non_pY	0.628678	0.395955
YDL040C	0.008	ordered	389	389	354	PFIWTNYYLSQHFLF	0.00676692	0.0886	0.444776	0.50625	non_pY	0.674507	0.418088
YDL040C	0.125	ordered	406	406	371	DFPKAQEYIDAALDH	-0.234659	-0.0372	0.605182	0.653046	non_pY	0.814077	0.573546
YDL040C	0.094	ordered	421	421	386	TPTLVEFYILKARIL	0.174388	0.0218	0.253658	0.335495	non_pY	0.754397	0.538591
YDL040C	0.035	ordered	461	461	426	INCKTVKYFLRANNI	0.00805239	0.1709	0.0319295	0.0792727	non_pY	0.71114	0.440114
YDL040C	0.031	ordered	507	507	469	IVEQAEAYYRLYLDR	-0.220058	-0.1886	0.0650823	0.132139	non_pY	0.767199	0.600123
YDL040C	0.125	ordered	508	508	470	VEQAEAYYRLYLDRK	0.0720592	-0.0718	4.44186e-07	1.48165e-05	non_pY	0.701871	0.515057
YDL040C	0.075	ordered	565	565	484	FNAIPKFYKQFEDDQ	0.104851	0.2501	0.136309	0.221344	non_pY	0.751327	0.521297
YDL040C	0.384	ordered	578	578	497	DQLDFHSYCMRKGTP	-0.493015	-0.9996	0.00443941	0.018474	non_pY	0.723881	0.459142
YDL040C	0.027	ordered	588	588	507	RKGTPRAYLEMLEWG	-0.00215862	-0.8059	0.164777	0.253065	non_pY	0.753301	0.460672
YDL040C	0.012	ordered	599	599	518	LEWGKALYTKPMYVR	0.0930148	0.0308	0.860737	0.889507	non_pY	0.726905	0.510211
YDL040C	0	ordered	604	604	523	ALYTKPMYVRAMKEA	-0.232307	-0.3845	0.103036	0.18311	non_pY	0.702805	0.493121
YDL040C	0.008	ordered	615	615	534	MKEASKLYFQMHDDR	-0.162382	-0.53	0.165344	0.253361	non_pY	0.704438	0.516869
YDL040C	0.2	ordered	672	672	591	EAKSVAAYPSDQDND	0.0656076	-0.0648	0.0401193	0.0933175	non_pY	0.80802	0.455155
YDL066W	0.051	ordered	50	50	27	KKKLILPYLDVDLKY	0.356158	0.1056	0.277236	0.357325	non_pY	0.720778	0.47764
YDL066W	0.231	ordered	83	83	60	AAEAIKKYGVGIKCA	-0.00105641	-0.1124	0.134447	0.219501	non_pY	0.728517	0.548738
YDL066W	0.349	ordered	155	155	132	RHAHGDQYKATDTLI	0.0186916	0.1674	0.143785	0.230187	non_pY	0.77379	0.564137
YDL066W	0.439	ordered	172	172	149	PGSLELVYKPSDPTT	0.151299	0.0868	0.0306328	0.0769385	non_pY	0.733738	0.433466
YDL066W	0.502	ordered	188	188	159	QPQTLKVYDYKGSGV	0.317132	0.2707	3.16001e-08	1.73129e-06	non_pY	0.743493	0.545956
YDL066W	0.11	ordered	190	190	161	QTLKVYDYKGSGVAM	0.0660683	-0.0058	0.378029	0.447123	non_pY	0.717416	0.489205
YDL066W	0.416	ordered	200	200	171	SGVAMAMYNTDESIE	0.0970204	-0.4028	0.0228392	0.0623713	non_pY	0.726751	0.399911
YDL066W	0.22	ordered	236	236	207	KNTILKKYDGRFKDI	0.00645415	0.0249	0.282276	0.36188	non_pY	0.741727	0.529099
YDL066W	0.102	ordered	248	248	219	KDIFQEVYEAQYKSK	0.191674	-0.0339	0.196038	0.28272	non_pY	0.788932	0.625277
YDL066W	0.02	ordered	252	252	223	QEVYEAQYKSKFEQL	-0.0137565	-0.2274	0.365877	0.436559	non_pY	0.711805	0.478265
YDL066W	0.082	ordered	263	263	234	FEQLGIHYEHRLIDD	-0.00289164	-0.0138	0.226248	0.311585	non_pY	0.725221	0.4491
YDL066W	0.451	ordered	289	289	260	FIMALKNYDGDVQSD	0.0130548	-0.1424	0.261336	0.342043	non_pY	0.7018	0.563574
YDL066W	0.22	ordered	333	333	304	HGTVTRHYRKYQKGE	-0.10716	-0.1073	0.0308286	0.0772468	non_pY	0.652729	0.411317
YDL066W	0.388	ordered	336	336	307	VTRHYRKYQKGEETS	0.0383239	0.1213	0.00279142	0.0131359	non_pY	0.721731	0.481565
YDL066W	0.098	ordered	406	406	376	GNNERSAYVTTEEFL	-0.26371	-0.168	1.93155e-05	0.000282884	non_pY	0.817939	0.539768
YDL070W	0.055	ordered	172	172	27	IALNIPHYFNYVQTP	0.00591197	0.0383	0.289621	0.368437	non_pY	0.771871	0.514259
YDL070W	0.667	ordered	175	175	30	NIPHYFNYVQTPMDL	0.157143	0.2132	0.0103054	0.0348367	non_pY	0.702262	0.491096
YDL070W	0.027	ordered	194	194	49	TKLQGNVYHSVEQVT	-0.0214286	-0.0168	0.209654	0.296771	non_pY	0.774468	0.507105
YDL070W	0.298	ordered	231	231	86	MAKRIQKYFEKKLSA	0.104532	0.1553	0.0190581	0.0545534	non_pY	0.732671	0.485887
YDL070W	0.804	ordered	309	309	107	SKDLFDIYENSKPKS	0.347389	0.3117	3.91603e-05	0.000487154	non_pY	0.830974	0.63892
YDL070W	0.055	ordered	359	359	157	IALNLPNYFDVVKNP	0.0365535	0.5531	0.136703	0.221838	non_pY	0.803837	0.597692
YDL070W	0.059	ordered	381	381	179	NNLMNWKYKTIDQFV	-0.0226595	-0.3098	0.134709	0.219715	non_pY	0.776108	0.524147
YDL070W	0.565	ordered	396	396	194	DDLNLVFYNCFQFNP	0.00714286	0.0495	0.00226656	0.0111421	non_pY	0.759534	0.435756
YDL070W	0.71	disordered	444	444	242	SDLEEDNYSSSYSSD	0.0829541	0.0968	0.0186286	0.0536435	non_pY	0.752829	0.524178
YDL070W	0.761	disordered	448	448	246	EDNYSSSYSSDDEYD	0.107143	0.0547	0.00553974	0.0219052	non_pY	0.758093	0.489228
YDL070W	0.878	disordered	454	454	252	SYSSDDEYDDEDINE	0.0421671	0.0848	0.000231938	0.00194335	non_pY	0.820061	0.670193
YDL070W	0.553	ordered	471	471	267	ITNPAIQYLEQKLKK	0.0331033	-0.0117	0.000513942	0.00359419	non_pY	0.732302	0.458771
YDL070W	0.075	ordered	579	579	339	IARIYERYFEKKNNN	-0.84226	-0.0146	0.216141	0.302692	non_pY	0.794983	0.546085
YDL100C	0.486	ordered	250	250	207	ISEFLSLYETERLIQ	0.0103293	0.0364	0.0681327	0.136459	non_pY	0.741256	0.491659
YDL100C	0.141	ordered	262	262	219	LIQELISYDMDVNSI	0.82347	0.0318	0.0721639	0.142143	non_pY	0.737873	0.510578
YDL100C	0.161	ordered	298	298	251	RWKMQKKYLDQIDEL	0.0273166	0.009	0.204311	0.291214	non_pY	0.760405	0.544003
YDL100C	0.075	ordered	306	306	259	LDQIDELYEDFHVVK	0.0376459	0.01	0.216206	0.302692	non_pY	0.796032	0.635455
YDL100C	0.039	ordered	338	338	291	SQFLNKEYNPITDGK	0.0680311	-0.2795	0.0634283	0.129677	non_pY	0.772581	0.558999
YDL102W	0.298	ordered	111	111	6	TDFDPSLYDISFQQI	0.0056446	-0.0057	0.0223367	0.0612861	non_pY	0.827412	0.534803
YDL102W	0.024	ordered	159	159	44	NVTGFKNYLYVPAPN	0.0497891	0.4332	0.114225	0.195915	non_pY	0.755547	0.59341
YDL102W	0.035	ordered	161	161	46	TGFKNYLYVPAPNSS	0.101894	-0.0915	0.585248	0.634969	non_pY	0.778793	0.552038
YDL102W	0.235	ordered	182	182	67	QINKFVHYLNETFDH	0.235018	0.0827	9.875e-07	2.82976e-05	non_pY	0.729539	0.459947
YDL102W	0.031	ordered	205	205	90	SKQSIWGYSGDTKLP	-0.31731	0.1717	0.11969	0.202265	non_pY	0.823051	0.541954
YDL102W	0.149	ordered	217	217	102	KLPFWKIYVTYPHMV	0.0383925	-0.0087	0.240129	0.324157	non_pY	0.701595	0.528024
YDL102W	0.31	ordered	220	220	105	FWKIYVTYPHMVNKL	-0.00228545	0.032	0.3554	0.427677	non_pY	0.714952	0.432734
YDL102W	0.114	ordered	249	249	134	FSNGTTTYDNIAYTL	0.00748524	-0.012	0.627883	0.673146	non_pY	0.848129	0.62427
YDL102W	0.031	ordered	254	254	139	TTYDNIAYTLRLMVD	0.823667	0.4094	0.251623	0.3335	non_pY	0.755155	0.493713
YDL102W	0.047	ordered	277	277	162	ITLPKGKYSMIEPNN	0.246706	0.5324	0.0599795	0.124564	non_pY	0.771851	0.461113
YDL102W	0.204	ordered	297	297	182	QLEVSINYRNLIAHP	0.601028	0.2654	0.000205829	0.00177523	non_pY	0.774698	0.509965
YDL102W	0.584	ordered	336	336	221	GVFPEPEYDPVIQIA	0.014679	0.0079	0.00126886	0.0070914	non_pY	0.80674	0.562744
YDL102W	0.086	ordered	401	401	286	DPDVIIGYNTTNFDI	0.0113199	0.9211	0.210579	0.297563	non_pY	0.721933	0.510657
YDL102W	0.027	ordered	410	410	295	TTNFDIPYLLNRAKA	0.0237595	-0.1074	0.0420884	0.0965805	non_pY	0.743208	0.52352
YDL102W	0.263	ordered	425	425	310	LKVNDFPYFGRLKTV	0.247028	0.11	0.0239992	0.0647201	non_pY	0.794755	0.536355
YDL102W	0.184	ordered	446	446	331	SVFSSKAYGTRETKN	0.37736	0.0656	0.115873	0.197715	non_pY	0.776312	0.517281
YDL102W	0.075	ordered	472	472	357	LQFIQREYKLRSYTL	-0.4383	0.4205	0.00648314	0.024677	non_pY	0.727287	0.451027
YDL102W	0.122	ordered	477	477	362	REYKLRSYTLNAVSA	0.00904977	0.0099	0.180712	0.267435	non_pY	0.673283	0.36047
YDL102W	0.353	ordered	496	496	381	EQKEDVHYSIISDLQ	0.0654651	0.1357	0.0910636	0.167797	non_pY	0.812931	0.574304
YDL102W	0.122	ordered	516	516	401	TRRRLAVYCLKDAYL	-0.00225477	0	1	1	non_pY	0.706307	0.504473
YDL102W	0.075	ordered	522	522	407	VYCLKDAYLPLRLME	0.265987	0.2304	0.761056	0.7963	non_pY	0.765339	0.495439
YDL102W	0.055	ordered	537	537	422	KLMALVNYTEMARVT	0.218376	0.3793	0.0146393	0.0451563	non_pY	0.71809	0.493258
YDL102W	0.196	ordered	550	550	435	VTGVPFSYLLARGQQ	-0.0640387	0.1804	0.000488179	0.00345516	non_pY	0.668892	0.400211
YDL102W	0.298	ordered	587	587	471	SQASDDQYEGATVIE	0.266999	0.0573	0.000555322	0.00379327	non_pY	0.778801	0.599666
YDL102W	0.247	ordered	599	599	483	VIEPIRGYYDVPIAT	0.00805276	0.5653	0.00465605	0.0191494	non_pY	0.76837	0.576214
YDL102W	0.118	ordered	600	600	484	IEPIRGYYDVPIATL	0.00567528	0.3536	0.0656078	0.1329	non_pY	0.797765	0.597385
YDL102W	0.141	ordered	613	613	497	TLDFNSLYPSIMMAH	0.0180995	0	1	1	non_pY	0.760137	0.484094
YDL102W	0.004	ordered	624	624	508	MMAHNLCYTTLCNKA	0.0180995	0	1	1	non_pY	0.707489	0.420459
YDL102W	0.122	ordered	644	644	527	NLKIDEDYVITPNGD	0.67088	0.5422	1.69419e-06	4.14684e-05	non_pY	0.797391	0.657755
YDL102W	0.212	ordered	652	652	535	VITPNGDYFVTTKRR	-0.039819	-0.0701	0.0865966	0.161808	non_pY	0.797268	0.608724
YDL102W	0.102	ordered	708	708	591	KISANSVYGFTGATV	0	0	1	1	non_pY	0.793424	0.548117
YDL102W	0.098	ordered	730	730	613	ISSSVTAYGRTMILK	0.375995	0.3462	0.00228385	0.0111855	non_pY	0.758558	0.444703
YDL102W	0.008	ordered	746	746	629	KTAVQEKYCIKNGYK	-0.0349107	0.4362	0.198393	0.284989	non_pY	0.724769	0.536177
YDL102W	0.22	ordered	752	752	635	KYCIKNGYKHDAVVV	-0.182943	-0.2531	0.0610378	0.126214	non_pY	0.828784	0.467036
YDL102W	0	ordered	760	760	643	KHDAVVVYGDTDSVM	0	0	1	1	non_pY	0.791236	0.624068
YDL102W	0.306	ordered	788	788	671	LGTEAAKYVSTLFKH	0.217839	-0.0296	0.207272	0.294227	non_pY	0.70939	0.46769
YDL102W	0	ordered	805	805	688	NLEFEKAYFPYLLIN	0.00113506	0	1	1	non_pY	0.772724	0.546743
YDL102W	0	ordered	808	808	691	FEKAYFPYLLINKKR	0.0226398	0.7718	0.310558	0.387886	non_pY	0.695942	0.511184
YDL102W	0.078	ordered	816	816	699	LLINKKRYAGLFWTN	0.00113506	0	1	1	non_pY	0.76601	0.494677
YDL102W	0.306	ordered	897	897	780	SKTLAPNYTNPQPHA	0.0237595	0.0181	0.0902752	0.167029	non_pY	0.787247	0.485494
YDL102W	0.306	ordered	936	936	820	IGGNDKLYNRAEDPL	-0.168264	0.248	0.356157	0.42814	non_pY	0.768415	0.576177
YDL102W	0.094	ordered	956	956	840	NIQVDSRYYLTNQLQ	0.0712785	0.1137	0.00213556	0.0105768	non_pY	0.748328	0.513542
YDL102W	0.008	ordered	957	957	841	IQVDSRYYLTNQLQN	0.0192346	0	1	1	non_pY	0.727365	0.471276
YDL102W	0.373	ordered	1035	1035	917	LARSGELYIKALYDV	0.127909	0.0654	0.0356229	0.0857838	non_pY	0.773549	0.556607
YDL102W	0.455	ordered	1040	1040	922	ELYIKALYDVRDLEE	-0.00345118	-0.0146	0.161704	0.250052	non_pY	0.792483	0.562647
YDL102W	0.298	ordered	1049	1049	931	VRDLEEKYSRLWTQC	0.0621367	0.1697	0.0273554	0.0707227	non_pY	0.806934	0.55068
YDL102W	0.02	ordered	1078	1078	960	NKNCDIFYMRVKVKK	-0.0032978	-0.2132	0.0374986	0.0889834	non_pY	0.778298	0.579427
YDL103C	0.169	ordered	78	78	45	SPLPPTSYESLIGNS	0.012144	-0.0466	0.0277156	0.0713279	non_pY	0.727607	0.42604
YDL103C	0.004	ordered	161	161	128	KKVEIPWYIMTSGPT	0.025872	0.6254	0.340574	0.414602	non_pY	0.741598	0.505179
YDL103C	0.173	ordered	175	175	142	TRAATEAYFQEHNYF	-0.0204353	0.0265	0.361006	0.432161	non_pY	0.708797	0.5054
YDL103C	0.082	ordered	181	181	148	AYFQEHNYFGLNKEQ	0.0236858	0.499	0.0172624	0.0508306	non_pY	0.781557	0.565563
YDL103C	0.004	ordered	226	226	191	PDGNGGLYRAIKENK	0.0132248	0.9203	0.167823	0.255798	non_pY	0.873989	0.523023
YDL103C	0.004	ordered	247	247	212	RRGIKHVYMYCVDNV	0.0362918	0.0235	0.372846	0.442428	non_pY	0.783737	0.569474
YDL103C	0	ordered	249	249	214	GIKHVYMYCVDNVLS	0.137808	0.2215	0.0660278	0.133495	non_pY	0.757867	0.507672
YDL103C	0.012	ordered	331	331	296	AGNIVNHYYLVDLLK	0.481	-0.1753	0.291328	0.370033	non_pY	0.826267	0.551889
YDL103C	0	ordered	332	332	297	GNIVNHYYLVDLLKR	0.898154	0.1291	0.321955	0.398077	non_pY	0.707369	0.501654
YDL103C	0.588	ordered	367	367	330	YDSVTGKYTKPTEPN	0.033033	0.055	0.000753866	0.00479608	non_pY	0.703814	0.422149
YDL103C	0.051	ordered	426	426	387	PETSRLAYLKLGTSW	0.0881101	-0.0208	0.131115	0.215877	non_pY	0.727737	0.442285
YDL111C	0.659	ordered	10	10	8	LSVAEKSYLYDSLAS	0.315329	0.3368	0.162126	0.250412	non_pY	0.678927	0.455657
YDL111C	0.157	ordered	120	120	110	KLQLTKKYSFKIFVD	0.182518	-0.0788	0.00172994	0.00898447	non_pY	0.732161	0.440433
YDL111C	0.016	ordered	146	146	136	SLISFAIYSALNSTY	0.22549	0.2047	0.024995	0.0661735	non_pY	0.783561	0.522159
YDL111C	0.396	ordered	153	153	143	YSALNSTYLPKLISA	0.0392157	0.084	0.204351	0.291214	non_pY	0.736716	0.399958
YDL111C	0.773	ordered	175	175	165	ELPTFHDYDMVKLDI	-0.385285	-0.0373	7.09316e-05	0.000783713	non_pY	0.740787	0.532522
YDL119C	0.22	ordered	77	77	61	TSIGSALYLSCLNLM	0.0315033	-0.0237	0.423264	0.486478	non_pY	0.71246	0.481669
YDL119C	0.714	ordered	118	118	69	SLPRLTMYENLLTGA	0.0422501	-0.0198	0.530083	0.584047	non_pY	0.730759	0.456687
YDL119C	0.451	ordered	133	133	84	FARGLVGYITMPITV	0.0905797	0.0142	0.0155612	0.047292	non_pY	0.805447	0.4788
YDL119C	0.145	ordered	145	145	96	ITVIKVRYESTLYNY	0.0857283	0.0613	0.958852	0.985029	non_pY	0.747145	0.442726
YDL119C	0.145	ordered	150	150	101	VRYESTLYNYSSLKE	-0.00822894	-0.4482	0.878541	0.906754	non_pY	0.72873	0.462374
YDL119C	0.027	ordered	152	152	103	YESTLYNYSSLKEAI	-0.0652174	-0.5904	0.966949	0.992575	non_pY	0.719618	0.489138
YDL119C	0.514	ordered	163	163	114	KEAITHIYTKEGLFG	-0.333518	-0.3894	1.60371e-06	3.99003e-05	non_pY	0.705347	0.419307
YDL119C	0.118	ordered	185	185	136	TCLRDAPYAGLYVLL	0.873188	0.1346	0.341911	0.415751	non_pY	0.759331	0.545457
YDL119C	0.302	ordered	189	189	140	DAPYAGLYVLLYEKS	-0.221014	-0.482	0.608915	0.656003	non_pY	0.781138	0.59339
YDL119C	0.235	ordered	193	193	144	AGLYVLLYEKSKQLL	0.00485139	0.6703	0.05403	0.11558	non_pY	0.692154	0.441943
YDL119C	0.427	ordered	299	299	230	AGIAWGIYEELVKRF	-0.0639892	-0.3081	0.35189	0.42471	non_pY	0.768601	0.619887
YDL131W	0.055	ordered	74	74	43	LDDFGVDYIELTSPV	0.954693	0.733	0.00451186	0.0187092	non_pY	0.85151	0.6593
YDL131W	0.675	ordered	137	137	106	TSKFLRQYSHGKDMN	0.265372	0.1149	0.00417713	0.0176535	non_pY	0.750252	0.474339
YDL131W	0.455	ordered	145	145	114	SHGKDMNYIAKSAVE	0.854369	0.1467	0.151012	0.238792	non_pY	0.740458	0.556191
YDL131W	0	ordered	183	183	152	LVDLLNIYKTVDKIG	0.996764	0.985	0.00425677	0.0178757	non_pY	0.812802	0.613252
YDL131W	0.235	ordered	209	209	178	CANPRQVYELIRTLK	0.967638	0.8643	0.0103253	0.0348594	non_pY	0.823356	0.576568
YDL131W	0.067	ordered	239	239	208	GCAIANAYTALEGGA	0.726039	0.2334	0.112338	0.193937	non_pY	0.821887	0.552742
YDL131W	0.024	ordered	284	284	253	PDYVRSKYKLHKIRD	1	0	1	1	non_pY	0.689316	0.403976
YDL132W	0.184	ordered	48	48	4	KILSPTMYMEVYTAI	0.0686146	-0.1312	0.016612	0.0494943	non_pY	0.749494	0.457502
YDL132W	0.251	ordered	52	52	8	PTMYMEVYTAIYNYC	0.0392028	-0.0449	0.115668	0.197461	non_pY	0.776439	0.60672
YDL132W	0.361	ordered	56	56	12	MEVYTAIYNYCVNKS	-0.398104	-0.5098	0.069666	0.138807	non_pY	0.733262	0.584294
YDL132W	0.004	ordered	58	58	14	VYTAIYNYCVNKSRS	-0.346556	-0.2888	0.00633167	0.0242664	non_pY	0.722993	0.540177
YDL132W	0.043	ordered	87	87	43	ILVGSEIYEKLKNYL	0.0482585	0.3969	0.248878	0.331399	non_pY	0.798637	0.61954
YDL132W	0.094	ordered	93	93	49	IYEKLKNYLKNYILN	0.760836	0.4286	0.156217	0.244427	non_pY	0.686393	0.498163
YDL132W	0.106	ordered	97	97	53	LKNYLKNYILNFKQS	-0.703019	-0.0783	0.472569	0.531646	non_pY	0.786825	0.593451
YDL132W	0	ordered	113	113	69	SETFLQFYVKRWKRF	0.0783669	0.2927	0.0783901	0.150626	non_pY	0.772469	0.543831
YDL132W	0.145	ordered	133	133	89	FLNHAFDYMNRYWVQ	0.0541409	0.6343	0.208353	0.295404	non_pY	0.784211	0.601331
YDL132W	0.451	ordered	137	137	93	AFDYMNRYWVQKERS	0.228367	0.1556	0.172049	0.259559	non_pY	0.71351	0.524633
YDL132W	0	ordered	220	220	176	KKLNLNVYIQVFEKP	0.00777864	-0.2051	0.516958	0.572929	non_pY	0.788993	0.552262
YDL132W	0.224	ordered	235	235	191	FLKKTQEYYTQYTND	0.567454	0.1406	0.222865	0.308614	non_pY	0.762075	0.546585
YDL132W	0.004	ordered	236	236	192	LKKTQEYYTQYTNDY	0.0463622	0.0658	0.178503	0.265927	non_pY	0.753441	0.579433
YDL132W	0.306	ordered	239	239	195	TQEYYTQYTNDYLEK	0.0361842	0.2715	0.228851	0.314269	non_pY	0.747988	0.544876
YDL132W	0.149	ordered	243	243	199	YTQYTNDYLEKHSVT	0.0680728	0.0073	0.494033	0.55151	non_pY	0.700406	0.532555
YDL132W	0.008	ordered	252	252	208	EKHSVTEYIFEAHEI	0.0122678	-0.6935	0.341111	0.415037	non_pY	0.791548	0.513114
YDL132W	0.125	ordered	270	270	226	EEKAMTIYWDDHTKK	-0.0267028	-0.0237	0.11511	0.196922	non_pY	0.702051	0.561361
YDL132W	0.031	ordered	315	315	271	IEKITSLYALIRRDF	0.188854	-0.5362	0.00548092	0.0217387	non_pY	0.757664	0.526701
YDL132W	0	ordered	379	379	296	HSLSPKDYIKKLLEV	0.0522446	0.2738	0.0208806	0.0582717	non_pY	0.706662	0.473579
YDL132W	0	ordered	442	442	351	TSEMLAKYSDILLKK	-0.29315	-0.3214	0.0665119	0.134217	non_pY	0.733118	0.505203
YDL132W	0.153	ordered	470	470	379	DIITIFKYLTDKDAF	-0.100271	0.1608	0.330069	0.405454	non_pY	0.714999	0.47321
YDL132W	0	ordered	481	481	390	KDAFETHYRRLFAKR	0.0261223	0.1331	0.280156	0.359991	non_pY	0.735811	0.471219
YDL132W	0.008	ordered	515	515	424	QAANSMEYTGKITKM	0.0214396	0.3483	0.554584	0.606743	non_pY	0.710148	0.456723
YDL132W	0.055	ordered	551	551	456	PDYSKAKYPDLQPFV	0.0296053	0.006	0.00137795	0.00756513	non_pY	0.806142	0.480705
YDL132W	0.051	ordered	590	590	494	HEKLKESYSQKHNGR	0.0162539	0.2317	0.21349	0.300192	non_pY	0.670011	0.436951
YDL132W	0.012	ordered	637	637	537	QMAILLLYNDADVLT	-0.134675	0.1384	0.335042	0.409498	non_pY	0.711468	0.490055
YDL132W	0.043	ordered	695	695	585	QFKLSRPYKALKTNI	-0.467028	-0.1651	1.05623e-05	0.000176998	non_pY	0.78086	0.484015
YDL132W	0.38	ordered	801	801	663	DSLIQKGYLQRGDDG	0.107585	0.4374	0.378714	0.447733	non_pY	0.726918	0.478741
YDL132W	0.024	ordered	811	811	672	RGDDGESYAYLA___	-0.54582	-0.9148	0.00147241	0.00797842	non_pY	0.839207	0.648597
YDL132W	0.102	ordered	813	813	674	DDGESYAYLA_____	0.0601393	0	1	1	non_pY	0.751797	0.534093
YDL135C	0.588	ordered	20	20	3	EERNNDQYKVSAKKT	-0.360929	-0.6326	0.000948202	0.0056518	non_pY	0.766337	0.562441
YDL135C	0.294	ordered	31	31	14	AKKTVDEYKNLDAED	0.869718	0.5636	0.000648664	0.00428767	non_pY	0.839097	0.630585
YDL135C	0.169	ordered	100	100	79	KELASKRYKIKENSI	0.020272	-0.0435	0.131611	0.216387	non_pY	0.682221	0.401821
YDL135C	0.161	ordered	108	108	87	KIKENSIYKLKIVFK	-0.410234	0.212	0.518697	0.574615	non_pY	0.739271	0.499867
YDL135C	0.004	ordered	126	126	105	EIITGLRYVQYIKKA	0.146856	0.5283	0.120714	0.203448	non_pY	0.711644	0.509234
YDL135C	0.067	ordered	129	129	108	TGLRYVQYIKKAGIA	0.0396243	-0.0148	0.00506043	0.0204467	non_pY	0.774794	0.500649
YDL135C	0.129	ordered	147	147	126	IDDHLGSYAPNTKTK	-0.055474	-0.1723	0.00170317	0.0089092	non_pY	0.7711	0.496795
YDL135C	0.071	ordered	157	157	132	NTKTKPFYEVELPES	0.187985	0.1969	6.41361e-05	0.000722231	non_pY	0.746053	0.529262
YDL140C	0.02	ordered	303	303	292	LQFHVATYMDNDIAG	0.8837	0.4422	1.64945e-06	4.06557e-05	non_pY	0.734824	0.517145
YDL140C	0.035	ordered	376	376	365	SIAKTLTYPEVVTPY	0.655678	0.0746	0.417868	0.481637	non_pY	0.771289	0.415669
YDL140C	0.855	ordered	383	383	372	YPEVVTPYNIDRLTQ	0.836081	0.1368	0.048923	0.107668	non_pY	0.74044	0.473423
YDL140C	0.02	ordered	404	404	393	NEHPGAKYVIRDSGD	-0.0265568	-0.4663	0.685521	0.726177	non_pY	0.75223	0.512475
YDL140C	0.667	ordered	417	417	406	GDRIDLRYSKRAGDI	0.279304	-0.2767	0.0148875	0.0456821	non_pY	0.755122	0.460891
YDL140C	0.608	ordered	428	428	417	AGDIQLQYGWKVERH	0.702381	-0.0855	0.113626	0.195299	non_pY	0.733571	0.510062
YDL140C	0.016	ordered	478	478	467	NLSVTSPYNADFDGD	-0.00457875	-0.0506	0.221544	0.307348	non_pY	0.749118	0.495307
YDL140C	0.741	ordered	551	551	540	DQVLNMLYWVPDWDG	0.150183	0.3517	0.0181244	0.0527083	non_pY	0.680207	0.467401
YDL140C	0.388	ordered	804	804	793	KGFVENSYLRGLTPQ	0.00915751	-0.2969	0.34957	0.422634	non_pY	0.697428	0.428508
YDL140C	0.376	ordered	836	836	825	VKTAETGYIQRRLVK	0.0128205	0.0122	0.128693	0.213056	non_pY	0.773871	0.500536
YDL140C	0.549	ordered	852	852	841	LEDIMVHYDNTTRNS	-0.0302198	-0.728	0.451309	0.512142	non_pY	0.80246	0.574691
YDL140C	0	ordered	868	868	857	GNVIQFIYGEDGMDA	0.00274725	0	1	1	non_pY	0.740023	0.547268
YDL140C	0.02	ordered	897	897	886	DAAFEKRYRVDLLNT	0.608974	0.247	0.122325	0.205344	non_pY	0.653378	0.431609
YDL140C	0.122	ordered	933	933	922	QVLLDEEYKQLVKDR	0.367216	0.158	0.174538	0.262229	non_pY	0.761175	0.569103
YDL140C	0.114	ordered	1035	1035	1024	TRRVLQEYRLTKQAF	0.156593	-0.0486	0.0210416	0.0586282	non_pY	0.668678	0.398117
YDL140C	0.173	ordered	1119	1119	1108	KTPSLTVYLEPGHAA	0.710623	0.1338	0.412281	0.477069	non_pY	0.741476	0.465378
YDL140C	0.31	ordered	1153	1153	1142	VTIASEIYYDPDPRS	-0.348901	-0.3508	0.43728	0.499222	non_pY	0.854205	0.65966
YDL140C	0.518	ordered	1154	1154	1143	TIASEIYYDPDPRST	-0.0686813	0.1991	0.2749	0.355441	non_pY	0.833276	0.642048
YDL140C	0.251	ordered	1287	1287	1271	ERVVMMKYDRKVPSP	0.0952381	0.0862	0.0224152	0.0614674	non_pY	0.701901	0.447577
YDL140C	0.176	ordered	1298	1298	1282	VPSPTGEYVKEPEWV	0.0952381	0.0555	0.00352863	0.015664	non_pY	0.725783	0.498108
YDL140C	0.118	ordered	1328	1328	1312	GIDPTRIYTNSFIDI	0.554945	-0.2003	0.000526948	0.00364656	non_pY	0.768941	0.482536
YDL140C	0.212	ordered	1349	1349	1333	EAGRAALYKEVYNVI	0.139194	0.3705	0.160897	0.249264	non_pY	0.782368	0.600077
YDL140C	0.396	ordered	1353	1353	1337	AALYKEVYNVIASDG	-0.148352	0.0489	0.00193326	0.00978568	non_pY	0.76213	0.55539
YDL140C	0.294	ordered	1365	1365	1349	SDGSYVNYRHMALLV	-0.42674	-0.6606	0.101421	0.180817	non_pY	0.758997	0.429481
YDL140C	0.745	disordered	1453	1453	1436	DEESLVKYMPEQKIT	-0.246337	-0.0619	0.000112015	0.00112164	non_pY	0.706041	0.44486
YDL140C	0.451	disordered	1549	1549	1444	FSPTSPTYSPTSPAY	0.43315	0.3895	1.30329e-12	3.20488e-10	non_pY	0.742206	0.396281
YDL140C	0.298	ordered	1563	1563	1455	YSPTSPSYSPTSPSY	0.210623	0.1448	0.000504912	0.00354674	non_pY	0.751619	0.351957
YDL140C	0.275	ordered	1570	1570	1460	YSPTSPSYSPTSPSY	0.119963	-0.1207	0.11019	0.191353	non_pY	0.751619	0.351957
YDL140C	0.671	ordered	1577	1577	1465	YSPTSPSYSPTSPSY	0.0641026	-0.0718	0.00192052	0.00973518	non_pY	0.751619	0.351957
YDL140C	0.902	disordered	1584	1584	1471	YSPTSPSYSPTSPSY	-0.03663	-0.0632	0.0415481	0.0956733	non_pY	0.751619	0.351957
YDL140C	0.875	disordered	1591	1591	1477	YSPTSPSYSPTSPSY	0.0357143	0.0811	0.339959	0.414138	non_pY	0.751619	0.351957
YDL140C	0.918	disordered	1612	1612	1494	YSPTSPSYSPTSPSY	0.139194	0.3122	0.000824033	0.00512247	non_pY	0.751619	0.351957
YDL140C	0.902	disordered	1626	1626	1506	YSPTSPSYSPTSPSY	-0.00457875	-0.1024	0.0571521	0.120384	non_pY	0.751619	0.351957
YDL143W	0.404	ordered	270	270	261	ILKEERAYLLNICKK	0.0162558	-0.4952	0.286859	0.366246	non_pY	0.747607	0.462608
YDL143W	0.184	ordered	493	493	480	RSGTTNTYEEHILQP	0.0861793	-0.0819	0.116598	0.198577	non_pY	0.711679	0.506805
YDL145C	0.102	ordered	40	40	38	STIQLWDYRMGTLLH	-0.0808611	-0.9604	0.0979442	0.176523	non_pY	0.753741	0.431697
YDL145C	0.38	ordered	75	75	73	FVSAGDDYTIKVWSL	0.0016151	-0.9695	0.289284	0.368386	non_pY	0.657284	0.51336
YDL145C	0.114	ordered	89	89	87	LDTNKCLYTLTGHLD	0.0640726	0.0975	0.063962	0.13039	non_pY	0.708432	0.405587
YDL145C	0.329	ordered	97	97	95	TLTGHLDYVRTVFFH	-0.00155134	0.1478	0.0923254	0.169509	non_pY	0.788378	0.538403
YDL145C	0.075	ordered	360	360	355	KRVASLPYASLKGIG	0.0420138	0.3183	0.137012	0.222169	non_pY	0.728098	0.421821
YDL145C	0.071	ordered	378	378	373	DAFRSISYNPSQHSV	-0.0182973	0.3339	0.214837	0.301445	non_pY	0.701204	0.324998
YDL145C	0.016	ordered	431	431	426	GRNRFVVYNKNTESV	0.0845588	0.0621	0.0200084	0.0564937	non_pY	0.772881	0.512743
YDL145C	0.184	ordered	479	479	473	HPREVILYDVQQGKK	0.561374	0.1593	0.426367	0.489512	non_pY	0.731641	0.522354
YDL145C	0.243	ordered	497	497	491	LAVKNVKYVSWSLDG	0.0814561	0.665	0.00255379	0.0122553	non_pY	0.697281	0.417144
YDL145C	0.294	ordered	506	506	500	SWSLDGQYVALMSKH	0.290909	0.087	0.0230514	0.0628048	non_pY	0.775765	0.552026
YDL145C	0.004	ordered	547	547	541	DETGVLIYSTLNHIR	0.00473903	-0.9128	0.348579	0.421891	non_pY	0.711504	0.475843
YDL145C	0	ordered	555	555	549	STLNHIRYSLLNGDR	-0.0141746	-0.1321	0.321895	0.398077	non_pY	0.761363	0.447887
YDL145C	0.047	ordered	573	573	567	KTLEKTLYITKVQGK	0.0115607	0	1	1	non_pY	0.776881	0.465869
YDL145C	0.016	ordered	583	583	577	KVQGKLVYCLNREGE	-0.0633926	0.2645	0.119329	0.202047	non_pY	0.756712	0.512285
YDL145C	0.004	ordered	601	601	595	LTIDPTEYRFKKALV	0.381524	0.2668	0.0562991	0.1193	non_pY	0.770471	0.4884
YDL145C	0.137	ordered	632	632	626	VGQNIISYLQKSGYP	-0.00682166	0.1684	0.416511	0.480649	non_pY	0.674738	0.407899
YDL145C	0.216	ordered	638	638	632	SYLQKSGYPEIALQF	-0.254187	-0.1561	0.164433	0.252867	non_pY	0.796343	0.405991
YDL145C	0.271	ordered	659	659	653	RFDLALEYGNLDVAL	0.0367647	0.0372	0.412798	0.477459	non_pY	0.784813	0.600463
YDL145C	0.106	ordered	698	698	692	ASLAEMIYQTQHSFD	-0.0540845	-0.4902	0.0596092	0.123979	non_pY	0.651448	0.410104
YDL145C	0.031	ordered	711	711	705	FDKLSFLYLVTGDVN	0.00631163	-0.9841	0.215709	0.302347	non_pY	0.762314	0.502151
YDL145C	0.192	ordered	742	742	736	SMLLNTFYNNSTKER	0.374192	0.7523	0.00402413	0.0171577	non_pY	0.765169	0.487538
YDL145C	0.043	ordered	763	763	757	GGSLPLAYAVAKANG	0.0693854	0.4733	0.0402253	0.0935045	non_pY	0.707428	0.441761
YDL145C	0.082	ordered	942	942	935	KLEPLKKYFTNIYEG	0.0441176	0.2437	0.00325896	0.0147266	non_pY	0.73046	0.489714
YDL145C	0.522	ordered	953	953	946	IYEGCRTYIPSTPCE	0.644912	0.1744	0.00123867	0.00698544	non_pY	0.790515	0.475573
YDL145C	0.22	ordered	967	967	957	ELPAQLGYVRAYDDT	0.0391236	-0.23	0.00525679	0.021055	non_pY	0.7181	0.49835
YDL145C	0.282	ordered	971	971	961	QLGYVRAYDDTVSED	-0.0199762	0.0119	7.34758e-07	2.239e-05	non_pY	0.786458	0.584
YDL145C	0.4	ordered	983	983	973	SEDQILPYVPGLDVV	0.0582922	0.0906	0.0160743	0.0484504	non_pY	0.724145	0.489757
YDL145C	0.224	ordered	998	998	988	NEKMNEGYKNFKLNK	-0.322977	-0.6949	0.0622365	0.128033	non_pY	0.803963	0.580481
YDL145C	0.086	ordered	1018	1018	1008	ECFREAIYRITLLMV	0.203247	-0.0581	0.609529	0.656597	non_pY	0.695244	0.436458
YDL145C	0.008	ordered	1044	1044	1034	ILETAREYILGLSIE	0.00420775	-0.0049	0.338513	0.412762	non_pY	0.776243	0.485209
YDL145C	0	ordered	1071	1071	1061	RMLELAAYFTKAKLS	-0.0320257	-0.9233	0.163997	0.252343	non_pY	0.777304	0.481497
YDL145C	0.188	ordered	1104	1104	1094	KNFLQASYFAGEFLK	0.143382	0.0776	2.23674e-05	0.000316194	non_pY	0.700155	0.438315
YDL145C	0.114	ordered	1154	1154	1144	FDICAATYKPIYEDT	-0.307612	-0.3866	0.00216637	0.0107043	non_pY	0.762375	0.536606
YDL145C	0.251	ordered	1158	1158	1148	AATYKPIYEDTPSVS	-0.0593336	-0.2945	0.201987	0.289248	non_pY	0.820902	0.598667
YDL145C	0	ordered	1173	1173	1163	DPLTGSKYVITEKDK	-0.0425026	0.0134	0.691718	0.732301	non_pY	0.746009	0.501123
YDL147W	0.059	ordered	168	168	53	CELQVETYGSMEMSE	-0.0275458	-0.1972	0.017224	0.0507841	non_pY	0.737911	0.455574
YDL147W	0.22	ordered	193	193	78	LSILKGDYSQATVLS	-0.182564	0.0337	0.0063588	0.0242912	non_pY	0.738265	0.508228
YDL147W	0.141	ordered	213	213	97	KTFKNPKYESLKLEY	0.0775092	0.0281	0.000226261	0.00191093	non_pY	0.738869	0.481569
YDL147W	0.024	ordered	220	220	104	YESLKLEYYNLLVKI	-0.00761905	0.0077	0.0450353	0.101449	non_pY	0.735417	0.473658
YDL147W	0.027	ordered	221	221	105	ESLKLEYYNLLVKIS	0.390183	0.5738	0.720531	0.759686	non_pY	0.740098	0.533748
YDL147W	0.043	ordered	234	234	118	ISLHKREYLEVAQYL	0.484835	0.2677	0.0472244	0.104862	non_pY	0.763823	0.489131
YDL147W	0.102	ordered	240	240	124	EYLEVAQYLQEIYQT	0.318974	0.2173	0.0104565	0.0352124	non_pY	0.723362	0.448604
YDL147W	0.063	ordered	245	245	129	AQYLQEIYQTDAIKS	-0.111209	-0.1961	0.0126844	0.0406685	non_pY	0.744314	0.559499
YDL147W	0.027	ordered	266	266	150	PVLSHIVYFLVLSPY	0.767326	0.1659	0.00364974	0.0160164	non_pY	0.736551	0.444373
YDL147W	0.329	ordered	273	273	157	YFLVLSPYGNLQNDL	0.349158	0.3813	0.151602	0.239342	non_pY	0.768093	0.467762
YDL147W	0.055	ordered	318	318	202	WPIVQKTYEPVLNED	0.152234	0.2043	0.00527107	0.0210815	non_pY	0.730462	0.521086
YDL147W	0.6	ordered	356	356	236	NLRVISEYYSRITLL	0.43663	0.7331	0.0336813	0.0826325	non_pY	0.798498	0.530045
YDL147W	0.357	ordered	357	357	237	LRVISEYYSRITLLR	0.04	0.1261	0.149579	0.237022	non_pY	0.77671	0.498494
YDL147W	0.22	ordered	379	379	259	TESQTETYISDLVNQ	0.449524	0.072	0.0142944	0.0443503	non_pY	0.721269	0.447906
YDL147W	0.275	ordered	390	390	270	LVNQGIIYAKVNRPA	0.485421	0.1192	0.658054	0.700802	non_pY	0.805748	0.588848
YDL153C	0.604	ordered	130	130	45	GSTKGEYYGADDLDD	0.0576416	0.6254	0.0731956	0.14354	non_pY	0.794154	0.623902
YDL153C	0.647	ordered	164	164	79	EELNMNDYLDEEEEE	0.310606	0.0298	0.0231653	0.0630826	non_pY	0.760283	0.594104
YDL153C	0.188	ordered	212	212	123	DDEARDNYLRTMFPE	0.095191	0.0527	0.117242	0.199261	non_pY	0.751948	0.543802
YDL153C	0.008	ordered	256	256	167	KLIALGSYLGTISCY	0.581686	0.2556	0.00648179	0.024677	non_pY	0.681872	0.387846
YDL153C	0.004	ordered	263	263	174	YLGTISCYYSILLHE	0.705534	0.4638	0.0203295	0.0570438	non_pY	0.752224	0.455052
YDL153C	0.2	ordered	264	264	175	LGTISCYYSILLHEL	-0.480567	-0.2838	0.000672179	0.00441742	non_pY	0.714375	0.444923
YDL153C	0.608	ordered	569	569	254	RVKKRKKYQKAQKKL	0.475955	0.4294	0.0726965	0.1428	non_pY	0.753332	0.478882
YDL153C	0.741	disordered	583	583	268	LKSVRAVYSGGQSGV	0.63307	0.1793	0.253181	0.335061	non_pY	0.782223	0.439288
YDL153C	0.686	disordered	591	591	274	SGGQSGVYEGEKTGI	0.0283267	0	1	1	non_pY	0.836533	0.56713
YDL161W	0.231	ordered	16	16	12	AKNLVKGYSSTQVLV	-0.0505051	-0.0435	0.823973	0.855191	non_pY	0.706331	0.426445
YDL161W	0.408	ordered	47	47	43	IELAEKSYDSADFFE	0.442688	0.0139	0.617122	0.663627	non_pY	0.71294	0.471893
YDL161W	0.388	ordered	69	69	65	RLNDKGKYWRHIAKA	0.0531401	0.0938	0.325711	0.401547	non_pY	0.717097	0.523403
YDL161W	0.192	ordered	82	82	78	KALTVIDYLIRFGSE	0.0171278	-0.0054	0.13376	0.218775	non_pY	0.786149	0.528842
YDL161W	0.569	ordered	100	100	96	LWCRENLYIIKTLKE	0.36144	0.6373	0.00289808	0.0135534	non_pY	0.776727	0.511092
YDL161W	0.314	disordered	230	230	226	QQLQQPMYYDIFGNP	0.0140536	-0.0971	0.157579	0.246048	non_pY	0.746858	0.536673
YDL161W	0.541	ordered	231	231	227	QLQQPMYYDIFGNPI	0.148441	0.0365	0.0951153	0.172809	non_pY	0.770217	0.579075
YDL161W	0.337	ordered	243	243	239	NPITPEEYAQFQLQQ	0.389987	0.3709	0.000282262	0.00227488	non_pY	0.746772	0.485106
YDL161W	0.482	disordered	265	265	261	QLQQQPMYYDVFGNP	0.083004	0.0579	0.0704419	0.139892	non_pY	0.768021	0.560996
YDL161W	0.584	disordered	266	266	262	LQQQPMYYDVFGNPI	0.15942	0.2567	2.68891e-05	0.00036452	non_pY	0.770746	0.585537
YDL166C	0.063	ordered	34	34	25	LKNKLKDYKYYNISD	0.054694	0.055	0.231641	0.316743	non_pY	0.730704	0.563816
YDL166C	0.184	ordered	36	36	27	NKLKDYKYYNISDFA	-0.527726	-0.1198	0.422596	0.485868	non_pY	0.794009	0.627508
YDL166C	0.09	ordered	37	37	28	KLKDYKYYNISDFAK	0.0625	0.0914	0.0168467	0.0500244	non_pY	0.761821	0.629743
YDL166C	0.38	ordered	52	52	43	DNDCFEGYDEGRKSH	-0.151264	-0.0801	0.0867007	0.161917	non_pY	0.878542	0.666414
YDL166C	0.282	ordered	116	116	107	SRLHARGYHDSKIEE	0.00838033	0.0544	0.124096	0.207559	non_pY	0.749892	0.448556
YDL166C	0.027	ordered	141	141	132	KQDAVESYEPHIVVE	-0.119256	-0.5392	0.22849	0.313814	non_pY	0.718276	0.50609
YDL171C	0.008	ordered	45	45	8	IPDKRGLYDPDYEHD	0.108709	0.3697	0.0263631	0.0688864	non_pY	0.852778	0.650953
YDL171C	0.153	ordered	49	49	12	RGLYDPDYEHDACGV	0.167568	0.1319	0.185531	0.272397	non_pY	0.767138	0.570073
YDL171C	0.435	ordered	76	76	39	KIVTDARYLLVNMTH	0.062963	0.1018	0	0	non_pY	0.740102	0.445546
YDL171C	0.004	ordered	125	125	88	DIPEMGKYAVGNVFF	0.0429429	0.0763	0.75196	0.788265	non_pY	0.690945	0.500588
YDL171C	0.792	ordered	194	194	148	QPLLVPLYDEKQPEF	0.648549	0.2991	0.0191629	0.0548089	non_pY	0.720328	0.480831
YDL171C	0.016	ordered	211	211	164	TKFRTQLYLLRKEAS	0.623423	0.6002	0.00567476	0.0222735	non_pY	0.715726	0.456948
YDL171C	0.082	ordered	228	228	181	IGLENWFYVCSLNNT	-0.00950951	0.0201	0.837796	0.8686	non_pY	0.804909	0.524113
YDL171C	0	ordered	239	239	192	LNNTTIVYKGQLTPA	-0.0185185	-0.0035	0.432291	0.494946	non_pY	0.721297	0.453841
YDL171C	0.02	ordered	249	249	202	QLTPAQVYNYYPDLT	0.937538	0.9373	0.000995983	0.00587697	non_pY	0.783241	0.623844
YDL171C	0	ordered	251	251	204	TPAQVYNYYPDLTNA	0.0281281	0.2063	0.231144	0.316309	non_pY	0.773697	0.599091
YDL171C	0	ordered	252	252	205	PAQVYNYYPDLTNAH	0.448549	-0.3318	0.327816	0.403492	non_pY	0.794673	0.595974
YDL171C	0.133	ordered	324	324	277	KDELDKLYPIIEEGG	0.00710711	-0.6916	0.18117	0.267895	non_pY	0.800012	0.519549
YDL171C	0.322	ordered	364	364	317	MMMVPEAYHKDMDSD	0.0518519	0.0172	0.3266	0.402354	non_pY	0.749575	0.557108
YDL171C	0.035	ordered	376	376	329	DSDLKAWYDWAACLM	-0.0047047	-0.0092	0.476632	0.535363	non_pY	0.807687	0.537725
YDL171C	0.169	ordered	399	399	352	LTFTDGRYCGAILDR	-0.049049	0.0451	0.0941573	0.171498	non_pY	0.71436	0.489194
YDL171C	0.141	ordered	414	414	367	NGLRPCRYYITSDDR	0.277177	0.2932	0.100746	0.180069	non_pY	0.746582	0.474691
YDL171C	0.063	ordered	415	415	368	GLRPCRYYITSDDRV	-0.207307	0.0538	0.159733	0.248275	non_pY	0.776945	0.542165
YDL171C	0.004	ordered	521	521	473	PRLLANGYTFEQVTF	-0.0115115	-0.1774	0.104559	0.184915	non_pY	0.775155	0.434391
YDL171C	0	ordered	561	561	513	NENPVLLYDYFRQLF	0.182482	0.4613	0.00823033	0.0292825	non_pY	0.747111	0.574489
YDL171C	0.004	ordered	563	563	515	NPVLLYDYFRQLFAQ	0.0159159	-0.0039	0.412531	0.477282	non_pY	0.746326	0.476307
YDL171C	0.114	ordered	590	590	542	NVMSLECYVGPQGNL	0.914815	0.4511	0.0824115	0.155954	non_pY	0.801033	0.51145
YDL171C	0.173	ordered	630	630	581	LKNIEAAYPSWSVAE	0.0623624	0.0268	0.0231316	0.0630071	non_pY	0.67533	0.402197
YDL171C	0.016	ordered	651	651	602	KSEGLLGYTDTIDKI	0.748849	0.8049	0.115257	0.197014	non_pY	0.746831	0.526583
YDL171C	0	ordered	730	730	681	HFCVLLGYGCDGVYP	0.142042	0.528	0.00376143	0.0163772	non_pY	0.722471	0.451193
YDL171C	0.016	ordered	736	736	687	GYGCDGVYPYLAMET	0.00950951	0.0386	0.0174514	0.0511569	non_pY	0.834889	0.550325
YDL171C	0.012	ordered	738	738	689	GCDGVYPYLAMETLV	-0.202603	-0.7576	0.158979	0.247504	non_pY	0.762926	0.59134
YDL171C	0	ordered	772	772	711	EGQILENYKHAIDAG	0.00550551	0.3814	0.182748	0.269583	non_pY	0.750299	0.502715
YDL171C	0.004	ordered	795	795	734	GISTLASYKGAQIFE	0.027027	0.0199	0.0919222	0.168865	non_pY	0.632989	0.324395
YDL171C	0.055	ordered	829	829	768	IRGVTFEYLAQDAFS	0.166667	0.1106	0.000134145	0.00130133	non_pY	0.731935	0.473875
YDL171C	0.173	ordered	842	842	781	FSLHERGYPSRQTIS	-0.378378	-0.2969	0.0122981	0.0397312	non_pY	0.806559	0.362537
YDL171C	0.004	ordered	894	894	831	NDVSWQLYVKKEMEA	0.693193	0.0894	0.135041	0.219989	non_pY	0.701716	0.442459
YDL171C	0.031	ordered	943	943	880	FASGAMSYGSISMEA	0.990991	0.9724	0.00158607	0.008415	non_pY	0.70001	0.432341
YDL171C	0.2	ordered	1003	1003	940	ARFGVTSYYLSDADE	0.174074	0.1638	5.49939e-05	0.00063972	non_pY	0.743984	0.471733
YDL171C	0.035	ordered	1004	1004	941	RFGVTSYYLSDADEI	0.0143143	0.0099	0.275942	0.356396	non_pY	0.780149	0.547578
YDL171C	0.051	ordered	1058	1058	995	PPPHHDIYSIEDLKQ	0.0159159	-0.0431	0.390669	0.458891	non_pY	0.749148	0.528058
YDL171C	0.118	ordered	1068	1068	1005	EDLKQLIYDLKCANP	0.0286286	0.0822	0.246813	0.32977	non_pY	0.720397	0.444068
YDL171C	0.008	ordered	1123	1123	1060	ARWTSVKYAGLPWEL	0.870871	0.5969	0.000112597	0.00112321	non_pY	0.779689	0.451437
YDL171C	0.365	ordered	1223	1223	1160	EHVINFFYYLIQDLR	0.966667	0.9308	0.00350116	0.0156019	non_pY	0.731259	0.546096
YDL171C	0.078	ordered	1224	1224	1161	HVINFFYYLIQDLRQ	0.974074	0.6922	0.0497272	0.108819	non_pY	0.693278	0.468363
YDL171C	0.071	ordered	1333	1333	1270	ALGSTLSYRVSKKFG	0.0245245	0.0867	0.744075	0.780618	non_pY	0.673529	0.341067
YDL171C	0.039	ordered	1380	1380	1317	LNGDANDYVGKGLSG	0.0159159	0.0073	0.120859	0.203631	non_pY	0.84237	0.639224
YDL171C	0	ordered	1414	1414	1351	IVGNTCFYGATSGTA	-0.0724725	-0.3645	0.104617	0.184927	non_pY	0.753815	0.54382
YDL171C	0.039	ordered	1453	1453	1388	KGNNAFEYMTGGRAI	0.00690691	-0.004	0.414369	0.478961	non_pY	0.789362	0.550842
YDL171C	0	ordered	1480	1480	1413	GATGGIAYCLTSDYD	0.174374	0.3645	0.000527565	0.00364844	non_pY	0.752426	0.532253
YDL171C	0.196	ordered	1522	1522	1453	LIQEHWNYTQSDLAA	0.845445	0.4864	0.115252	0.197014	non_pY	0.759408	0.480387
YDL171C	0.2	ordered	1538	1538	1469	ILGNFNHYLKDFVKV	0.137037	0.3021	2.00101e-05	0.000290641	non_pY	0.701184	0.481395
YDL171C	0.098	ordered	1678	1678	1560	ITKKDAKYQTARCMD	0.755556	0.3763	1.77996e-05	0.000266444	non_pY	0.748024	0.474162
YDL171C	0.031	ordered	1811	1811	1693	AGHTVTVYERSDRCG	0.456356	0.4598	0.171513	0.258973	non_pY	0.768764	0.512751
YDL171C	0.055	ordered	1823	1823	1705	RCGGLLMYGIPNMKL	0.027027	0.1912	0.166659	0.254624	non_pY	0.702673	0.422117
YDL171C	0.02	ordered	1873	1873	1755	NKHNAVVYAIGSTIP	0.0814815	0.0853	0.0545752	0.116462	non_pY	0.780225	0.526861
YDL171C	0.255	ordered	1987	1987	1869	HAEVKEHYGRDPREY	0.0584585	-0.0538	0.0995982	0.178591	non_pY	0.806475	0.567929
YDL171C	0.153	ordered	1994	1994	1876	YGRDPREYCILSKEF	0.433133	0.3116	0.163339	0.251734	non_pY	0.78461	0.579069
YDL171C	0.059	ordered	2079	2079	1959	ATLDDSSYSIDGGKT	0.0631632	0.1346	0.276221	0.356458	non_pY	0.786184	0.535073
YDL171C	0.263	ordered	2123	2123	2001	FLMDGTTYLPSNGGI	0.0888889	0.1321	0.0132927	0.0421082	non_pY	0.739216	0.481485
YDL178W	0.231	ordered	68	68	11	LTSDDLNYFKSILSE	0.19671	0.1071	0.000625563	0.00416019	non_pY	0.747534	0.486431
YDL178W	0.106	ordered	90	90	29	ESEDLSFYNEDWMRK	-0.0492452	0.1837	0.00292458	0.0136412	non_pY	0.825509	0.563262
YDL178W	0.008	ordered	98	98	37	NEDWMRKYKGQSKLV	0.839353	0.7772	0.000940834	0.00561738	non_pY	0.681374	0.442861
YDL178W	0.118	ordered	120	120	59	KVSLILNYCNDEKIA	0.0848918	0.3553	0.167944	0.255922	non_pY	0.726375	0.532504
YDL178W	0.333	ordered	182	182	121	ILENANNYVMEQNYM	0.0203245	0.3725	0.000214699	0.00183231	non_pY	0.788209	0.599298
YDL178W	0.149	ordered	188	188	127	NYVMEQNYMFPLDLG	0.316697	0.2214	0.0115321	0.0378531	non_pY	0.759431	0.597982
YDL178W	0.141	ordered	218	218	157	GGLRLLRYGSLHGSV	0.019288	0.7579	0.125677	0.209409	non_pY	0.722074	0.401607
YDL178W	0.835	ordered	251	251	190	MRKDNTGYDLKQLFI	-0.0198738	0.4169	0.633274	0.677826	non_pY	0.79043	0.512317
YDL178W	0	ordered	285	285	224	PKAFNVSYLSVESFE	0.194333	0.0844	0.0161025	0.0484668	non_pY	0.739831	0.440947
YDL178W	0.016	ordered	341	341	277	LEDEHPFYILIETSG	-0.136773	-0.3566	0.164913	0.253075	non_pY	0.832642	0.614706
YDL178W	0.063	ordered	404	404	340	SQANGGVYKYDVSLP	0.24066	0.4765	0.0169967	0.0503353	non_pY	0.845023	0.585657
YDL178W	0.012	ordered	406	406	342	ANGGVYKYDVSLPLK	0.04137	0.4288	0.382609	0.451057	non_pY	0.747026	0.537111
YDL178W	0.106	ordered	416	416	352	SLPLKDLYSLVEATN	-0.177129	-0.3346	0.0475436	0.105349	non_pY	0.782975	0.51848
YDL178W	0.02	ordered	445	445	370	PVVGAIGYGHVGDGN	0.0210793	0.2592	0.618827	0.664833	non_pY	0.815858	0.597889
YDL178W	0.502	ordered	462	462	387	LNVAVREYNKNIEKT	0.43799	0.0161	0.00116176	0.00664526	non_pY	0.723787	0.472191
YDL178W	0.004	ordered	475	475	400	KTLEPFVYEFVSSKH	0.0616156	0.5988	0.116796	0.198745	non_pY	0.79605	0.504111
YDL178W	0.208	ordered	498	498	423	LGFQKKNYIGYSKSP	-0.0893758	0.2215	0.0159584	0.0481576	non_pY	0.771265	0.587328
YDL178W	0.259	ordered	501	501	426	QKKNYIGYSKSPEEV	0.22429	0.3028	7.27964e-05	0.000799324	non_pY	0.730223	0.489362
YDL178W	0.243	ordered	518	518	443	MKDLKVHYDPNGILN	0.492114	0.034	0.076624	0.148148	non_pY	0.747315	0.539514
YDL178W	0.169	ordered	529	529	454	GILNPYKYI______	0.665615	0.2687	0.0257413	0.0676749	non_pY	0.725953	0.517434
YDL182W	0.682	ordered	123	123	100	TSKFLRQYSHGKDMN	0.265372	0.1868	0.000268368	0.00217951	non_pY	0.750252	0.474339
YDL182W	0	ordered	169	169	146	LVDLLNIYKTVDKIG	0.996764	0.982	0.00450736	0.0187052	non_pY	0.812802	0.613252
YDL182W	0.059	ordered	225	225	202	GCAIANAYTALEGGA	0.770836	0.2185	0.00617343	0.0237633	non_pY	0.821887	0.552742
YDL185W	0.184	ordered	25	25	4	EDHAESEYGAIYSVS	-0.00454082	-0.1141	0.0248569	0.0658904	non_pY	0.803923	0.592579
YDL185W	0.486	ordered	29	29	8	ESEYGAIYSVSGPVV	0.175649	-0.0876	0.000662653	0.00436295	non_pY	0.796531	0.555025
YDL185W	0.431	ordered	47	47	26	NMIGCAMYELVKVGH	-0.0249958	0.022	0.307021	0.384969	non_pY	0.694913	0.466853
YDL185W	0.016	ordered	74	74	53	DKATIQVYEETAGLT	0.0108216	0.0151	0.154241	0.242411	non_pY	0.791921	0.595032
YDL185W	0	ordered	106	106	85	PGLMETIYDGIQRPL	0.733025	0.4185	0.00715529	0.0264994	non_pY	0.80663	0.58428
YDL185W	0.016	ordered	159	159	138	HISGGDIYGSVFENS	-0.650526	-0.0548	0.109653	0.190828	non_pY	0.845133	0.63555
YDL185W	0.133	ordered	192	192	170	WIAPAGEYTLDEKIL	-0.00810558	-0.0055	0.736865	0.774052	non_pY	0.778881	0.551226
YDL185W	0.322	ordered	273	273	251	ISQSLSKYSNSDAII	-0.518757	0.0336	0.820491	0.851996	non_pY	0.753542	0.460286
YDL185W	0.004	ordered	281	281	259	SNSDAIIYVGCFAKG	0.00581395	0	1	1	non_pY	0.808495	0.613817
YDL185W	0.576	ordered	756	756	281	LMEFPELYTEMSGTK	0.0766423	0.0595	0.0982228	0.17666	non_pY	0.736941	0.543517
YDL185W	0.051	ordered	789	789	314	AAREASIYTGITLAE	0.0232558	0.008	0.152189	0.239969	non_pY	0.772508	0.516508
YDL185W	0.004	ordered	797	797	322	TGITLAEYFRDQGKN	0.0217705	0.1362	0.191123	0.277715	non_pY	0.744761	0.492976
YDL185W	0.275	ordered	838	838	363	ADQGFPAYLGAKLAS	0	0	1	1	non_pY	0.768154	0.489168
YDL185W	0.008	ordered	926	926	451	TNVLNKFYDSNYPEF	0.0181209	0.2975	0.119391	0.202091	non_pY	0.770151	0.570147
YDL185W	0.776	ordered	986	986	511	DFLQQNGYSTYDAFC	-0.196656	-0.3418	0.00861384	0.0303104	non_pY	0.739232	0.507349
YDL185W	0.012	ordered	1008	1008	533	MMRAFISYHDEAQKA	0.366449	0.5735	1.6018e-05	0.000244001	non_pY	0.746696	0.466457
YDL195W	0	ordered	89	89	87	DNGSLELYSTNEANN	-0.854434	-0.0438	0.457492	0.517769	non_pY	0.739002	0.491627
YDL195W	0.529	ordered	377	377	358	HLQAPTWYGEPSPAA	0.128472	0.1433	1.7406e-06	4.23106e-05	non_pY	0.768739	0.494455
YDL195W	0.212	ordered	559	559	424	KESVKNAYFAKYGSK	0.0104167	0.5798	0.208803	0.295844	non_pY	0.811695	0.558099
YDL195W	0.267	ordered	574	574	437	SSLSRILYSISKREV	0.103632	-0.0972	0.0430676	0.0982677	non_pY	0.747038	0.439379
YDL195W	0.149	ordered	604	604	467	SKAIQNLYPNDIAQR	0.0301816	-0.06	0.0105299	0.0353734	non_pY	0.786224	0.49082
YDL195W	0.016	ordered	635	635	498	RQDSLTLYLAAGSLD	-0.0301816	0.1553	0.0819131	0.155399	non_pY	0.718698	0.480527
YDL195W	0.388	ordered	667	667	528	KKDNKTIYEAHSECL	0.325855	0.0087	0.191041	0.277673	non_pY	0.801712	0.58608
YDL195W	0.439	ordered	1192	1192	609	TPLTPKEYSKQLKDC	0.175748	0.0112	0.0443028	0.100205	non_pY	0.674857	0.408631
YDL195W	0.475	ordered	1208	1208	624	KRLKILFYHLEKQDL	-0.0638355	-0.0885	0.107126	0.187977	non_pY	0.670543	0.37494
YDL195W	0.047	ordered	1236	1236	646	ALMKEKKYKEAMVIH	-0.19578	-0.2891	0.0018133	0.00933527	non_pY	0.702866	0.482788
YDL208W	0.149	ordered	101	101	78	CEDHSVPYIFIPSKQ	-0.0911466	0.3591	0.230405	0.315706	non_pY	0.807881	0.540945
YDL217C	0.263	ordered	69	69	35	LFMASMAYDTPLHTP	0.819568	0.028	0.169265	0.256927	non_pY	0.697649	0.433235
YDL217C	0.482	ordered	123	123	48	TDMGKKSYSSAKNFG	0.395604	0.2751	5.6822e-06	0.000111887	non_pY	0.708002	0.450127
YDL217C	0.494	ordered	131	131	56	SSAKNFGYIGMIYAG	0.212454	0.1596	0.0478328	0.105813	non_pY	0.8553	0.564065
YDL217C	0.239	ordered	136	136	61	FGYIGMIYAGVECVI	0.393714	0.5527	1.3232e-06	3.47568e-05	non_pY	0.726486	0.536816
YDL217C	0.522	ordered	153	153	78	LRAKNDIYNGVTAGF	0.347985	0.2182	3.71108e-06	8.05769e-05	non_pY	0.81329	0.625452
YDL217C	0.616	ordered	168	168	93	FTGAGLAYKAGPQAA	0.0612076	0.1868	1.11744e-06	3.04531e-05	non_pY	0.758846	0.442849
YDL217C	0.545	ordered	192	192	117	FSAAIDLYMKSEDGR	-0.308165	-0.6005	0.0281166	0.0720839	non_pY	0.728724	0.538448
YDR001C	0.133	ordered	294	294	5	GEKTLIGYPYAVPGG	-0.00502197	0.0364	2.63281e-07	9.73403e-06	non_pY	0.767388	0.449347
YDR001C	0.039	ordered	307	307	18	GGRFNELYGWDSYMM	0.0195125	0.0954	0.113512	0.195204	non_pY	0.784443	0.612785
YDR001C	0.031	ordered	312	312	23	ELYGWDSYMMALGLL	0.0898724	0.1126	0.00738927	0.027036	non_pY	0.740227	0.523699
YDR001C	0.047	ordered	341	341	52	FIFEINHYGKILNAN	0.463277	0.7786	4.12858e-06	8.76619e-05	non_pY	0.751451	0.530929
YDR001C	0.008	ordered	351	351	62	ILNANRSYYLCRSQP	0.0025633	0.0064	0.251305	0.333204	non_pY	0.698068	0.475583
YDR001C	0.047	ordered	352	352	63	LNANRSYYLCRSQPP	0.039548	0.2132	0.133157	0.218173	non_pY	0.791095	0.519491
YDR001C	0.024	ordered	395	395	104	FQASIKEYKTVWTAS	0.605514	0.76	4.70956e-08	2.44112e-06	non_pY	0.758366	0.521444
YDR001C	0	ordered	414	414	123	PETGLSRYHPNGLGI	0.0768989	0.2032	0.250703	0.332861	non_pY	0.692676	0.422102
YDR001C	0.188	ordered	437	437	146	FDTVLLPYASKHGVT	0.789705	0.2402	0.00114304	0.00655806	non_pY	0.645075	0.375243
YDR001C	0.063	ordered	452	452	161	LDEFKQLYNDGKIKE	0.567535	0.7606	2.56376e-07	9.54549e-06	non_pY	0.749196	0.559328
YDR001C	0.157	ordered	489	489	198	RFEGVCAYLATIDLN	0.0196694	-0.0331	0.00358587	0.0158317	non_pY	0.774192	0.559413
YDR001C	0.098	ordered	500	500	209	IDLNSLLYKYEIDIA	0.457366	0.3351	0.109852	0.191017	non_pY	0.730438	0.46111
YDR001C	0.004	ordered	502	502	211	LNSLLYKYEIDIADF	0.944497	0.5796	0.00157078	0.00836326	non_pY	0.695809	0.503997
YDR001C	0.129	ordered	546	546	245	RQEKITKYMWDDESG	0.787037	0.0886	0.00355538	0.0157375	non_pY	0.74966	0.524211
YDR001C	0.098	ordered	558	558	257	ESGFFFDYNTKIKHR	0.128845	0.2476	0.0195878	0.0556928	non_pY	0.732392	0.527435
YDR001C	0.094	ordered	568	568	267	KIKHRTSYESATTFW	0.450408	0.8491	0.00297411	0.0137925	non_pY	0.78576	0.445226
YDR001C	0.118	ordered	626	626	325	RPIRQWDYPFGWAPH	0.418288	0.4081	0.414489	0.479048	non_pY	0.861974	0.531678
YDR001C	0.145	ordered	644	644	343	AWEGLRSYGYLTVTN	0.964532	0.8918	0.0232234	0.0631595	non_pY	0.725538	0.510516
YDR001C	0.212	ordered	646	646	345	EGLRSYGYLTVTNRL	0.573132	0.0399	0.000927654	0.00555751	non_pY	0.763047	0.494075
YDR001C	0	ordered	655	655	354	TVTNRLAYRWLFMMT	0.905472	0.6368	9.71102e-05	0.00100869	non_pY	0.710893	0.396844
YDR001C	0.016	ordered	668	668	367	MTKAFVDYNGIVVEK	-0.0366185	-0.2667	0.000474674	0.00338449	non_pY	0.735372	0.556557
YDR001C	0	ordered	676	676	375	NGIVVEKYDVTRGTD	-0.233679	0.4546	0.36462	0.435501	non_pY	0.795857	0.582036
YDR002W	0.075	ordered	144	144	89	NHIIAPEYTLKPNVG	0.156997	0.3843	0.0357415	0.0859715	non_pY	0.715059	0.457323
YDR002W	0.012	ordered	158	158	103	GSDRSWVYACTADIA	0.268818	0.7258	1.10665e-06	3.02692e-05	non_pY	0.863596	0.629461
YDR013W	0.102	ordered	32	32	5	QDVNLPMYHEDIIRN	0.646689	0.4847	0.213222	0.299935	non_pY	0.654919	0.40742
YDR013W	0.514	ordered	53	53	26	NLRKNTEYLKEQQQL	0.0705677	0.0525	0.0265189	0.0691348	non_pY	0.712937	0.44402
YDR013W	0.404	ordered	72	72	45	DKVAKCQYFVTLLCM	0.0640181	0.1002	1.91883e-05	0.000282193	non_pY	0.651118	0.415521
YDR013W	0.008	ordered	89	89	62	NKRCLLAYQRLRTDI	-0.0117647	-0.0258	0.0698253	0.139046	non_pY	0.716914	0.448388
YDR013W	0.322	ordered	130	130	94	LSHQEQEYLKEYCDL	0.548773	-0.0191	0.0242804	0.0650551	non_pY	0.687991	0.477531
YDR013W	0.184	ordered	134	134	98	EQEYLKEYCDLITDL	0.132266	0.3763	0.023183	0.0630983	non_pY	0.787302	0.610164
YDR013W	0.545	ordered	178	178	141	AGEIQTEYGVFNLIK	0.690196	0.1605	0.0426164	0.0973694	non_pY	0.79328	0.524652
YDR013W	0.31	ordered	204	204	167	ERLIQQGYLQKI___	0.712411	0.377	0.00188397	0.00958491	non_pY	0.683893	0.407345
YDR019C	0.271	ordered	35	35	20	LGGTMVPYAGYSMPV	0.0908102	0.0615	0.249018	0.331501	non_pY	0.708628	0.469877
YDR019C	0.196	ordered	38	38	23	TMVPYAGYSMPVLYK	0.284915	-0.0292	0.223831	0.309506	non_pY	0.689438	0.461344
YDR019C	0.024	ordered	44	44	29	GYSMPVLYKGQTHIE	0.0150487	-0.2041	0.280254	0.360005	non_pY	0.719192	0.389308
YDR019C	0.22	ordered	214	214	190	VQIARGGYTGEDGFE	0.000647534	0.0046	0.197864	0.284616	non_pY	0.790585	0.503262
YDR019C	0.227	ordered	262	262	238	LEAGMCLYGHELDES	0.00523208	0.0941	0.18587	0.2727	non_pY	0.803223	0.529766
YDR019C	0.071	ordered	298	298	267	QKYWFNGYAKIMDQL	0.0394737	0.0874	0.0135534	0.0426529	non_pY	0.731361	0.568781
YDR019C	0.063	ordered	362	362	326	NINIGQAYVQKGYHK	-0.0559729	-0.3867	0.0302121	0.0761895	non_pY	0.75612	0.558877
YDR019C	0.329	ordered	367	367	331	QAYVQKGYHKKGTKL	-0.218867	0.0028	0.133704	0.218756	non_pY	0.683804	0.501203
YDR019C	0.169	ordered	383	383	347	VQVRNKFYPIELAKM	-0.169887	-0.1198	0.000801247	0.00502216	non_pY	0.733034	0.432756
YDR019C	0.173	ordered	397	397	361	MPLVPTHYYKQ____	-0.203403	-0.7347	0.000588081	0.00397594	non_pY	0.680843	0.416139
YDR019C	0.341	ordered	398	398	362	PLVPTHYYKQ_____	-0.427398	-0.3794	0.00124534	0.00700321	non_pY	0.665418	0.464932
YDR021W	0.325	ordered	39	39	31	DDLLRGIYSYGFEAP	0.126328	0.4153	0.124815	0.208345	non_pY	0.808476	0.531705
YDR021W	0.271	ordered	41	41	33	LLRGIYSYGFEAPSS	0.0801063	0.1848	0.134453	0.219501	non_pY	0.762394	0.533914
YDR021W	0.149	ordered	190	190	178	LGFKQQIYDIFAKLP	-0.0198937	-0.9606	0.209893	0.296951	non_pY	0.798008	0.60582
YDR021W	0.102	ordered	242	242	230	SLEGIKQYVVNVDKE	0.524026	0.1261	0.614881	0.661487	non_pY	0.767808	0.603947
YDR021W	0.11	ordered	260	260	248	FDTLCDIYDSLTITQ	0.0214286	0	1	1	non_pY	0.770841	0.527462
YDR021W	0.004	ordered	340	340	328	QVSLVINYDLPEIIE	0.00602125	0.0788	0.174718	0.26235	non_pY	0.763612	0.490653
YDR021W	0	ordered	349	349	337	LPEIIENYIHRIGRS	-0.00224321	0.0028	0.25122	0.333133	non_pY	0.813449	0.588296
YDR021W	0.027	ordered	384	384	372	LREIEKFYSIKINPM	-0.0243802	-0.2625	0.301408	0.379822	non_pY	0.749037	0.529308
YDR023W	0.106	ordered	39	39	38	VDEIISDYKDWVKTR	0.603279	0.1029	0.0834299	0.157309	non_pY	0.74198	0.606465
YDR023W	0.031	ordered	164	164	119	ILLRLDGYDPDRGVK	0.48408	-0.1177	0.0800846	0.152855	non_pY	0.812895	0.578949
YDR023W	0.157	ordered	178	178	133	KICGHRGYFFRNYGV	-0.0958106	-0.4058	0.268853	0.349373	non_pY	0.827462	0.56304
YDR023W	0.322	ordered	183	183	138	RGYFFRNYGVFLNQA	0.354098	0.0469	0.00181421	0.00933527	non_pY	0.786415	0.569372
YDR023W	0.09	ordered	194	194	149	LNQALINYGLQFLAA	0.540546	0.798	3.28237e-12	7.4953e-10	non_pY	0.677791	0.43284
YDR023W	0.024	ordered	204	204	159	QFLAAKGYIPLQAPV	0.0630237	0.4504	0.036678	0.0876459	non_pY	0.762201	0.504826
YDR023W	0.082	ordered	242	242	197	IDGEDEKYLIATSEQ	0.000218579	0.2401	0.157912	0.246387	non_pY	0.767664	0.51192
YDR023W	0.494	ordered	254	254	209	SEQPISAYHSGEWFE	0.0421858	-0.0142	0.00488788	0.0199169	non_pY	0.687461	0.428247
YDR023W	0.063	ordered	271	271	222	QEQLPIHYVGYSSCF	-0.0332969	-0.6167	0.102015	0.181692	non_pY	0.691297	0.489119
YDR023W	0.192	ordered	274	274	225	LPIHYVGYSSCFRRE	0.725829	0.2374	0.000165102	0.00152072	non_pY	0.739116	0.499882
YDR023W	0.165	ordered	322	322	273	EFEKMISYSEEFYKS	0.0295082	0.0422	0.00163415	0.00863543	non_pY	0.752955	0.48171
YDR023W	0	ordered	327	327	278	ISYSEEFYKSLKLPY	0.321821	0.773	0.000355899	0.00269962	non_pY	0.779224	0.540984
YDR023W	0	ordered	334	334	285	YKSLKLPYRIVGIVS	-0.00728597	-0.0293	0.33392	0.40877	non_pY	0.675989	0.335585
YDR023W	0.051	ordered	352	352	303	NNAAAKKYDLEAWFP	0.629362	0.2851	0.0158334	0.0478428	non_pY	0.700726	0.494105
YDR023W	0.165	ordered	360	360	311	DLEAWFPYQKEYKEL	0.167213	0.1064	0.0250229	0.0662143	non_pY	0.66427	0.491684
YDR023W	0.2	ordered	364	364	315	WFPYQKEYKELVSCS	0.808525	0.6162	0.00869905	0.0305087	non_pY	0.718917	0.519819
YDR023W	0.027	ordered	419	419	370	LCCILENYQTEDGLV	0.259162	0.3485	4.00926e-07	1.37197e-05	non_pY	0.76037	0.526104
YDR023W	0.176	ordered	434	434	385	VPEVLRKYIPGEPEF	0.671985	0.6593	4.17569e-05	0.000510448	non_pY	0.771998	0.479665
YDR037W	0.353	ordered	93	93	65	KTHEPNPYPHKFHVS	0.030701	-0.4672	0.426605	0.489644	non_pY	0.697962	0.375042
YDR037W	0.024	ordered	110	110	82	NPEFLAKYAHLKKGE	-0.227909	-0.4586	0.0713678	0.141042	non_pY	0.754178	0.515287
YDR037W	0.024	ordered	143	143	115	SGSKLKFYVLHGDGV	0.0351227	-0.2594	0.315373	0.392001	non_pY	0.704029	0.491631
YDR037W	0.031	ordered	161	161	133	LMSQLQDYCDPDSYE	-0.787172	-0.1542	0.000672888	0.00441933	non_pY	0.765188	0.567378
YDR037W	0.012	ordered	167	167	139	DYCDPDSYEKDHDLL	0.0925213	0.0374	0.351215	0.424137	non_pY	0.720221	0.575317
YDR037W	0.11	ordered	185	185	157	DIVGVEGYVGRTQPK	0.305696	0.0152	0.24648	0.329492	non_pY	0.815015	0.574776
YDR037W	0.027	ordered	230	230	197	FKDQETRYRKRYLDL	0.099381	-0.1556	0.00556617	0.0219778	non_pY	0.716008	0.448858
YDR037W	0.561	ordered	234	234	201	ETRYRKRYLDLIMNK	-0.0816822	-0.3065	0.371325	0.44103	non_pY	0.754863	0.509509
YDR037W	0.059	ordered	256	256	223	TRSEIIRYIRRFLDQ	-0.0659433	-0.1031	0.214795	0.301445	non_pY	0.735162	0.448314
YDR037W	0.247	ordered	298	298	265	NDLDMDMYMRIAPEL	-0.322175	-0.1984	0.255961	0.337178	non_pY	0.780718	0.516421
YDR037W	0	ordered	319	319	286	VGGLDRVYEIGRQFR	-0.0847296	-0.6185	0.0582359	0.121973	non_pY	0.812138	0.581702
YDR037W	0.016	ordered	344	344	311	EFTTCEFYQAYADVY	0.00719424	0	1	1	non_pY	0.761026	0.577063
YDR037W	0.608	ordered	347	347	314	TCEFYQAYADVYDLM	-0.0545544	-0.418	0.240813	0.324727	non_pY	0.819722	0.708374
YDR037W	0.408	ordered	351	351	318	YQAYADVYDLMDMTE	0.702395	0.2178	0.081863	0.155399	non_pY	0.79103	0.633104
YDR037W	0.043	ordered	376	376	343	TGSYIIKYHPDPADP	-0.312615	0.133	0.175237	0.262868	non_pY	0.68639	0.470447
YDR037W	0.451	ordered	478	478	444	MMSPLAKYSRDQPGL	0.327075	0.1223	0.26098	0.341746	non_pY	0.698297	0.376793
YDR037W	0.725	ordered	542	542	508	TFCNALEYGLPPTGG	-0.392875	-0.4058	0.0261948	0.0686195	non_pY	0.738558	0.486407
YDR040C	0.31	ordered	113	113	24	LIGLVQEYKATKTMN	0.259977	0.1257	0.00412235	0.0174778	non_pY	0.731615	0.508776
YDR040C	0.008	ordered	316	316	174	VDKRVAIYAICVALS	0.908581	0.639	6.47316e-08	3.0421e-06	non_pY	0.795039	0.590973
YDR040C	0.035	ordered	548	548	261	VKRMSSVYYNNHNET	0.261539	0.0657	0.00546096	0.0216839	non_pY	0.809024	0.582848
YDR040C	0.11	ordered	549	549	262	KRMSSVYYNNHNETY	0.0214216	0.0519	0.00114045	0.00654813	non_pY	0.779337	0.533665
YDR040C	0.118	ordered	556	556	269	YNNHNETYNIYGKGA	-0.1882	0.054	0.000651895	0.00430552	non_pY	0.752699	0.612349
YDR040C	0.02	ordered	559	559	272	HNETYNIYGKGAFES	0.0454408	-0.0209	0.27574	0.356265	non_pY	0.790968	0.604072
YDR040C	0.075	ordered	575	575	288	ISCCSSWYGKDGVKI	-0.0395761	-0.0074	0.00151166	0.00811385	non_pY	0.79948	0.508669
YDR040C	0.122	ordered	648	648	348	FLGLIGIYDPPRNET	0.873084	0.4014	0.250783	0.332861	non_pY	0.824487	0.590824
YDR040C	0.882	ordered	695	695	395	GILPTNLYHYSQEIV	0.136196	0.0056	2.1856e-07	8.33334e-06	non_pY	0.722032	0.452095
YDR040C	0	ordered	829	829	527	ENVAQALYLIIGLVF	0.130755	0.0545	0.00121339	0.00687956	non_pY	0.70748	0.463603
YDR044W	0	ordered	134	134	105	APTTHLNYRYFETWN	-0.00239033	-0.2134	0.045761	0.102712	non_pY	0.705011	0.453864
YDR044W	0.024	ordered	136	136	107	TTHLNYRYFETWNQD	-0.00210911	0.1218	0.0611218	0.12628	non_pY	0.772353	0.544515
YDR044W	0.008	ordered	161	161	131	GADLTPSYLYEEDGQ	0.00154668	-0.1503	0.0919647	0.168884	non_pY	0.754384	0.514228
YDR044W	0.114	ordered	163	163	133	DLTPSYLYEEDGQLF	0.359252	0.0191	0.560223	0.611899	non_pY	0.75639	0.580381
YDR044W	0.016	ordered	186	186	156	DKHDTALYPRFKKWC	-0.0803571	-0.0684	0.000856724	0.00526074	non_pY	0.769579	0.480936
YDR044W	0.157	ordered	196	196	166	FKKWCDEYFYITHRK	-0.0278403	-0.5932	0.401379	0.467781	non_pY	0.733166	0.562397
YDR044W	0.325	ordered	198	198	168	KWCDEYFYITHRKET	0.176111	0.2053	5.87549e-06	0.000114626	non_pY	0.797957	0.630943
YDR044W	0.008	ordered	216	216	186	GGIFFDDYDERDPQE	0.0228487	0.1114	0.000113342	0.00112957	non_pY	0.85945	0.691285
YDR044W	0	ordered	239	239	209	FDAFLPSYLTIVKRR	-0.0109439	-0.0375	0.603869	0.652013	non_pY	0.709169	0.47076
YDR044W	0.353	ordered	251	251	221	KRRKDMPYTKEEQQW	-0.150333	0.0975	8.16011e-06	0.000146985	non_pY	0.672885	0.432623
YDR044W	0.008	ordered	266	266	236	QAIRRGRYVEFNLIY	-0.00316367	0.0522	0.114169	0.195915	non_pY	0.779794	0.525416
YDR044W	0.267	ordered	273	273	243	YVEFNLIYDRGTQFG	-0.565757	-0.7787	0.00585024	0.0228436	non_pY	0.775193	0.547192
YDR044W	0.886	ordered	303	303	273	PEHASWLYNHHPAPG	0.0284261	-0.3406	0.211244	0.298176	non_pY	0.703064	0.454117
YDR062W	0.843	ordered	58	58	5	PVVDTPPYYISLLTY	0.820499	0.5242	1.55118e-08	9.31942e-07	non_pY	0.686965	0.461549
YDR062W	0.565	ordered	59	59	6	VVDTPPYYISLLTYL	0.521607	-0.0364	0.00561667	0.0221277	non_pY	0.792338	0.581169
YDR062W	0.514	ordered	65	65	12	YYISLLTYLNYLILI	0.275069	0.6914	0.00158322	0.008415	non_pY	0.723541	0.4128
YDR062W	0.02	ordered	68	68	15	SLLTYLNYLILIILG	0.424654	0.486	0.00370407	0.0161913	non_pY	0.694767	0.42886
YDR062W	0.118	ordered	110	110	57	FSNFESFYVRRIKMR	0.0512465	0.1967	0.571802	0.622553	non_pY	0.816337	0.596673
YDR062W	0.286	ordered	147	147	94	ISHNINEYFTYSGAV	0.0559557	-0.0226	0.18561	0.272475	non_pY	0.790824	0.571056
YDR062W	0.114	ordered	150	150	97	NINEYFTYSGAVYPC	0.134903	-0.0084	0.0102688	0.0348096	non_pY	0.736089	0.53568
YDR062W	0.345	ordered	155	155	102	FTYSGAVYPCMNLSS	-0.0155125	-0.0059	0.00929129	0.032152	non_pY	0.790533	0.458044
YDR062W	0.259	ordered	163	163	110	PCMNLSSYNYLGFAQ	0.0365651	0.9951	0.00588471	0.0229528	non_pY	0.689795	0.468608
YDR062W	0	ordered	165	165	112	MNLSSYNYLGFAQSK	0.00498615	0.0219	0.21175	0.298507	non_pY	0.718335	0.517008
YDR062W	0.349	ordered	226	226	173	ALVFSMGYGTNANLF	0.222715	0.3242	0.019938	0.0564003	non_pY	0.772839	0.485586
YDR062W	0.18	ordered	324	324	271	LVELKKKYKCYLFID	-0.0127424	0.3014	0.352097	0.424863	non_pY	0.689845	0.478573
YDR062W	0.376	ordered	327	327	274	LKKKYKCYLFIDEAH	-0.298615	-0.3391	9.95277e-07	2.84434e-05	non_pY	0.774614	0.579289
YDR062W	0.016	ordered	374	374	321	SFGAAGGYIAADQWI	0.00221607	-0.1177	0.502138	0.559259	non_pY	0.815398	0.57571
YDR062W	0.792	ordered	394	394	341	LDLTTVSYSESMPAP	-0.215235	-0.3864	0.000233499	0.00195092	non_pY	0.692701	0.367004
YDR062W	0	ordered	435	435	382	RIAFNSRYLRLALQR	0.0108033	-0.1571	0.460422	0.520528	non_pY	0.714	0.459745
YDR062W	0.098	ordered	448	448	395	QRLGFIVYGVADSPV	0.0808864	-0.173	0.117185	0.199214	non_pY	0.769003	0.542586
YDR062W	0.031	ordered	461	461	408	PVIPLLLYCPSKMPA	-0.195568	-0.2741	0.0359935	0.0864007	non_pY	0.697445	0.378861
YDR062W	0.443	ordered	485	485	432	IAVVVVAYPATPLIE	0.824377	0.3293	0.0277537	0.0713512	non_pY	0.709048	0.380289
YDR062W	0.369	ordered	510	510	457	LTKEDIDYLLRHVSE	-0.182548	-0.2328	1.58252e-06	3.95593e-05	non_pY	0.753235	0.548123
YDR071C	0.196	ordered	114	114	61	SVVIKPEYQKKNLAT	0.272223	0.1008	0.0012228	0.0069292	non_pY	0.717779	0.445261
YDR071C	0	ordered	127	127	74	ATLLLTDYIQKLSNQ	-0.142868	-0.652	0.309456	0.386966	non_pY	0.697754	0.439002
YDR074W	0.008	ordered	150	150	9	NQSRWRNYAEKVIWP	0.855524	0.748	0.035082	0.0848484	non_pY	0.699355	0.45758
YDR074W	0.208	ordered	161	161	20	VIWPTFHYILNPSNE	0.977337	0.9999	0.00104441	0.00611349	non_pY	0.711701	0.425621
YDR074W	0.118	ordered	177	177	36	EQEKNWWYDYVKFNE	0.082153	0.1096	0.0110947	0.036799	non_pY	0.857512	0.65825
YDR074W	0.004	ordered	179	179	38	EKNWWYDYVKFNEAY	0.0586279	0.9033	0.119048	0.201765	non_pY	0.753178	0.590981
YDR074W	0	ordered	186	186	45	YVKFNEAYAQKIGEV	0.252125	0.5099	0.00350062	0.0156019	non_pY	0.775872	0.577042
YDR074W	0.118	ordered	194	194	53	AQKIGEVYRKGDIIW	0.871207	0.7654	1.509e-06	3.84486e-05	non_pY	0.739575	0.491129
YDR074W	0.071	ordered	205	205	64	DIIWIHDYYLLLLPQ	-0.0648274	-0.0516	0.56165	0.613141	non_pY	0.706751	0.468973
YDR074W	0.047	ordered	206	206	65	IIWIHDYYLLLLPQL	0.286119	0.1486	0.195052	0.28169	non_pY	0.764163	0.518453
YDR074W	0	ordered	227	227	82	DESIIIGYFHHAPWP	0.0481586	0.011	0.250616	0.332791	non_pY	0.755727	0.428197
YDR074W	0.306	ordered	238	238	93	APWPSNEYFRCLPRR	0.223796	0.2728	0.221873	0.307683	non_pY	0.766493	0.488637
YDR074W	0.02	ordered	298	298	140	DQYQVSVYGGDVLVD	0.441269	0.0215	0.0643232	0.130975	non_pY	0.82163	0.546618
YDR074W	0.141	ordered	336	336	178	VLSIKQAYQNKKIII	0.929178	0.8352	0.00145825	0.00792778	non_pY	0.704507	0.453653
YDR074W	0.161	ordered	368	368	210	FETFLAMYPEWRDQV	0.496695	0.0675	0.350218	0.423175	non_pY	0.627521	0.392822
YDR074W	0.09	ordered	410	410	248	VNSINSEYGNLNFSP	0.679558	0.4044	0.00802515	0.0287557	non_pY	0.773136	0.562438
YDR074W	0.373	ordered	421	421	259	NFSPVQHYYMRIPKD	0.835694	0.3139	0.0105745	0.0354657	non_pY	0.725761	0.49671
YDR074W	0.271	ordered	422	422	260	FSPVQHYYMRIPKDV	-0.815741	-0.1561	0.0523818	0.113061	non_pY	0.76629	0.524818
YDR074W	0.098	ordered	430	430	268	MRIPKDVYLSLLRVA	0.795706	0.2229	0.700838	0.740992	non_pY	0.758852	0.536986
YDR074W	0.004	ordered	456	456	294	MNTTALEYVTVKSHM	0.615922	0.2527	0.194369	0.281042	non_pY	0.739798	0.489741
YDR074W	0.067	ordered	566	566	393	RPVLLENYKQAKRRL	0.303157	0.5528	0.0200844	0.056636	non_pY	0.732146	0.499205
YDR074W	0	ordered	578	578	405	RRLFLFDYDGTLTPI	0.0176541	0.3825	0.083621	0.157613	non_pY	0.763138	0.515306
YDR074W	0.122	ordered	695	695	520	KVALTWHYRRTVPEL	0.11976	0.1355	0.0877263	0.163519	non_pY	0.749634	0.403822
YDR093W	0.149	ordered	229	229	1	DGLPLAVYPRNKIRT	0.119978	0.3202	0.0359564	0.0863313	non_pY	0.716331	0.341366
YDR093W	0.043	ordered	239	239	11	NKIRTTKYTPLTFFP	0.0516694	-0.0032	0.381202	0.449769	non_pY	0.712035	0.417255
YDR093W	0.098	ordered	260	260	32	FHNFANIYFLILLIL	-0.112438	0.3781	0.124296	0.207712	non_pY	0.769789	0.569412
YDR093W	0.341	ordered	442	442	94	ECRFAKDYWKNVKVG	0.254666	0.0168	0.0244396	0.0652728	non_pY	0.849196	0.583736
YDR093W	0.22	ordered	477	477	129	SDVDGACYVETKNLD	0.0273399	0.1556	0.047919	0.105981	non_pY	0.784555	0.593025
YDR093W	0.514	ordered	524	524	176	EGPHANLYSYQGNFK	0.587616	0.3148	0.0264278	0.0690137	non_pY	0.762153	0.518617
YDR093W	0.035	ordered	526	526	178	PHANLYSYQGNFKWQ	0.836111	0.205	0.0194458	0.0554521	non_pY	0.730223	0.5193
YDR093W	0.086	ordered	619	619	268	AGIVNGVYYKQKPRS	0.172332	0.2042	5.55394e-07	1.74784e-05	non_pY	0.773038	0.552866
YDR093W	0.09	ordered	620	620	269	GIVNGVYYKQKPRSR	0.0671456	-0.0968	0.0075716	0.0275603	non_pY	0.763716	0.513137
YDR093W	0.6	ordered	629	629	278	QKPRSRDYFEFGTIG	0.0716201	0.1658	0.0198245	0.0561694	non_pY	0.832147	0.578973
YDR093W	0.027	ordered	654	654	303	FWVAVILYQSLVPIS	0.121921	-0.0067	0.317974	0.394307	non_pY	0.719737	0.466457
YDR093W	0.067	ordered	663	663	312	SLVPISLYISVEIIK	0.00255884	0.1552	0.00771549	0.0279014	non_pY	0.74771	0.473116
YDR093W	0.486	ordered	678	678	327	TAQAIFIYTDVLLYN	0.497852	0.2916	0.000812394	0.00507398	non_pY	0.717888	0.48592
YDR093W	0.357	ordered	684	684	333	IYTDVLLYNAKLDYP	0.325534	0.4757	0.169245	0.256927	non_pY	0.705832	0.501526
YDR093W	0.149	ordered	690	690	339	LYNAKLDYPCTPKSW	0.364518	-0.0192	0.101273	0.180747	non_pY	0.76688	0.472955
YDR093W	0.008	ordered	708	708	357	DDLGQIEYIFSDKTG	0.0923372	0.3795	0.00196208	0.00990785	non_pY	0.813152	0.580076
YDR093W	0.012	ordered	734	734	383	CTINGVSYGRAYTEA	0.0547072	-0.0041	0.0168084	0.0499668	non_pY	0.771309	0.510337
YDR093W	0.149	ordered	738	738	387	GVSYGRAYTEALAGL	0.469923	-0.0346	0.0381272	0.0899762	non_pY	0.705445	0.4741
YDR093W	0.024	ordered	858	858	431	STARQLGYSFVGSSK	0.0097017	-0.0721	0.000987936	0.00585234	non_pY	0.787824	0.474913
YDR093W	0	ordered	946	946	509	TALHLEEYATEGLRT	-0.731253	-0.088	0.000168117	0.001534	non_pY	0.733977	0.444763
YDR093W	0.078	ordered	966	966	529	RELTWSEYERWVKTY	0.527764	0.5508	0.076442	0.14785	non_pY	0.674179	0.4941
YDR093W	0.184	ordered	973	973	536	YERWVKTYDVAAASV	0.302217	0.3352	0.0210876	0.0587254	non_pY	0.732196	0.517572
YDR093W	0	ordered	1204	1204	724	QAVMCSDYAIGQFRY	0.545799	0.6949	1.90491e-05	0.00028132	non_pY	0.717767	0.504408
YDR093W	0.071	ordered	1211	1211	731	YAIGQFRYVTRLVLV	-0.250424	0.1198	0.00057797	0.00392515	non_pY	0.728596	0.456364
YDR093W	0.012	ordered	1224	1224	744	LVHGKWCYKRLAEMI	-0.00933224	-0.525	0.362158	0.433197	non_pY	0.839613	0.518711
YDR093W	0.004	ordered	1236	1236	756	EMIPQFFYKNVIFTL	-0.0415161	0.5857	0.0938162	0.171155	non_pY	0.740559	0.513602
YDR093W	0.161	ordered	1248	1248	768	FTLSLFWYGIYNNFD	0.128831	0.5659	0.000314904	0.0024579	non_pY	0.766579	0.515819
YDR093W	0.373	ordered	1251	1251	771	SLFWYGIYNNFDGSY	0.226546	0.165	0.0184231	0.053313	non_pY	0.81254	0.613583
YDR093W	0.267	ordered	1258	1258	778	YNNFDGSYLFEYTYL	0.8	0.2538	0.0200656	0.0566249	non_pY	0.778551	0.568827
YDR093W	0.533	ordered	1262	1262	782	DGSYLFEYTYLTFYN	0.883333	0.2681	0.0680236	0.136383	non_pY	0.688115	0.473201
YDR093W	0.004	ordered	1264	1264	784	SYLFEYTYLTFYNLA	0.334729	-0.0748	0.00576178	0.0225315	non_pY	0.74626	0.543903
YDR093W	0	ordered	1268	1268	788	EYTYLTFYNLAFTSV	-0.314696	0.0742	0.0944859	0.171902	non_pY	0.725313	0.464096
YDR093W	0.016	ordered	1299	1299	819	SMLVPQLYRVGILRK	-0.00125889	0.9567	0.175835	0.263354	non_pY	0.711373	0.372934
YDR093W	0.024	ordered	1316	1316	836	NQTKFLWYMLDGVYQ	0.817926	0.252	0.000200212	0.00174386	non_pY	0.700162	0.415576
YDR093W	0.325	ordered	1322	1322	842	WYMLDGVYQSVICFF	0.0844143	0.7048	0.00303434	0.0140048	non_pY	0.770869	0.520349
YDR093W	0.192	ordered	1332	1332	852	VICFFFPYLAYHKNM	0.457581	0.222	0.023716	0.0642061	non_pY	0.677875	0.480589
YDR093W	0.024	ordered	1335	1335	855	FFFPYLAYHKNMVVT	-0.0359743	0.0261	0.0573128	0.120578	non_pY	0.701905	0.437839
YDR093W	0.141	ordered	1352	1352	870	GLGLDHRYFVGVFVT	0.161481	0.0936	0.0302901	0.0763037	non_pY	0.734128	0.495114
YDR093W	0	ordered	1369	1369	887	AVTSCNFYVFMEQYR	0.747592	0.1016	0.182885	0.269673	non_pY	0.76823	0.541945
YDR093W	0.196	ordered	1375	1375	893	FYVFMEQYRWDWFCG	0.390846	-0.1219	0.0433048	0.0986014	non_pY	0.728146	0.479555
YDR093W	0.231	ordered	1393	1393	911	CLSLAVFYGWTGIWT	-0.0917488	0.0743	0.000919959	0.00553021	non_pY	0.762079	0.488095
YDR093W	0.337	ordered	1409	1409	927	SSSSNEFYKGAARVF	0.35899	-0.1187	0.02513	0.0664478	non_pY	0.798746	0.547921
YDR093W	0.004	ordered	1421	1421	939	RVFAQPAYWAVLFVG	-0.0468938	0.0678	0.0307332	0.0770808	non_pY	0.708775	0.458559
YDR093W	0.718	ordered	1447	1447	965	DCIRKIFYPKDIEIV	0.115148	0.0183	0.00873404	0.0305757	non_pY	0.783221	0.453429
YDR109C	0.043	ordered	40	40	2	QDPEAKFYVGVDVGT	0.23074	0.4786	0.0107225	0.0358343	non_pY	0.768099	0.594781
YDR109C	0.459	ordered	92	92	54	EIWNAVCYCVRTVVE	0.0913806	0.0501	0.00554155	0.0219052	non_pY	0.780499	0.497644
YDR109C	0.051	ordered	168	168	126	SGDKCLKYVGGQMSV	0.368955	0.582	0.0214181	0.0593332	non_pY	0.68419	0.430124
YDR109C	0.012	ordered	205	205	163	KFFDLPDYLTFKATG	0.0827613	0.235	0.00927756	0.0321221	non_pY	0.758528	0.552191
YDR109C	0	ordered	304	304	251	SSGIIDAYAGWVGTV	0.945156	0.4579	0.430408	0.493134	non_pY	0.742142	0.567175
YDR109C	0.004	ordered	366	366	297	VHGVWGPYRDVLARG	0.112738	0.1113	0.0855275	0.160349	non_pY	0.699123	0.466907
YDR109C	0.169	ordered	415	415	346	AGVSKFEYLNKILET	-0.249504	0.0615	0.0762798	0.147591	non_pY	0.725719	0.44921
YDR109C	0.008	ordered	442	442	373	LAKHLFFYGDYHGNR	0.867582	0.7474	2.41084e-05	0.000335424	non_pY	0.734345	0.595809
YDR109C	0.357	ordered	445	445	376	HLFFYGDYHGNRSPI	0.0355454	0.0716	0.316646	0.39309	non_pY	0.803475	0.575084
YDR109C	0	ordered	477	477	408	IEDLAVMYLSACEFI	-0.0897025	-0.4399	0.418783	0.482534	non_pY	0.717576	0.431822
YDR109C	0.157	ordered	534	534	465	LPIVIPRYVDAAVVF	0.608848	0.1023	0.00689841	0.0257572	non_pY	0.733541	0.525976
YDR109C	0.016	ordered	689	689	487	RILLDTKYQIFLDMI	0.330969	0.0284	0.760023	0.795519	non_pY	0.759164	0.476989
YDR109C	0.561	ordered	702	702	500	MIETQRKYRRMVDKV	-0.0680397	-0.2216	0.109736	0.190878	non_pY	0.72433	0.427661
YDR111C	0.361	ordered	40	40	8	TGVTKAEYAVRGAIP	0.231153	0.3695	0.191913	0.278427	non_pY	0.77513	0.536973
YDR111C	0.557	ordered	97	97	64	QVLAILEYPEILRVG	-0.16432	0.36	4.83384e-05	0.000573659	non_pY	0.747886	0.391826
YDR111C	0.686	ordered	136	136	93	IGGSIGAYSHSQGVP	0.0192694	0.2483	0.408976	0.474283	non_pY	0.802972	0.425027
YDR111C	0.024	ordered	168	168	124	PATPEDIYLTTGASS	0.10465	-0.0537	9.81734e-05	0.00101673	non_pY	0.761164	0.572381
YDR111C	0.192	ordered	199	199	155	LLIPIPQYPLYTASA	0.178204	0.336	0.306141	0.384093	non_pY	0.728677	0.400752
YDR111C	0	ordered	202	202	158	PIPQYPLYTASASLF	0.218525	0.7381	0.00501818	0.020307	non_pY	0.681585	0.421501
YDR111C	0.004	ordered	216	216	172	FNAQVLPYYLDEESN	0.00129494	0.002	0.13687	0.222041	non_pY	0.732177	0.483285
YDR111C	0.231	ordered	217	217	173	NAQVLPYYLDEESNW	-0.153296	-0.0758	0.0351113	0.0848493	non_pY	0.745325	0.525685
YDR111C	0.235	ordered	276	276	231	ICLIAAKYGITIISD	0.123644	0.1698	1.38384e-05	0.000218281	non_pY	0.712721	0.434852
YDR111C	0.031	ordered	286	286	241	TIISDEVYQENIFND	0.0323048	0.2833	0.0547804	0.11676	non_pY	0.832217	0.6111
YDR111C	0	ordered	339	339	287	ECGQRGGYMEIIGFS	0.022587	0.5497	0.794406	0.827347	non_pY	0.835691	0.558834
YDR111C	0.184	ordered	385	385	333	PQPGDESYEQDHDER	0.060954	0.1587	0.228228	0.313588	non_pY	0.743334	0.594257
YDR111C	0.024	ordered	426	426	374	QKPQGAMYLFPRLVL	0.163306	0.6467	0.0112091	0.0370854	non_pY	0.734821	0.400192
YDR111C	0	ordered	452	452	400	GIEPDEFYCTSLLES	0.114969	0.4312	0.049673	0.108732	non_pY	0.719474	0.5155
YDR111C	0.204	ordered	477	477	425	FGQRPGTYHVRTTFL	-0.483994	-0.2411	0.0019462	0.00983705	non_pY	0.745008	0.50838
YDR129C	0.192	ordered	299	299	167	ILLRWFNYHLKQANW	0.401166	0.5646	0.00172005	0.00895069	non_pY	0.627409	0.392855
YDR129C	0	ordered	323	323	190	DVSDGENYTILLNQL	0.0251256	0.1228	0.364409	0.435298	non_pY	0.768064	0.564893
YDR129C	0	ordered	447	447	311	GLILLQAYEKVMPGA	-0.262975	0.1274	0.104477	0.184801	non_pY	0.791153	0.528318
YDR129C	0.255	ordered	582	582	441	LNGIAPGYVDYDLVT	0.690918	0.4075	0.00719041	0.0265523	non_pY	0.826071	0.610556
YDR129C	0.247	ordered	585	585	444	IAPGYVDYDLVTPGN	0.14373	0.4676	0.185507	0.272397	non_pY	0.80819	0.602003
YDR129C	0.22	ordered	598	598	457	GNTEEERYANARLAI	0.591241	0.0725	0.00345841	0.0154627	non_pY	0.781558	0.529239
YDR148C	0.122	ordered	93	93	19	TEGSLKEYTKNVGDF	0.0410504	0.0739	0.199769	0.286538	non_pY	0.711376	0.483417
YDR148C	0.447	ordered	279	279	205	LMEMRKLYKDEIIKK	0.5855	0.516	0.000416952	0.003049	non_pY	0.730938	0.528005
YDR148C	0.514	ordered	392	392	318	GGVFGSLYGTPIINS	0.363888	0.2619	0.000184254	0.00164137	non_pY	0.781414	0.483691
YDR148C	0.157	ordered	428	428	354	IVSRPMMYLALTYDH	-0.17466	-0.0571	0.187947	0.274718	non_pY	0.644502	0.408662
YDR148C	0.02	ordered	433	433	359	MMYLALTYDHRLLDG	0.0186762	0	1	1	non_pY	0.726972	0.456788
YDR164C	0.118	ordered	40	40	16	TVETILSYLFLTPQE	0.0849673	0.1972	0.0358136	0.0861253	non_pY	0.710963	0.419278
YDR164C	0	ordered	73	73	47	QSSIEAIYILEPTKY	0.0102429	-0.0652	0.488097	0.546094	non_pY	0.761154	0.521436
YDR164C	0.102	ordered	80	80	54	YILEPTKYNINCIDA	0.0980392	0.1688	0.00108335	0.0062769	non_pY	0.689514	0.389048
YDR164C	0	ordered	96	96	68	FMVRPPKYRRCHIRF	-0.0407765	-0.1666	0.856692	0.886713	non_pY	0.646999	0.337626
YDR164C	0.192	ordered	185	185	153	LCVITGEYPIVRYSV	-0.042191	-0.0305	0.0941527	0.171498	non_pY	0.806831	0.470128
YDR164C	0.016	ordered	190	190	158	GEYPIVRYSVSNPVE	-0.116915	0.6595	0.108993	0.190034	non_pY	0.733408	0.432898
YDR164C	0.165	ordered	228	228	171	FQIAIDTYARNNPDF	0.5259	0.3448	0.000228064	0.0019185	non_pY	0.742896	0.51535
YDR164C	0	ordered	266	266	207	PILHDFSYQAMAYDL	0.69681	0.8726	0.000125762	0.00123818	non_pY	0.747168	0.467487
YDR164C	0.055	ordered	271	271	212	FSYQAMAYDLVANVD	-0.845527	-0.4886	0.0155934	0.0473398	non_pY	0.768951	0.566846
YDR164C	0	ordered	284	284	222	VDTQKDIYHYSAENE	-0.172617	0.3107	0.353301	0.425715	non_pY	0.763569	0.563812
YDR164C	0.024	ordered	286	286	224	TQKDIYHYSAENEAG	-0.470003	0.1768	0.672072	0.713217	non_pY	0.754987	0.564598
YDR164C	0.267	ordered	306	306	241	VSKLVDLYDPDWIDL	0.0163399	0.064	0.0308797	0.0773382	non_pY	0.804027	0.590989
YDR164C	0	ordered	433	433	366	TILDKLRYIIAYALF	0.0294118	0.0717	0.247539	0.330239	non_pY	0.713609	0.506745
YDR164C	0.078	ordered	437	437	370	KLRYIIAYALFRGGI	-0.0101941	0.2186	0.0534655	0.114814	non_pY	0.747383	0.536643
YDR164C	0	ordered	475	475	393	YLKIFRNYDLIDFKL	0.00312165	-0.0286	0.00198697	0.0100096	non_pY	0.785036	0.575995
YDR164C	0.208	ordered	535	535	441	PLLLSEQYFPYLKDK	0.0146327	-0.0317	1.43596e-05	0.000224613	non_pY	0.764551	0.500065
YDR164C	0.078	ordered	538	538	444	LSEQYFPYLKDKPIE	0.441762	-0.0152	0.883277	0.911375	non_pY	0.695773	0.482384
YDR164C	0.008	ordered	594	594	460	IPRQRFFYYVIGGIS	0.0686275	0.1936	3.7555e-06	8.12866e-05	non_pY	0.803665	0.588078
YDR164C	0	ordered	595	595	461	PRQRFFYYVIGGISI	-0.0597503	0.0382	0.638801	0.68305	non_pY	0.764833	0.521742
YDR164C	0.051	ordered	609	609	475	IPEIKAAYDQSNLKN	-0.00780412	-0.2089	0.740679	0.777518	non_pY	0.748483	0.493368
YDR189W	0	ordered	100	100	52	LPDVPAIYFVSPTKE	-0.000764961	0	1	1	non_pY	0.758533	0.558409
YDR189W	0.008	ordered	121	121	73	NDLKSDKYSEFYINF	0.0272006	0.0796	0.238322	0.322913	non_pY	0.747947	0.496405
YDR189W	0.086	ordered	125	125	77	SDKYSEFYINFTSSL	0.106312	0.2228	4.40798e-06	9.12133e-05	non_pY	0.831461	0.605896
YDR189W	0.396	ordered	157	157	109	SDKIKQVYDQYLDFI	0.23511	0.1325	0.29382	0.372524	non_pY	0.783318	0.60506
YDR189W	0.204	ordered	160	160	112	IKQVYDQYLDFIVTE	-0.0351348	-0.4353	0.513514	0.570008	non_pY	0.743478	0.589637
YDR189W	0.016	ordered	179	179	131	SLEISNAYLTLNDPK	-0.0707144	-0.1793	0.0236654	0.0641471	non_pY	0.791057	0.54598
YDR189W	0	ordered	280	280	232	MFSHSWIYQCMVFDI	0.0212766	0.0151	0.130059	0.214764	non_pY	0.792309	0.500993
YDR189W	0.09	ordered	319	319	257	KPLATKKYDIEPNDF	0.192219	-0.4071	0.0348335	0.0844405	non_pY	0.710329	0.467694
YDR189W	0.169	ordered	350	350	288	VEAALNTYKEEAAEI	0.0658045	0.4715	0.0340954	0.0832623	non_pY	0.712762	0.492282
YDR189W	0.122	ordered	458	458	395	LRSFIVLYLTSTTGL	-0.192681	-0.3524	0.0626236	0.128529	non_pY	0.695556	0.395334
YDR189W	0.11	ordered	476	476	413	FVQNVENYFKENDYD	0.0389241	0.12	0.55448	0.606692	non_pY	0.780614	0.600067
YDR189W	0.263	ordered	482	482	419	NYFKENDYDINALKY	0.0415036	0.0058	0.0189517	0.054346	non_pY	0.806652	0.611874
YDR189W	0.067	ordered	489	489	426	YDINALKYVYKLREF	0.0166868	0.2606	0.284308	0.364	non_pY	0.718774	0.498909
YDR189W	0.157	ordered	491	491	428	INALKYVYKLREFMQ	0.0568562	0.2215	0.326632	0.402354	non_pY	0.735598	0.520213
YDR189W	0.008	ordered	582	582	487	NLETTDSYLYIDPKI	0.107557	0.4238	0.00635062	0.0242775	non_pY	0.748839	0.563667
YDR189W	0.082	ordered	584	584	489	ETTDSYLYIDPKITR	-0.208158	-0.5521	0.0297529	0.0753731	non_pY	0.790254	0.621709
YDR189W	0.024	ordered	603	603	508	RKPKRQSYNKSLVFV	0.186846	0.0164	0.0199893	0.056485	non_pY	0.634771	0.33123
YDR189W	0.02	ordered	616	616	521	FVVGGGNYLEYQNLQ	-0.385096	-0.7495	0.273788	0.354201	non_pY	0.784516	0.59867
YDR189W	0.055	ordered	619	619	524	GGGNYLEYQNLQEWA	-0.066605	-0.4652	0.380363	0.44898	non_pY	0.773135	0.537001
YDR189W	0	ordered	638	638	540	HNPKKVMYGSTAITT	-0.0372696	-0.9449	0.363067	0.434038	non_pY	0.704187	0.381618
YDR190C	0.322	ordered	111	111	91	PLVGSELYSVEVKKT	0.100816	-0.1908	0.671243	0.71248	non_pY	0.744097	0.555089
YDR190C	0.184	ordered	140	140	120	IKETKEVYEGEVTEL	0.00884354	0.0493	0.372754	0.442428	non_pY	0.805014	0.61387
YDR190C	0.78	ordered	159	159	139	AENPLGGYGKTISHV	0.0632653	0.1426	0.00386424	0.0166883	non_pY	0.737725	0.484433
YDR190C	0.22	ordered	201	201	181	VSIGDVIYIEANTGA	0.0185034	-0.1613	0.397343	0.464302	non_pY	0.841049	0.665935
YDR190C	0.184	ordered	218	218	198	RVGRSDAYATEFDLE	0.326803	-0.3137	0.438408	0.500294	non_pY	0.807907	0.571004
YDR190C	0.267	ordered	229	229	209	FDLETEEYVPLPKGE	0.0903401	-0.387	0.165828	0.253978	non_pY	0.787013	0.575204
YDR190C	0.384	ordered	295	295	275	VNKVVAKYIDQGVAE	0.0395918	0.468	0.0726768	0.142788	non_pY	0.778858	0.550379
YDR190C	0.255	ordered	323	323	303	LDIEIFTYLNKALES	-0.045034	-0.5529	0.520673	0.576395	non_pY	0.713122	0.437033
YDR190C	0.122	ordered	375	375	355	LIVRTLPYDKDEIRT	-0.00897959	-0.5543	0.0658439	0.133225	non_pY	0.667197	0.444061
YDR190C	0.063	ordered	414	414	394	GTETSLRYALQLLAP	0.0157823	0.2203	0.357834	0.429433	non_pY	0.643802	0.309363
YDR198C	0.031	ordered	241	241	45	FSLFVHVYFIINSRC	0.314815	0.9992	0.144727	0.231274	non_pY	0.749229	0.496254
YDR198C	0.569	ordered	250	250	54	IINSRCLYAKIPLKI	-0.034279	0.0016	0.631337	0.676065	non_pY	0.765487	0.502518
YDR198C	0.016	ordered	269	269	73	SNFTLVPYVDFMNHI	-0.274232	-0.5892	0.517059	0.572981	non_pY	0.760514	0.533452
YDR198C	0.176	ordered	324	324	96	NEELFLNYGAHSNDF	0	0	1	1	non_pY	0.710896	0.495461
YDR198C	0.153	ordered	336	336	108	NDFLLNEYGFVVDGN	0	0	1	1	non_pY	0.794279	0.596484
YDR198C	0.345	ordered	347	347	119	VDGNKWNYLDISDEI	0.174153	0.2796	0.211828	0.298508	non_pY	0.841589	0.642759
YDR198C	0.157	ordered	374	374	145	TFLLEHDYWGDYTIN	0.849094	0.4279	0.108657	0.189794	non_pY	0.786584	0.550827
YDR198C	0	ordered	378	378	149	EHDYWGDYTINETDI	0.907407	0.8	0.223791	0.309491	non_pY	0.755804	0.597411
YDR198C	0.286	ordered	387	387	158	INETDISYRIFVALN	0.277778	0.0726	0.0590101	0.12329	non_pY	0.712462	0.464533
YDR198C	0.008	ordered	395	395	166	RIFVALNYYVTRDER	0.0555556	0.1983	0.12428	0.207712	non_pY	0.760929	0.575644
YDR198C	0.137	ordered	396	396	167	IFVALNYYVTRDERR	0.0555556	0.0609	0.00212593	0.0105581	non_pY	0.753986	0.573192
YDR198C	0.702	ordered	411	411	182	VRKFIEGYISEDYFK	0.277778	0.2451	0.624077	0.669948	non_pY	0.804356	0.597447
YDR198C	0.341	ordered	416	416	187	EGYISEDYFKPKISS	0.277778	0.245	0.000703828	0.00457142	non_pY	0.782125	0.562127
YDR212W	0.075	ordered	198	198	185	NSKGEIKYPVKAVNV	0.0663559	0.2915	0.0138647	0.043448	non_pY	0.781647	0.460302
YDR212W	0.008	ordered	222	222	209	ESLLVPGYALNCTVA	0.0167832	0.1085	0.369904	0.439924	non_pY	0.764789	0.434473
YDR212W	0.271	ordered	354	354	339	EETFESSYLGLCDEV	0.483528	0.0162	0.0258323	0.0678691	non_pY	0.769994	0.492351
YDR212W	0.161	ordered	432	432	417	VEAALNIYLDNFATT	0.0164724	0.0909	0.422576	0.485868	non_pY	0.789206	0.578413
YDR212W	0.302	ordered	480	480	465	LVAKLRSYHAASQMA	0.0407925	0.1431	0.0111831	0.0370226	non_pY	0.682773	0.383658
YDR212W	0.145	ordered	497	497	476	EDVKRRSYRNYGLDL	0.563714	-0.1185	0.052728	0.113715	non_pY	0.71739	0.380742
YDR226W	0.071	ordered	144	144	138	HPASGRSYHKIFNPP	0.00414938	0	1	1	non_pY	0.727316	0.499854
YDR228C	0.365	ordered	43	43	35	ENISCAQYFVDAIES	0.143836	0.2387	0.383791	0.452319	non_pY	0.719592	0.473818
YDR228C	0.196	ordered	62	62	54	CMPKQKLYAFYALDS	0.130137	0.1308	0.563292	0.614624	non_pY	0.731448	0.510579
YDR228C	0.212	ordered	65	65	57	KQKLYAFYALDSICK	-0.0342466	-0.109	0.302878	0.38117	non_pY	0.700498	0.513376
YDR228C	0	ordered	78	78	70	CKNVGSPYTIYFSRN	-0.0273973	-0.0583	0.467146	0.526947	non_pY	0.780071	0.487673
YDR228C	0.192	ordered	81	81	73	VGSPYTIYFSRNLFN	0.219178	0.1318	0.414303	0.478937	non_pY	0.738358	0.480162
YDR228C	0	ordered	90	90	82	SRNLFNLYKRTYLLV	0.143836	0.1713	0.216657	0.302953	non_pY	0.748214	0.490422
YDR228C	0.118	ordered	94	94	86	FNLYKRTYLLVDNTT	0.872354	0.2991	0.116747	0.198725	non_pY	0.748532	0.479381
YDR228C	0.502	ordered	414	414	201	NNLIHLLYRSKPNKC	0.39477	-0.1729	0.509906	0.566598	non_pY	0.683238	0.334004
YDR228C	0.522	ordered	550	550	243	ELEIRGKYVVVPETS	0.417808	0.1657	0.0181802	0.0528354	non_pY	0.844829	0.556701
YDR228C	0.447	ordered	575	575	268	KETVTGVYDEESGEW	0.0510585	-0.2235	0.137681	0.222912	non_pY	0.794934	0.578189
YDR228C	0.224	ordered	594	594	287	TIEVNGKYFHSTCYH	0.116438	0.1663	0.0485666	0.1071	non_pY	0.75521	0.434982
YDR228C	0.286	ordered	600	600	293	KYFHSTCYHETSQNS	-0.382316	-0.4573	0.0346475	0.0841633	non_pY	0.715588	0.416297
YDR232W	0.659	ordered	73	73	5	TQESGFDYEGLIDSE	0.0307861	-0.1264	0.11661	0.198577	non_pY	0.844876	0.653559
YDR232W	0.255	ordered	90	90	22	KKRLDKSYRYFNNIN	0.0521749	-0.0037	0.321847	0.398077	non_pY	0.693724	0.489574
YDR232W	0.651	ordered	92	92	24	RLDKSYRYFNNINRL	0.869707	0.6739	0.00614745	0.0237064	non_pY	0.773129	0.58493
YDR232W	0	ordered	123	123	55	TVWCSNDYLALSKHP	0.010017	0	1	1	non_pY	0.768165	0.581327
YDR232W	0.361	ordered	143	143	75	MHKTIDKYGCGAGGT	0.761062	0.7137	2.13338e-05	0.000307422	non_pY	0.831862	0.573867
YDR232W	0.4	ordered	183	183	115	ALVFSSCYVANDAVL	0.584921	-0.0023	0.10142	0.180817	non_pY	0.772328	0.540968
YDR232W	0.247	ordered	241	241	173	LEQLLQSYPKSVPKL	0.305021	0.4764	5.04775e-08	2.5661e-06	non_pY	0.671382	0.299955
YDR232W	0.024	ordered	255	255	187	LIAFESVYSMAGSVA	0.951327	0.709	0.0677457	0.135913	non_pY	0.803285	0.51981
YDR232W	0.11	ordered	274	274	206	ICDLADKYGALTFLD	0.128319	0.2308	2.78504e-08	1.5683e-06	non_pY	0.857441	0.620291
YDR232W	0	ordered	289	289	221	EVHAVGLYGPHGAGV	0.0277161	0.1999	0.220038	0.306059	non_pY	0.757318	0.522959
YDR232W	0	ordered	345	345	254	SFGSVGGYVAASRKL	0.0221239	0.9217	0.0822919	0.155802	non_pY	0.805947	0.550391
YDR232W	0.153	ordered	383	383	292	GATAAIRYQRCHIDL	0.840391	0.4536	0.0338888	0.0829491	non_pY	0.661591	0.409966
YDR232W	0.31	ordered	400	400	309	SQQKHTMYVKKAFHE	-0.281701	0.0464	0.273434	0.353858	non_pY	0.680918	0.408346
YDR236C	0.012	ordered	92	92	37	NDLDLGVYFGFAHIK	0.0100848	0.2561	0.244874	0.32787	non_pY	0.79881	0.540449
YDR236C	0.118	ordered	167	167	77	HDFKNDFYGARVKFN	0.0142303	0.0152	0.158284	0.246819	non_pY	0.821877	0.643026
YDR236C	0.247	ordered	185	185	95	HIRPELNYTTKEALI	0.785111	0.482	5.62219e-05	0.00065114	non_pY	0.695724	0.449541
YDR238C	0.694	disordered	10	10	2	SLSSQPAYTLVFDPS	-0.0975499	-0.1735	0.136945	0.222095	non_pY	0.73771	0.473713
YDR238C	0.439	ordered	23	23	12	PSPSMETYSSTDFQK	-0.0616194	-0.0626	0.176262	0.263657	non_pY	0.715147	0.48209
YDR238C	0.016	ordered	81	81	70	KELKKLLYFYWEIVP	0.585271	0.2699	0.440459	0.502147	non_pY	0.68178	0.436911
YDR238C	0	ordered	83	83	72	LKKLLYFYWEIVPKL	0.847423	0.6156	0.0767819	0.148291	non_pY	0.815898	0.564175
YDR238C	0.616	ordered	117	117	106	DLQHPNEYIRGNTLR	0.781984	0.4578	0.120892	0.203631	non_pY	0.790692	0.546386
YDR238C	0.133	ordered	148	148	137	SVLACLEYRHAYVRK	0.0667968	0.0725	0.406738	0.472517	non_pY	0.666071	0.338524
YDR238C	0.286	ordered	152	152	141	CLEYRHAYVRKYAIL	-0.0328184	-0.0013	0.315031	0.391714	non_pY	0.750988	0.548621
YDR238C	0.184	ordered	156	156	145	RHAYVRKYAILAVFS	0.0740961	-0.0388	0.249366	0.331798	non_pY	0.760228	0.511295
YDR238C	0.055	ordered	210	210	199	DRENALHYLENNIAD	-0.092316	-0.2385	0.00529179	0.0211392	non_pY	0.713496	0.469032
YDR238C	0.039	ordered	247	247	236	TPALKAQYIELLMEL	0.908335	0.4902	0.0928723	0.169968	non_pY	0.744689	0.5093
YDR238C	0.027	ordered	380	380	366	DQDKAMQYRQLLIKT	0.0132405	0.4613	0.249795	0.332159	non_pY	0.687454	0.410999
YDR238C	0.184	ordered	432	432	418	IKEVIEKYPQLRANI	0.0827534	0.0043	0.172137	0.259654	non_pY	0.780096	0.461322
YDR238C	0	ordered	456	456	442	KVRSAKAYRGALWIM	0.417388	0.0498	0.0040478	0.0172378	non_pY	0.670339	0.419075
YDR238C	0.016	ordered	466	466	452	ALWIMGEYAEGESEI	0.0917218	0.6899	0.0250196	0.0662143	non_pY	0.754379	0.527936
YDR238C	0.631	disordered	526	526	512	VILPDGTYATESAFD	-0.00387597	-0.1254	0.338717	0.412959	non_pY	0.747481	0.485961
YDR238C	0.408	ordered	562	562	543	FVLSGDFYTAAILAN	0.60666	0.2963	0.00672888	0.0253207	non_pY	0.768431	0.490994
YDR238C	0.082	ordered	744	744	708	CGFSDPVYAEACITN	0.0034233	0	1	1	non_pY	0.796142	0.537027
YDR238C	0.02	ordered	822	822	786	VIFGNIIYDGAHGED	-0.21796	-0.5606	0.0880493	0.163972	non_pY	0.798881	0.616356
YDR238C	0.565	ordered	832	832	796	AHGEDARYVILNDVH	0.0697674	0.2212	0.0442771	0.10019	non_pY	0.807877	0.608301
YDR238C	0.039	ordered	845	845	809	VHVDIMDYIKPATAD	0.0171165	0.9416	0.0715073	0.141225	non_pY	0.773902	0.594155
YDR238C	0	ordered	881	881	845	QLPTLHAYLRELVKG	-0.292904	0.0502	0.182773	0.269583	non_pY	0.676009	0.342512
YDR238C	0.059	ordered	913	913	875	RFLSCNLYAKSSFGE	0.0955978	0.6642	0.388847	0.457106	non_pY	0.687637	0.40687
YDR243C	0.624	disordered	107	107	26	SEDTLSGYDPIVSTR	-0.559646	-0.1207	0.357524	0.42911	non_pY	0.791874	0.54937
YDR243C	0.855	ordered	133	133	34	KNAAESSYMGKHWTE	0.0704345	0.0367	0.000869665	0.00530938	non_pY	0.667405	0.418354
YDR243C	0.247	ordered	214	214	109	NVCNMKQYRDFLGVA	0.0282686	0.0508	0.0254168	0.0670385	non_pY	0.717478	0.48175
YDR243C	0.161	ordered	287	287	174	IWSKESNYDCKVISI	0.144304	-0.012	0.0104357	0.0351648	non_pY	0.755175	0.512003
YDR243C	0.255	ordered	392	392	277	IEKIAAGYMQKPVYA	0.0229188	0.1916	0.252706	0.334651	non_pY	0.71144	0.477519
YDR243C	0.227	ordered	398	398	283	GYMQKPVYATIGVET	-0.00730403	-0.1691	0.1547	0.242792	non_pY	0.809739	0.510137
YDR243C	0.094	ordered	417	417	302	LIQQVVEYADNDEDK	-0.249245	-0.2344	1.5704e-06	3.93493e-05	non_pY	0.821435	0.587886
YDR243C	0.251	ordered	435	435	320	LKPIVAKYDPPIIIF	0.26182	0.0593	0.00113297	0.00652307	non_pY	0.716991	0.465269
YDR243C	0.561	ordered	445	445	330	PIIIFINYKQTADWL	0.0918728	0.1261	0.765861	0.800852	non_pY	0.749175	0.511614
YDR243C	0.004	ordered	521	521	404	ISKKMDDYIHRIGRT	0.00410605	-0.0263	0.431398	0.494108	non_pY	0.875526	0.648284
YDR255C	0.102	ordered	221	221	43	SSLKFDLYTLSAMQI	0.113893	0.0431	0.0593798	0.123672	non_pY	0.710943	0.394578
YDR255C	0.651	ordered	238	238	60	HGNPVELYYQITQNA	0.0312175	-0.1107	0.00294947	0.013733	non_pY	0.777089	0.602146
YDR255C	0.478	ordered	239	239	61	GNPVELYYQITQNAP	0.146767	0.1756	0.000689523	0.00449508	non_pY	0.706547	0.491898
YDR255C	0.004	ordered	296	296	116	TSLFIKEYCAAKHIF	0.311558	0.1652	0.114385	0.19603	non_pY	0.675103	0.48581
YDR255C	0.157	ordered	325	325	145	SFQFFIKYKTIRELA	0.236181	0.1601	0.00779556	0.0281044	non_pY	0.735516	0.484494
YDR255C	0.192	ordered	375	375	193	TTTENPPYSLACHHI	0.0703518	0.1106	0.0237175	0.0642061	non_pY	0.71439	0.411933
YDR255C	0.361	ordered	403	403	218	TITFKCPYCPVNTSM	0.0676006	0.0172	0.153959	0.242184	non_pY	0.714097	0.498266
YDR256C	0.588	ordered	50	50	29	GPLLLQDYNLIDSLA	0.0110971	-0.0332	0.00573463	0.0224585	non_pY	0.675686	0.48581
YDR256C	0.18	ordered	79	79	58	HGSGAFGYFEVTDDI	-0.676587	-0.4769	0.000166103	0.00152745	non_pY	0.862868	0.586994
YDR256C	0.024	ordered	132	132	111	RGFATKFYTEEGNLD	-0.195292	-0.8499	0.0138718	0.043448	non_pY	0.705012	0.48839
YDR256C	0.02	ordered	142	142	121	EGNLDWVYNNTPVFF	0.405128	0.0153	0.626909	0.672442	non_pY	0.804876	0.599107
YDR256C	0.008	ordered	206	206	180	DRGTPANYRSMHGYS	0.131988	-0.3185	1.7995e-07	7.28258e-06	non_pY	0.721875	0.437537
YDR256C	0.059	ordered	212	212	186	NYRSMHGYSGHTYKW	-0.144683	-0.1407	0.456022	0.516548	non_pY	0.71777	0.453664
YDR256C	0.047	ordered	217	217	191	HGYSGHTYKWSNKNG	0.559647	0.3402	0.00282034	0.0132485	non_pY	0.703105	0.482396
YDR256C	0.031	ordered	228	228	202	NKNGDWHYVQVHIKT	0.0554855	0.5854	0.000368152	0.00276873	non_pY	0.762685	0.585644
YDR256C	0.294	ordered	257	257	231	IAGSNPDYCQQDLFE	-0.627322	-0.7218	7.81645e-10	8.02438e-08	non_pY	0.715364	0.533761
YDR256C	0.424	ordered	271	271	245	EAIQNGNYPSWTVYI	-0.00706179	-0.0301	0.0160443	0.0483793	non_pY	0.677784	0.429186
YDR256C	0.224	ordered	277	277	251	NYPSWTVYIQTMTER	0.0996217	0.2682	0.0383504	0.090376	non_pY	0.753505	0.495234
YDR256C	0.129	ordered	339	339	313	APSTTVPYQEASADP	0.160824	0.1273	0.469765	0.529393	non_pY	0.701904	0.433637
YDR256C	0.227	ordered	355	355	329	LQARLFSYADAHRYR	-0.00184952	0	1	1	non_pY	0.710004	0.470598
YDR256C	0.725	ordered	361	361	335	SYADAHRYRLGPNFH	0.317612	0.1856	0.155474	0.24368	non_pY	0.698341	0.440824
YDR256C	0.255	ordered	376	376	350	QIPVNCPYASKFFNP	-0.445145	-0.084	0.0275197	0.0710259	non_pY	0.700474	0.456933
YDR256C	0.561	ordered	402	402	374	NFGSEPTYLANDKSY	0.00428752	-0.025	0.145223	0.231892	non_pY	0.777423	0.560148
YDR256C	0.18	ordered	409	409	379	YLANDKSYTYIQQDR	0.0964271	0.0405	2.55351e-15	1.12503e-12	non_pY	0.723675	0.507616
YDR256C	0.522	ordered	411	411	381	ANDKSYTYIQQDRPI	0.357966	0.0283	1.07041e-06	2.95523e-05	non_pY	0.758018	0.578778
YDR256C	0.655	ordered	432	432	400	WNGPAIPYHWATSPG	-0.217234	-0.104	6.17429e-08	2.98114e-06	non_pY	0.736566	0.455829
YDR256C	0.09	ordered	450	450	413	FVQARNLYRVLGKQP	-0.238672	-0.1894	0.0162133	0.0486353	non_pY	0.7452	0.509778
YDR256C	0.322	ordered	465	465	426	GQQKNLAYNIGIHVE	0.0428752	0.0063	1.40831e-09	1.28365e-07	non_pY	0.673726	0.45279
YDR256C	0.02	ordered	483	483	444	PQIQQRVYDMFARVD	0.451282	0.1242	0.00352108	0.0156371	non_pY	0.821964	0.572429
YDR257C	0.267	ordered	73	73	59	TSQLIKDYPSLKDKF	0.0456274	0.0294	0.000204742	0.00177019	non_pY	0.791538	0.502746
YDR257C	0.047	ordered	96	96	82	GLIICILYEMEVLQE	0.159617	-0.2145	0.684195	0.724918	non_pY	0.733319	0.454765
YDR257C	0	ordered	110	110	93	ERSRWAPYFKVWNKP	-0.0114068	-0.1274	0.746506	0.782935	non_pY	0.768931	0.467153
YDR257C	0.129	ordered	180	180	161	FEFDNFAYIASIILS	0.0342205	0.0164	0.0760652	0.147256	non_pY	0.752404	0.502533
YDR257C	0.161	ordered	188	188	169	IASIILSYSFDLEMQ	-0.177875	0.5057	0.0971064	0.175402	non_pY	0.694956	0.365069
YDR257C	0.424	ordered	217	217	194	EELENERYLKSMIPL	0.102662	0.0378	0.17575	0.263301	non_pY	0.642456	0.412547
YDR257C	0.408	ordered	241	241	217	KCNANLTYDSNCLKM	-0.28628	-0.2079	0.0613636	0.126582	non_pY	0.728583	0.460865
YDR257C	0.173	ordered	264	264	240	NEQVYNIYGEHPNSE	-0.0380228	-0.1719	0.858198	0.887751	non_pY	0.802235	0.618795
YDR257C	0.145	ordered	276	276	252	NSELLRRYGYVEWDG	-0.0228137	-0.2771	0.83596	0.866867	non_pY	0.795653	0.501663
YDR257C	0.212	ordered	278	278	254	ELLRRYGYVEWDGSK	0.741445	0.3134	0.160619	0.24903	non_pY	0.802607	0.589805
YDR257C	0.247	ordered	286	286	262	VEWDGSKYDFGEVLL	0.563728	0.1667	0.673657	0.714683	non_pY	0.819143	0.576967
YDR264C	0.486	ordered	153	153	47	PLHWAARYGYVYIVD	0.0885527	-0.0854	0.00124712	0.00700321	non_pY	0.741648	0.532979
YDR264C	0.204	ordered	155	155	49	HWAARYGYVYIVDFL	0.124697	0.0993	0.00599451	0.0232865	non_pY	0.8073	0.648987
YDR264C	0.027	ordered	157	157	51	AARYGYVYIVDFLLK	0.807229	0.4014	0.00052963	0.00366033	non_pY	0.79261	0.620575
YDR264C	0.024	ordered	194	194	88	SNIMLVLYVLFNVVS	-0.563245	-0.7789	0.00687386	0.0256925	non_pY	0.706389	0.49886
YDR264C	0.404	ordered	223	223	107	TSLLWAAYQGDSLTV	0.582973	0.7914	1.08852e-08	6.93374e-07	non_pY	0.664021	0.418067
YDR264C	0.231	ordered	265	265	149	GQPHVLKYLIQDGAD	0.0481928	0.0968	0.0150747	0.0461226	non_pY	0.682146	0.40027
YDR264C	0.671	ordered	294	294	178	AQEMNTVYSLREALT	-0.0361752	-0.0095	0.154438	0.242657	non_pY	0.769267	0.53956
YDR264C	0.514	ordered	307	307	191	LTHSGFDYHGYPIKK	0.00843067	0.0443	0.143125	0.229571	non_pY	0.769191	0.537835
YDR264C	0.573	ordered	310	310	194	SGFDYHGYPIKKWFK	-0.0546614	0.0022	0.0156783	0.047549	non_pY	0.678054	0.435798
YDR264C	0.039	ordered	372	372	252	NKFVLPSYGRMGVHN	0.266026	0.0555	0.00995117	0.0339343	non_pY	0.697803	0.415479
YDR264C	0.741	ordered	417	417	287	RTFSDEQYTNILMLV	-0.104678	-0.0371	0.000791869	0.00497703	non_pY	0.755638	0.522048
YDR264C	0.569	ordered	431	431	301	VILVSVFYLFGQLVI	-0.159754	-0.3128	0.20211	0.289385	non_pY	0.704435	0.404093
YDR264C	0.278	ordered	499	499	367	VVARFDHYCPWIFND	0.132729	0.0825	0.278382	0.358496	non_pY	0.707174	0.523687
YDR264C	0.059	ordered	536	536	404	FLALCLEYFDELEDA	0.142708	0.3338	1.69774e-05	0.000255725	non_pY	0.744451	0.495131
YDR270W	0.165	ordered	490	490	69	VNGPGHFYFRTTTVG	0.0729167	0.1024	0.0794143	0.151932	non_pY	0.768291	0.482389
YDR270W	0.518	ordered	522	522	101	SKAPIQGYADYLASI	0.111111	0.1017	0.0211299	0.0588277	non_pY	0.742553	0.57992
YDR270W	0.545	ordered	525	525	104	PIQGYADYLASIFVP	0.0868056	0.0694	0.0311705	0.0779005	non_pY	0.733244	0.557185
YDR270W	0.271	ordered	679	679	258	VSKAIIRYCDGLNCN	0.000992063	-0.0845	0.760159	0.795519	non_pY	0.724955	0.51315
YDR270W	0.427	ordered	698	698	277	AVVLESEYVLGKGIV	0.0173611	0.1195	0.225368	0.310947	non_pY	0.764192	0.541925
YDR270W	0.075	ordered	715	715	294	CQVNGNTYDICIGNE	0.428075	0.0804	0.060196	0.124904	non_pY	0.787745	0.57365
YDR270W	0.118	ordered	748	748	327	DQGNTVSYVSVNGHV	0.162202	0.1619	0.0905967	0.16736	non_pY	0.762332	0.497592
YDR270W	0.141	ordered	775	775	354	DSYATVQYLQRNGYE	0.09375	0.1278	0.0374455	0.0888973	non_pY	0.721795	0.482713
YDR270W	0.125	ordered	781	781	360	QYLQRNGYETYMITG	0.0972222	0.1128	0.0486469	0.10724	non_pY	0.73554	0.510265
YDR270W	0.016	ordered	784	784	363	QRNGYETYMITGDNN	0.0451389	0.1792	0.214374	0.301035	non_pY	0.77939	0.629013
YDR270W	0.314	ordered	809	809	388	GISFENVYSDVSPTG	0.0302579	0.1347	0.0110829	0.0367714	non_pY	0.845068	0.592526
YDR270W	0.145	ordered	908	908	475	NLFWALCYNIFMIPI	0.407738	0.8263	0.0430329	0.098215	non_pY	0.670711	0.402409
YDR280W	0.655	ordered	23	23	16	LEALRQNYRLDGRSF	0.00872595	-0.0562	0.469993	0.529537	non_pY	0.758516	0.473239
YDR280W	0.494	ordered	68	68	61	SCQIAQPYEDRPFEG	0.313589	0.1164	0.000505667	0.00354674	non_pY	0.78817	0.573623
YDR280W	0.098	ordered	269	269	245	MKCCHEAYSIIEKIT	0.0836237	0.0244	0.0400767	0.0932595	non_pY	0.751401	0.562567
YDR292C	0.427	ordered	334	334	108	VAPEAADYLTQQVSH	0.0243056	0.0453	0.0717087	0.141529	non_pY	0.726752	0.463911
YDR292C	0.004	ordered	398	398	164	EEGKCDPYVFSIVGV	0.315532	0.513	0.0124798	0.0400733	non_pY	0.768114	0.488623
YDR292C	0.396	ordered	474	474	222	RGKTGNDYVELFEAG	0.0227016	0.008	0.000449021	0.00324535	non_pY	0.823462	0.676788
YDR292C	0.545	ordered	482	482	230	VELFEAGYGGSDLVT	0	0	1	1	non_pY	0.788282	0.500835
YDR292C	0.169	ordered	498	498	244	IAKQAIKYSRDQNFD	0.0952129	0.1744	0.0805675	0.153499	non_pY	0.760325	0.464435
YDR292C	0.263	ordered	589	589	335	GTMVNMVYATGIPIL	-0.589203	-0.6751	0.0241798	0.0649973	non_pY	0.726396	0.489396
YDR292C	0.016	ordered	604	604	350	FVGVGQTYTDLRTLS	-0.00213268	-0.1612	0.296236	0.374558	non_pY	0.773813	0.553328
YDR293C	0.278	ordered	344	344	12	RKSLFAPYLPQANIP	-0.0942273	-0.3239	0.154551	0.242717	non_pY	0.692798	0.390127
YDR293C	0	ordered	387	387	53	GALDADIYICGSKDR	0.233378	0.0803	0.10732	0.188224	non_pY	0.857568	0.65352
YDR293C	0.384	ordered	535	535	116	EEEINDKYKPLYAGH	0.035602	-0.0048	0.000504922	0.00354674	non_pY	0.77402	0.581264
YDR293C	0.024	ordered	539	539	120	NDKYKPLYAGHVVAV	0.72956	0.2232	0.0068336	0.0255833	non_pY	0.732163	0.516704
YDR293C	0.051	ordered	612	612	187	FVENADKYSEKLFVA	0.168744	0.2273	0.160198	0.248669	non_pY	0.744054	0.543505
YDR293C	0.035	ordered	663	663	238	NNFLSNEYLDQKNPQ	0.150943	0.0203	0.168663	0.256432	non_pY	0.761188	0.532787
YDR293C	0.047	ordered	698	698	268	NFTDTNEYNIFAISE	0.120002	-0.0227	1.18067e-06	3.17669e-05	non_pY	0.745754	0.545458
YDR293C	0	ordered	787	787	357	SATLSVVYTLDSSTL	0.0566038	0.041	0.182816	0.269609	non_pY	0.705752	0.402118
YDR293C	0.165	ordered	829	829	398	STGSPTSYLSTVQEI	0.114724	0.0045	0.00114554	0.00656528	non_pY	0.678267	0.381428
YDR293C	0.059	ordered	841	841	410	QEIARSFYARRINDP	0.052336	0.0439	0.632055	0.676658	non_pY	0.827891	0.514866
YDR293C	0.086	ordered	899	899	468	STVAEKIYTKLGDLA	-0.380503	-0.3446	0.00212995	0.0105688	non_pY	0.748884	0.551262
YDR293C	0.267	ordered	931	931	500	KKIQNFGYNFDTNTA	0.510445	0.0802	0.131625	0.216387	non_pY	0.788587	0.526496
YDR293C	0.039	ordered	970	970	539	KTMPRARYFIAGKVD	-0.00415544	0.5663	0.164682	0.253065	non_pY	0.748439	0.496004
YDR293C	0.016	ordered	981	981	550	GKVDPDQYGHYALNL	0.32345	0.1819	0.0882662	0.16428	non_pY	0.766439	0.566766
YDR293C	0.098	ordered	984	984	553	DPDQYGHYALNLPIY	-0.138252	0.0924	0.030309	0.0763037	non_pY	0.737862	0.521448
YDR293C	0.012	ordered	991	991	560	YALNLPIYTHFTAPM	-0.100629	-0.5752	0.29502	0.373598	non_pY	0.714706	0.443917
YDR293C	0	ordered	1001	1001	570	FTAPMRRYADHVVHR	0.337882	-0.1186	0.419652	0.483482	non_pY	0.718864	0.487342
YDR293C	0.114	ordered	1019	1019	588	AVIHDTPYTEDMEAL	0.245788	-0.0012	8.51027e-05	0.000902584	non_pY	0.74083	0.515178
YDR293C	0.075	ordered	1076	1076	643	MATVLQVYESSFDVF	0.539252	-0.3199	0.20641	0.293434	non_pY	0.754826	0.512442
YDR294C	0.086	ordered	174	174	81	GKVSGAVYHGGDDLI	0.0671642	0.9873	0.0175362	0.0513366	non_pY	0.791248	0.575926
YDR294C	0.459	ordered	188	188	95	IHLQTIAYEKYCVAN	-0.567292	0.0651	0.0357237	0.0859639	non_pY	0.697818	0.463247
YDR294C	0.235	ordered	249	249	153	ACLSAKMYALHHRGI	-0.159281	-0.025	0.000129087	0.00126036	non_pY	0.627967	0.391964
YDR294C	0.737	ordered	276	276	180	AGFDKAAYYFGMKLR	0.123416	0.0338	0.000520431	0.0036173	non_pY	0.779364	0.632709
YDR294C	0.533	ordered	277	277	181	GFDKAAYYFGMKLRH	0.22506	0.594	0.0172483	0.050818	non_pY	0.81233	0.58978
YDR294C	0.361	ordered	335	335	239	LGKIAQKYKLPLHVD	-0.54157	-0.1086	0.00293432	0.0136806	non_pY	0.703959	0.414684
YDR294C	0.243	ordered	358	358	262	SFMEKAGYKNLPLLD	-0.380225	-0.0977	0.000451284	0.00325725	non_pY	0.775835	0.494488
YDR294C	0.008	ordered	381	381	284	ISCDTHKYGFAPKGS	0.00834744	-0.1165	0.10893	0.190034	non_pY	0.742655	0.525518
YDR294C	0.008	ordered	393	393	296	KGSSVIMYRNSDLRM	0.00864236	0.5623	0.410385	0.47548	non_pY	0.657415	0.325876
YDR294C	0.318	ordered	403	403	306	SDLRMHQYYVNPAWT	0.489101	0.7848	4.48283e-05	0.000539266	non_pY	0.699632	0.484937
YDR294C	0.49	ordered	404	404	307	DLRMHQYYVNPAWTG	0.429451	0.2157	0.125626	0.20939	non_pY	0.777389	0.596908
YDR294C	0.035	ordered	443	443	346	VNMGENGYIESCQEI	0.011194	0.6074	0.0881004	0.164038	non_pY	0.829082	0.584023
YDR294C	0.173	ordered	460	460	363	AAMKFKKYIQENIPD	0.012566	-0.0084	2.48753e-06	5.78091e-05	non_pY	0.738811	0.450673
YDR294C	0.039	ordered	476	476	378	NIMGNPRYSVISFSS	0.00343643	0.0392	0.00954767	0.0328102	non_pY	0.750207	0.504757
YDR294C	0.82	ordered	578	578	479	VGFLDALYKLGPGED	0.0954506	0.0679	0.446177	0.507408	non_pY	0.738913	0.507855
YDR330W	0.008	ordered	276	276	119	ENFVFLQYQYESRNA	0.828947	0.5458	0.240918	0.324766	non_pY	0.731878	0.444012
YDR330W	0.114	ordered	278	278	121	FVFLQYQYESRNAQP	0.105263	0.016	0.421432	0.484858	non_pY	0.741781	0.518783
YDR330W	0	ordered	286	286	129	ESRNAQPYLQFYHLN	-0.109357	-0.8512	0.280133	0.359991	non_pY	0.734587	0.492015
YDR330W	0.129	ordered	290	290	133	AQPYLQFYHLNNKDD	-0.0131579	-0.0181	0.589303	0.638845	non_pY	0.724613	0.503475
YDR335W	0.557	ordered	17	17	11	VSALDVIYSPKSNNS	0.355	0.4246	0.0242823	0.0650551	non_pY	0.761726	0.531587
YDR335W	0.094	ordered	47	47	41	SESPFWGYEIALQNP	0.445	0.1948	0.00331528	0.0149555	non_pY	0.776081	0.48453
YDR335W	0.282	ordered	61	61	55	PTNSILKYFGLGLLD	0.225	0.2899	0.00502893	0.0203427	non_pY	0.739128	0.467023
YDR335W	0.09	ordered	78	78	72	VKKNWNDYDEGKRVA	0.558372	0.0116	0.0355051	0.0855781	non_pY	0.840161	0.673657
YDR335W	0.49	ordered	100	100	94	LNFGVQDYDTRYIKE	-0.00662791	-0.0408	0.000230764	0.00193812	non_pY	0.776794	0.611708
YDR335W	0.427	ordered	104	104	98	VQDYDTRYIKEKLAT	0.695349	0.5542	0.0017595	0.00910668	non_pY	0.780934	0.545337
YDR335W	0.29	ordered	204	204	183	IEVFAIKYKFSDKWT	0.403372	0.0325	0.130999	0.215794	non_pY	0.728844	0.505034
YDR335W	0.043	ordered	239	239	218	LQQNNSEYIIRLLET	0.2	0.0693	0.00234378	0.0114366	non_pY	0.790341	0.528949
YDR335W	0.161	ordered	295	295	274	HILLTRPYSNESHYQ	0.26	0.1298	0.122134	0.205121	non_pY	0.700514	0.369577
YDR335W	0.11	ordered	301	301	280	PYSNESHYQMTIDRV	0.0184884	-0.2484	7.84244e-07	2.35543e-05	non_pY	0.764414	0.505874
YDR335W	0.016	ordered	319	319	298	MDLLDSVYESLLFDP	0.518372	0.053	0.0557829	0.118539	non_pY	0.769442	0.532959
YDR335W	0.016	ordered	335	335	313	DDIDETKYPIIKKFV	0.0381395	0.6331	0.169089	0.256741	non_pY	0.83296	0.517478
YDR335W	0.184	ordered	349	349	327	VDMISCLYVCVPKIK	0.223372	0.4558	1.82732e-06	4.40276e-05	non_pY	0.782224	0.528293
YDR335W	0	ordered	365	365	343	TNGQIQKYFKLVLKT	-0.601977	-0.7459	0.545963	0.59886	non_pY	0.718904	0.446197
YDR335W	0.424	ordered	374	374	352	KLVLKTTYNPSLIVS	0.025	0.0473	0.460144	0.520325	non_pY	0.65619	0.360128
YDR335W	0.043	ordered	397	397	375	TCLRNDEYLPKLEKY	-0.0365116	-0.2081	0.0710316	0.140469	non_pY	0.734915	0.504073
YDR335W	0.125	ordered	404	404	382	YLPKLEKYVIPDLLQ	0.0417442	-0.066	0.00438153	0.0183124	non_pY	0.720362	0.485491
YDR335W	0.216	ordered	419	419	397	FAADALVYYEQIDGH	0.08	0.34	1.75618e-05	0.000263402	non_pY	0.8027	0.610539
YDR335W	0.078	ordered	420	420	398	AADALVYYEQIDGHI	0.645581	0.1567	0.120622	0.203325	non_pY	0.766611	0.65203
YDR335W	0.031	ordered	449	449	427	FQTFCSTYRKRIRDI	0.770581	0.1648	0.111126	0.192599	non_pY	0.699044	0.391471
YDR335W	0.075	ordered	469	469	447	CVELDLTYDWLNNRL	0.0968605	0.0322	0.000463233	0.00332083	non_pY	0.758229	0.568567
YDR335W	0.09	ordered	479	479	457	LNNRLNNYFSSPFGQ	0.085	0.035	0.00015485	0.00145158	non_pY	0.778888	0.501843
YDR335W	0.086	ordered	501	501	479	LDHKLEPYLGALSQY	0.155233	0.2044	0.194183	0.28085	non_pY	0.676183	0.410665
YDR335W	0.008	ordered	508	508	486	YLGALSQYMIVECFI	0.0517442	-0.0051	0.0092698	0.0321093	non_pY	0.722323	0.426201
YDR335W	0.235	ordered	525	525	503	CIRWKIWYPTGDDYD	0.23	0.0122	0.0234723	0.063689	non_pY	0.696506	0.440295
YDR335W	0.169	ordered	531	531	508	WYPTGDDYDEKLDSI	0.148372	0.067	0.511212	0.567751	non_pY	0.819197	0.65893
YDR335W	0.063	ordered	594	594	570	ITSATMDYPEINLEE	0.263372	0.0187	0.00389767	0.0167946	non_pY	0.718324	0.437547
YDR335W	0.408	ordered	614	614	583	DAVRDLRYACGIELN	0.095	0.086	0.000142992	0.00135605	non_pY	0.781703	0.47114
YDR335W	0.008	ordered	635	635	604	PESLKKIYPDLESVI	0.562442	0.2486	0.0822618	0.155773	non_pY	0.809482	0.480504
YDR335W	0.165	ordered	651	651	620	RIMPNLSYHEKISFK	0.0601163	-0.0011	0.000101838	0.00104852	non_pY	0.648515	0.388457
YDR337W	0.439	ordered	218	218	107	QRQAILRYLKRDNPE	0.773913	0.8851	1.92175e-05	0.00028223	non_pY	0.660054	0.42676
YDR337W	0	ordered	227	227	116	KRDNPEKYYWTIQKL	0.643478	0.3117	0.0691035	0.13805	non_pY	0.781133	0.594292
YDR342C	0.561	ordered	140	140	23	LSKLGDMYGRKVGLI	0.172601	-0.0213	0.0114914	0.037783	non_pY	0.780339	0.54024
YDR342C	0.004	ordered	153	153	36	LIVVVVIYIIGIIIQ	0.504935	-0.0049	0.00309143	0.0141755	non_pY	0.728606	0.512458
YDR342C	0.459	ordered	168	168	51	IASINKWYQYFIGRI	0.287475	-0.0947	1.04937e-06	2.95107e-05	non_pY	0.753098	0.560013
YDR342C	0	ordered	170	170	53	SINKWYQYFIGRIIS	0.211123	-0.0928	0.130091	0.214767	non_pY	0.826389	0.495992
YDR342C	0.09	ordered	208	208	91	RGTLVSCYQLMITAG	0.710575	0.1306	0.598147	0.64651	non_pY	0.765488	0.439745
YDR342C	0.012	ordered	220	220	103	TAGIFLGYCTNFGTK	0.183425	0.0797	0.385436	0.45385	non_pY	0.781335	0.459673
YDR342C	0.106	ordered	262	262	136	FVPESPRYLAEVGKI	0.0259867	-0.0304	0.66088	0.703174	non_pY	0.747652	0.458844
YDR342C	0.016	ordered	342	342	211	QQLTGDNYFFYYGTT	0.958129	0.7946	0.70691	0.746815	non_pY	0.830882	0.666057
YDR342C	0.016	ordered	345	345	214	TGDNYFFYYGTTIFK	0.740792	0.5677	0.191972	0.278451	non_pY	0.820391	0.584076
YDR342C	0.039	ordered	346	346	215	GDNYFFYYGTTIFKA	0.057543	0.5031	0.98439	1	non_pY	0.727198	0.554862
YDR342C	0.502	ordered	379	379	248	ASTFVGIYVVERYGR	0.595153	0.2425	3.19744e-14	1.20749e-11	non_pY	0.778707	0.603573
YDR342C	0.518	ordered	384	384	253	GIYVVERYGRRTCLL	0.0951676	0.0273	0.0284842	0.072832	non_pY	0.755113	0.491107
YDR342C	0.008	ordered	436	436	282	MIVFACFYIFCFATT	-0.0471077	-0.0098	0.104447	0.184779	non_pY	0.788278	0.579656
YDR342C	0.345	ordered	449	449	295	TTWAPIPYVVVSETF	0.293118	0.2238	0.15659	0.244866	non_pY	0.775224	0.492364
YDR342C	0.518	ordered	493	493	339	ITGAINFYYGYVFMG	-0.10935	-0.0159	6.41931e-13	1.74046e-10	non_pY	0.76812	0.595901
YDR342C	0.02	ordered	494	494	340	TGAINFYYGYVFMGC	0.690676	-0.079	3.26945e-05	0.00042523	non_pY	0.782235	0.605379
YDR342C	0.282	ordered	496	496	342	AINFYYGYVFMGCLV	0.308041	0.0706	0.0391803	0.0916453	non_pY	0.778271	0.598033
YDR342C	0.098	ordered	508	508	354	CLVFMFFYVLLVVPE	-0.0474652	-0.0153	5.18615e-05	0.000606619	non_pY	0.727651	0.501595
YDR343C	0.557	ordered	140	140	23	LSKLGDMYGRKVGLI	0.172601	-0.0187	0.0117239	0.0382973	non_pY	0.780339	0.54024
YDR343C	0.004	ordered	153	153	36	LIVVVVIYIIGIIIQ	0.504935	-0.0045	0.00359907	0.0158635	non_pY	0.728606	0.512458
YDR343C	0.467	ordered	168	168	51	IASINKWYQYFIGRI	0.287475	-0.0937	1.19741e-06	3.20542e-05	non_pY	0.753098	0.560013
YDR343C	0	ordered	170	170	53	SINKWYQYFIGRIIS	0.211123	-0.0914	0.130607	0.215284	non_pY	0.826389	0.495992
YDR343C	0.09	ordered	208	208	91	RGTLVSCYQLMITAG	0.710575	0.1345	0.588186	0.637764	non_pY	0.765488	0.439745
YDR343C	0.008	ordered	220	220	103	TAGIFLGYCTNFGTK	0.183425	0.073	0.373582	0.443052	non_pY	0.781335	0.459673
YDR343C	0.11	ordered	262	262	136	FVPESPRYLAEVGKI	0.0259867	-0.0294	0.667475	0.708978	non_pY	0.747652	0.458844
YDR343C	0.016	ordered	342	342	211	QQLTGDNYFFYYGTT	0.958129	0.7762	0.70309	0.74315	non_pY	0.830882	0.666057
YDR343C	0.016	ordered	345	345	214	TGDNYFFYYGTTIFK	0.740792	0.5053	0.191893	0.278427	non_pY	0.820391	0.584076
YDR343C	0.039	ordered	346	346	215	GDNYFFYYGTTIFKA	0.057543	0.5001	0.984772	1	non_pY	0.727198	0.554862
YDR343C	0.498	ordered	379	379	248	ASTFVGIYVVERYGR	0.595153	0.2456	2.62013e-14	1.02612e-11	non_pY	0.778707	0.603573
YDR343C	0.518	ordered	384	384	253	GIYVVERYGRRTCLL	0.0951676	0.0265	0.030724	0.0770761	non_pY	0.755113	0.491107
YDR343C	0.008	ordered	436	436	282	MIVFACFYIFCFATT	-0.0471077	-0.0092	0.107408	0.188224	non_pY	0.788278	0.579656
YDR343C	0.349	ordered	449	449	295	TTWAPIPYVVVSETF	0.293118	0.2209	0.142306	0.22858	non_pY	0.775224	0.492364
YDR343C	0.514	ordered	493	493	339	ITGAINFYYGYVFMG	-0.10935	-0.0161	6.6458e-13	1.75682e-10	non_pY	0.76812	0.595901
YDR343C	0.016	ordered	494	494	340	TGAINFYYGYVFMGC	0.690676	-0.0787	2.89138e-05	0.000385056	non_pY	0.782235	0.605379
YDR343C	0.302	ordered	496	496	342	AINFYYGYVFMGCLV	0.308041	0.0703	0.0377339	0.0893232	non_pY	0.778271	0.598033
YDR343C	0.086	ordered	508	508	354	CLVFMFFYVLLVVPE	-0.0474652	-0.0151	5.42846e-05	0.000632164	non_pY	0.727651	0.501595
YDR353W	0.239	ordered	176	176	71	EAQFLTKYGSKVFML	0.886719	0.2908	0.0201595	0.056799	non_pY	0.685593	0.439329
YDR353W	0.51	ordered	294	294	189	GDVQDSKYRQAITSA	0.953125	0.922	0.0193205	0.0551936	non_pY	0.727817	0.419294
YDR385W	0.333	ordered	192	192	190	VNVIVSTYADEVLGD	0.0383712	0.8625	0.0384988	0.0905844	non_pY	0.772843	0.4935
YDR385W	0.231	ordered	203	203	201	VLGDVQVYPARGTVA	0.8464	0.0566	0.653551	0.697015	non_pY	0.871296	0.527839
YDR385W	0.145	ordered	229	229	227	IRQFATRYAKKFGVD	0.00908741	0.207	0.361969	0.43302	non_pY	0.725026	0.48657
YDR385W	0.125	ordered	351	351	349	SPVTAQAYRAEQLYE	0.0306122	0.0247	0.186715	0.273452	non_pY	0.694355	0.381792
YDR385W	0.09	ordered	395	395	393	TSDKGRFYAFGRVFA	0.0423566	0.3913	0.212747	0.299506	non_pY	0.815392	0.568902
YDR385W	0.408	ordered	521	521	519	SDPCVLTYMSESGEH	0.213766	0.011	1.50492e-10	1.92976e-08	non_pY	0.690055	0.413765
YDR385W	0.055	ordered	563	563	561	ISPPVVAYRETVESE	-0.0122256	0.0295	0.19215	0.278595	non_pY	0.717401	0.435284
YDR385W	0.141	ordered	587	587	585	PNKHNRIYLKAEPID	0.419369	0.4238	0.00528681	0.0211273	non_pY	0.76503	0.5075
YDR385W	0.047	ordered	714	714	712	PTMRRATYAGFLLAD	0.0048325	0.4081	0.068713	0.137374	non_pY	0.732994	0.457155
YDR385W	0.282	ordered	744	744	742	EQAVGGIYSVLNKKR	0.0563342	0.8314	0.135831	0.22083	non_pY	0.803776	0.616141
YDR385W	0.306	ordered	771	771	769	PLFTVKAYLPVNESF	0.133712	0.5037	0.010655	0.0356818	non_pY	0.738302	0.49599
[truncated: 8,575 more rows]
