# Supplementary material for: The fitness cost of spurious phosphorylation
Source: EMBO J. 2024 Sep 10;43(20):4720–51. doi: 10.1038/s44318-024-00200-7 (PMC11480408; doi:10.1038/s44318-024-00200-7)
Supplement: Supplementary file 21 — Source data Fig. 1 [file 44318_2024_200_MOESM21_ESM.zip › EMBOJ-2023-115986R1-Figure_1B_Source_Data-sd.csv]

	pY-vSRC-wt	vSRC-L308A-mut	vSRC-L317A-mut	vSRC-L360A-mut	vSRC-L393A-mut	vSRC-L435A-mut	vSRC-L451A-mut	vSRC-L452A-mut	vSRC-L491A-mut	vSRC-V281A-mut	vSRC-V292A-mut	vSRC-V329A-mut	vSRC-V383A-mut	vSRC-V394A-mut	vSRC-vSRC-wt	pST-IRAK4-wt	pST-NEK6-wt	pST-NEK7-wt	pST-RAF1-wt	pST-TBK1-wt	pST-TLK2-wt	pST-VRK1-wt	pY-ABL1-wt	pY-ABL2-wt	pY-BMX-wt	pY-FES-wt	pY-FRK-wt	pY-FYN-wt	pY-LCK-wt	pY-LYN-wt	pY-SRC-wt	pY-SRMS-wt	pY-SYK-wt	pY-TEC-wt	pY-TNK1-wt	pYd-EPHA1-wt	pYd-EPHA2-wt	pYd-EPHA3-wt	pYd-EPHB1-wt	pYd-EPHB3-wt	pYd-EPHB4-wt	pYd-FGFR2-wt	pYd-FGFR3-wt	pYd-MERTK-wt	pYd-MET-wt	vSRC-LP-wt
pY-vSRC-wt	1	0.899153885234892	0.846375689393745	0.886250736999836	0.860182606666161	0.915253298760822	0.839211000695822	0.701002885768212	0.840682806481375	0.900616339585997	0.896508770140701	0.910437698717172	0.888766713496884	0.725167861736691	0.914076978788439	0.701323554062697	0.711077601263328	0.725069879398113	0.725137635734843	0.721535609659012	0.693340846608204	0.728458792613573	0.666971486593885	0.693232720267883	0.701239799799567	0.719226088417789	0.699042802748902	0.793151855802835	0.693532938106548	0.756364045773257	0.750827355580076	0.737006889586497	0.710834858035846	0.713352546330268	0.728676584993704	0.69751731071249	0.70503187519543	0.673142759672416	0.637373222884983	0.677442275466223	0.680115317141013	0.66697370084401	0.6980546416278	0.661476156818876	0.704441700318553	0.714763402841684
vSRC-L308A-mut	0.899153885234892	1	0.830665266350833	0.878078795297142	0.843274545102628	0.933549859181679	0.828119988547655	0.675239667769091	0.847489834778864	0.921871836887256	0.891512943933267	0.926749256841005	0.878937395675323	0.702918673892205	0.930145741352112	0.671812674664409	0.690473916157134	0.691521435576072	0.693141987887962	0.699306990223023	0.670926896130035	0.697156759769901	0.620405018629515	0.650811704737661	0.656914881496337	0.675079236866077	0.650211239865367	0.724665815624141	0.641673915088356	0.704770750080835	0.683762675374867	0.696448259204383	0.662442415974241	0.674162177593667	0.690337302890094	0.684486050997431	0.69207521423367	0.653077744514361	0.627795736100516	0.654799251443651	0.666764149125042	0.651031832265079	0.687683475109424	0.646106779708448	0.689963812798041	0.709164741594025
vSRC-L317A-mut	0.846375689393745	0.830665266350833	1	0.933434492191947	0.94124950140664	0.876557586761279	0.910620962308838	0.790769374999014	0.868683972656177	0.8844347417702	0.915817541024997	0.861857419781929	0.928983023107564	0.827226286270572	0.872316360717442	0.713447484911685	0.74173188150148	0.750104045707401	0.750747604975421	0.7499613207382	0.718829644424676	0.749177127122116	0.720953218689605	0.720205140285628	0.727184762174381	0.735261331243952	0.733920665471637	0.845262045358455	0.726275304879989	0.753125470005562	0.806930871531978	0.741056725587796	0.729564523585156	0.725271549480957	0.740640454770701	0.746247313859989	0.748391276092116	0.732873321768302	0.645297702825701	0.73643581479635	0.739983154301933	0.700473721257511	0.738910876159075	0.728892405506374	0.749354209352447	0.760228031333513
vSRC-L360A-mut	0.886250736999836	0.878078795297142	0.933434492191947	1	0.944426548598162	0.921855455505488	0.906549651382702	0.756948488562979	0.886304260852706	0.931337915754731	0.933327012764922	0.901607821876385	0.94408935422155	0.791784896000806	0.908490983891883	0.710842702136886	0.731660911922039	0.734206310695009	0.735727506315111	0.737710138277568	0.703969501599938	0.735116762945782	0.690069820803179	0.702907989321522	0.705737180376513	0.715470532588967	0.707409353479676	0.807179676623644	0.700082684218021	0.74927506041141	0.768736231656949	0.732801922070296	0.710770407465959	0.708662619370669	0.728633203671111	0.727972489078824	0.729484530126619	0.711281041685861	0.641006612498939	0.710814229870673	0.720141021826039	0.683403573122882	0.727643781219786	0.699181924667252	0.738381930731948	0.74437962943292
vSRC-L393A-mut	0.860182606666161	0.843274545102628	0.94124950140664	0.944426548598162	1	0.893140284101362	0.909635997851223	0.780293704921758	0.872902829398691	0.904746854511592	0.921643920235535	0.872645158720161	0.936306479144836	0.813018009808784	0.881700569995149	0.719304604548064	0.739356503661303	0.741217392112046	0.746804956401403	0.741700591367238	0.71157581724733	0.742683265509878	0.71257342348021	0.71654142242203	0.72270869948684	0.730210905019641	0.726341618844936	0.832137505988739	0.719807328081764	0.756440407203652	0.793328891552733	0.740383779497159	0.726293335019804	0.720760778770207	0.734597765342067	0.736841048132172	0.742984708476715	0.727691656284908	0.637485704433018	0.73010073495746	0.736782618087178	0.691814837519287	0.737876253217762	0.718572568367768	0.745589780590564	0.751585055679704
vSRC-L435A-mut	0.915253298760822	0.933549859181679	0.876557586761279	0.921855455505488	0.893140284101362	1	0.865712863451092	0.709119248231338	0.87045252456616	0.94144133076843	0.922447720825644	0.933975897129297	0.920166221606577	0.742930516089746	0.942171378266319	0.69425386260469	0.708899813319071	0.714134838269778	0.712977251246702	0.717222621380637	0.693167720171835	0.715819095593165	0.649049842108691	0.678442842351943	0.680880594437809	0.696759722425442	0.677202615395742	0.763268763026792	0.665732272219736	0.732055606541509	0.721551166895877	0.714756840579457	0.687048884178812	0.696333596817114	0.712763301738964	0.703172188722827	0.710194000001552	0.676483740669384	0.637230123928936	0.674797594851848	0.688417321459408	0.667458237828538	0.705540745647318	0.668145252104359	0.704928272173841	0.723797198196182
vSRC-L451A-mut	0.839211000695822	0.828119988547655	0.910620962308838	0.906549651382702	0.909635997851223	0.865712863451092	1	0.812237126029771	0.913481368874821	0.874847749182484	0.887554818306918	0.847444878421262	0.90512528456163	0.856810062017334	0.856872432324175	0.756973177197111	0.780219921587739	0.782893166088229	0.791636184923976	0.789040612519063	0.754265232443798	0.785594109248662	0.737548309079838	0.750539452432804	0.755541640487606	0.767165621482009	0.751751750338048	0.83361965982191	0.749306582914065	0.794470435050871	0.815110763628086	0.779600601867579	0.759274235651911	0.759492858345048	0.775050566892568	0.779432214267448	0.785302302371377	0.756803640946859	0.656683449255942	0.756485670610313	0.775275506730135	0.723189284213913	0.772621389744277	0.742390792375384	0.789109011518391	0.797858738704139
vSRC-L452A-mut	0.701002885768212	0.675239667769091	0.790769374999014	0.756948488562979	0.780293704921758	0.709119248231338	0.812237126029771	1	0.763038094214917	0.712820606689344	0.755440629063728	0.71535947692581	0.765471509819465	0.8891619069702	0.714687358892371	0.793912030374712	0.875793799579578	0.885474369072256	0.853684942940687	0.891291434651891	0.857162808008326	0.887843002227318	0.858680205722897	0.869892086241365	0.868938967379368	0.877210746881366	0.838330314887804	0.801364993704904	0.87856092559109	0.784835193229004	0.871793211216352	0.887887678527101	0.876360543816015	0.878741577845306	0.865064828787092	0.892625693069939	0.898099370376792	0.876634759004014	0.648475570611939	0.84267407447307	0.880663309938392	0.774942801624957	0.875403117353388	0.862262222871622	0.894398385914188	0.907281388322112
vSRC-L491A-mut	0.840682806481375	0.847489834778864	0.868683972656177	0.886304260852706	0.872902829398691	0.87045252456616	0.913481368874821	0.763038094214917	1	0.87461958653691	0.875317048708809	0.850618591319189	0.884531612636999	0.822228290791195	0.860254930430293	0.718504742869828	0.743155533205142	0.748929163526618	0.752999883580624	0.752368288385018	0.724369174712936	0.751975349954746	0.696980795107325	0.716437581470415	0.717196420176818	0.732582005160887	0.714863113356116	0.800211580960574	0.705648686844175	0.757444195978827	0.770961880931528	0.743379782267149	0.725368358656067	0.725614821580015	0.744692326275086	0.744094140765758	0.752275832403832	0.719897600459102	0.641161305719192	0.718688651423731	0.733300844272005	0.692275931531455	0.742314300984766	0.70568682859531	0.750368031233239	0.763194853954423
vSRC-V281A-mut	0.900616339585997	0.921871836887256	0.8844347417702	0.931337915754731	0.904746854511592	0.94144133076843	0.874847749182484	0.712820606689344	0.87461958653691	1	0.919831726207839	0.919990595806091	0.924297472196181	0.749029943087304	0.925303527526145	0.691663608685691	0.711138813365437	0.709395130466707	0.712580313024328	0.713515709583455	0.687366048888148	0.718158661338291	0.658758600744407	0.677795505369549	0.684631375203768	0.700289889794002	0.679405083093151	0.770804886798503	0.666669153336738	0.73098215991932	0.726694866875167	0.711633124150172	0.691132015919688	0.696771795749615	0.712428163511447	0.703340816939806	0.710006856255347	0.68061278915704	0.629064719011089	0.678580065401091	0.690021499684008	0.662698782080719	0.705811040852244	0.669553648409412	0.712528988770728	0.726356147802464
vSRC-V292A-mut	0.896508770140701	0.891512943933267	0.915817541024997	0.933327012764922	0.921643920235535	0.922447720825644	0.887554818306918	0.755440629063728	0.875317048708809	0.919831726207839	1	0.926693209455303	0.942765575882859	0.786658371509319	0.933069537881952	0.717233494666238	0.724836507048486	0.733215101596483	0.737092110384857	0.733087483290074	0.701865335399386	0.732823367339872	0.686769713617242	0.699424608660838	0.706674214520305	0.72089136974595	0.708005002478763	0.810307603717267	0.703720477664764	0.753056070391322	0.773275126581198	0.729839214943798	0.711003197297147	0.709830488307206	0.727274112780494	0.726982847025349	0.731595548092682	0.711884325121256	0.638425077825993	0.712114235006464	0.714402877452184	0.688173595910895	0.72852429550652	0.70692535242353	0.734122445804973	0.747775883211346
vSRC-V329A-mut	0.910437698717172	0.926749256841005	0.861857419781929	0.901607821876385	0.872645158720161	0.933975897129297	0.847444878421262	0.71535947692581	0.850618591319189	0.919990595806091	0.926693209455303	1	0.912231023255137	0.738489579664079	0.94444334764709	0.693427399769917	0.697323786156178	0.705113795592513	0.709511517577062	0.713948603687699	0.687508125881048	0.709778264622907	0.646351107699249	0.666169424891897	0.67534734174213	0.690608121460861	0.672569646849325	0.760754866640792	0.669392699846158	0.730877160245088	0.727567731212816	0.708869740287825	0.681498596550958	0.687383887707702	0.700884966507826	0.700679344262513	0.70669201205238	0.673681177215853	0.62987591978146	0.681398832536735	0.679960506743316	0.666434207754895	0.699908608525049	0.674482126156665	0.701491175740742	0.721757802310195
vSRC-V383A-mut	0.888766713496884	0.878937395675323	0.928983023107564	0.94408935422155	0.936306479144836	0.920166221606577	0.90512528456163	0.765471509819465	0.884531612636999	0.924297472196181	0.942765575882859	0.912231023255137	1	0.802501931994964	0.91664966446442	0.720664986809394	0.734852015750261	0.742666594248166	0.745639190212314	0.748474470137516	0.717802948048296	0.747353808160874	0.70224574962105	0.713735919682617	0.719390479088196	0.723624600144716	0.719565064043267	0.821506747062551	0.712869424594142	0.762276816714471	0.781674355513915	0.741604496074251	0.722439877052909	0.721360859251513	0.737654453319693	0.731719359183015	0.73761664719331	0.714807900100119	0.647477645977649	0.717204753794191	0.721555445560977	0.69888286295378	0.73149660721327	0.705231162317468	0.739565609402481	0.755765450618868
vSRC-V394A-mut	0.725167861736691	0.702918673892205	0.827226286270572	0.791784896000806	0.813018009808784	0.742930516089746	0.856810062017334	0.8891619069702	0.822228290791195	0.749029943087304	0.786658371509319	0.738489579664079	0.802501931994964	1	0.736962466568484	0.748961301261279	0.807980377670439	0.824363147921092	0.801113856747655	0.822597169141679	0.795699782533268	0.825147038929674	0.799924415381138	0.800136448216803	0.799128287416284	0.811479710352108	0.804810157842739	0.82218785002195	0.807419903098524	0.760775659208001	0.85658181712192	0.822931273748807	0.805358870673415	0.803238315386162	0.814287007261321	0.824193798963523	0.829049713687502	0.81176445507443	0.642191458885215	0.812098545462012	0.822145694839345	0.745554261704662	0.807130508773909	0.793933156226923	0.829436376394616	0.848063870606418
vSRC-vSRC-wt	0.914076978788439	0.930145741352112	0.872316360717442	0.908490983891883	0.881700569995149	0.942171378266319	0.856872432324175	0.714687358892371	0.860254930430293	0.925303527526145	0.933069537881952	0.94444334764709	0.91664966446442	0.736962466568484	1	0.693013581052132	0.699420881342486	0.708949140716137	0.710894652908253	0.715006518386294	0.683932458187142	0.716677762585623	0.650396935358495	0.674622206977117	0.677205492747723	0.692954608016622	0.674631941527623	0.76552486627974	0.670980182827784	0.735939677359175	0.72746519794782	0.710732587190774	0.685023457865122	0.689249383327517	0.707923079723174	0.698893029473488	0.709478192204778	0.675531255806142	0.632295273383281	0.681861457843057	0.682776199931821	0.66756320501222	0.705945962829409	0.670496584291828	0.704051234655814	0.725092380890008
pST-IRAK4-wt	0.701323554062697	0.671812674664409	0.713447484911685	0.710842702136886	0.719304604548064	0.69425386260469	0.756973177197111	0.793912030374712	0.718504742869828	0.691663608685691	0.717233494666238	0.693427399769917	0.720664986809394	0.748961301261279	0.693013581052132	1	0.828543824506691	0.855742554013732	0.890009394161574	0.848379127122075	0.803857891001107	0.845149385222495	0.803631822934256	0.817520424281413	0.818651222685611	0.81963070834247	0.791358509101499	0.77273706654186	0.817594580281782	0.824504652795012	0.806340478491414	0.825094095017576	0.819362695471114	0.819518438460257	0.824070622957311	0.816579454139731	0.818167549371938	0.809970906631134	0.726045526956332	0.80972871941485	0.811191278407982	0.784013262412434	0.80666898096717	0.809869245781994	0.813822680258683	0.810609328989027
pST-NEK6-wt	0.711077601263328	0.690473916157134	0.74173188150148	0.731660911922039	0.739356503661303	0.708899813319071	0.780219921587739	0.875793799579578	0.743155533205142	0.711138813365437	0.724836507048486	0.697323786156178	0.734852015750261	0.807980377670439	0.699420881342486	0.828543824506691	1	0.922203699972102	0.884645296455293	0.923785210537127	0.881623776798583	0.921181447413363	0.895964247936874	0.899395935212019	0.900579317975354	0.894273926546849	0.865070556044778	0.78490986124323	0.903364717458691	0.821516329458352	0.868588992880883	0.903603155638932	0.906085828937325	0.903785519799141	0.890737956667236	0.899051913863555	0.896810039459647	0.89587283091333	0.738789308643537	0.862443280645071	0.893592147651262	0.829144454933697	0.909080080833176	0.900660203274088	0.898911069470392	0.893074681945316
pST-NEK7-wt	0.725069879398113	0.691521435576072	0.750104045707401	0.734206310695009	0.741217392112046	0.714134838269778	0.782893166088229	0.885474369072256	0.748929163526618	0.709395130466707	0.733215101596483	0.705113795592513	0.742666594248166	0.824363147921092	0.708949140716137	0.855742554013732	0.922203699972102	1	0.907800024742291	0.952383394675328	0.902135400143005	0.949598510039883	0.904982763564057	0.921568808186862	0.915076817966908	0.919398322646965	0.89024983364513	0.796236995153836	0.917294425671363	0.839516113835327	0.87792376272978	0.926724223575707	0.915868567537393	0.9197970684673	0.913039989802002	0.913758369815963	0.910926838769803	0.900927989573284	0.751525990418416	0.883176933431629	0.903693143449058	0.843118910559883	0.887248726597427	0.887475648436509	0.907195291007464	0.912846156571277
pST-RAF1-wt	0.725137635734843	0.693141987887962	0.750747604975421	0.735727506315111	0.746804956401403	0.712977251246702	0.791636184923976	0.853684942940687	0.752999883580624	0.712580313024328	0.737092110384857	0.709511517577062	0.745639190212314	0.801113856747655	0.710894652908253	0.890009394161574	0.884645296455293	0.907800024742291	1	0.907118416732226	0.854175744598499	0.903294670134265	0.867392049161096	0.875754081388981	0.880447502994644	0.881856770387237	0.848330306789401	0.799297310886223	0.876871071839102	0.858406062737245	0.858637167898155	0.886883505674508	0.8787432139844	0.88033624508095	0.873429965676943	0.881186846585809	0.877536087756675	0.872764417642707	0.757610255093259	0.868477574102662	0.877026871427617	0.839668586274285	0.859380789997542	0.870067970922773	0.877734662187637	0.876528392856835
pST-TBK1-wt	0.721535609659012	0.699306990223023	0.7499613207382	0.737710138277568	0.741700591367238	0.717222621380637	0.789040612519063	0.891291434651891	0.752368288385018	0.713515709583455	0.733087483290074	0.713948603687699	0.748474470137516	0.822597169141679	0.715006518386294	0.848379127122075	0.923785210537127	0.952383394675328	0.907118416732226	1	0.899043950746804	0.949313062889182	0.909454575449494	0.919757814592298	0.918791098008235	0.922492093939704	0.887795416574666	0.798804126888143	0.927001877453728	0.841851905135016	0.883761578533329	0.927852724589616	0.91984563821501	0.924609253183237	0.908799362731889	0.91714144929	0.917373454942477	0.91084944118821	0.758959078511981	0.889462993348028	0.910878665840565	0.849177348096447	0.891048639418555	0.898233806149929	0.915758141029537	0.913618197149638
pST-TLK2-wt	0.693340846608204	0.670926896130035	0.718829644424676	0.703969501599938	0.71157581724733	0.693167720171835	0.754265232443798	0.857162808008326	0.724369174712936	0.687366048888148	0.701865335399386	0.687508125881048	0.717802948048296	0.795699782533268	0.683932458187142	0.803857891001107	0.881623776798583	0.902135400143005	0.854175744598499	0.899043950746804	1	0.908438238178805	0.867183751751952	0.882588037650893	0.875150512162301	0.87533248538094	0.839302775179239	0.768144428098442	0.881050130104009	0.806119905696831	0.826818803134725	0.880142216550011	0.875448941912054	0.882437497688885	0.871642835975708	0.877200825291404	0.865775042534786	0.857119261366867	0.72158541403185	0.829827469533793	0.855209669400061	0.808260852477218	0.848338105939354	0.841473078799094	0.864237758952264	0.863862812130041
pST-VRK1-wt	0.728458792613573	0.697156759769901	0.749177127122116	0.735116762945782	0.742683265509878	0.715819095593165	0.785594109248662	0.887843002227318	0.751975349954746	0.718158661338291	0.732823367339872	0.709778264622907	0.747353808160874	0.825147038929674	0.716677762585623	0.845149385222495	0.921181447413363	0.949598510039883	0.903294670134265	0.949313062889182	0.908438238178805	1	0.913477552248637	0.925276074539473	0.925256079863662	0.925176846610829	0.900134761395686	0.800591708478547	0.924935943452789	0.839939562207613	0.881296183664022	0.926311541917839	0.921259482686611	0.926327316815739	0.916552629388496	0.920067997933164	0.910702721608163	0.907102605006958	0.754102111358638	0.886232782481768	0.908436697350607	0.848335072918902	0.888582098754165	0.887454827186661	0.91313540299547	0.912118091579835
pY-ABL1-wt	0.666971486593885	0.620405018629515	0.720953218689605	0.690069820803179	0.71257342348021	0.649049842108691	0.737548309079838	0.858680205722897	0.696980795107325	0.658758600744407	0.686769713617242	0.646351107699249	0.70224574962105	0.799924415381138	0.650396935358495	0.803631822934256	0.895964247936874	0.904982763564057	0.867392049161096	0.909454575449494	0.867183751751952	0.913477552248637	1	0.9335020839882	0.931834816943679	0.928914687930264	0.891744222135356	0.799218198412081	0.914786258464437	0.770717414704345	0.867494284513067	0.924781130253431	0.926788009062598	0.925679745320835	0.927839969670586	0.898237441068021	0.895213325108999	0.887740875104101	0.657383268894866	0.846643910805211	0.886999909556041	0.784245287198231	0.870354948019425	0.870988521899268	0.892131112504208	0.899440636933975
pY-ABL2-wt	0.693232720267883	0.650811704737661	0.720205140285628	0.702907989321522	0.71654142242203	0.678442842351943	0.750539452432804	0.869892086241365	0.716437581470415	0.677795505369549	0.699424608660838	0.666169424891897	0.713735919682617	0.800136448216803	0.674622206977117	0.817520424281413	0.899395935212019	0.921568808186862	0.875754081388981	0.919757814592298	0.882588037650893	0.925276074539473	0.9335020839882	1	0.944024713521238	0.945757052269012	0.893874532918016	0.79729886195244	0.927257457085472	0.802417696574712	0.869815050234814	0.939110272980073	0.937332600948094	0.941974059033637	0.935559930978074	0.911975124301475	0.904665849981965	0.897341766422495	0.702412268438126	0.855597665442333	0.900925510663468	0.806878849426485	0.880915557583862	0.875368348576857	0.900188983723953	0.902702447887323
pY-BMX-wt	0.701239799799567	0.656914881496337	0.727184762174381	0.705737180376513	0.72270869948684	0.680880594437809	0.755541640487606	0.868938967379368	0.717196420176818	0.684631375203768	0.706674214520305	0.67534734174213	0.719390479088196	0.799128287416284	0.677205492747723	0.818651222685611	0.900579317975354	0.915076817966908	0.880447502994644	0.918791098008235	0.875150512162301	0.925256079863662	0.931834816943679	0.944024713521238	1	0.942239179069107	0.896200530494764	0.806033775164091	0.925864877256161	0.803950346293174	0.878485047436495	0.94260574128313	0.944058847688186	0.941256629748944	0.918848614076322	0.907242590378588	0.905715060876665	0.900814519078183	0.694013903905107	0.860341067490978	0.898033834291551	0.815094110788942	0.87665219418716	0.87673510146692	0.90132884329384	0.90368984238572
pY-FES-wt	0.719226088417789	0.675079236866077	0.735261331243952	0.715470532588967	0.730210905019641	0.696759722425442	0.767165621482009	0.877210746881366	0.732582005160887	0.700289889794002	0.72089136974595	0.690608121460861	0.723624600144716	0.811479710352108	0.692954608016622	0.81963070834247	0.894273926546849	0.919398322646965	0.881856770387237	0.922492093939704	0.87533248538094	0.925176846610829	0.928914687930264	0.945757052269012	0.942239179069107	1	0.909909334473586	0.807666752813954	0.934036444847082	0.831454658821515	0.884643572014325	0.943048667518968	0.943590599216248	0.941928785730261	0.928056874914253	0.910485068104198	0.906424913743631	0.900561498763498	0.731453708127865	0.872964848990133	0.903955420167198	0.833555272606207	0.883971248179409	0.879875282978633	0.900203688844956	0.907372486166538
pY-FRK-wt	0.699042802748902	0.650211239865367	0.733920665471637	0.707409353479676	0.726341618844936	0.677202615395742	0.751751750338048	0.838330314887804	0.714863113356116	0.679405083093151	0.708005002478763	0.672569646849325	0.719565064043267	0.804810157842739	0.674631941527623	0.791358509101499	0.865070556044778	0.89024983364513	0.848330306789401	0.887795416574666	0.839302775179239	0.900134761395686	0.891744222135356	0.893874532918016	0.896200530494764	0.909909334473586	1	0.801612782935466	0.884399944278677	0.776278401691322	0.870395059839167	0.908994880723656	0.897847250273379	0.899150203705195	0.904046098358297	0.873081079720836	0.869333548690436	0.857593468814103	0.670249295177477	0.850735577577703	0.864366944472776	0.788486825364871	0.840640527414699	0.833258910046753	0.866950216126442	0.881463924754469
pY-FYN-wt	0.793151855802835	0.724665815624141	0.845262045358455	0.807179676623644	0.832137505988739	0.763268763026792	0.83361965982191	0.801364993704904	0.800211580960574	0.770804886798503	0.810307603717267	0.760754866640792	0.821506747062551	0.82218785002195	0.76552486627974	0.77273706654186	0.78490986124323	0.796236995153836	0.799297310886223	0.798804126888143	0.768144428098442	0.800591708478547	0.799218198412081	0.79729886195244	0.806033775164091	0.807666752813954	0.801612782935466	1	0.816551859440135	0.788758904290072	0.86084007165172	0.812147723326266	0.803755841685395	0.799801342524159	0.810356475872856	0.785059690502995	0.78179433038353	0.777317880208524	0.676396666281227	0.780790233548619	0.777400094288315	0.749642445162578	0.76625272564134	0.774323459150834	0.786671549505536	0.789009500120277
pY-LCK-wt	0.693532938106548	0.641673915088356	0.726275304879989	0.700082684218021	0.719807328081764	0.665732272219736	0.749306582914065	0.87856092559109	0.705648686844175	0.666669153336738	0.703720477664764	0.669392699846158	0.712869424594142	0.807419903098524	0.670980182827784	0.817594580281782	0.903364717458691	0.917294425671363	0.876871071839102	0.927001877453728	0.881050130104009	0.924935943452789	0.914786258464437	0.927257457085472	0.925864877256161	0.934036444847082	0.884399944278677	0.816551859440135	1	0.797059816299957	0.882134133640264	0.940778511197001	0.936071302367653	0.939754134687646	0.917059213712303	0.89980746528445	0.905995861331681	0.890826871988375	0.681217624928775	0.862059228577243	0.889282830391775	0.806247077307881	0.882889180867498	0.872211589318083	0.904009128798998	0.901341221763677
pY-LYN-wt	0.756364045773257	0.704770750080835	0.753125470005562	0.74927506041141	0.756440407203652	0.732055606541509	0.794470435050871	0.784835193229004	0.757444195978827	0.73098215991932	0.753056070391322	0.730877160245088	0.762276816714471	0.760775659208001	0.735939677359175	0.824504652795012	0.821516329458352	0.839516113835327	0.858406062737245	0.841851905135016	0.806119905696831	0.839939562207613	0.770717414704345	0.802417696574712	0.803950346293174	0.831454658821515	0.776278401691322	0.788758904290072	0.797059816299957	1	0.812882852269986	0.850499768768096	0.829156826298237	0.832706101618716	0.837906166477858	0.801196341303095	0.82031049351755	0.773370101784458	0.671852869386389	0.762523748837413	0.787891724786313	0.750488318684064	0.803665476035338	0.750906422035822	0.820018119861608	0.822518085340659
pY-SRC-wt	0.750827355580076	0.683762675374867	0.806930871531978	0.768736231656949	0.793328891552733	0.721551166895877	0.815110763628086	0.871793211216352	0.770961880931528	0.726694866875167	0.773275126581198	0.727567731212816	0.781674355513915	0.85658181712192	0.72746519794782	0.806340478491414	0.868588992880883	0.87792376272978	0.858637167898155	0.883761578533329	0.826818803134725	0.881296183664022	0.867494284513067	0.869815050234814	0.878485047436495	0.884643572014325	0.870395059839167	0.86084007165172	0.882134133640264	0.812882852269986	1	0.901802098576242	0.888930201850811	0.885694093604963	0.883394809504557	0.865954448820561	0.867439018930259	0.851150164818249	0.666988527662034	0.844716429713263	0.865951132935174	0.780696842939657	0.853839462772848	0.844335769271841	0.868508663248185	0.869000988867975
pY-SRMS-wt	0.737006889586497	0.696448259204383	0.741056725587796	0.732801922070296	0.740383779497159	0.714756840579457	0.779600601867579	0.887887678527101	0.743379782267149	0.711633124150172	0.729839214943798	0.708869740287825	0.741604496074251	0.822931273748807	0.710732587190774	0.825094095017576	0.903603155638932	0.926724223575707	0.886883505674508	0.927852724589616	0.880142216550011	0.926311541917839	0.924781130253431	0.939110272980073	0.94260574128313	0.943048667518968	0.908994880723656	0.812147723326266	0.940778511197001	0.850499768768096	0.901802098576242	1	0.945612480906186	0.94776973080273	0.921451837874167	0.911590014135964	0.911980668163624	0.907676619413444	0.754291666079221	0.888291832763271	0.907959373095223	0.848805313499781	0.890344361157207	0.889199845076537	0.909576708441526	0.9103548700509
pY-SYK-wt	0.710834858035846	0.662442415974241	0.729564523585156	0.710770407465959	0.726293335019804	0.687048884178812	0.759274235651911	0.876360543816015	0.725368358656067	0.691132015919688	0.711003197297147	0.681498596550958	0.722439877052909	0.805358870673415	0.685023457865122	0.819362695471114	0.906085828937325	0.915868567537393	0.8787432139844	0.91984563821501	0.875448941912054	0.921259482686611	0.926788009062598	0.937332600948094	0.944058847688186	0.943590599216248	0.897847250273379	0.803755841685395	0.936071302367653	0.829156826298237	0.888930201850811	0.945612480906186	1	0.947506787005585	0.923036686559002	0.912208815085292	0.908642022757925	0.909449601192929	0.724233847847014	0.873427602711787	0.905636351833341	0.830985019522874	0.891020221876789	0.886125066494941	0.905253743997741	0.903852219667487
pY-TEC-wt	0.713352546330268	0.674162177593667	0.725271549480957	0.708662619370669	0.720760778770207	0.696333596817114	0.759492858345048	0.878741577845306	0.725614821580015	0.696771795749615	0.709830488307206	0.687383887707702	0.721360859251513	0.803238315386162	0.689249383327517	0.819518438460257	0.903785519799141	0.9197970684673	0.88033624508095	0.924609253183237	0.882437497688885	0.926327316815739	0.925679745320835	0.941974059033637	0.941256629748944	0.941928785730261	0.899150203705195	0.799801342524159	0.939754134687646	0.832706101618716	0.885694093604963	0.94776973080273	0.947506787005585	1	0.925894316072868	0.914756945299735	0.911101918128673	0.908268955641955	0.732990620907475	0.871850939849999	0.905450384804537	0.836400529184394	0.888885074816081	0.887505923745412	0.906167733502188	0.905735596217747
pY-TNK1-wt	0.728676584993704	0.690337302890094	0.740640454770701	0.728633203671111	0.734597765342067	0.712763301738964	0.775050566892568	0.865064828787092	0.744692326275086	0.712428163511447	0.727274112780494	0.700884966507826	0.737654453319693	0.814287007261321	0.707923079723174	0.824070622957311	0.890737956667236	0.913039989802002	0.873429965676943	0.908799362731889	0.871642835975708	0.916552629388496	0.927839969670586	0.935559930978074	0.918848614076322	0.928056874914253	0.904046098358297	0.810356475872856	0.917059213712303	0.837906166477858	0.883394809504557	0.921451837874167	0.923036686559002	0.925894316072868	1	0.904314688315194	0.893939775826292	0.881730946194993	0.744268611052358	0.867011148688054	0.890681439002685	0.821449027629717	0.87456832001423	0.864913478122474	0.890932942317858	0.891577547840338
pYd-EPHA1-wt	0.69751731071249	0.684486050997431	0.746247313859989	0.727972489078824	0.736841048132172	0.703172188722827	0.779432214267448	0.892625693069939	0.744094140765758	0.703340816939806	0.726982847025349	0.700679344262513	0.731719359183015	0.824193798963523	0.698893029473488	0.816579454139731	0.899051913863555	0.913758369815963	0.881186846585809	0.91714144929	0.877200825291404	0.920067997933164	0.898237441068021	0.911975124301475	0.907242590378588	0.910485068104198	0.873081079720836	0.785059690502995	0.89980746528445	0.801196341303095	0.865954448820561	0.911590014135964	0.912208815085292	0.914756945299735	0.904314688315194	1	0.940465273431686	0.93114789230894	0.738181710626558	0.895408555080066	0.936451117631383	0.852419947033102	0.920833020544961	0.9176836361966	0.941786645642161	0.930863064740071
pYd-EPHA2-wt	0.70503187519543	0.69207521423367	0.748391276092116	0.729484530126619	0.742984708476715	0.710194000001552	0.785302302371377	0.898099370376792	0.752275832403832	0.710006856255347	0.731595548092682	0.70669201205238	0.73761664719331	0.829049713687502	0.709478192204778	0.818167549371938	0.896810039459647	0.910926838769803	0.877536087756675	0.917373454942477	0.865775042534786	0.910702721608163	0.895213325108999	0.904665849981965	0.905715060876665	0.906424913743631	0.869333548690436	0.78179433038353	0.905995861331681	0.82031049351755	0.867439018930259	0.911980668163624	0.908642022757925	0.911101918128673	0.893939775826292	0.940465273431686	1	0.938765790529349	0.758843974580769	0.90511624788545	0.936447331677781	0.858057139610821	0.923303050648903	0.920133869278196	0.941353516293377	0.928037430709176
pYd-EPHA3-wt	0.673142759672416	0.653077744514361	0.732873321768302	0.711281041685861	0.727691656284908	0.676483740669384	0.756803640946859	0.876634759004014	0.719897600459102	0.68061278915704	0.711884325121256	0.673681177215853	0.714807900100119	0.81176445507443	0.675531255806142	0.809970906631134	0.89587283091333	0.900927989573284	0.872764417642707	0.91084944118821	0.857119261366867	0.907102605006958	0.887740875104101	0.897341766422495	0.900814519078183	0.900561498763498	0.857593468814103	0.777317880208524	0.890826871988375	0.773370101784458	0.851150164818249	0.907676619413444	0.909449601192929	0.908268955641955	0.881730946194993	0.93114789230894	0.938765790529349	1	0.665320008088992	0.883208896364405	0.935406591606612	0.818122895348909	0.916130693129118	0.912138493293502	0.936929063455847	0.926546597961622
pYd-EPHB1-wt	0.637373222884983	0.627795736100516	0.645297702825701	0.641006612498939	0.637485704433018	0.637230123928936	0.656683449255942	0.648475570611939	0.641161305719192	0.629064719011089	0.638425077825993	0.62987591978146	0.647477645977649	0.642191458885215	0.632295273383281	0.726045526956332	0.738789308643537	0.751525990418416	0.757610255093259	0.758959078511981	0.72158541403185	0.754102111358638	0.657383268894866	0.702412268438126	0.694013903905107	0.731453708127865	0.670249295177477	0.676396666281227	0.681217624928775	0.671852869386389	0.666988527662034	0.754291666079221	0.724233847847014	0.732990620907475	0.744268611052358	0.738181710626558	0.758843974580769	0.665320008088992	1	0.692582826849688	0.719325303941444	0.745446376336081	0.729072769902184	0.649302436047118	0.753300967878162	0.768290400346204
pYd-EPHB3-wt	0.677442275466223	0.654799251443651	0.73643581479635	0.710814229870673	0.73010073495746	0.674797594851848	0.756485670610313	0.84267407447307	0.718688651423731	0.678580065401091	0.712114235006464	0.681398832536735	0.717204753794191	0.812098545462012	0.681861457843057	0.80972871941485	0.862443280645071	0.883176933431629	0.868477574102662	0.889462993348028	0.829827469533793	0.886232782481768	0.846643910805211	0.855597665442333	0.860341067490978	0.872964848990133	0.850735577577703	0.780790233548619	0.862059228577243	0.762523748837413	0.844716429713263	0.888291832763271	0.873427602711787	0.871850939849999	0.867011148688054	0.895408555080066	0.90511624788545	0.883208896364405	0.692582826849688	1	0.898435183060499	0.838996293161005	0.877066590314559	0.873656447988253	0.909400651313179	0.910816030024684
pYd-EPHB4-wt	0.680115317141013	0.666764149125042	0.739983154301933	0.720141021826039	0.736782618087178	0.688417321459408	0.775275506730135	0.880663309938392	0.733300844272005	0.690021499684008	0.714402877452184	0.679960506743316	0.721555445560977	0.822145694839345	0.682776199931821	0.811191278407982	0.893592147651262	0.903693143449058	0.877026871427617	0.910878665840565	0.855209669400061	0.908436697350607	0.886999909556041	0.900925510663468	0.898033834291551	0.903955420167198	0.864366944472776	0.777400094288315	0.889282830391775	0.787891724786313	0.865951132935174	0.907959373095223	0.905636351833341	0.905450384804537	0.890681439002685	0.936451117631383	0.936447331677781	0.935406591606612	0.719325303941444	0.898435183060499	1	0.846350886032293	0.921833803043387	0.91654357612258	0.942339215395462	0.93011347903489
pYd-FGFR2-wt	0.66697370084401	0.651031832265079	0.700473721257511	0.683403573122882	0.691814837519287	0.667458237828538	0.723189284213913	0.774942801624957	0.692275931531455	0.662698782080719	0.688173595910895	0.666434207754895	0.69888286295378	0.745554261704662	0.66756320501222	0.784013262412434	0.829144454933697	0.843118910559883	0.839668586274285	0.849177348096447	0.808260852477218	0.848335072918902	0.784245287198231	0.806878849426485	0.815094110788942	0.833555272606207	0.788486825364871	0.749642445162578	0.806247077307881	0.750488318684064	0.780696842939657	0.848805313499781	0.830985019522874	0.836400529184394	0.821449027629717	0.852419947033102	0.858057139610821	0.818122895348909	0.745446376336081	0.838996293161005	0.846350886032293	1	0.831562021725382	0.802798415102741	0.860227227920306	0.869447781298367
pYd-FGFR3-wt	0.6980546416278	0.687683475109424	0.738910876159075	0.727643781219786	0.737876253217762	0.705540745647318	0.772621389744277	0.875403117353388	0.742314300984766	0.705811040852244	0.72852429550652	0.699908608525049	0.73149660721327	0.807130508773909	0.705945962829409	0.80666898096717	0.909080080833176	0.887248726597427	0.859380789997542	0.891048639418555	0.848338105939354	0.888582098754165	0.870354948019425	0.880915557583862	0.87665219418716	0.883971248179409	0.840640527414699	0.76625272564134	0.882889180867498	0.803665476035338	0.853839462772848	0.890344361157207	0.891020221876789	0.888885074816081	0.87456832001423	0.920833020544961	0.923303050648903	0.916130693129118	0.729072769902184	0.877066590314559	0.921833803043387	0.831562021725382	1	0.933085251088975	0.923833820538077	0.912685583692717
pYd-MERTK-wt	0.661476156818876	0.646106779708448	0.728892405506374	0.699181924667252	0.718572568367768	0.668145252104359	0.742390792375384	0.862262222871622	0.70568682859531	0.669553648409412	0.70692535242353	0.674482126156665	0.705231162317468	0.793933156226923	0.670496584291828	0.809869245781994	0.900660203274088	0.887475648436509	0.870067970922773	0.898233806149929	0.841473078799094	0.887454827186661	0.870988521899268	0.875368348576857	0.87673510146692	0.879875282978633	0.833258910046753	0.774323459150834	0.872211589318083	0.750906422035822	0.844335769271841	0.889199845076537	0.886125066494941	0.887505923745412	0.864913478122474	0.9176836361966	0.920133869278196	0.912138493293502	0.649302436047118	0.873656447988253	0.91654357612258	0.802798415102741	0.933085251088975	1	0.922326885022489	0.911307243383619
pYd-MET-wt	0.704441700318553	0.689963812798041	0.749354209352447	0.738381930731948	0.745589780590564	0.704928272173841	0.789109011518391	0.894398385914188	0.750368031233239	0.712528988770728	0.734122445804973	0.701491175740742	0.739565609402481	0.829436376394616	0.704051234655814	0.813822680258683	0.898911069470392	0.907195291007464	0.877734662187637	0.915758141029537	0.864237758952264	0.91313540299547	0.892131112504208	0.900188983723953	0.90132884329384	0.900203688844956	0.866950216126442	0.786671549505536	0.904009128798998	0.820018119861608	0.868508663248185	0.909576708441526	0.905253743997741	0.906167733502188	0.890932942317858	0.941786645642161	0.941353516293377	0.936929063455847	0.753300967878162	0.909400651313179	0.942339215395462	0.860227227920306	0.923833820538077	0.922326885022489	1	0.933693925054704
vSRC-LP-wt	0.714763402841684	0.709164741594025	0.760228031333513	0.74437962943292	0.751585055679704	0.723797198196182	0.797858738704139	0.907281388322112	0.763194853954423	0.726356147802464	0.747775883211346	0.721757802310195	0.755765450618868	0.848063870606418	0.725092380890008	0.810609328989027	0.893074681945316	0.912846156571277	0.876528392856835	0.913618197149638	0.863862812130041	0.912118091579835	0.899440636933975	0.902702447887323	0.90368984238572	0.907372486166538	0.881463924754469	0.789009500120277	0.901341221763677	0.822518085340659	0.869000988867975	0.9103548700509	0.903852219667487	0.905735596217747	0.891577547840338	0.930863064740071	0.928037430709176	0.926546597961622	0.768290400346204	0.910816030024684	0.93011347903489	0.869447781298367	0.912685583692717	0.911307243383619	0.933693925054704	1
