# Supplementary material for: The fitness cost of spurious phosphorylation
Source: EMBO J. 2024 Sep 10;43(20):4720–51. doi: 10.1038/s44318-024-00200-7 (PMC11480408; doi:10.1038/s44318-024-00200-7)
Supplement: Supplementary file 22 — Source data Fig. 2 [file 44318_2024_200_MOESM22_ESM.zip]

Archive with 4 entries (4 files):
- EMBOJ-2023-115986R1-Figure_2B_Source_Data-sd.csv
- EMBOJ-2023-115986R1-Figure_2C_Source_Data-sd.csv
- EMBOJ-2023-115986R1-Figure_2D_Source_Data-sd.csv
- EMBOJ-2023-115986R1-Figure_2F_Source_Data-sd.txt
