# Supplementary material for: The fitness cost of spurious phosphorylation
Source: EMBO J. 2024 Sep 10;43(20):4720–51. doi: 10.1038/s44318-024-00200-7 (PMC11480408; doi:10.1038/s44318-024-00200-7)
Supplement: Supplementary file 22 — Source data Fig. 2 [file 44318_2024_200_MOESM22_ESM.zip › EMBOJ-2023-115986R1-Figure_2B_Source_Data-sd.csv]

	Group	Kinase	RSA
1	pY	TNK1	0.039
2	pY	TNK1	0.455
3	pYd	MET	0.522
4	pYd	MET	0.075
5	pYd	MET	0.322
6	pYd	MET	0.004
7	pYd	MET	0.663
8	pYd	FGFR3	0.153
9	pYd	FGFR3	0.2
10	pYd	FGFR3	0.004
11	pYd	FGFR3	0.341
12	pY	FES	0.024
13	pY	FES	0.404
14	pY	FES	0.31
15	pY	FES	0.435
16	pY	FES	0.235
17	pY	FES	0.18
18	pY	FES	0.373
19	pY	FES	0.341
20	pY	FES	0.031
21	pY	FES	0.878
22	pY	FES	0.012
23	pY	FES	0.706
24	pY	FES	0.078
25	pY	FES	0.663
26	pY	FES	0.816
27	pY	TEC	0.608
28	pY	TEC	0.153
29	pY	TEC	0.2
30	pY	TEC	0.435
31	pY	TEC	0.18
32	pY	TEC	0.263
33	pY	TEC	0.31
34	pY	TEC	0.337
35	pY	TEC	0.012
36	pY	TEC	0.824
37	pYd	EPHA1	0.522
38	pYd	EPHA1	0.376
39	pYd	EPHA1	0.396
40	pYd	EPHA1	0.153
41	pYd	EPHA1	0.075
42	pYd	EPHA1	0.341
43	pYd	EPHA1	0.2
44	pYd	EPHA1	0.004
45	pYd	EPHA1	0.247
46	pYd	EPHA1	0.235
47	pYd	EPHA1	0.078
48	pYd	EPHA1	0.18
49	pYd	EPHA1	0.878
50	pYd	EPHA1	0.11
51	pYd	EPHA1	0.553
52	pYd	EPHA1	0.078
53	pYd	EPHA1	0.184
54	pYd	EPHA1	0.663
55	pYd	EPHA1	0.714
56	pYd	EPHA1	0.89
57	pY	SYK	0.741
58	pY	SYK	0.533
59	pY	SYK	0.243
60	pY	SYK	0.153
61	pY	SYK	0.075
62	pY	SYK	0.122
63	pY	SYK	0.106
64	pY	SYK	0.004
65	pY	SYK	0.235
66	pY	SYK	0.235
67	pY	SYK	0.58
68	pY	SYK	0.878
69	pY	SYK	0.298
70	pY	SYK	0.004
71	pY	SYK	0.663
72	pY	SYK	0.808
73	pY	SYK	0.796
74	pY	SYK	0.839
75	pY	SYK	0.792
76	pY	SYK	0.718
77	pY	SYK	0.686
78	pY	SYK	0.569
80	pYd	EPHB4	0.522
81	pYd	EPHB4	0.055
82	pYd	EPHB4	0.024
83	pYd	EPHB4	0.31
84	pYd	EPHB4	0.251
85	pYd	EPHB4	0.396
86	pYd	EPHB4	0.608
87	pYd	EPHB4	0.235
88	pYd	EPHB4	0.055
89	pYd	EPHB4	0.165
90	pYd	EPHB4	0.243
91	pYd	EPHB4	0.051
92	pYd	EPHB4	0.153
93	pYd	EPHB4	0.075
94	pYd	EPHB4	0.2
95	pYd	EPHB4	0.004
96	pYd	EPHB4	0.22
97	pYd	EPHB4	0.58
98	pYd	EPHB4	0.094
99	pYd	EPHB4	0.094
100	pYd	EPHB4	0.106
101	pYd	EPHB4	0.435
102	pYd	EPHB4	0.235
103	pYd	EPHB4	0.094
104	pYd	EPHB4	0.235
105	pYd	EPHB4	0.18
106	pYd	EPHB4	0.373
107	pYd	EPHB4	0.38
108	pYd	EPHB4	0.263
109	pYd	EPHB4	0.29
110	pYd	EPHB4	0.341
111	pYd	EPHB4	0.322
112	pYd	EPHB4	0.478
113	pYd	EPHB4	0.031
114	pYd	EPHB4	0.878
115	pYd	EPHB4	0.494
116	pYd	EPHB4	0.278
117	pYd	EPHB4	0.416
118	pYd	EPHB4	0.569
119	pYd	EPHB4	0.569
120	pYd	EPHB4	0.537
121	pYd	EPHB4	0.216
122	pYd	EPHB4	0.553
123	pYd	EPHB4	0.012
124	pYd	EPHB4	0.706
125	pYd	EPHB4	0.2
126	pYd	EPHB4	0.184
127	pYd	EPHB4	0.663
128	pYd	EPHB4	0.82
129	pYd	EPHB4	0.365
130	pY	ABL2	0.522
131	pY	ABL2	0.533
132	pY	ABL2	0.024
133	pY	ABL2	0.31
134	pY	ABL2	0.122
135	pY	ABL2	0.31
136	pY	ABL2	0.275
137	pY	ABL2	0.463
138	pY	ABL2	0.431
139	pY	ABL2	0.608
140	pY	ABL2	0.016
141	pY	ABL2	0.082
142	pY	ABL2	0.235
143	pY	ABL2	0.039
144	pY	ABL2	0.051
145	pY	ABL2	0.153
146	pY	ABL2	0.086
147	pY	ABL2	0.588
148	pY	ABL2	0.2
149	pY	ABL2	0.004
150	pY	ABL2	0.22
151	pY	ABL2	0.129
152	pY	ABL2	0.349
153	pY	ABL2	0.58
154	pY	ABL2	0.247
155	pY	ABL2	0.749
156	pY	ABL2	0.439
157	pY	ABL2	0.031
158	pY	ABL2	0.431
159	pY	ABL2	0.435
160	pY	ABL2	0.098
161	pY	ABL2	0.745
162	pY	ABL2	0.098
163	pY	ABL2	0.4
164	pY	ABL2	0.235
165	pY	ABL2	0.078
166	pY	ABL2	0.314
167	pY	ABL2	0.384
168	pY	ABL2	0.18
169	pY	ABL2	0.278
170	pY	ABL2	0.576
171	pY	ABL2	0.18
172	pY	ABL2	0.373
173	pY	ABL2	0.235
174	pY	ABL2	0.051
175	pY	ABL2	0.212
176	pY	ABL2	0.239
177	pY	ABL2	0.58
178	pY	ABL2	0.153
179	pY	ABL2	0.263
180	pY	ABL2	0.176
181	pY	ABL2	0.718
182	pY	ABL2	0.322
183	pY	ABL2	0.478
184	pY	ABL2	0.561
185	pY	ABL2	0.094
186	pY	ABL2	0.878
187	pY	ABL2	0.796
188	pY	ABL2	0.039
189	pY	ABL2	0.165
190	pY	ABL2	0.494
191	pY	ABL2	0.337
192	pY	ABL2	0.255
193	pY	ABL2	0.584
194	pY	ABL2	0.176
195	pY	ABL2	0.302
196	pY	ABL2	0.184
197	pY	ABL2	0.396
198	pY	ABL2	0.247
199	pY	ABL2	0.039
200	pY	ABL2	0.553
201	pY	ABL2	0.788
202	pY	ABL2	0.012
203	pY	ABL2	0.706
204	pY	ABL2	0.796
205	pY	ABL2	0.678
206	pY	ABL2	0.812
207	pY	ABL2	0.239
208	pY	ABL2	0.714
209	pY	ABL2	0.42
210	pY	ABL2	0.094
211	pY	ABL2	0.298
212	pY	ABL2	0.016
213	pY	ABL2	0.184
214	pY	ABL2	0.663
215	pY	ABL2	0.137
216	pY	ABL2	0.471
219	pY	BMX	0.243
220	pY	BMX	0.522
221	pY	BMX	0.071
222	pY	BMX	0.153
223	pY	BMX	0.31
224	pY	BMX	0.376
225	pY	BMX	0.576
226	pY	BMX	0.459
227	pY	BMX	0.608
228	pY	BMX	0.016
229	pY	BMX	0.235
230	pY	BMX	0.098
231	pY	BMX	0.373
232	pY	BMX	0.055
233	pY	BMX	0.357
234	pY	BMX	0.208
235	pY	BMX	0.153
236	pY	BMX	0
237	pY	BMX	0.086
238	pY	BMX	0.208
239	pY	BMX	0.51
240	pY	BMX	0.576
241	pY	BMX	0.075
242	pY	BMX	0.341
243	pY	BMX	0.2
244	pY	BMX	0.416
245	pY	BMX	0.31
246	pY	BMX	0.129
247	pY	BMX	0.278
248	pY	BMX	0.349
249	pY	BMX	0.22
250	pY	BMX	0.58
251	pY	BMX	0.122
252	pY	BMX	0.094
253	pY	BMX	0.29
254	pY	BMX	0.247
255	pY	BMX	0.031
256	pY	BMX	0.094
257	pY	BMX	0.106
258	pY	BMX	0.435
259	pY	BMX	0.4
260	pY	BMX	0.235
261	pY	BMX	0.078
262	pY	BMX	0.078
263	pY	BMX	0.549
264	pY	BMX	0
265	pY	BMX	0.18
266	pY	BMX	0.18
267	pY	BMX	0.376
268	pY	BMX	0.38
269	pY	BMX	0.58
270	pY	BMX	0.153
271	pY	BMX	0.263
272	pY	BMX	0.718
273	pY	BMX	0.322
274	pY	BMX	0.047
275	pY	BMX	0.286
276	pY	BMX	0.478
277	pY	BMX	0.047
278	pY	BMX	0.878
279	pY	BMX	0.427
280	pY	BMX	0.149
281	pY	BMX	0
282	pY	BMX	0.337
283	pY	BMX	0.388
284	pY	BMX	0.278
285	pY	BMX	0.157
286	pY	BMX	0.584
287	pY	BMX	0.612
288	pY	BMX	0.569
289	pY	BMX	0.325
290	pY	BMX	0.298
291	pY	BMX	0.439
292	pY	BMX	0.302
293	pY	BMX	0.224
294	pY	BMX	0.067
295	pY	BMX	0.663
296	pY	BMX	0.09
297	pY	BMX	0.396
298	pY	BMX	0.553
299	pY	BMX	0.012
300	pY	BMX	0.706
301	pY	BMX	0.157
302	pY	BMX	0.357
303	pY	BMX	0.078
304	pY	BMX	0.239
305	pY	BMX	0.2
306	pY	BMX	0.145
307	pY	BMX	0.184
308	pY	BMX	0.663
309	pY	BMX	0.82
310	pY	BMX	0.824
311	pY	BMX	0.878
312	pY	BMX	0.737
313	pY	BMX	0.384
314	pYd	EPHA3	0.522
315	pYd	EPHA3	0.075
316	pYd	EPHA3	0.533
317	pYd	EPHA3	0.31
318	pYd	EPHA3	0.188
319	pYd	EPHA3	0.188
320	pYd	EPHA3	0.71
321	pYd	EPHA3	0.251
322	pYd	EPHA3	0.055
323	pYd	EPHA3	0.243
324	pYd	EPHA3	0.18
325	pYd	EPHA3	0.396
326	pYd	EPHA3	0.239
327	pYd	EPHA3	0.231
328	pYd	EPHA3	0.608
329	pYd	EPHA3	0.235
330	pYd	EPHA3	0.078
331	pYd	EPHA3	0.478
332	pYd	EPHA3	0.055
333	pYd	EPHA3	0.333
334	pYd	EPHA3	0.153
335	pYd	EPHA3	0.012
336	pYd	EPHA3	0.125
337	pYd	EPHA3	0.18
338	pYd	EPHA3	0.157
339	pYd	EPHA3	0.165
340	pYd	EPHA3	0.051
341	pYd	EPHA3	0.153
342	pYd	EPHA3	0.188
343	pYd	EPHA3	0.188
344	pYd	EPHA3	0.341
345	pYd	EPHA3	0.2
346	pYd	EPHA3	0.263
347	pYd	EPHA3	0.275
348	pYd	EPHA3	0.243
349	pYd	EPHA3	0.224
350	pYd	EPHA3	0.004
351	pYd	EPHA3	0.129
352	pYd	EPHA3	0.278
353	pYd	EPHA3	0.612
354	pYd	EPHA3	0.294
355	pYd	EPHA3	0.024
356	pYd	EPHA3	0.349
357	pYd	EPHA3	0.22
358	pYd	EPHA3	0.039
359	pYd	EPHA3	0.565
360	pYd	EPHA3	0.58
361	pYd	EPHA3	0.094
362	pYd	EPHA3	0.227
363	pYd	EPHA3	0.094
364	pYd	EPHA3	0.247
365	pYd	EPHA3	0.024
366	pYd	EPHA3	0.031
367	pYd	EPHA3	0.314
368	pYd	EPHA3	0.133
369	pYd	EPHA3	0.094
370	pYd	EPHA3	0.106
371	pYd	EPHA3	0.435
372	pYd	EPHA3	0.235
373	pYd	EPHA3	0.745
374	pYd	EPHA3	0.09
375	pYd	EPHA3	0.125
376	pYd	EPHA3	0.153
377	pYd	EPHA3	0.098
378	pYd	EPHA3	0.557
379	pYd	EPHA3	0.235
380	pYd	EPHA3	0.184
381	pYd	EPHA3	0.078
382	pYd	EPHA3	0.263
383	pYd	EPHA3	0.051
384	pYd	EPHA3	0
385	pYd	EPHA3	0.18
386	pYd	EPHA3	0.643
387	pYd	EPHA3	0.278
388	pYd	EPHA3	0.039
389	pYd	EPHA3	0.357
390	pYd	EPHA3	0.592
391	pYd	EPHA3	0.435
392	pYd	EPHA3	0.082
393	pYd	EPHA3	0.18
394	pYd	EPHA3	0.373
395	pYd	EPHA3	0.376
396	pYd	EPHA3	0.341
397	pYd	EPHA3	0.38
398	pYd	EPHA3	0.431
399	pYd	EPHA3	0.2
400	pYd	EPHA3	0.051
401	pYd	EPHA3	0.106
402	pYd	EPHA3	0.137
403	pYd	EPHA3	0.408
404	pYd	EPHA3	0.353
405	pYd	EPHA3	0.239
406	pYd	EPHA3	0.153
407	pYd	EPHA3	0.114
408	pYd	EPHA3	0.031
409	pYd	EPHA3	0.263
410	pYd	EPHA3	0.29
411	pYd	EPHA3	0.341
412	pYd	EPHA3	0.537
413	pYd	EPHA3	0.322
414	pYd	EPHA3	0.047
415	pYd	EPHA3	0.294
416	pYd	EPHA3	0.2
417	pYd	EPHA3	0.478
418	pYd	EPHA3	0.031
419	pYd	EPHA3	0.682
420	pYd	EPHA3	0.047
421	pYd	EPHA3	0.333
422	pYd	EPHA3	0.612
423	pYd	EPHA3	0.055
424	pYd	EPHA3	0.353
425	pYd	EPHA3	0.878
426	pYd	EPHA3	0.639
427	pYd	EPHA3	0.086
428	pYd	EPHA3	0.494
429	pYd	EPHA3	0.682
430	pYd	EPHA3	0.204
431	pYd	EPHA3	0.278
432	pYd	EPHA3	0.467
433	pYd	EPHA3	0.157
434	pYd	EPHA3	0.584
435	pYd	EPHA3	0.176
436	pYd	EPHA3	0.11
437	pYd	EPHA3	0.612
438	pYd	EPHA3	0.31
439	pYd	EPHA3	0.451
440	pYd	EPHA3	0.416
441	pYd	EPHA3	0.094
442	pYd	EPHA3	0.188
443	pYd	EPHA3	0.569
444	pYd	EPHA3	0.176
445	pYd	EPHA3	0.345
446	pYd	EPHA3	0.247
447	pYd	EPHA3	0.298
448	pYd	EPHA3	0.569
449	pYd	EPHA3	0.333
450	pYd	EPHA3	0.255
451	pYd	EPHA3	0.071
452	pYd	EPHA3	0.537
453	pYd	EPHA3	0.216
454	pYd	EPHA3	0.78
455	pYd	EPHA3	0.239
456	pYd	EPHA3	0.553
457	pYd	EPHA3	0.478
458	pYd	EPHA3	0.788
459	pYd	EPHA3	0.416
460	pYd	EPHA3	0.012
461	pYd	EPHA3	0.706
462	pYd	EPHA3	0
463	pYd	EPHA3	0.157
464	pYd	EPHA3	0.678
465	pYd	EPHA3	0.078
466	pYd	EPHA3	0.349
467	pYd	EPHA3	0.078
468	pYd	EPHA3	0.039
469	pYd	EPHA3	0.2
470	pYd	EPHA3	0.004
471	pYd	EPHA3	0.439
472	pYd	EPHA3	0.329
473	pYd	EPHA3	0.184
474	pYd	EPHA3	0.663
475	pYd	EPHA3	0.443
476	pYd	EPHA3	0.365
477	pYd	EPHA3	0.82
478	pYd	EPHA3	0.094
479	pYd	EPHA3	0.384
480	pYd	EPHA3	0.835
481	pYd	EPHA3	0.871
482	pYd	EPHA3	0.471
483	pYd	EPHA3	0.749
484	pYd	EPHA3	0.843
490	pYd	MERTK	0.114
491	pYd	MERTK	0.161
492	pYd	MERTK	0.522
493	pYd	MERTK	0.153
494	pYd	MERTK	0.341
495	pYd	MERTK	0.024
496	pYd	MERTK	0.31
497	pYd	MERTK	0.31
498	pYd	MERTK	0.847
499	pYd	MERTK	0.376
500	pYd	MERTK	0.008
501	pYd	MERTK	0.188
502	pYd	MERTK	0.18
503	pYd	MERTK	0.173
504	pYd	MERTK	0.094
505	pYd	MERTK	0.459
506	pYd	MERTK	0.431
507	pYd	MERTK	0.396
508	pYd	MERTK	0.608
509	pYd	MERTK	0.016
510	pYd	MERTK	0.373
511	pYd	MERTK	0.153
512	pYd	MERTK	0.478
513	pYd	MERTK	0.055
514	pYd	MERTK	0.404
515	pYd	MERTK	0.306
516	pYd	MERTK	0.153
517	pYd	MERTK	0.102
518	pYd	MERTK	0
519	pYd	MERTK	0.039
520	pYd	MERTK	0.012
521	pYd	MERTK	0.043
522	pYd	MERTK	0.157
523	pYd	MERTK	0.098
524	pYd	MERTK	0.243
525	pYd	MERTK	0.051
526	pYd	MERTK	0.153
527	pYd	MERTK	0.188
528	pYd	MERTK	0.588
529	pYd	MERTK	0.145
530	pYd	MERTK	0.373
531	pYd	MERTK	0.208
532	pYd	MERTK	0.137
533	pYd	MERTK	0.51
534	pYd	MERTK	0.576
535	pYd	MERTK	0.443
536	pYd	MERTK	0.333
537	pYd	MERTK	0.075
538	pYd	MERTK	0.2
539	pYd	MERTK	0.341
540	pYd	MERTK	0.416
541	pYd	MERTK	0.004
542	pYd	MERTK	0.22
543	pYd	MERTK	0.31
544	pYd	MERTK	0.098
545	pYd	MERTK	0.129
546	pYd	MERTK	0.478
547	pYd	MERTK	0.612
548	pYd	MERTK	0.349
549	pYd	MERTK	0.58
550	pYd	MERTK	0.094
551	pYd	MERTK	0.114
552	pYd	MERTK	0.094
553	pYd	MERTK	0.29
554	pYd	MERTK	0.576
555	pYd	MERTK	0.247
556	pYd	MERTK	0.749
557	pYd	MERTK	0.133
558	pYd	MERTK	0.024
559	pYd	MERTK	0.082
560	pYd	MERTK	0.114
561	pYd	MERTK	0.141
562	pYd	MERTK	0.094
563	pYd	MERTK	0.09
564	pYd	MERTK	0.435
565	pYd	MERTK	0.235
566	pYd	MERTK	0.125
567	pYd	MERTK	0.145
568	pYd	MERTK	0.063
569	pYd	MERTK	0.098
570	pYd	MERTK	0.557
571	pYd	MERTK	0.235
572	pYd	MERTK	0.078
573	pYd	MERTK	0.549
574	pYd	MERTK	0.384
575	pYd	MERTK	0
576	pYd	MERTK	0.145
577	pYd	MERTK	0.18
578	pYd	MERTK	0.643
579	pYd	MERTK	0.278
580	pYd	MERTK	0.267
581	pYd	MERTK	0.071
582	pYd	MERTK	0.118
583	pYd	MERTK	0.18
584	pYd	MERTK	0.376
585	pYd	MERTK	0.341
586	pYd	MERTK	0.004
587	pYd	MERTK	0.38
588	pYd	MERTK	0.553
589	pYd	MERTK	0.051
590	pYd	MERTK	0.353
591	pYd	MERTK	0.239
592	pYd	MERTK	0.153
593	pYd	MERTK	0.114
594	pYd	MERTK	0.518
595	pYd	MERTK	0.031
596	pYd	MERTK	0.263
597	pYd	MERTK	0.29
598	pYd	MERTK	0.322
599	pYd	MERTK	0.259
600	pYd	MERTK	0
601	pYd	MERTK	0.027
602	pYd	MERTK	0.478
603	pYd	MERTK	0.125
604	pYd	MERTK	0.031
605	pYd	MERTK	0.561
606	pYd	MERTK	0.047
607	pYd	MERTK	0.612
608	pYd	MERTK	0.353
609	pYd	MERTK	0.878
610	pYd	MERTK	0.796
611	pYd	MERTK	0.243
612	pYd	MERTK	0.369
613	pYd	MERTK	0.012
614	pYd	MERTK	0.494
615	pYd	MERTK	0.18
616	pYd	MERTK	0
617	pYd	MERTK	0.588
618	pYd	MERTK	0.078
619	pYd	MERTK	0.204
620	pYd	MERTK	0.235
621	pYd	MERTK	0.102
622	pYd	MERTK	0.278
623	pYd	MERTK	0.439
624	pYd	MERTK	0.467
625	pYd	MERTK	0.224
626	pYd	MERTK	0.157
627	pYd	MERTK	0.584
628	pYd	MERTK	0.549
629	pYd	MERTK	0.176
630	pYd	MERTK	0.153
631	pYd	MERTK	0.11
632	pYd	MERTK	0.137
633	pYd	MERTK	0.271
634	pYd	MERTK	0.137
635	pYd	MERTK	0.059
636	pYd	MERTK	0.298
637	pYd	MERTK	0.051
638	pYd	MERTK	0.569
639	pYd	MERTK	0.102
640	pYd	MERTK	0.537
641	pYd	MERTK	0.184
642	pYd	MERTK	0.145
643	pYd	MERTK	0.553
644	pYd	MERTK	0.012
645	pYd	MERTK	0.706
646	pYd	MERTK	0.125
647	pYd	MERTK	0.137
648	pYd	MERTK	0.173
649	pYd	MERTK	0
650	pYd	MERTK	0.255
651	pYd	MERTK	0.157
652	pYd	MERTK	0.216
653	pYd	MERTK	0.357
654	pYd	MERTK	0.322
655	pYd	MERTK	0.678
656	pYd	MERTK	0.078
657	pYd	MERTK	0.173
658	pYd	MERTK	0.612
659	pYd	MERTK	0.349
660	pYd	MERTK	0.694
661	pYd	MERTK	0.518
662	pYd	MERTK	0.059
663	pYd	MERTK	0.039
664	pYd	MERTK	0.255
665	pYd	MERTK	0.239
666	pYd	MERTK	0.863
667	pYd	MERTK	0.322
668	pYd	MERTK	0.298
669	pYd	MERTK	0.086
670	pYd	MERTK	0.498
671	pYd	MERTK	0.251
672	pYd	MERTK	0.2
673	pYd	MERTK	0.145
674	pYd	MERTK	0.784
675	pYd	MERTK	0.059
676	pYd	MERTK	0.004
677	pYd	MERTK	0.024
678	pYd	MERTK	0.361
679	pYd	MERTK	0.314
680	pYd	MERTK	0.439
681	pYd	MERTK	0.184
682	pYd	MERTK	0.663
683	pYd	MERTK	0.055
684	pYd	MERTK	0.443
685	pYd	MERTK	0.82
686	pYd	MERTK	0.867
687	pYd	MERTK	0.757
688	pYd	MERTK	0.91
689	pYd	MERTK	0.471
690	pYd	MERTK	0.773
691	pYd	MERTK	0.741
695	pY	ABL1	0.694
696	pY	ABL1	0.235
697	pY	ABL1	0.039
698	pY	ABL1	0.161
699	pY	ABL1	0.243
700	pY	ABL1	0.082
701	pY	ABL1	0.522
702	pY	ABL1	0.153
703	pY	ABL1	0.533
704	pY	ABL1	0.31
705	pY	ABL1	0.122
706	pY	ABL1	0.31
707	pY	ABL1	0.039
708	pY	ABL1	0.165
709	pY	ABL1	0.208
710	pY	ABL1	0.784
711	pY	ABL1	0.369
712	pY	ABL1	0.275
713	pY	ABL1	0.384
714	pY	ABL1	0.188
715	pY	ABL1	0.18
716	pY	ABL1	0.016
717	pY	ABL1	0.094
718	pY	ABL1	0.243
719	pY	ABL1	0.459
720	pY	ABL1	0.463
721	pY	ABL1	0.259
722	pY	ABL1	0.196
723	pY	ABL1	0.431
724	pY	ABL1	0.216
725	pY	ABL1	0.231
726	pY	ABL1	0.608
727	pY	ABL1	0.016
728	pY	ABL1	0.078
729	pY	ABL1	0.62
730	pY	ABL1	0.522
731	pY	ABL1	0.361
732	pY	ABL1	0.235
733	pY	ABL1	0.373
734	pY	ABL1	0.153
735	pY	ABL1	0.259
736	pY	ABL1	0.478
737	pY	ABL1	0.055
738	pY	ABL1	0.404
739	pY	ABL1	0.357
740	pY	ABL1	0.239
741	pY	ABL1	0.427
742	pY	ABL1	0.282
743	pY	ABL1	0.306
744	pY	ABL1	0.153
745	pY	ABL1	0.439
746	pY	ABL1	0.459
747	pY	ABL1	0.098
748	pY	ABL1	0.102
749	pY	ABL1	0
750	pY	ABL1	0.039
751	pY	ABL1	0.012
752	pY	ABL1	0.49
753	pY	ABL1	0.157
754	pY	ABL1	0.051
755	pY	ABL1	0.153
756	pY	ABL1	0.188
757	pY	ABL1	0.086
758	pY	ABL1	0.588
759	pY	ABL1	0.137
760	pY	ABL1	0.004
761	pY	ABL1	0.51
762	pY	ABL1	0.576
763	pY	ABL1	0.655
764	pY	ABL1	0.592
765	pY	ABL1	0.545
766	pY	ABL1	0.333
767	pY	ABL1	0.075
768	pY	ABL1	0.341
769	pY	ABL1	0.2
770	pY	ABL1	0.275
771	pY	ABL1	0.416
772	pY	ABL1	0.004
773	pY	ABL1	0.22
774	pY	ABL1	0.31
775	pY	ABL1	0.098
776	pY	ABL1	0.129
777	pY	ABL1	0.278
778	pY	ABL1	0.251
779	pY	ABL1	0.129
780	pY	ABL1	0.612
781	pY	ABL1	0.565
782	pY	ABL1	0.024
783	pY	ABL1	0.204
784	pY	ABL1	0.349
785	pY	ABL1	0.22
786	pY	ABL1	0.004
787	pY	ABL1	0.584
788	pY	ABL1	0.565
789	pY	ABL1	0.486
790	pY	ABL1	0.102
791	pY	ABL1	0.58
792	pY	ABL1	0.094
793	pY	ABL1	0.278
794	pY	ABL1	0.012
795	pY	ABL1	0.094
796	pY	ABL1	0.051
797	pY	ABL1	0.29
798	pY	ABL1	0.576
799	pY	ABL1	0.247
800	pY	ABL1	0.749
801	pY	ABL1	0.133
802	pY	ABL1	0.439
803	pY	ABL1	0.082
804	pY	ABL1	0.031
805	pY	ABL1	0.431
806	pY	ABL1	0.224
807	pY	ABL1	0.635
808	pY	ABL1	0.031
809	pY	ABL1	0.212
810	pY	ABL1	0.82
811	pY	ABL1	0.282
812	pY	ABL1	0.094
813	pY	ABL1	0.086
814	pY	ABL1	0.059
815	pY	ABL1	0.106
816	pY	ABL1	0.435
817	pY	ABL1	0.192
818	pY	ABL1	0.227
819	pY	ABL1	0.043
820	pY	ABL1	0.235
821	pY	ABL1	0.271
822	pY	ABL1	0.098
823	pY	ABL1	0.69
824	pY	ABL1	0.231
825	pY	ABL1	0.745
826	pY	ABL1	0.145
827	pY	ABL1	0.49
828	pY	ABL1	0.533
829	pY	ABL1	0.294
830	pY	ABL1	0.098
831	pY	ABL1	0.082
832	pY	ABL1	0.235
833	pY	ABL1	0.4
834	pY	ABL1	0.235
835	pY	ABL1	0.251
836	pY	ABL1	0.016
837	pY	ABL1	0.078
838	pY	ABL1	0.259
839	pY	ABL1	0.212
840	pY	ABL1	0.051
841	pY	ABL1	0.431
842	pY	ABL1	0.314
843	pY	ABL1	0.278
844	pY	ABL1	0.333
845	pY	ABL1	0.549
846	pY	ABL1	0.384
847	pY	ABL1	0.592
848	pY	ABL1	0
849	pY	ABL1	0.18
850	pY	ABL1	0.051
851	pY	ABL1	0.278
852	pY	ABL1	0.204
853	pY	ABL1	0.506
854	pY	ABL1	0.125
855	pY	ABL1	0.208
856	pY	ABL1	0.431
857	pY	ABL1	0.435
858	pY	ABL1	0.286
859	pY	ABL1	0.275
860	pY	ABL1	0.18
861	pY	ABL1	0.376
862	pY	ABL1	0.235
863	pY	ABL1	0.694
864	pY	ABL1	0.29
865	pY	ABL1	0.38
866	pY	ABL1	0.129
867	pY	ABL1	0.271
868	pY	ABL1	0.306
869	pY	ABL1	0.051
870	pY	ABL1	0.212
871	pY	ABL1	0.341
872	pY	ABL1	0.133
873	pY	ABL1	0.353
874	pY	ABL1	0.439
875	pY	ABL1	0.58
876	pY	ABL1	0.573
877	pY	ABL1	0.216
878	pY	ABL1	0.42
879	pY	ABL1	0.353
880	pY	ABL1	0.137
881	pY	ABL1	0.239
882	pY	ABL1	0.58
883	pY	ABL1	0.153
884	pY	ABL1	0.086
885	pY	ABL1	0.518
886	pY	ABL1	0.412
887	pY	ABL1	0.263
888	pY	ABL1	0.122
889	pY	ABL1	0.255
890	pY	ABL1	0.176
891	pY	ABL1	0.239
892	pY	ABL1	0.11
893	pY	ABL1	0.718
894	pY	ABL1	0.341
895	pY	ABL1	0.322
896	pY	ABL1	0.243
897	pY	ABL1	0.667
898	pY	ABL1	0.047
899	pY	ABL1	0
900	pY	ABL1	0.31
901	pY	ABL1	0.651
902	pY	ABL1	0.478
903	pY	ABL1	0.031
904	pY	ABL1	0.561
905	pY	ABL1	0.047
906	pY	ABL1	0.412
907	pY	ABL1	0.094
908	pY	ABL1	0.439
909	pY	ABL1	0.878
910	pY	ABL1	0.796
911	pY	ABL1	0.231
912	pY	ABL1	0.176
913	pY	ABL1	0.322
914	pY	ABL1	0.263
915	pY	ABL1	0.494
916	pY	ABL1	0.337
917	pY	ABL1	0.255
918	pY	ABL1	0.224
919	pY	ABL1	0.298
920	pY	ABL1	0.133
921	pY	ABL1	0.204
922	pY	ABL1	0.149
923	pY	ABL1	0.102
924	pY	ABL1	0.278
925	pY	ABL1	0.125
926	pY	ABL1	0.071
927	pY	ABL1	0.376
928	pY	ABL1	0.525
929	pY	ABL1	0.478
930	pY	ABL1	0.153
931	pY	ABL1	0.11
932	pY	ABL1	0.067
933	pY	ABL1	0.486
934	pY	ABL1	0.612
935	pY	ABL1	0.204
936	pY	ABL1	0.251
937	pY	ABL1	0.298
938	pY	ABL1	0.235
939	pY	ABL1	0.271
940	pY	ABL1	0.137
941	pY	ABL1	0.816
942	pY	ABL1	0.059
943	pY	ABL1	0.569
944	pY	ABL1	0.325
945	pY	ABL1	0.176
946	pY	ABL1	0.345
947	pY	ABL1	0.247
948	pY	ABL1	0.298
949	pY	ABL1	0.439
950	pY	ABL1	0.051
951	pY	ABL1	0.569
952	pY	ABL1	0.302
953	pY	ABL1	0.306
954	pY	ABL1	0.255
955	pY	ABL1	0.455
956	pY	ABL1	0.694
957	pY	ABL1	0.663
958	pY	ABL1	0.427
959	pY	ABL1	0.537
960	pY	ABL1	0.184
961	pY	ABL1	0.396
962	pY	ABL1	0.024
963	pY	ABL1	0.188
964	pY	ABL1	0.165
965	pY	ABL1	0.247
966	pY	ABL1	0.039
967	pY	ABL1	0.078
968	pY	ABL1	0.682
969	pY	ABL1	0.243
970	pY	ABL1	0.22
971	pY	ABL1	0.094
972	pY	ABL1	0.447
973	pY	ABL1	0.553
974	pY	ABL1	0.098
975	pY	ABL1	0.016
976	pY	ABL1	0.788
977	pY	ABL1	0.227
978	pY	ABL1	0.184
979	pY	ABL1	0.412
980	pY	ABL1	0.416
981	pY	ABL1	0.012
982	pY	ABL1	0.706
983	pY	ABL1	0.6
984	pY	ABL1	0
985	pY	ABL1	0.353
986	pY	ABL1	0.357
987	pY	ABL1	0.678
988	pY	ABL1	0.329
989	pY	ABL1	0.078
990	pY	ABL1	0.149
991	pY	ABL1	0.078
992	pY	ABL1	0.384
993	pY	ABL1	0.078
994	pY	ABL1	0.812
995	pY	ABL1	0.051
996	pY	ABL1	0.545
997	pY	ABL1	0.255
998	pY	ABL1	0.239
999	pY	ABL1	0.714
1000	pY	ABL1	0.78
1001	pY	ABL1	0.443
1002	pY	ABL1	0.42
1003	pY	ABL1	0.094
1004	pY	ABL1	0.58
1005	pY	ABL1	0.051
1006	pY	ABL1	0.298
1007	pY	ABL1	0.043
1008	pY	ABL1	0.129
1009	pY	ABL1	0.282
1010	pY	ABL1	0.016
1011	pY	ABL1	0.498
1012	pY	ABL1	0.251
1013	pY	ABL1	0.2
1014	pY	ABL1	0.145
1015	pY	ABL1	0.784
1016	pY	ABL1	0.004
1017	pY	ABL1	0.184
1018	pY	ABL1	0.663
1019	pY	ABL1	0.957
1020	pY	ABL1	0.404
1021	pY	ABL1	0.443
1022	pY	ABL1	0.137
1023	pY	ABL1	0.82
1024	pY	ABL1	0.867
1025	pY	ABL1	0.835
1026	pY	ABL1	0.212
1027	pY	ABL1	0.573
1028	pY	ABL1	0.851
1029	pY	ABL1	0.875
1030	pY	ABL1	0.757
1031	pY	ABL1	0.667
1032	pY	ABL1	0.827
1033	pY	ABL1	0.91
1034	pY	ABL1	0.878
1035	pY	ABL1	0.796
1036	pY	ABL1	0.757
1037	pY	ABL1	0.463
1038	pY	ABL1	0.808
1039	pY	ABL1	0.91
1040	pY	ABL1	0.773
1041	pY	ABL1	0.749
1042	pY	ABL1	0.824
1043	pY	ABL1	0.812
1044	pY	ABL1	0.471
1045	pY	ABL1	0.796
1046	pY	ABL1	0.349
1047	pY	ABL1	0.686
1048	pY	ABL1	0.733
1049	pY	ABL1	0.839
1050	pY	ABL1	0.384
1051	pY	ABL1	0.631
1052	pY	ABL1	0.863
1053	pY	ABL1	0.878
1054	pY	ABL1	0.816
1055	pY	ABL1	0.898
1056	pY	ABL1	0.898
1057	pY	ABL1	0.773
1060	pY	LCK	0.039
1061	pY	LCK	0.086
1062	pY	LCK	0.161
1063	pY	LCK	0.243
1064	pY	LCK	0.522
1065	pY	LCK	0.137
1066	pY	LCK	0.576
1067	pY	LCK	0.153
1068	pY	LCK	0.055
1069	pY	LCK	0.341
1070	pY	LCK	0.533
1071	pY	LCK	0.22
1072	pY	LCK	0.129
1073	pY	LCK	0.016
1074	pY	LCK	0.31
1075	pY	LCK	0.122
1076	pY	LCK	0.322
1077	pY	LCK	0.31
1078	pY	LCK	0.545
1079	pY	LCK	0.039
1080	pY	LCK	0.165
1081	pY	LCK	0.376
1082	pY	LCK	0.341
1083	pY	LCK	0.784
1084	pY	LCK	0.369
1085	pY	LCK	0.008
1086	pY	LCK	0.631
1087	pY	LCK	0.188
1088	pY	LCK	0.18
1089	pY	LCK	0.173
1090	pY	LCK	0.161
1091	pY	LCK	0.576
1092	pY	LCK	0.588
1093	pY	LCK	0.094
1094	pY	LCK	0.286
1095	pY	LCK	0.463
1096	pY	LCK	0.259
1097	pY	LCK	0.125
1098	pY	LCK	0.431
1099	pY	LCK	0.396
1100	pY	LCK	0.216
1101	pY	LCK	0.592
1102	pY	LCK	0.231
1103	pY	LCK	0.251
1104	pY	LCK	0.608
1105	pY	LCK	0.016
1106	pY	LCK	0.012
1107	pY	LCK	0.235
1108	pY	LCK	0.098
1109	pY	LCK	0.537
1110	pY	LCK	0.373
1111	pY	LCK	0.153
1112	pY	LCK	0.259
1113	pY	LCK	0.675
1114	pY	LCK	0
1115	pY	LCK	0.259
1116	pY	LCK	0.404
1117	pY	LCK	0.357
1118	pY	LCK	0.161
1119	pY	LCK	0.263
1120	pY	LCK	0.02
1121	pY	LCK	0.082
1122	pY	LCK	0.282
1123	pY	LCK	0.071
1124	pY	LCK	0.306
1125	pY	LCK	0.153
1126	pY	LCK	0.659
1127	pY	LCK	0.098
1128	pY	LCK	0.039
1129	pY	LCK	0.302
1130	pY	LCK	0.345
1131	pY	LCK	0.49
1132	pY	LCK	0.043
1133	pY	LCK	0.157
1134	pY	LCK	0.243
1135	pY	LCK	0.051
1136	pY	LCK	0.153
1137	pY	LCK	0.224
1138	pY	LCK	0
1139	pY	LCK	0.086
1140	pY	LCK	0.588
1141	pY	LCK	0.188
1142	pY	LCK	0.039
1143	pY	LCK	0.208
1144	pY	LCK	0.035
1145	pY	LCK	0.51
1146	pY	LCK	0.118
1147	pY	LCK	0.592
1148	pY	LCK	0.443
1149	pY	LCK	0.333
1150	pY	LCK	0.341
1151	pY	LCK	0.298
1152	pY	LCK	0.075
1153	pY	LCK	0.11
1154	pY	LCK	0.522
1155	pY	LCK	0.259
1156	pY	LCK	0.608
1157	pY	LCK	0.2
1158	pY	LCK	0.035
1159	pY	LCK	0.341
1160	pY	LCK	0.275
1161	pY	LCK	0.416
1162	pY	LCK	0.004
1163	pY	LCK	0.192
1164	pY	LCK	0.298
1165	pY	LCK	0.31
1166	pY	LCK	0.098
1167	pY	LCK	0.278
1168	pY	LCK	0.047
1169	pY	LCK	0.478
1170	pY	LCK	0.565
1171	pY	LCK	0.435
1172	pY	LCK	0.024
1173	pY	LCK	0.549
1174	pY	LCK	0.435
1175	pY	LCK	0.553
1176	pY	LCK	0.11
1177	pY	LCK	0.204
1178	pY	LCK	0.349
1179	pY	LCK	0.596
1180	pY	LCK	0.565
1181	pY	LCK	0.596
1182	pY	LCK	0.255
1183	pY	LCK	0.102
1184	pY	LCK	0.58
1185	pY	LCK	0.094
1186	pY	LCK	0.278
1187	pY	LCK	0.71
1188	pY	LCK	0.051
1189	pY	LCK	0.29
1190	pY	LCK	0.576
1191	pY	LCK	0.247
1192	pY	LCK	0.749
1193	pY	LCK	0.133
1194	pY	LCK	0.024
1195	pY	LCK	0.439
1196	pY	LCK	0.082
1197	pY	LCK	0.031
1198	pY	LCK	0.086
1199	pY	LCK	0.141
1200	pY	LCK	0.224
1201	pY	LCK	0.635
1202	pY	LCK	0.008
1203	pY	LCK	0.282
1204	pY	LCK	0.094
1205	pY	LCK	0.086
1206	pY	LCK	0.322
1207	pY	LCK	0.149
1208	pY	LCK	0.059
1209	pY	LCK	0.106
1210	pY	LCK	0.529
1211	pY	LCK	0.435
1212	pY	LCK	0.235
1213	pY	LCK	0.271
1214	pY	LCK	0.098
1215	pY	LCK	0.494
1216	pY	LCK	0.231
1217	pY	LCK	0.745
1218	pY	LCK	0.153
1219	pY	LCK	0.125
1220	pY	LCK	0.247
1221	pY	LCK	0.145
1222	pY	LCK	0.098
1223	pY	LCK	0.49
1224	pY	LCK	0.098
1225	pY	LCK	0.082
1226	pY	LCK	0.247
1227	pY	LCK	0.557
1228	pY	LCK	0.039
1229	pY	LCK	0.4
1230	pY	LCK	0.235
1231	pY	LCK	0.275
1232	pY	LCK	0.078
1233	pY	LCK	0.259
1234	pY	LCK	0.157
1235	pY	LCK	0.078
1236	pY	LCK	0.549
1237	pY	LCK	0.384
1238	pY	LCK	0.592
1239	pY	LCK	0
1240	pY	LCK	0.18
1241	pY	LCK	0.643
1242	pY	LCK	0.627
1243	pY	LCK	0.051
1244	pY	LCK	0.278
1245	pY	LCK	0.204
1246	pY	LCK	0.506
1247	pY	LCK	0.267
1248	pY	LCK	0.427
1249	pY	LCK	0
1250	pY	LCK	0.435
1251	pY	LCK	0.118
1252	pY	LCK	0.102
1253	pY	LCK	0.114
1254	pY	LCK	0.416
1255	pY	LCK	0.18
1256	pY	LCK	0.376
1257	pY	LCK	0.235
1258	pY	LCK	0.102
1259	pY	LCK	0.341
1260	pY	LCK	0.129
1261	pY	LCK	0.38
1262	pY	LCK	0.235
1263	pY	LCK	0.553
1264	pY	LCK	0.431
1265	pY	LCK	0.051
1266	pY	LCK	0.086
1267	pY	LCK	0.212
1268	pY	LCK	0.133
1269	pY	LCK	0.573
1270	pY	LCK	0.216
1271	pY	LCK	0.42
1272	pY	LCK	0.188
1273	pY	LCK	0.478
1274	pY	LCK	0.447
1275	pY	LCK	0.353
1276	pY	LCK	0.137
1277	pY	LCK	0.239
1278	pY	LCK	0.58
1279	pY	LCK	0.153
1280	pY	LCK	0.518
1281	pY	LCK	0.263
1282	pY	LCK	0.031
1283	pY	LCK	0.239
1284	pY	LCK	0.263
1285	pY	LCK	0.024
1286	pY	LCK	0.486
1287	pY	LCK	0.176
1288	pY	LCK	0.078
1289	pY	LCK	0.392
1290	pY	LCK	0.239
1291	pY	LCK	0.11
1292	pY	LCK	0.263
1293	pY	LCK	0.341
1294	pY	LCK	0.396
1295	pY	LCK	0.322
1296	pY	LCK	0.235
1297	pY	LCK	0.016
1298	pY	LCK	0.165
1299	pY	LCK	0.047
1300	pY	LCK	0.027
1301	pY	LCK	0.478
1302	pY	LCK	0.031
1303	pY	LCK	0.671
1304	pY	LCK	0.125
1305	pY	LCK	0.561
1306	pY	LCK	0.047
1307	pY	LCK	0.678
1308	pY	LCK	0.612
1309	pY	LCK	0.094
1310	pY	LCK	0.286
1311	pY	LCK	0.878
1312	pY	LCK	0.243
1313	pY	LCK	0.329
1314	pY	LCK	0.184
1315	pY	LCK	0.231
1316	pY	LCK	0.29
1317	pY	LCK	0.294
1318	pY	LCK	0.906
1319	pY	LCK	0.176
1320	pY	LCK	0.012
1321	pY	LCK	0.553
1322	pY	LCK	0.494
1323	pY	LCK	0.18
1324	pY	LCK	0.149
1325	pY	LCK	0
1326	pY	LCK	0.337
1327	pY	LCK	0.388
1328	pY	LCK	0.224
1329	pY	LCK	0.086
1330	pY	LCK	0.259
1331	pY	LCK	0.286
1332	pY	LCK	0.133
1333	pY	LCK	0.204
1334	pY	LCK	0.216
1335	pY	LCK	0.278
1336	pY	LCK	0.439
1337	pY	LCK	0.224
1338	pY	LCK	0.157
1339	pY	LCK	0.584
1340	pY	LCK	0.725
1341	pY	LCK	0.153
1342	pY	LCK	0.11
1343	pY	LCK	0.067
1344	pY	LCK	0.612
1345	pY	LCK	0.259
1346	pY	LCK	0.706
1347	pY	LCK	0.624
1348	pY	LCK	0.58
1349	pY	LCK	0.298
1350	pY	LCK	0.2
1351	pY	LCK	0.271
1352	pY	LCK	0.439
1353	pY	LCK	0.302
1354	pY	LCK	0.137
1355	pY	LCK	0.506
1356	pY	LCK	0.118
1357	pY	LCK	0.29
1358	pY	LCK	0.212
1359	pY	LCK	0.059
1360	pY	LCK	0.569
1361	pY	LCK	0.325
1362	pY	LCK	0.247
1363	pY	LCK	0.024
1364	pY	LCK	0.051
1365	pY	LCK	0.302
1366	pY	LCK	0.224
1367	pY	LCK	0.255
1368	pY	LCK	0.259
1369	pY	LCK	0.255
1370	pY	LCK	0.455
1371	pY	LCK	0.067
1372	pY	LCK	0.663
1373	pY	LCK	0.122
1374	pY	LCK	0.043
1375	pY	LCK	0.102
1376	pY	LCK	0.427
1377	pY	LCK	0.537
1378	pY	LCK	0.588
1379	pY	LCK	0.267
1380	pY	LCK	0.09
1381	pY	LCK	0.396
1382	pY	LCK	0.78
1383	pY	LCK	0.165
1384	pY	LCK	0.059
1385	pY	LCK	0.039
1386	pY	LCK	0.682
1387	pY	LCK	0.333
1388	pY	LCK	0.11
1389	pY	LCK	0.447
1390	pY	LCK	0.122
1391	pY	LCK	0.553
1392	pY	LCK	0.098
1393	pY	LCK	0.016
1394	pY	LCK	0.788
1395	pY	LCK	0.227
1396	pY	LCK	0.184
1397	pY	LCK	0.255
1398	pY	LCK	0.412
1399	pY	LCK	0.29
1400	pY	LCK	0.416
1401	pY	LCK	0.012
1402	pY	LCK	0.706
1403	pY	LCK	0.125
1404	pY	LCK	0.173
1405	pY	LCK	0.267
1406	pY	LCK	0.173
1407	pY	LCK	0
1408	pY	LCK	0.004
1409	pY	LCK	0.157
1410	pY	LCK	0.357
1411	pY	LCK	0.322
1412	pY	LCK	0.604
1413	pY	LCK	0.678
1414	pY	LCK	0.078
1415	pY	LCK	0.349
1416	pY	LCK	0.694
1417	pY	LCK	0.812
1418	pY	LCK	0.09
1419	pY	LCK	0.286
1420	pY	LCK	0.239
1421	pY	LCK	0.42
1422	pY	LCK	0.114
1423	pY	LCK	0.282
1424	pY	LCK	0.38
1425	pY	LCK	0.251
1426	pY	LCK	0.2
1427	pY	LCK	0.145
1428	pY	LCK	0.722
1429	pY	LCK	0.192
1430	pY	LCK	0.184
1431	pY	LCK	0.663
1432	pY	LCK	0.957
1433	pY	LCK	0.302
1434	pY	LCK	0.157
1435	pY	LCK	0
1436	pY	LCK	0.529
1437	pY	LCK	0.443
1438	pY	LCK	0.867
1439	pY	LCK	0.212
1440	pY	LCK	0.094
1441	pY	LCK	0.761
1442	pY	LCK	0.235
1443	pY	LCK	0.624
1444	pY	LCK	0.718
1445	pY	LCK	0.753
1446	pY	LCK	0.91
1447	pY	LCK	0.58
1448	pY	LCK	0.737
1449	pY	LCK	0.412
1450	pY	LCK	0.471
1451	pY	LCK	0.247
1452	pY	LCK	0.624
1453	pY	LCK	0.686
1454	pY	LCK	0.384
1455	pY	LCK	0.671
1456	pY	LCK	0.773
1457	pY	LCK	0.741
1458	pY	LCK	0.796
1463	pY	FYN	0.039
1464	pY	FYN	0.086
1465	pY	FYN	0.161
1466	pY	FYN	0.243
1467	pY	FYN	0.522
1468	pY	FYN	0.576
1469	pY	FYN	0.153
1470	pY	FYN	0.533
1471	pY	FYN	0.22
1472	pY	FYN	0.278
1473	pY	FYN	0.024
1474	pY	FYN	0.016
1475	pY	FYN	0.31
1476	pY	FYN	0.122
1477	pY	FYN	0.322
1478	pY	FYN	0.31
1479	pY	FYN	0.545
1480	pY	FYN	0.075
1481	pY	FYN	0.039
1482	pY	FYN	0.906
1483	pY	FYN	0.408
1484	pY	FYN	0.847
1485	pY	FYN	0.376
1486	pY	FYN	0.341
1487	pY	FYN	0.118
1488	pY	FYN	0.624
1489	pY	FYN	0.784
1490	pY	FYN	0.008
1491	pY	FYN	0.631
1492	pY	FYN	0.086
1493	pY	FYN	0.384
1494	pY	FYN	0.78
1495	pY	FYN	0.188
1496	pY	FYN	0.263
1497	pY	FYN	0.173
1498	pY	FYN	0.161
1499	pY	FYN	0.576
1500	pY	FYN	0.267
1501	pY	FYN	0.094
1502	pY	FYN	0.286
1503	pY	FYN	0.463
1504	pY	FYN	0.176
1505	pY	FYN	0.259
1506	pY	FYN	0.431
1507	pY	FYN	0.396
1508	pY	FYN	0.216
1509	pY	FYN	0.086
1510	pY	FYN	0.592
1511	pY	FYN	0.231
1512	pY	FYN	0.42
1513	pY	FYN	0.608
1514	pY	FYN	0.016
1515	pY	FYN	0.318
1516	pY	FYN	0.082
1517	pY	FYN	0.447
1518	pY	FYN	0.235
1519	pY	FYN	0.2
1520	pY	FYN	0.345
1521	pY	FYN	0.098
1522	pY	FYN	0.537
1523	pY	FYN	0.373
1524	pY	FYN	0.153
1525	pY	FYN	0.039
1526	pY	FYN	0
1527	pY	FYN	0.055
1528	pY	FYN	0.259
1529	pY	FYN	0.404
1530	pY	FYN	0.357
1531	pY	FYN	0.161
1532	pY	FYN	0.208
1533	pY	FYN	0.02
1534	pY	FYN	0.369
1535	pY	FYN	0.082
1536	pY	FYN	0.282
1537	pY	FYN	0.071
1538	pY	FYN	0.306
1539	pY	FYN	0.153
1540	pY	FYN	0.522
1541	pY	FYN	0.102
1542	pY	FYN	0.039
1543	pY	FYN	0.345
1544	pY	FYN	0.012
1545	pY	FYN	0.49
1546	pY	FYN	0.259
1547	pY	FYN	0.043
1548	pY	FYN	0.157
1549	pY	FYN	0.243
1550	pY	FYN	0.051
1551	pY	FYN	0.071
1552	pY	FYN	0.153
1553	pY	FYN	0.224
1554	pY	FYN	0
1555	pY	FYN	0.086
1556	pY	FYN	0.588
1557	pY	FYN	0.486
1558	pY	FYN	0.137
1559	pY	FYN	0.208
1560	pY	FYN	0.035
1561	pY	FYN	0.51
1562	pY	FYN	0.118
1563	pY	FYN	0.447
1564	pY	FYN	0.443
1565	pY	FYN	0.22
1566	pY	FYN	0.157
1567	pY	FYN	0.098
1568	pY	FYN	0.012
1569	pY	FYN	0.333
1570	pY	FYN	0.063
1571	pY	FYN	0.075
1572	pY	FYN	0.259
1573	pY	FYN	0.341
1574	pY	FYN	0.2
1575	pY	FYN	0.451
1576	pY	FYN	0.035
1577	pY	FYN	0.035
1578	pY	FYN	0.592
1579	pY	FYN	0.071
1580	pY	FYN	0.502
1581	pY	FYN	0.341
1582	pY	FYN	0.275
1583	pY	FYN	0.224
1584	pY	FYN	0.384
1585	pY	FYN	0.655
1586	pY	FYN	0.416
1587	pY	FYN	0.004
1588	pY	FYN	0.067
1589	pY	FYN	0.298
1590	pY	FYN	0.318
1591	pY	FYN	0.31
1592	pY	FYN	0.098
1593	pY	FYN	0.129
1594	pY	FYN	0.063
1595	pY	FYN	0.184
1596	pY	FYN	0.047
1597	pY	FYN	0.478
1598	pY	FYN	0.612
1599	pY	FYN	0.565
1600	pY	FYN	0.435
1601	pY	FYN	0.086
1602	pY	FYN	0.549
1603	pY	FYN	0.404
1604	pY	FYN	0.267
1605	pY	FYN	0.435
1606	pY	FYN	0.204
1607	pY	FYN	0.349
1608	pY	FYN	0.51
1609	pY	FYN	0.004
1610	pY	FYN	0.71
1611	pY	FYN	0.678
1612	pY	FYN	0.267
1613	pY	FYN	0.565
1614	pY	FYN	0.596
1615	pY	FYN	0.255
1616	pY	FYN	0.102
1617	pY	FYN	0.58
1618	pY	FYN	0.094
1619	pY	FYN	0.137
1620	pY	FYN	0.278
1621	pY	FYN	0.71
1622	pY	FYN	0.114
1623	pY	FYN	0.051
1624	pY	FYN	0.576
1625	pY	FYN	0.247
1626	pY	FYN	0.749
1627	pY	FYN	0.133
1628	pY	FYN	0.439
1629	pY	FYN	0.082
1630	pY	FYN	0.031
1631	pY	FYN	0.431
1632	pY	FYN	0.086
1633	pY	FYN	0.369
1634	pY	FYN	0.141
1635	pY	FYN	0.224
1636	pY	FYN	0.031
1637	pY	FYN	0.329
1638	pY	FYN	0.82
1639	pY	FYN	0.008
1640	pY	FYN	0.031
1641	pY	FYN	0.282
1642	pY	FYN	0.059
1643	pY	FYN	0.094
1644	pY	FYN	0.086
1645	pY	FYN	0.322
1646	pY	FYN	0.149
1647	pY	FYN	0.059
1648	pY	FYN	0.49
1649	pY	FYN	0.106
1650	pY	FYN	0.529
1651	pY	FYN	0.188
1652	pY	FYN	0.455
1653	pY	FYN	0.435
1654	pY	FYN	0.059
1655	pY	FYN	0
1656	pY	FYN	0.227
1657	pY	FYN	0.235
1658	pY	FYN	0.271
1659	pY	FYN	0.098
1660	pY	FYN	0.494
1661	pY	FYN	0.18
1662	pY	FYN	0.024
1663	pY	FYN	0.231
1664	pY	FYN	0.745
1665	pY	FYN	0.153
1666	pY	FYN	0.533
1667	pY	FYN	0.247
1668	pY	FYN	0.145
1669	pY	FYN	0.098
1670	pY	FYN	0.278
1671	pY	FYN	0.114
1672	pY	FYN	0.098
1673	pY	FYN	0.082
1674	pY	FYN	0.557
1675	pY	FYN	0.4
1676	pY	FYN	0.235
1677	pY	FYN	0.298
1678	pY	FYN	0.275
1679	pY	FYN	0.016
1680	pY	FYN	0.078
1681	pY	FYN	0.259
1682	pY	FYN	0.157
1683	pY	FYN	0.012
1684	pY	FYN	0.078
1685	pY	FYN	0.212
1686	pY	FYN	0.204
1687	pY	FYN	0.278
1688	pY	FYN	0.333
1689	pY	FYN	0.549
1690	pY	FYN	0.416
1691	pY	FYN	0.384
1692	pY	FYN	0.592
1693	pY	FYN	0
1694	pY	FYN	0.145
1695	pY	FYN	0.18
1696	pY	FYN	0.643
1697	pY	FYN	0.039
1698	pY	FYN	0.627
1699	pY	FYN	0.051
1700	pY	FYN	0.278
1701	pY	FYN	0.204
1702	pY	FYN	0.043
1703	pY	FYN	0.078
1704	pY	FYN	0.071
1705	pY	FYN	0.267
1706	pY	FYN	0.086
1707	pY	FYN	0.047
1708	pY	FYN	0.427
1709	pY	FYN	0
1710	pY	FYN	0.047
1711	pY	FYN	0.431
1712	pY	FYN	0.435
1713	pY	FYN	0.325
1714	pY	FYN	0.118
1715	pY	FYN	0.102
1716	pY	FYN	0.416
1717	pY	FYN	0.18
1718	pY	FYN	0.612
1719	pY	FYN	0.376
1720	pY	FYN	0.235
1721	pY	FYN	0.102
1722	pY	FYN	0.341
1723	pY	FYN	0.38
1724	pY	FYN	0.431
1725	pY	FYN	0.141
1726	pY	FYN	0.086
1727	pY	FYN	0.341
1728	pY	FYN	0.133
1729	pY	FYN	0.224
1730	pY	FYN	0.373
1731	pY	FYN	0.169
1732	pY	FYN	0.58
1733	pY	FYN	0.553
1734	pY	FYN	0.573
1735	pY	FYN	0.216
1736	pY	FYN	0.42
1737	pY	FYN	0.188
1738	pY	FYN	0.478
1739	pY	FYN	0.212
1740	pY	FYN	0.353
1741	pY	FYN	0.137
1742	pY	FYN	0.239
1743	pY	FYN	0.58
1744	pY	FYN	0.153
1745	pY	FYN	0.031
1746	pY	FYN	0.263
1747	pY	FYN	0
1748	pY	FYN	0.486
1749	pY	FYN	0.176
1750	pY	FYN	0.078
1751	pY	FYN	0.361
1752	pY	FYN	0.11
1753	pY	FYN	0.718
1754	pY	FYN	0.263
1755	pY	FYN	0.396
1756	pY	FYN	0.322
1757	pY	FYN	0.235
1758	pY	FYN	0.314
1759	pY	FYN	0.243
1760	pY	FYN	0.667
1761	pY	FYN	0.016
1762	pY	FYN	0.843
1763	pY	FYN	0
1764	pY	FYN	0.047
1765	pY	FYN	0.482
1766	pY	FYN	0
1767	pY	FYN	0.027
1768	pY	FYN	0.388
1769	pY	FYN	0.478
1770	pY	FYN	0.125
1771	pY	FYN	0.031
1772	pY	FYN	0.522
1773	pY	FYN	0.671
1774	pY	FYN	0.106
1775	pY	FYN	0.125
1776	pY	FYN	0.561
1777	pY	FYN	0.047
1778	pY	FYN	0.678
1779	pY	FYN	0.392
1780	pY	FYN	0.612
1781	pY	FYN	0.314
1782	pY	FYN	0.094
1783	pY	FYN	0.878
1784	pY	FYN	0.243
1785	pY	FYN	0.306
1786	pY	FYN	0.329
1787	pY	FYN	0.145
1788	pY	FYN	0.659
1789	pY	FYN	0.231
1790	pY	FYN	0.059
1791	pY	FYN	0.294
1792	pY	FYN	0.176
1793	pY	FYN	0.012
1794	pY	FYN	0.494
1795	pY	FYN	0.18
1796	pY	FYN	0.447
1797	pY	FYN	0
1798	pY	FYN	0.337
1799	pY	FYN	0.388
1800	pY	FYN	0.725
1801	pY	FYN	0.682
1802	pY	FYN	0.224
1803	pY	FYN	0.259
1804	pY	FYN	0.435
1805	pY	FYN	0.286
1806	pY	FYN	0.133
1807	pY	FYN	0.522
1808	pY	FYN	0.204
1809	pY	FYN	0.235
1810	pY	FYN	0.216
1811	pY	FYN	0.278
1812	pY	FYN	0.51
1813	pY	FYN	0.224
1814	pY	FYN	0.157
1815	pY	FYN	0.584
1816	pY	FYN	0.09
1817	pY	FYN	0.725
1818	pY	FYN	0.176
1819	pY	FYN	0.478
1820	pY	FYN	0.153
1821	pY	FYN	0.11
1822	pY	FYN	0.067
1823	pY	FYN	0.612
1824	pY	FYN	0.259
1825	pY	FYN	0.706
1826	pY	FYN	0.263
1827	pY	FYN	0.624
1828	pY	FYN	0.58
1829	pY	FYN	0.298
1830	pY	FYN	0.271
1831	pY	FYN	0.439
1832	pY	FYN	0.302
1833	pY	FYN	0.302
1834	pY	FYN	0.137
1835	pY	FYN	0.078
1836	pY	FYN	0.506
1837	pY	FYN	0.02
1838	pY	FYN	0.118
1839	pY	FYN	0.29
1840	pY	FYN	0.212
1841	pY	FYN	0.059
1842	pY	FYN	0.255
1843	pY	FYN	0.569
1844	pY	FYN	0.325
1845	pY	FYN	0.125
1846	pY	FYN	0.118
1847	pY	FYN	0.298
1848	pY	FYN	0.035
1849	pY	FYN	0.024
1850	pY	FYN	0.051
1851	pY	FYN	0.267
1852	pY	FYN	0.302
1853	pY	FYN	0.467
1854	pY	FYN	0.627
1855	pY	FYN	0.224
1856	pY	FYN	0.255
1857	pY	FYN	0.525
1858	pY	FYN	0.259
1859	pY	FYN	0.255
1860	pY	FYN	0.455
1861	pY	FYN	0.067
1862	pY	FYN	0.663
1863	pY	FYN	0.043
1864	pY	FYN	0.102
1865	pY	FYN	0.427
1866	pY	FYN	0.537
1867	pY	FYN	0.157
1868	pY	FYN	0.486
1869	pY	FYN	0.267
1870	pY	FYN	0.09
1871	pY	FYN	0.396
1872	pY	FYN	0.235
1873	pY	FYN	0.78
1874	pY	FYN	0.047
1875	pY	FYN	0.165
1876	pY	FYN	0.149
1877	pY	FYN	0.039
1878	pY	FYN	0.682
1879	pY	FYN	0.604
1880	pY	FYN	0.094
1881	pY	FYN	0.082
1882	pY	FYN	0.122
1883	pY	FYN	0.553
1884	pY	FYN	0.329
1885	pY	FYN	0.098
1886	pY	FYN	0.016
1887	pY	FYN	0.788
1888	pY	FYN	0.227
1889	pY	FYN	0.184
1890	pY	FYN	0.098
1891	pY	FYN	0.098
1892	pY	FYN	0.69
1893	pY	FYN	0.255
1894	pY	FYN	0.412
1895	pY	FYN	0.671
1896	pY	FYN	0.29
1897	pY	FYN	0.416
1898	pY	FYN	0.012
1899	pY	FYN	0.706
1900	pY	FYN	0.125
1901	pY	FYN	0.063
1902	pY	FYN	0.004
1903	pY	FYN	0.071
1904	pY	FYN	0.059
1905	pY	FYN	0.22
1906	pY	FYN	0.173
1907	pY	FYN	0.267
1908	pY	FYN	0.173
1909	pY	FYN	0
1910	pY	FYN	0.004
1911	pY	FYN	0.157
1912	pY	FYN	0.357
1913	pY	FYN	0.322
1914	pY	FYN	0.604
1915	pY	FYN	0.678
1916	pY	FYN	0.078
1917	pY	FYN	0.694
1918	pY	FYN	0.518
1919	pY	FYN	0.184
1920	pY	FYN	0.106
1921	pY	FYN	0.812
1922	pY	FYN	0.247
1923	pY	FYN	0.286
1924	pY	FYN	0.165
1925	pY	FYN	0.255
1926	pY	FYN	0.545
1927	pY	FYN	0.039
1928	pY	FYN	0.086
1929	pY	FYN	0.114
1930	pY	FYN	0.282
1931	pY	FYN	0.451
1932	pY	FYN	0.38
1933	pY	FYN	0.498
1934	pY	FYN	0.251
1935	pY	FYN	0.2
1936	pY	FYN	0.145
1937	pY	FYN	0.439
1938	pY	FYN	0.416
1939	pY	FYN	0.192
1940	pY	FYN	0.827
1941	pY	FYN	0.184
1942	pY	FYN	0.663
1943	pY	FYN	0.38
1944	pY	FYN	0.302
1945	pY	FYN	0
1946	pY	FYN	0.49
1947	pY	FYN	0.102
1948	pY	FYN	0.349
1949	pY	FYN	0.859
1950	pY	FYN	0.443
1951	pY	FYN	0.435
1952	pY	FYN	0.608
1953	pY	FYN	0.82
1954	pY	FYN	0.867
1955	pY	FYN	0.714
1956	pY	FYN	0.212
1957	pY	FYN	0.267
1958	pY	FYN	0.094
1959	pY	FYN	0.937
1960	pY	FYN	0.761
1961	pY	FYN	0.875
1962	pY	FYN	0.757
1963	pY	FYN	0.235
1964	pY	FYN	0.624
1965	pY	FYN	0.843
1966	pY	FYN	0.455
1967	pY	FYN	0.796
1968	pY	FYN	0.91
1969	pY	FYN	0.137
1970	pY	FYN	0.631
1971	pY	FYN	0.58
1972	pY	FYN	0.835
1973	pY	FYN	0.435
1974	pY	FYN	0.792
1975	pY	FYN	0.737
1976	pY	FYN	0.91
1977	pY	FYN	0.384
1978	pY	FYN	0.71
1979	pY	FYN	0.729
1980	pY	FYN	0.655
1981	pY	FYN	0.886
1982	pY	FYN	0.835
1983	pY	FYN	0.443
1984	pY	FYN	0.741
1985	pY	FYN	0.357
1986	pY	FYN	0.58
1987	pY	FYN	0.831
1988	pY	FYN	0.596
1989	pY	FYN	0.247
1990	pY	FYN	0.624
1991	pY	FYN	0.824
1992	pY	FYN	0.686
1993	pY	FYN	0.733
1994	pY	FYN	0.745
1995	pY	FYN	0.718
1996	pY	FYN	0.569
1997	pY	FYN	0.384
1998	pY	FYN	0.576
1999	pY	FYN	0.863
2000	pY	FYN	0.569
2001	pY	FYN	0.69
2002	pY	FYN	0.471
2003	pY	FYN	0.671
2004	pY	FYN	0.769
2005	pY	FYN	0.796
2006	pY	FYN	0.851
2013	vSRC	L452A	0.231
2014	vSRC	L452A	0.039
2015	vSRC	L452A	0.086
2016	vSRC	L452A	0.161
2017	vSRC	L452A	0.243
2018	vSRC	L452A	0.082
2019	vSRC	L452A	0.522
2020	vSRC	L452A	0.133
2021	vSRC	L452A	0.071
2022	vSRC	L452A	0.576
[truncated: 69,792 more rows]
