# Supplementary material for: The fitness cost of spurious phosphorylation
Source: EMBO J. 2024 Sep 10;43(20):4720–51. doi: 10.1038/s44318-024-00200-7 (PMC11480408; doi:10.1038/s44318-024-00200-7)
Supplement: Supplementary file 22 — Source data Fig. 2 [file 44318_2024_200_MOESM22_ESM.zip › EMBOJ-2023-115986R1-Figure_2C_Source_Data-sd.csv]

	Kinase	Sample	Order
1	pY	4697	92.9742388758782
2	pYd	5533	89.933128501717
3	vSRC	26823	84.7668046079857
4	pST (native)	34738	19.6557084460821
