# Supplementary material for: The fitness cost of spurious phosphorylation
Source: EMBO J. 2024 Sep 10;43(20):4720–51. doi: 10.1038/s44318-024-00200-7 (PMC11480408; doi:10.1038/s44318-024-00200-7)
Supplement: Supplementary file 22 — Source data Fig. 2 [file 44318_2024_200_MOESM22_ESM.zip › EMBOJ-2023-115986R1-Figure_2D_Source_Data-sd.csv]

	Group	Kinase	Frequency	Class
1	pY	TNK1	1	Intra-molecular
2	pYd	MET	2	Intra-molecular
3	pYd	FGFR3	1	Intra-molecular
4	pY	FES	2	Intra-molecular
5	pY	TEC	1	Intra-molecular
6	pYd	EPHA1	4	Intra-molecular
7	pY	SYK	4	Intra-molecular
8	pYd	EPHB4	8	Intra-molecular
9	pY	ABL2	12	Intra-molecular
10	pY	BMX	17	Intra-molecular
11	pYd	EPHA3	49	Intra-molecular
12	pYd	MERTK	46	Intra-molecular
13	pY	ABL1	54	Intra-molecular
14	pY	LCK	78	Intra-molecular
15	pY	FYN	100	Intra-molecular
16	vSRC	L452A	164	Intra-molecular
17	pYd	EPHB3	180	Intra-molecular
18	pY	FRK	148	Intra-molecular
19	pY	SRC	165	Intra-molecular
20	vSRC	V394A	231	Intra-molecular
21	pY	LYN	281	Intra-molecular
22	vSRC	L317A	277	Intra-molecular
23	vSRC	V292A	295	Intra-molecular
24	pYd	FGFR2	348	Intra-molecular
25	vSRC	L393A	307	Intra-molecular
26	vSRC	V383A	341	Intra-molecular
27	vSRC	vSRC	349	Intra-molecular
28	vSRC	L360A	352	Intra-molecular
29	vSRC	L451A	362	Intra-molecular
30	vSRC	V329A	361	Intra-molecular
31	vSRC	L491A	397	Intra-molecular
32	vSRC	L435A	410	Intra-molecular
33	vSRC	L308A	416	Intra-molecular
34	vSRC	V281A	430	Intra-molecular
35	pYd	EPHB1	539	Intra-molecular
36	pY	TNK1	0	Inter-molecular
37	pYd	MET	0	Inter-molecular
38	pYd	FGFR3	0	Inter-molecular
39	pY	FES	0	Inter-molecular
40	pY	TEC	0	Inter-molecular
41	pYd	EPHA1	0	Inter-molecular
42	pY	SYK	0	Inter-molecular
43	pYd	EPHB4	0	Inter-molecular
44	pY	ABL2	1	Inter-molecular
45	pY	BMX	1	Inter-molecular
46	pYd	EPHA3	1	Inter-molecular
47	pYd	MERTK	1	Inter-molecular
48	pY	ABL1	9	Inter-molecular
49	pY	LCK	11	Inter-molecular
50	pY	FYN	12	Inter-molecular
51	vSRC	L452A	19	Inter-molecular
52	pYd	EPHB3	18	Inter-molecular
53	pY	FRK	20	Inter-molecular
54	pY	SRC	23	Inter-molecular
55	vSRC	V394A	26	Inter-molecular
56	pY	LYN	37	Inter-molecular
57	vSRC	L317A	40	Inter-molecular
58	vSRC	V292A	38	Inter-molecular
59	pYd	FGFR2	36	Inter-molecular
60	vSRC	L393A	40	Inter-molecular
61	vSRC	V383A	45	Inter-molecular
62	vSRC	vSRC	47	Inter-molecular
63	vSRC	L360A	48	Inter-molecular
64	vSRC	L451A	55	Inter-molecular
65	vSRC	V329A	52	Inter-molecular
66	vSRC	L491A	54	Inter-molecular
67	vSRC	L435A	58	Inter-molecular
68	vSRC	L308A	58	Inter-molecular
69	vSRC	V281A	57	Inter-molecular
70	pYd	EPHB1	62	Inter-molecular
