# Supplementary material for: The fitness cost of spurious phosphorylation
Source: EMBO J. 2024 Sep 10;43(20):4720–51. doi: 10.1038/s44318-024-00200-7 (PMC11480408; doi:10.1038/s44318-024-00200-7)
Supplement: Supplementary file 22 — Source data Fig. 2 [file 44318_2024_200_MOESM22_ESM.zip › EMBOJ-2023-115986R1-Figure_2F_Source_Data-sd.txt]

ordered 83.4351145038168
pfam domain 53.3333333333333
buried 35.1399491094148
destabilising (intra) 19.8727735368957
interface 12.9007633587786
destabilising (inter) 2.13740458015267
cross-talk (1D) 11.4249363867684
cross-talk (3D) 3.58778625954198
SLiM (predicted) 5.24173027989822
