# Supplementary material for: The fitness cost of spurious phosphorylation
Source: EMBO J. 2024 Sep 10;43(20):4720–51. doi: 10.1038/s44318-024-00200-7 (PMC11480408; doi:10.1038/s44318-024-00200-7)
Supplement: Supplementary file 23 — Source data Fig. 4 [file 44318_2024_200_MOESM23_ESM.zip]

Archive with 1 entries (1 files):
- EMBOJ-2023-115986R1-Figure_4C_Source_Data-sd.csv
