# Supplementary material for: The fitness cost of spurious phosphorylation
Source: EMBO J. 2024 Sep 10;43(20):4720–51. doi: 10.1038/s44318-024-00200-7 (PMC11480408; doi:10.1038/s44318-024-00200-7)
Supplement: Supplementary file 23 — Source data Fig. 4 [file 44318_2024_200_MOESM23_ESM.zip › EMBOJ-2023-115986R1-Figure_4C_Source_Data-sd.csv]

	Kinase	Group	AUC	-log10(pvalue)
1	ABL1	pY	2.16143206009607	4.95655717059333
2	ABL1	pY	-0.479254774541655	4.62690481371728
3	ABL1	pY	-0.569923643843476	4.26058931620918
4	ABL1	pY	-0.939559709229225	4.95655717059333
5	ABL1	pY	-1.20981947633031	4.95655717059333
6	ABL1	pY	-0.414932606747102	3.76046499432181
7	ABL1	pY	-0.47591120802105	4.79886916309753
8	ABL1	pY	-0.701087922999495	4.95655717059333
9	ABL1	pY	-0.529168954509891	3.9285066961484
10	ABL1	pY	0.0210607540198422	0.0972145644029185
11	ABL1	pY	0.799685279002049	3.37509648981597
12	ABL1	pY	-0.422831335238743	1.48411433123296
13	ABL1	pY	-0.510852229928049	2.37547710897518
14	ABL1	pY	-0.9923617802897	4.95655717059333
15	ABL1	pY	-1.41579184052271	4.95655717059333
16	ABL1	pY	-1.8847812220775	4.95655717059333
17	ABL1	pY	-1.00372993835398	4.93718817187415
18	ABL1	pY	-0.891816338238496	4.93718817187415
19	ABL1	pY	-1.1003414301471	4.95655717059333
20	ABL1	pY	-0.0303034572433867	0.57941412508233
21	ABL1	pY	0.193543885325672	2.90376890984383
22	ABL1	pY	-0.273903524278033	1.37801965477437
23	ABL1	pY	-0.552135113965748	4.95655717059333
24	ABL1	pY	-0.482997537427431	4.79886916309753
25	ABL1	pY	-0.619717211135011	4.31859473991957
26	ABL1	pY	-0.255424769562231	3.81635247438941
27	ABL1	pY	-0.242205288540865	2.42125389372733
28	ABL1	pY	0.263161234568835	2.68617744788682
29	ABL1	pY	0.635255756688141	1.63951245178411
30	ABL1	pY	-0.432457203078616	4.62690481371728
31	ABL1	pY	-0.454111125397648	4.3765488934885
32	ABL1	pY	-0.143284127758595	1.11268162578043
33	ABL1	pY	-0.543727850224277	4.88429507435494
34	ABL1	pY	-0.0572711185732211	0.269608232734631
35	ABL1	pY	-0.309831671961109	3.98470967483329
36	ABL1	pY	-0.500209366510974	4.66346289137719
37	ABL1	pY	0.31517554970454	2.63793673678075
38	ABL1	pY	1.29384806618958	3.07774817989961
39	ABL1	pY	-0.537499597105318	4.95655717059333
40	ABL1	pY	-0.386583427480437	3.87237646269749
41	ABL1	pY	-0.598377075027708	4.95655717059333
42	ABL2	pY	0.493938850388233	2.96176085682151
43	ABL2	pY	0.622925252609722	5.0978863233898
44	ABL2	pY	0.122789882324697	1.51307802716828
45	ABL2	pY	0.337869080348711	3.69326825422232
46	ABL2	pY	0.342655197934042	4.31172351709954
47	ABL2	pY	0.160029255470727	2.38919985762782
48	ABL2	pY	0.287540053835349	4.11733524010788
49	ABL2	pY	1.03356799864319	5.0978863233898
50	ABL2	pY	0.672402996023079	3.81969596186403
51	ABL2	pY	-0.0525954540124811	0.0791694642709805
52	ABL2	pY	1.43662712398627	4.96157590716672
53	ABL2	pY	-0.15589998420618	0.805483034349649
54	ABL2	pY	0.0104270169888663	0.130741008759661
55	ABL2	pY	0.901527024694715	5.0978863233898
56	ABL2	pY	1.23825284510448	5.0978863233898
57	ABL2	pY	1.24471485554436	5.0978863233898
58	ABL2	pY	0.253416891481398	3.86809887272164
59	ABL2	pY	0.408854498431925	4.65428270192076
60	ABL2	pY	0.345693529717724	4.69945548086589
61	ABL2	pY	0.367411112717347	3.98631981500433
62	ABL2	pY	0.26433521789917	2.18458972007754
63	ABL2	pY	0.101640156489186	0.390999123356681
64	ABL2	pY	0.539138960276771	5.02259777252122
65	ABL2	pY	0.620571993551149	5.06212690848245
66	ABL2	pY	0.575615589579053	3.86809887272164
67	ABL2	pY	0.0124722644355519	0.203105335792283
68	ABL2	pY	-0.0649894004603202	0.313679112740118
69	ABL2	pY	0.486502077645323	4.62172188544563
70	ABL2	pY	0.256950362169141	0.832125669383688
71	ABL2	pY	0.38716002927963	4.17778615222281
72	ABL2	pY	0.352167182511933	4.42213533182664
73	ABL2	pY	0.198763704680841	2.63487189528431
74	ABL2	pY	0.0600942257858661	0.502209986360625
75	ABL2	pY	0.0400623874477981	0.348672412665197
76	ABL2	pY	0.271486453409806	4.31172351709954
77	ABL2	pY	0.128193757719	2.03894818178062
78	ABL2	pY	0.696000783361514	4.62172188544563
79	ABL2	pY	-0.281152839748298	0.0200344173432642
80	ABL2	pY	0.616324905685951	5.0978863233898
81	ABL2	pY	0.563472733730753	5.0978863233898
82	ABL2	pY	0.696295122387937	5.02259777252122
83	BMX	pY	-0.0842072016827404	0.014796983256269
84	BMX	pY	0.0463147888285151	0.014796983256269
85	BMX	pY	0.523471388328634	0.0318294609567746
86	BMX	pY	-0.027075761659086	0.014796983256269
87	BMX	pY	0.0595476029814288	0.014796983256269
88	BMX	pY	0.0187569532456877	0.014796983256269
89	BMX	pY	0.0658689833531816	0.014796983256269
90	BMX	pY	0.0817996033371942	0.014796983256269
91	BMX	pY	-0.0392933595571869	0.014796983256269
92	BMX	pY	-0.0519327280340507	0.014796983256269
93	BMX	pY	0.137136997241091	0.014796983256269
94	BMX	pY	-0.0340719177198319	0.014796983256269
95	BMX	pY	-0.0912762021616684	0.014796983256269
96	BMX	pY	0.0558725913385398	0.014796983256269
97	BMX	pY	0.0821242949447223	0.014796983256269
98	BMX	pY	0.0446250437475886	0.014796983256269
99	BMX	pY	0.0156239838490899	0.014796983256269
100	BMX	pY	0.122686359492881	0.0645314553585891
101	BMX	pY	0.0175222771070147	0.014796983256269
102	BMX	pY	0.0610517936637964	0.014796983256269
103	BMX	pY	0.00698263049230441	0.014796983256269
104	BMX	pY	-0.116344304764082	0.014796983256269
105	BMX	pY	-0.000192954738612805	0.014796983256269
106	BMX	pY	0.0180052018954129	0.014796983256269
107	BMX	pY	0.105032784074393	0.014796983256269
108	BMX	pY	0.0186307522651599	0.014796983256269
109	BMX	pY	-0.0681983422388179	0.014796983256269
110	BMX	pY	-0.0161206924447421	0.014796983256269
111	BMX	pY	-0.246828334482253	0.014796983256269
112	BMX	pY	0.0675529096629912	0.014796983256269
113	BMX	pY	0.106372184433729	0.014796983256269
114	BMX	pY	0.0146880273289418	0.014796983256269
115	BMX	pY	0.0191719234970746	0.014796983256269
116	BMX	pY	-0.0775079534223428	0.014796983256269
117	BMX	pY	0.0666505067476519	0.014796983256269
118	BMX	pY	0.0147673653963505	0.0065791191391075
119	BMX	pY	-0.113353714842391	0.014796983256269
120	BMX	pY	-0.0778173264202964	0.014796983256269
121	BMX	pY	0.0168651959072021	0.014796983256269
122	BMX	pY	0.0128387119149433	0.014796983256269
123	BMX	pY	-0.0278863970140946	0.014796983256269
124	EPHA1 domain	pYd	-0.0580508484945546	0.0065791191391075
125	EPHA1 domain	pYd	-0.0221886660856772	0.0065791191391075
126	EPHA1 domain	pYd	0.0757046564782899	0.0065791191391075
127	EPHA1 domain	pYd	0.00949150900115114	0.0065791191391075
128	EPHA1 domain	pYd	0.00937978129151418	0.0065791191391075
129	EPHA1 domain	pYd	-0.011757542439538	0.0065791191391075
130	EPHA1 domain	pYd	0.0619316867536659	0.0065791191391075
131	EPHA1 domain	pYd	0.0206685266090942	0.0065791191391075
132	EPHA1 domain	pYd	-0.0953935610074379	0.0065791191391075
133	EPHA1 domain	pYd	0.00143554349919484	0.0065791191391075
134	EPHA1 domain	pYd	-0.0197832176978663	0.0065791191391075
135	EPHA1 domain	pYd	-0.0343086717505257	0.0065791191391075
136	EPHA1 domain	pYd	-0.0581297348328487	0.0065791191391075
137	EPHA1 domain	pYd	-0.000244993000061644	0.0065791191391075
138	EPHA1 domain	pYd	0.0593949790682884	0.0065791191391075
139	EPHA1 domain	pYd	-0.0350961070473401	0.0065791191391075
140	EPHA1 domain	pYd	-0.0200921941275329	0.0065791191391075
141	EPHA1 domain	pYd	0.0278490288507194	0.0065791191391075
142	EPHA1 domain	pYd	-0.00954025130026182	0.0065791191391075
143	EPHA1 domain	pYd	0.0182460572822003	0.0065791191391075
144	EPHA1 domain	pYd	0.0115848461135306	0.0065791191391075
145	EPHA1 domain	pYd	-0.0256911844346739	0.0065791191391075
146	EPHA1 domain	pYd	0.00240510941272687	0.0065791191391075
147	EPHA1 domain	pYd	-0.0321352012101217	0.0065791191391075
148	EPHA1 domain	pYd	0.0315243473263558	0.0065791191391075
149	EPHA1 domain	pYd	0.0255549374860755	0.0065791191391075
150	EPHA1 domain	pYd	0.0369830351940401	0.0065791191391075
151	EPHA1 domain	pYd	-0.0584887810914683	0.0065791191391075
152	EPHA1 domain	pYd	-0.0654575019466694	0.0065791191391075
153	EPHA1 domain	pYd	0.000308019782881086	0.0065791191391075
154	EPHA1 domain	pYd	0.0190162834472813	0.0065791191391075
155	EPHA1 domain	pYd	0.0574339916275179	0.0065791191391075
156	EPHA1 domain	pYd	-0.00507277033716713	0.0065791191391075
157	EPHA1 domain	pYd	0.0232830242999085	0.0065791191391075
158	EPHA1 domain	pYd	0.00791064391810536	0.0065791191391075
159	EPHA1 domain	pYd	0.0408266639011603	0.0065791191391075
160	EPHA1 domain	pYd	-0.0522712966133587	0.0065791191391075
161	EPHA1 domain	pYd	-0.0797910481407651	0.0065791191391075
162	EPHA1 domain	pYd	-0.0376453275450759	0.0065791191391075
163	EPHA1 domain	pYd	-0.0350802050508827	0.0065791191391075
164	EPHA1 domain	pYd	-0.0279402820938626	0.0065791191391075
165	EPHA2 domain	pYd	0.203459680825552	0.396163593292827
166	EPHA2 domain	pYd	0.0365001233601241	0.0748040356551257
167	EPHA2 domain	pYd	-0.157388601969153	0.501209753617832
168	EPHA2 domain	pYd	0.0295092505923118	0.0125129202172394
169	EPHA2 domain	pYd	0.0272752506693148	0.0065791191391075
170	EPHA2 domain	pYd	0.0652290927195773	0.311199457148887
171	EPHA2 domain	pYd	-0.0217112360646734	0.0802146850055888
172	EPHA2 domain	pYd	0.0271408907222552	0.0475408774902909
173	EPHA2 domain	pYd	0.182638319105689	0.396163593292827
174	EPHA2 domain	pYd	0.564904590235362	0.267662204963431
175	EPHA2 domain	pYd	-0.109466741114227	0.0475408774902909
176	EPHA2 domain	pYd	0.243786132077341	0.413217774636469
177	EPHA2 domain	pYd	0.298305791155224	0.396163593292827
178	EPHA2 domain	pYd	0.0227598046795108	0.00815184387067885
179	EPHA2 domain	pYd	0.0487763384765227	0.0065791191391075
180	EPHA2 domain	pYd	0.0599296258977329	0.20761631509008
181	EPHA2 domain	pYd	0.0309350130318062	0.0264417356089885
182	EPHA2 domain	pYd	0.0892745815147564	0.311199457148887
183	EPHA2 domain	pYd	0.0776828632244224	0.396163593292827
184	EPHA2 domain	pYd	0.036246664628552	0.114706272748888
185	EPHA2 domain	pYd	0.0511764905999279	0.154654352898679
186	EPHA2 domain	pYd	0.21182277911896	0.501209753617832
187	EPHA2 domain	pYd	0.0636866330369372	0.311199457148887
188	EPHA2 domain	pYd	0.0538004159193424	0.251239670348504
189	EPHA2 domain	pYd	0.0971852338064654	0.0065791191391075
190	EPHA2 domain	pYd	0.0605042073499482	0.396163593292827
191	EPHA2 domain	pYd	0.10575952524683	0.311199457148887
192	EPHA2 domain	pYd	0.0549593780308717	0.114706272748888
193	EPHA2 domain	pYd	0.308984049075598	0.373487820358039
194	EPHA2 domain	pYd	0.0830976256338762	0.396163593292827
195	EPHA2 domain	pYd	0.092413802513966	0.311199457148887
196	EPHA2 domain	pYd	-0.00513897211936776	0.0363197961552991
197	EPHA2 domain	pYd	0.0552858941909515	0.20761631509008
198	EPHA2 domain	pYd	0.0216759564743665	0.191966942647231
199	EPHA2 domain	pYd	0.000822916983572952	0.00815184387067885
200	EPHA2 domain	pYd	-0.00743400061933186	0.0264417356089885
201	EPHA2 domain	pYd	0.119904004854607	0.396163593292827
202	EPHA2 domain	pYd	0.628731471577684	0.413217774636469
203	EPHA2 domain	pYd	0.0777833441489766	0.305531984343474
204	EPHA2 domain	pYd	0.0752297487531184	0.282455004123725
205	EPHA2 domain	pYd	0.0636655104235269	0.308956623636193
206	EPHA3 domain	pYd	-0.0231007609938301	0.0065791191391075
207	EPHA3 domain	pYd	-0.00625017284232188	0.0065791191391075
208	EPHA3 domain	pYd	0.158508104827848	0.0065791191391075
209	EPHA3 domain	pYd	-0.0391064074468996	0.0065791191391075
210	EPHA3 domain	pYd	0.00627277327055031	0.0065791191391075
211	EPHA3 domain	pYd	-0.0341525229776545	0.0065791191391075
212	EPHA3 domain	pYd	-0.0175846973511002	0.0065791191391075
213	EPHA3 domain	pYd	-0.0209082724859666	0.0065791191391075
214	EPHA3 domain	pYd	-0.0957543878643217	0.0065791191391075
215	EPHA3 domain	pYd	0.167604477460206	0.0065791191391075
216	EPHA3 domain	pYd	0.479350557614507	0.0065791191391075
217	EPHA3 domain	pYd	-0.0541360786451601	0.0065791191391075
218	EPHA3 domain	pYd	-0.0411340112615837	0.0065791191391075
219	EPHA3 domain	pYd	-0.0137865259518462	0.0065791191391075
220	EPHA3 domain	pYd	0.00448919763068867	0.0065791191391075
221	EPHA3 domain	pYd	-0.00102307454832018	0.0065791191391075
222	EPHA3 domain	pYd	-0.0525963748864318	0.0065791191391075
223	EPHA3 domain	pYd	0.0307922293891494	0.0065791191391075
224	EPHA3 domain	pYd	0.0198561398168435	0.0065791191391075
225	EPHA3 domain	pYd	-0.00383371199931126	0.0065791191391075
226	EPHA3 domain	pYd	-0.0507582842229548	0.0065791191391075
227	EPHA3 domain	pYd	-0.0419262020412887	0.0065791191391075
228	EPHA3 domain	pYd	-0.028476152050207	0.0065791191391075
229	EPHA3 domain	pYd	-0.0311838583378434	0.0065791191391075
230	EPHA3 domain	pYd	-0.00197405887167212	0.0065791191391075
231	EPHA3 domain	pYd	-0.0503914732725765	0.0065791191391075
232	EPHA3 domain	pYd	-0.0731175414614966	0.0065791191391075
233	EPHA3 domain	pYd	0.00259861161915831	0.0065791191391075
234	EPHA3 domain	pYd	-0.0329208493927156	0.0065791191391075
235	EPHA3 domain	pYd	-0.0531487611818426	0.0065791191391075
236	EPHA3 domain	pYd	-0.0585649269065756	0.0065791191391075
237	EPHA3 domain	pYd	-0.0258634575526671	0.0065791191391075
238	EPHA3 domain	pYd	-0.0700950504910649	0.0065791191391075
239	EPHA3 domain	pYd	-0.100990558211406	0.0065791191391075
240	EPHA3 domain	pYd	-0.0215780577179925	0.0065791191391075
241	EPHA3 domain	pYd	-0.000717051715245498	0.0065791191391075
242	EPHA3 domain	pYd	-0.06659977891852	0.0065791191391075
243	EPHA3 domain	pYd	-0.0543867533963258	0.0065791191391075
244	EPHA3 domain	pYd	-0.0605116956891698	0.0065791191391075
245	EPHA3 domain	pYd	-0.0315860711082725	0.0065791191391075
246	EPHA3 domain	pYd	-0.0659084759431567	0.0065791191391075
247	EPHB1 domain	pYd	-0.334305703797345	1.85913790777883
248	EPHB1 domain	pYd	-2.01004852559714	5.37409273532875
249	EPHB1 domain	pYd	-2.29589806619205	5.21075956835901
250	EPHB1 domain	pYd	-2.15775937850189	5.37409273532875
251	EPHB1 domain	pYd	-1.87904034294851	5.37409273532875
252	EPHB1 domain	pYd	-1.01034130578983	5.37409273532875
253	EPHB1 domain	pYd	-2.36137262712273	5.37409273532875
254	EPHB1 domain	pYd	-2.26592262160044	5.37409273532875
255	EPHB1 domain	pYd	-1.26663038372464	4.42029015907669
256	EPHB1 domain	pYd	-0.76842290174712	2.56077017476596
257	EPHB1 domain	pYd	-2.94723327229362	5.37409273532875
258	EPHB1 domain	pYd	-0.90613956240242	4.22236828487555
259	EPHB1 domain	pYd	-1.08221925553579	4.55839248143327
260	EPHB1 domain	pYd	-2.0345579734052	5.37409273532875
261	EPHB1 domain	pYd	-1.28920625002615	5.37409273532875
262	EPHB1 domain	pYd	-1.389407845288	5.37409273532875
263	EPHB1 domain	pYd	-1.81824542911085	5.37409273532875
264	EPHB1 domain	pYd	-2.19757750352096	5.37409273532875
265	EPHB1 domain	pYd	-2.19262023982111	5.37409273532875
266	EPHB1 domain	pYd	-2.33953720931751	5.37409273532875
267	EPHB1 domain	pYd	-1.63977515355578	5.37409273532875
268	EPHB1 domain	pYd	-0.908440621564734	4.68666269237864
269	EPHB1 domain	pYd	-1.90991213165716	5.37409273532875
270	EPHB1 domain	pYd	-1.69176084846915	5.37409273532875
271	EPHB1 domain	pYd	-1.87794626084716	5.37409273532875
272	EPHB1 domain	pYd	-2.51266501163763	5.37409273532875
273	EPHB1 domain	pYd	-1.89875354179286	5.37409273532875
274	EPHB1 domain	pYd	-1.91442509428664	5.37409273532875
275	EPHB1 domain	pYd	-2.09724957397176	4.55839248143327
276	EPHB1 domain	pYd	-2.06802926909804	5.37409273532875
277	EPHB1 domain	pYd	-2.03451810153087	5.37409273532875
278	EPHB1 domain	pYd	-3.43072973337348	5.37409273532875
279	EPHB1 domain	pYd	-2.11701369472085	5.37409273532875
280	EPHB1 domain	pYd	-2.62198116289927	5.37409273532875
281	EPHB1 domain	pYd	-2.49159912034885	5.37409273532875
282	EPHB1 domain	pYd	-3.09084466199736	5.37409273532875
283	EPHB1 domain	pYd	-2.79425641518266	5.37409273532875
284	EPHB1 domain	pYd	-3.22874118361034	4.28426742054178
285	EPHB1 domain	pYd	-2.1832301474629	5.37409273532875
286	EPHB1 domain	pYd	-2.21174319852739	5.37409273532875
287	EPHB1 domain	pYd	-2.11540862374725	5.37409273532875
288	EPHB3 domain	pYd	0.108695226087228	0.0638016395235183
289	EPHB3 domain	pYd	0.0111478728443615	0.00492622922997469
290	EPHB3 domain	pYd	0.277222187218221	0.201746653988325
291	EPHB3 domain	pYd	0.0660726500359781	0.0638016395235183
292	EPHB3 domain	pYd	0.0968540433996157	0.17617910054621
293	EPHB3 domain	pYd	0.100887087902935	0.341805930970235
294	EPHB3 domain	pYd	0.0961197443604629	0.341805930970235
295	EPHB3 domain	pYd	0.00565561937651626	0.00188399793072765
296	EPHB3 domain	pYd	-0.0892639588767687	0.17617910054621
297	EPHB3 domain	pYd	0.0773522266808619	0.00492622922997469
298	EPHB3 domain	pYd	-0.554914235907271	1.6615860490377
299	EPHB3 domain	pYd	0.300839422253991	0.354803116661634
300	EPHB3 domain	pYd	-0.0100798716619011	0.00492622922997469
301	EPHB3 domain	pYd	0.0083104140287058	0.00188399793072765
302	EPHB3 domain	pYd	0.0497950510585865	0.0319100054310338
303	EPHB3 domain	pYd	0.0370933563060869	0.00492622922997469
304	EPHB3 domain	pYd	-0.0199975829701253	0.0441641176013904
305	EPHB3 domain	pYd	0.020911865481188	0.00492622922997469
306	EPHB3 domain	pYd	0.0242120278913631	0.0282278936137706
307	EPHB3 domain	pYd	-0.196419365887964	1.82982226301966
308	EPHB3 domain	pYd	-0.192861868077968	1.39064420251066
309	EPHB3 domain	pYd	-0.0490666513203011	0.0477594831182748
310	EPHB3 domain	pYd	-0.022041905655322	0.0638016395235183
311	EPHB3 domain	pYd	0.00512123567330613	0.00492622922997469
312	EPHB3 domain	pYd	0.00757812299056448	0.00188399793072765
313	EPHB3 domain	pYd	-0.186312224324233	1.85943247443985
314	EPHB3 domain	pYd	0.0124698002652672	0.00492622922997469
315	EPHB3 domain	pYd	-0.331410173358409	2.13177407030076
316	EPHB3 domain	pYd	-0.397722214514305	0.677465456936897
317	EPHB3 domain	pYd	-0.0103823238128848	0.00492622922997469
318	EPHB3 domain	pYd	0.0288481288399924	0.00492622922997469
319	EPHB3 domain	pYd	-0.22345008423302	1.82982226301966
320	EPHB3 domain	pYd	-0.0289165443296913	0.00492622922997469
321	EPHB3 domain	pYd	-0.554283527304655	3.44097727029423
322	EPHB3 domain	pYd	0.0250606189475016	0.00492622922997469
323	EPHB3 domain	pYd	-0.0460620594913272	0.0638016395235183
324	EPHB3 domain	pYd	-0.494217538187914	1.88257961077389
325	EPHB3 domain	pYd	-0.255433233776461	0.201746653988325
326	EPHB3 domain	pYd	-0.0287966557000479	0.0510733459974575
327	EPHB3 domain	pYd	-0.100683786173305	0.261414989999373
328	EPHB3 domain	pYd	-0.079525582298877	0.0729177411926236
329	EPHB4 domain	pYd	-0.33216140063307	0.0648250778203972
330	EPHB4 domain	pYd	-0.0715716804155795	0.0648250778203972
331	EPHB4 domain	pYd	-0.0887579672728194	0.00193421409334397
332	EPHB4 domain	pYd	-0.044996902626131	0.0648250778203972
333	EPHB4 domain	pYd	-0.0436727047720791	0.0648250778203972
334	EPHB4 domain	pYd	-0.0497367470669585	0.0648250778203972
335	EPHB4 domain	pYd	-0.0530340400453349	0.0648250778203972
336	EPHB4 domain	pYd	-0.0973520200128413	0.0648250778203972
337	EPHB4 domain	pYd	-0.0515841719741248	0.0648250778203972
338	EPHB4 domain	pYd	-0.143468852623247	0.0352636710606381
339	EPHB4 domain	pYd	0.125109627496455	0.0648250778203972
340	EPHB4 domain	pYd	-0.239877783119198	0.0648250778203972
341	EPHB4 domain	pYd	-0.0257307678774097	0.00193421409334397
342	EPHB4 domain	pYd	-0.0788545661196258	0.0648250778203972
343	EPHB4 domain	pYd	-0.0645960559062841	0.0600576137815777
344	EPHB4 domain	pYd	-0.052093708384102	0.00193421409334397
345	EPHB4 domain	pYd	0.0178992217287808	0.0648250778203972
346	EPHB4 domain	pYd	-0.000499393042447061	0.0648250778203972
347	EPHB4 domain	pYd	0.0289393650804592	0.0648250778203972
348	EPHB4 domain	pYd	-0.0766760609595387	0.0648250778203972
349	EPHB4 domain	pYd	-0.0283076817769288	0.0352636710606381
350	EPHB4 domain	pYd	-0.0353457827531698	0.0206111438980982
351	EPHB4 domain	pYd	-0.0731645617008034	0.0648250778203972
352	EPHB4 domain	pYd	-0.0221741461832559	0.00193421409334397
353	EPHB4 domain	pYd	-0.127680239346042	0.0648250778203972
354	EPHB4 domain	pYd	-0.0595011949533339	0.0648250778203972
355	EPHB4 domain	pYd	-0.0702680192777325	0.0648250778203972
356	EPHB4 domain	pYd	0.0234737756397887	0.00193421409334397
357	EPHB4 domain	pYd	-0.0820363039938636	0.00193421409334397
358	EPHB4 domain	pYd	-0.102740830734354	0.0648250778203972
359	EPHB4 domain	pYd	-0.0539853845724116	0.0648250778203972
360	EPHB4 domain	pYd	-0.086504171215303	0.0648250778203972
361	EPHB4 domain	pYd	-0.00266358892670304	0.00193421409334397
362	EPHB4 domain	pYd	0.00840203622398583	0.00193421409334397
363	EPHB4 domain	pYd	-0.018982548520782	0.0206111438980982
364	EPHB4 domain	pYd	-0.041879325042673	0.0648250778203972
365	EPHB4 domain	pYd	-0.00523293522475909	0.00193421409334397
366	EPHB4 domain	pYd	-0.2757794773599	0.0648250778203972
367	EPHB4 domain	pYd	-0.00907718247900391	0.0206111438980982
368	EPHB4 domain	pYd	-0.0808157454492182	0.0648250778203972
369	EPHB4 domain	pYd	-0.0990186310236072	0.0648250778203972
370	FES	pY	0.0739409306060621	0.0065791191391075
371	FES	pY	0.0258985677447874	0.0065791191391075
372	FES	pY	-0.0365602753682046	0.0065791191391075
373	FES	pY	0.00779988373204477	0.0065791191391075
374	FES	pY	-0.0178695568666518	0.0065791191391075
375	FES	pY	0.0179259516021437	0.0065791191391075
376	FES	pY	-0.00651046332445837	0.0065791191391075
377	FES	pY	-0.0110683190062097	0.0065791191391075
378	FES	pY	-0.0188950121236484	0.0065791191391075
379	FES	pY	0.0311443976050203	0.0065791191391075
380	FES	pY	0.0292816829472164	0.0065791191391075
381	FES	pY	0.0226658485235705	0.0065791191391075
382	FES	pY	0.0743270616274665	0.0065791191391075
383	FES	pY	0.016547265218799	0.0065791191391075
384	FES	pY	0.0560444061025336	0.0065791191391075
385	FES	pY	-0.0564774958703276	0.0065791191391075
386	FES	pY	-0.0525420658664724	0.0065791191391075
387	FES	pY	0.0826935196135605	0.0065791191391075
388	FES	pY	0.0263951825436155	0.0065791191391075
389	FES	pY	0.00928140844048531	0.0065791191391075
390	FES	pY	-0.0428044679993445	0.0065791191391075
391	FES	pY	-0.0167758664913995	0.0065791191391075
392	FES	pY	0.005508080666492	0.0065791191391075
393	FES	pY	-0.0143553862597279	0.0065791191391075
394	FES	pY	0.0324504554634446	0.0065791191391075
395	FES	pY	-2.8066740821675e-05	0.0065791191391075
396	FES	pY	0.0355132211028557	0.0065791191391075
397	FES	pY	0.00728083647451894	0.0065791191391075
398	FES	pY	0.0506479773222952	0.0065791191391075
399	FES	pY	-0.00327817064992653	0.0065791191391075
400	FES	pY	0.0151096605052268	0.0065791191391075
401	FES	pY	0.0144563820471038	0.0065791191391075
402	FES	pY	0.117608719744097	0.0065791191391075
403	FES	pY	0.137824678563233	0.488652117169496
404	FES	pY	-0.0309883500291197	0.0065791191391075
405	FES	pY	-0.0535711946969533	0.0065791191391075
406	FES	pY	0.0221262988782716	0.0065791191391075
407	FES	pY	0.196654954203519	0.0065791191391075
408	FES	pY	-0.0124934719940759	0.0065791191391075
409	FES	pY	-0.0249054308640502	0.0065791191391075
410	FES	pY	0.0196818701967425	0.0065791191391075
411	FGFR2 domain	pYd	-0.104733040037136	0.549396026159038
412	FGFR2 domain	pYd	-0.829162257032497	5.28977184962871
413	FGFR2 domain	pYd	-0.646470036043031	3.25052892864544
414	FGFR2 domain	pYd	-1.25444801163949	5.28977184962871
415	FGFR2 domain	pYd	-1.20655564834863	5.28977184962871
416	FGFR2 domain	pYd	-0.565708758876311	5.28977184962871
417	FGFR2 domain	pYd	-1.21152763901685	5.28977184962871
418	FGFR2 domain	pYd	-0.716692531063154	5.28977184962871
419	FGFR2 domain	pYd	-0.381538449880386	4.57270231268803
420	FGFR2 domain	pYd	-0.262465464413871	0.926124933046581
421	FGFR2 domain	pYd	-0.709112926355975	3.07167852171375
422	FGFR2 domain	pYd	0.33000896503219	1.34424771146445
423	FGFR2 domain	pYd	0.268839642086184	1.83937582687541
424	FGFR2 domain	pYd	-0.669562910751943	5.28977184962871
425	FGFR2 domain	pYd	-0.0313048743146038	0.192593048443514
426	FGFR2 domain	pYd	-0.0964685449617195	0.357254136230438
427	FGFR2 domain	pYd	-1.18782484264343	5.28977184962871
428	FGFR2 domain	pYd	-1.10885701831306	5.28977184962871
429	FGFR2 domain	pYd	-1.26348015893328	5.28977184962871
430	FGFR2 domain	pYd	-0.776062676877508	5.28977184962871
431	FGFR2 domain	pYd	-0.478617294036681	5.17153678553328
432	FGFR2 domain	pYd	-0.245854131157526	1.75190038035235
433	FGFR2 domain	pYd	-0.632692987686814	5.28977184962871
434	FGFR2 domain	pYd	-0.407643640532647	5.28977184962871
435	FGFR2 domain	pYd	-0.702861151188011	5.17153678553328
436	FGFR2 domain	pYd	-1.32854304143632	5.28977184962871
437	FGFR2 domain	pYd	-1.27371353985357	5.28977184962871
438	FGFR2 domain	pYd	-0.469301535022074	5.17153678553328
439	FGFR2 domain	pYd	-0.0684684836715048	0.0492062408935372
440	FGFR2 domain	pYd	-0.905945694541348	5.28977184962871
441	FGFR2 domain	pYd	-0.847218933054646	5.28977184962871
442	FGFR2 domain	pYd	-2.49287676199334	5.28977184962871
443	FGFR2 domain	pYd	-1.03793922332825	5.28977184962871
444	FGFR2 domain	pYd	-1.66020079977142	5.28977184962871
445	FGFR2 domain	pYd	-1.32098056319595	5.28977184962871
446	FGFR2 domain	pYd	-1.7448987030572	5.28977184962871
447	FGFR2 domain	pYd	-1.14021781666878	5.28977184962871
448	FGFR2 domain	pYd	-1.53577919786545	4.63551016993126
449	FGFR2 domain	pYd	-0.939020636467164	5.28977184962871
450	FGFR2 domain	pYd	-0.909588358065508	5.28977184962871
451	FGFR2 domain	pYd	-0.922087006977297	5.28977184962871
452	FGFR3 domain	pYd	-0.0809924634375954	0.181530234631221
453	FGFR3 domain	pYd	-0.112898149462561	0.37535834230621
454	FGFR3 domain	pYd	-0.193860406044351	0.435892033842019
455	FGFR3 domain	pYd	-0.0186919443756617	0.122876334153465
456	FGFR3 domain	pYd	-0.006270894752197	0.0439445123653365
457	FGFR3 domain	pYd	0.013928683676123	0.0337022192871775
458	FGFR3 domain	pYd	-0.0548491844833827	0.181530234631221
459	FGFR3 domain	pYd	-0.0683635929402389	0.327267814345465
460	FGFR3 domain	pYd	-0.0420543271106153	0.0288364427305299
461	FGFR3 domain	pYd	-0.0861798637809195	0.181530234631221
462	FGFR3 domain	pYd	-0.0964521092226149	0.0548371071684537
463	FGFR3 domain	pYd	-0.0936177436096377	0.235038257957611
464	FGFR3 domain	pYd	-0.0484430543320671	0.0548371071684537
465	FGFR3 domain	pYd	-0.0546266472855872	0.37535834230621
466	FGFR3 domain	pYd	-0.0617038592755523	0.235038257957611
467	FGFR3 domain	pYd	-0.10604630110028	0.37535834230621
468	FGFR3 domain	pYd	-0.0163063135635673	0.181530234631221
469	FGFR3 domain	pYd	-0.0976426354961193	0.37535834230621
470	FGFR3 domain	pYd	-0.065944007390446	0.181530234631221
471	FGFR3 domain	pYd	-0.119678021604635	0.37535834230621
472	FGFR3 domain	pYd	-0.067845554529089	0.235038257957611
473	FGFR3 domain	pYd	-0.0131513142492425	0.014796983256269
474	FGFR3 domain	pYd	-0.0947300530184818	0.37535834230621
475	FGFR3 domain	pYd	-0.0922945080878073	0.37535834230621
476	FGFR3 domain	pYd	-0.0915077405553952	0.28092790003595
477	FGFR3 domain	pYd	-0.0556102463684702	0.37535834230621
478	FGFR3 domain	pYd	-0.107896105200513	0.376271017009532
479	FGFR3 domain	pYd	-0.0441922800198999	0.17364534932665
480	FGFR3 domain	pYd	0.133177209377054	0.130519803316985
481	FGFR3 domain	pYd	-0.0740914402043877	0.37535834230621
482	FGFR3 domain	pYd	-0.126627386498747	0.37535834230621
483	FGFR3 domain	pYd	-0.0559734365866627	0.181530234631221
484	FGFR3 domain	pYd	-0.0797699334335404	0.37535834230621
485	FGFR3 domain	pYd	-0.165092422440441	1.22020082127691
486	FGFR3 domain	pYd	-0.0975751330485006	0.37535834230621
487	FGFR3 domain	pYd	-0.0936978757063143	0.37535834230621
488	FGFR3 domain	pYd	-0.0743717237519264	0.196087351068837
489	FGFR3 domain	pYd	-0.072430380953473	0.014796983256269
490	FGFR3 domain	pYd	-0.0335646769175777	0.235038257957611
491	FGFR3 domain	pYd	-0.0498015954048987	0.327267814345465
492	FGFR3 domain	pYd	-0.0727603341433452	0.235038257957611
493	FRK	pY	-0.317203659332637	1.18460116538504
494	FRK	pY	-0.868658893256121	5.33397551212076
495	FRK	pY	-1.07340351990538	5.33397551212076
496	FRK	pY	-1.10705669270204	5.33397551212076
497	FRK	pY	-1.33746159188978	5.33397551212076
498	FRK	pY	-1.2413455879816	5.33397551212076
499	FRK	pY	-1.07825159747945	5.33397551212076
500	FRK	pY	-1.39814392544956	5.33397551212076
501	FRK	pY	-2.94319156539573	5.33397551212076
502	FRK	pY	-3.18319082131441	5.33397551212076
503	FRK	pY	-2.39684297646101	5.33397551212076
504	FRK	pY	-1.00040065654681	5.33397551212076
505	FRK	pY	-1.01968789974709	5.29257582986073
506	FRK	pY	-0.58446585303818	5.33397551212076
507	FRK	pY	-0.39634407136433	4.35748100766021
508	FRK	pY	-0.351411696560845	3.66259943445587
509	FRK	pY	-1.48314301408838	5.33397551212076
510	FRK	pY	-0.876215520333619	5.33397551212076
511	FRK	pY	-1.18423558855431	5.33397551212076
512	FRK	pY	-1.14793221415393	5.33397551212076
513	FRK	pY	-1.21577787743301	5.33397551212076
514	FRK	pY	-0.955761392072641	5.2364775924663
515	FRK	pY	-0.574329122880769	5.33397551212076
516	FRK	pY	-0.465752371550763	5.16804979521612
517	FRK	pY	-0.623161486937239	4.409009148667
518	FRK	pY	-1.24413260419236	5.33397551212076
519	FRK	pY	-2.37260831944558	5.33397551212076
520	FRK	pY	-0.664673806314556	5.29257582986073
521	FRK	pY	-0.621553199323791	2.38174535244366
522	FRK	pY	-0.621528645814452	5.33397551212076
523	FRK	pY	-0.628964103543797	5.29257582986073
524	FRK	pY	-1.17942454162256	5.33397551212076
525	FRK	pY	-1.17274186381789	5.33397551212076
526	FRK	pY	-1.82890895119631	5.33397551212076
527	FRK	pY	-1.13661528338664	5.33397551212076
528	FRK	pY	-1.12789253198919	5.33397551212076
529	FRK	pY	-0.767834525265931	5.2364775924663
530	FRK	pY	-2.11265762606409	4.35748100766021
531	FRK	pY	-0.568263745832445	5.33397551212076
532	FRK	pY	-0.606306678998482	5.33397551212076
533	FRK	pY	-0.585185813107461	5.33397551212076
534	FYN	pY	-0.660118287677451	4.07889255496918
535	FYN	pY	-2.19463365903766	5.4223974149033
536	FYN	pY	-2.41194933939122	5.4223974149033
537	FYN	pY	-2.26063844739452	5.4223974149033
538	FYN	pY	-2.2595731088411	5.4223974149033
539	FYN	pY	-1.440054208835	5.4223974149033
540	FYN	pY	-2.46105543831378	5.4223974149033
541	FYN	pY	-2.33585503918782	5.4223974149033
542	FYN	pY	-1.51903039377988	5.4223974149033
543	FYN	pY	-1.22897213533693	4.58066887614442
544	FYN	pY	-2.38888073611907	5.4223974149033
545	FYN	pY	-0.831830620513939	5.4223974149033
546	FYN	pY	-0.800917120517228	5.03204187732073
547	FYN	pY	-2.31422545856024	5.4223974149033
548	FYN	pY	-2.02711250933557	5.4223974149033
549	FYN	pY	-1.93211446083181	5.4223974149033
550	FYN	pY	-2.27332700415974	5.4223974149033
551	FYN	pY	-2.40033308793283	5.4223974149033
552	FYN	pY	-2.42574090314283	5.4223974149033
553	FYN	pY	-1.58220510615949	5.4223974149033
554	FYN	pY	-0.738146848503664	5.4223974149033
555	FYN	pY	-0.123666044952414	0.625311416020294
556	FYN	pY	-2.25280032010764	5.4223974149033
557	FYN	pY	-2.04789026662836	5.4223974149033
558	FYN	pY	-2.20616274758432	5.4223974149033
559	FYN	pY	-2.06862134038129	5.4223974149033
560	FYN	pY	-1.22876048926627	5.4223974149033
561	FYN	pY	-1.01424590864272	5.4223974149033
562	FYN	pY	-0.571802630923868	2.61819267858499
563	FYN	pY	-2.20545053911611	5.4223974149033
564	FYN	pY	-2.09757430243697	5.4223974149033
565	FYN	pY	-2.88597319980375	5.4223974149033
566	FYN	pY	-2.13024254054312	5.4223974149033
567	FYN	pY	-2.11988975491742	5.4223974149033
568	FYN	pY	-2.51166562452765	5.4223974149033
569	FYN	pY	-3.13404197442468	5.4223974149033
570	FYN	pY	-2.1998618547608	5.4223974149033
571	FYN	pY	-2.19295356016453	5.4223974149033
572	FYN	pY	-2.29457350353442	5.4223974149033
573	FYN	pY	-2.24118488503826	5.4223974149033
574	FYN	pY	-2.24107478212258	5.4223974149033
575	IRAK4	pST	-0.121447718236313	0.0179079521039456
576	IRAK4	pST	-0.514452872000268	5.1439161154994
577	IRAK4	pST	-1.13809014742537	5.13886591712134
578	IRAK4	pST	-1.11251559892008	5.33397551212076
579	IRAK4	pST	-1.9506690004648	5.33397551212076
580	IRAK4	pST	-2.2175635097673	5.33397551212076
581	IRAK4	pST	-0.954869285351446	5.33397551212076
582	IRAK4	pST	-0.744241609760507	5.29257582986073
583	IRAK4	pST	-0.433645404002146	3.29883360822
584	IRAK4	pST	-0.27816569572856	0.382674697669562
585	IRAK4	pST	-2.82880527752693	5.33397551212076
586	IRAK4	pST	-0.470327683623992	2.29444385806596
587	IRAK4	pST	-0.826292104460894	3.41780063344134
588	IRAK4	pST	-0.635902827265936	5.33397551212076
589	IRAK4	pST	-0.169133096316824	1.88513331743609
590	IRAK4	pST	-0.177583721263447	1.651669629253
591	IRAK4	pST	-1.76416048928321	5.33397551212076
592	IRAK4	pST	-0.950006710505295	5.33397551212076
593	IRAK4	pST	-1.39743067818563	5.33397551212076
594	IRAK4	pST	-1.54416134921465	5.33397551212076
595	IRAK4	pST	-1.70545129807176	5.33397551212076
596	IRAK4	pST	-1.85994705607323	5.33397551212076
597	IRAK4	pST	-0.723883572393375	5.33397551212076
598	IRAK4	pST	-0.642526484924324	5.33397551212076
599	IRAK4	pST	-0.732294879002845	5.33397551212076
600	IRAK4	pST	-1.69590361402079	5.33397551212076
601	IRAK4	pST	-0.716613559602287	5.33397551212076
602	IRAK4	pST	-1.36529373086256	5.33397551212076
603	IRAK4	pST	-2.04064518835028	5.29257582986073
604	IRAK4	pST	-0.777415690209762	5.29257582986073
605	IRAK4	pST	-0.795707281947522	5.33397551212076
606	IRAK4	pST	-3.40114214398906	5.33397551212076
607	IRAK4	pST	-1.12779160943499	5.33397551212076
608	IRAK4	pST	-2.56756021388543	5.33397551212076
609	IRAK4	pST	-1.12545817597373	5.33397551212076
610	IRAK4	pST	-1.43573116065084	5.33397551212076
611	IRAK4	pST	-1.8215604061471	5.33397551212076
612	IRAK4	pST	-4.13164818491066	5.33397551212076
613	IRAK4	pST	-0.837229752391594	5.33397551212076
614	IRAK4	pST	-0.954022475532749	5.33397551212076
615	IRAK4	pST	-0.950489257037946	5.33397551212076
616	LCK	pY	-0.0998023616104875	0.00705002451573723
617	LCK	pY	-0.048112758921131	0.00705002451573723
618	LCK	pY	0.0845700491588664	0.00705002451573723
619	LCK	pY	-0.0311596531757585	0.00705002451573723
620	LCK	pY	-0.0623724177482727	0.00705002451573723
621	LCK	pY	-0.0213499025291739	0.00705002451573723
622	LCK	pY	-0.0759241785490912	0.00705002451573723
623	LCK	pY	-0.0274129067706212	0.00705002451573723
624	LCK	pY	-0.0290143547299193	0.00705002451573723
625	LCK	pY	-0.200046918996059	0.00705002451573723
626	LCK	pY	0.039628056400316	0.00705002451573723
627	LCK	pY	0.107553801212218	0.00705002451573723
628	LCK	pY	0.0611742629694099	0.00705002451573723
629	LCK	pY	-0.00142833443741752	0.0065791191391075
630	LCK	pY	-0.0577039495281766	0.00705002451573723
631	LCK	pY	0.0398955196893422	0.00705002451573723
632	LCK	pY	0.0254463187940832	0.00705002451573723
633	LCK	pY	-0.0845954961396478	0.00705002451573723
634	LCK	pY	-0.0560344492638047	0.00705002451573723
635	LCK	pY	-0.0704469454103767	0.00705002451573723
636	LCK	pY	-0.0372349783038319	0.00705002451573723
637	LCK	pY	-0.00904676443818619	0.0065791191391075
638	LCK	pY	-0.0286895232453581	0.00705002451573723
639	LCK	pY	0.00732434203431787	0.0065791191391075
640	LCK	pY	-0.0744415663847091	0.00705002451573723
641	LCK	pY	0.0203539058399675	0.00705002451573723
642	LCK	pY	-0.150591518293399	0.183698656285359
643	LCK	pY	-0.0953864307053178	0.00705002451573723
644	LCK	pY	-0.14538221040609	0.00705002451573723
645	LCK	pY	0.00220276575729716	0.00705002451573723
646	LCK	pY	0.0232362720007147	0.00705002451573723
647	LCK	pY	-0.136180825154901	0.00705002451573723
648	LCK	pY	-0.031043817339091	0.00705002451573723
649	LCK	pY	-0.0210838054305251	0.00705002451573723
650	LCK	pY	-0.00812266109678283	0.0065791191391075
651	LCK	pY	-0.04902764915354	0.00705002451573723
652	LCK	pY	-0.102846762089204	0.00705002451573723
653	LCK	pY	-0.446222640396526	0.00705002451573723
654	LCK	pY	-0.0240938656658458	0.00705002451573723
655	LCK	pY	0.00319024290244707	0.0065791191391075
656	LCK	pY	-0.0267303561737524	0.00705002451573723
657	LYN	pY	-0.460163830818766	2.1119014075674
658	LYN	pY	-1.08876591745336	5.41081554235349
659	LYN	pY	-1.11383615649753	4.20064903518231
660	LYN	pY	-1.25485256239136	5.41081554235349
661	LYN	pY	-1.13185941639284	5.41081554235349
662	LYN	pY	-0.646107572087463	5.41081554235349
663	LYN	pY	-1.29167043050482	5.41081554235349
664	LYN	pY	-1.71955961937517	5.41081554235349
665	LYN	pY	-2.12887861604096	5.41081554235349
666	LYN	pY	-2.04316567188698	4.63397196942696
667	LYN	pY	-2.36343951488745	5.41081554235349
668	LYN	pY	-0.510463788566258	3.66259943445587
669	LYN	pY	-0.376752454553766	2.01819074151284
670	LYN	pY	-1.11700926825648	5.41081554235349
671	LYN	pY	-0.944040946692172	5.41081554235349
672	LYN	pY	-1.3745671752359	5.41081554235349
673	LYN	pY	-1.09349873630502	5.41081554235349
674	LYN	pY	-1.22861529530365	5.41081554235349
675	LYN	pY	-1.18986448966543	5.41081554235349
676	LYN	pY	-1.62533164921759	5.41081554235349
677	LYN	pY	-1.08015834069313	5.41081554235349
678	LYN	pY	-0.687743046534652	4.0681686895774
679	LYN	pY	-1.09027092877419	5.41081554235349
680	LYN	pY	-0.880162456540058	5.41081554235349
681	LYN	pY	-1.10404972479522	5.41081554235349
682	LYN	pY	-1.28656644978994	5.41081554235349
683	LYN	pY	-1.92246107629336	5.41081554235349
684	LYN	pY	-1.3590899089329	5.41081554235349
685	LYN	pY	-1.62322845587531	5.41081554235349
686	LYN	pY	-1.14881043611337	5.41081554235349
687	LYN	pY	-1.08027850069851	5.41081554235349
688	LYN	pY	-2.02901827003474	5.41081554235349
689	LYN	pY	-1.44490610775162	5.41081554235349
690	LYN	pY	-1.69115043733844	5.41081554235349
691	LYN	pY	-1.3824149327557	5.41081554235349
692	LYN	pY	-1.8153832592599	5.41081554235349
693	LYN	pY	-2.13793391906268	5.41081554235349
694	LYN	pY	-3.47883775122422	5.41081554235349
695	LYN	pY	-1.16009310308934	5.41081554235349
696	LYN	pY	-1.2029048578552	5.41081554235349
697	LYN	pY	-1.20354454616137	5.41081554235349
698	MERTK domain	pYd	-0.264540949485712	1.02434717863957
699	MERTK domain	pYd	-0.046883705431632	0.660218391007086
700	MERTK domain	pYd	0.397218904619627	1.43996714439767
701	MERTK domain	pYd	-0.0738517688796652	0.339340555359775
702	MERTK domain	pYd	-0.0845150917681829	0.339340555359775
703	MERTK domain	pYd	-0.0756716547967169	0.339340555359775
704	MERTK domain	pYd	-0.00899930978054231	0.0720932594778028
705	MERTK domain	pYd	-0.0132613125093295	0.0716247915152279
706	MERTK domain	pYd	-0.0947788073698692	0.188971569797685
707	MERTK domain	pYd	-0.282566860816363	0.39121658731847
708	MERTK domain	pYd	0.503707348938216	1.01309311459671
709	MERTK domain	pYd	-0.0570508258162248	0.0720353484218337
710	MERTK domain	pYd	0.120053924857952	0.339340555359775
711	MERTK domain	pYd	0.024433248645569	0.252193013808404
712	MERTK domain	pYd	0.0434732230419368	0.0546683777571096
713	MERTK domain	pYd	-0.0045058967383631	0.0196494860506811
714	MERTK domain	pYd	0.0988916114637879	0.738817855441841
715	MERTK domain	pYd	0.0926598654395554	0.339340555359775
716	MERTK domain	pYd	0.0661462492884923	0.252193013808404
717	MERTK domain	pYd	-0.166022555018748	1.39064420251066
718	MERTK domain	pYd	0.0803939554335438	0.422378407759887
719	MERTK domain	pYd	-0.0148313497460062	0.0603000028699559
720	MERTK domain	pYd	0.0452521785289033	0.252193013808404
721	MERTK domain	pYd	0.056590992937231	0.437559178599125
722	MERTK domain	pYd	0.0240098046777413	0.0196494860506811
723	MERTK domain	pYd	-0.0536940578787819	0.352897145199988
724	MERTK domain	pYd	-0.101376405192472	0.645685980955636
725	MERTK domain	pYd	0.176988986205682	1.02434717863957
726	MERTK domain	pYd	0.13179859596137	0.188971569797685
727	MERTK domain	pYd	-0.00342808702461417	0.0196494860506811
728	MERTK domain	pYd	-0.0895922191529763	0.339340555359775
729	MERTK domain	pYd	-0.143229181320835	1.18369865628536
730	MERTK domain	pYd	0.0214969937362937	0.0720932594778028
731	MERTK domain	pYd	-0.231262539224869	2.32672016409401
732	MERTK domain	pYd	-0.0359855340436734	0.0716247915152279
733	MERTK domain	pYd	-0.140809725756034	0.673793784514477
734	MERTK domain	pYd	0.285758265607748	1.59233954471934
735	MERTK domain	pYd	0.247280959133578	0.339340555359775
736	MERTK domain	pYd	0.0181928648629568	0.0440050472077294
737	MERTK domain	pYd	-0.0135668402235205	0.0196494860506811
738	MERTK domain	pYd	0.0242220673556015	0.158777152754375
739	MET domain	pYd	-0.202359840969706	0.29516833915056
740	MET domain	pYd	-0.134321701181498	0.501209753617832
741	MET domain	pYd	-0.373525253914052	0.29516833915056
742	MET domain	pYd	-0.17267465772838	0.501209753617832
743	MET domain	pYd	-0.190472672666899	0.501209753617832
744	MET domain	pYd	-0.107196808958329	0.29516833915056
745	MET domain	pYd	-0.0810326436914104	0.292567007179106
746	MET domain	pYd	-0.0435011635404599	0.116731518831351
747	MET domain	pYd	0.00898513750634899	0.0604884253972683
748	MET domain	pYd	0.196387536061337	0.0237569172012549
749	MET domain	pYd	-0.315078916522366	0.29516833915056
750	MET domain	pYd	-0.0979829200915072	0.172661787451844
751	MET domain	pYd	-0.000973753640423514	0.0237569172012549
752	MET domain	pYd	-0.0928678224632917	0.29516833915056
753	MET domain	pYd	-0.0961002639760227	0.29516833915056
754	MET domain	pYd	-0.0502291303673785	0.096940600059065
755	MET domain	pYd	-0.0267010173854043	0.116731518831351
756	MET domain	pYd	-0.0979540206018692	0.229535083850106
757	MET domain	pYd	-0.030869948973836	0.0780614245087802
758	MET domain	pYd	-0.0869243355004039	0.123538287653534
759	MET domain	pYd	-0.0702282604078794	0.292567007179106
760	MET domain	pYd	-0.031505924140933	0.116731518831351
761	MET domain	pYd	-0.0590800985486548	0.29516833915056
762	MET domain	pYd	-0.0794143559746825	0.29516833915056
763	MET domain	pYd	-0.00130489708659409	0.0546683777571096
764	MET domain	pYd	-0.0795895506342883	0.351604472229521
765	MET domain	pYd	-0.0564751651152646	0.128675667910434
766	MET domain	pYd	-0.128349960781809	0.29516833915056
767	MET domain	pYd	-0.0658550284176416	0.0722091264137136
768	MET domain	pYd	-0.111687553055301	0.351604472229521
769	MET domain	pYd	-0.115454350852751	0.29516833915056
770	MET domain	pYd	-0.11285432678352	0.351604472229521
771	MET domain	pYd	-0.114347801091025	0.29516833915056
772	MET domain	pYd	-0.0714943395623726	0.29516833915056
773	MET domain	pYd	-0.115095713233694	0.29516833915056
774	MET domain	pYd	-0.131175384045948	0.351604472229521
775	MET domain	pYd	-0.0857493728172354	0.116731518831351
776	MET domain	pYd	-0.057717569744502	0.0841058836920441
777	MET domain	pYd	-0.0938506450009751	0.272393765729162
778	MET domain	pYd	-0.135177898332542	0.501209753617832
779	MET domain	pYd	-0.124220708696223	0.351604472229521
780	NEK6	pST	-0.0869055338122795	0.116731518831351
781	NEK6	pST	0.00129921295953128	0.0191868143514074
782	NEK6	pST	0.475554639999356	3.05645101199623
783	NEK6	pST	0.0198846727753512	0.0493046185684927
784	NEK6	pST	0.0647722860511566	0.633173942353753
785	NEK6	pST	-0.0289418718051282	0.144190369988375
786	NEK6	pST	0.00115464831802026	0.0191868143514074
787	NEK6	pST	0.0128554312075626	0.0439445123653365
788	NEK6	pST	-0.204736541440409	1.36225457215575
789	NEK6	pST	-0.272593682093078	0.498243503711656
790	NEK6	pST	0.0909709975566249	0.239754249031792
791	NEK6	pST	-0.194584776968012	0.636385410147353
792	NEK6	pST	-0.393489232267795	2.30576172774712
793	NEK6	pST	-0.0613438578087919	0.552012265576567
794	NEK6	pST	-0.0257696848900337	0.0539843063075145
795	NEK6	pST	-0.048915581692426	0.633173942353753
796	NEK6	pST	-0.0105625991979539	0.0065791191391075
797	NEK6	pST	0.0112913842501259	0.0493046185684927
798	NEK6	pST	0.00551717335949231	0.0065791191391075
799	NEK6	pST	-0.00383419175905875	0.0191868143514074
800	NEK6	pST	0.0485939660816239	0.507804860455064
801	NEK6	pST	-0.146575940519752	0.507804860455064
802	NEK6	pST	-0.0677443359023528	1.42611497109148
803	NEK6	pST	-0.073152422136582	1.195864258253
804	NEK6	pST	-0.035584798519702	0.116731518831351
805	NEK6	pST	-0.153167591574126	2.7197878264413
806	NEK6	pST	-0.213751752966815	2.30576172774712
807	NEK6	pST	-0.0259580919214464	0.0970708608564117
808	NEK6	pST	-0.191807701293906	0.732836156674536
809	NEK6	pST	-0.0425506565654539	0.0439445123653365
810	NEK6	pST	-0.0283439242980714	0.0065791191391075
811	NEK6	pST	-0.0757003662819002	0.890072843511775
812	NEK6	pST	-0.174283676861533	1.42611497109148
813	NEK6	pST	-0.362821192638917	3.01467289821074
814	NEK6	pST	-0.0214995032068526	0.123345363649015
815	NEK6	pST	0.000552930690821185	0.00988964876152485
816	NEK6	pST	-0.292459946176937	2.00556051011809
817	NEK6	pST	-0.634985142122142	1.42611497109148
818	NEK6	pST	-0.0760320783581645	0.507804860455064
819	NEK6	pST	-0.0990722475394801	1.34704548063653
820	NEK6	pST	-0.099056037503316	1.28099007385628
821	NEK7	pST	0.150055660140068	0.0065791191391075
822	NEK7	pST	-0.0236270772577543	0.0065791191391075
823	NEK7	pST	0.219501401338822	0.0065791191391075
824	NEK7	pST	0.00910088623269356	0.0065791191391075
825	NEK7	pST	-0.0732723080481019	0.0065791191391075
826	NEK7	pST	-0.019703974090381	0.0065791191391075
827	NEK7	pST	-0.00581162387254386	0.0065791191391075
828	NEK7	pST	-0.00258225890527042	0.0065791191391075
829	NEK7	pST	0.011723139177312	0.0065791191391075
830	NEK7	pST	0.154159722671215	0.0065791191391075
831	NEK7	pST	-0.247651957894767	0.0065791191391075
832	NEK7	pST	0.0183999537222403	0.0065791191391075
833	NEK7	pST	0.00754334547746582	0.0065791191391075
834	NEK7	pST	-0.0517474989634379	0.0065791191391075
835	NEK7	pST	-0.0267390845687687	0.0065791191391075
836	NEK7	pST	-0.0837725152683721	0.0065791191391075
837	NEK7	pST	-0.00156376027047811	0.0065791191391075
838	NEK7	pST	0.0465800248212709	0.0065791191391075
839	NEK7	pST	-0.000364523751603674	0.0065791191391075
840	NEK7	pST	-0.0237604669109859	0.0065791191391075
841	NEK7	pST	-0.000680500936171446	0.0065791191391075
842	NEK7	pST	0.111127590477137	0.0065791191391075
843	NEK7	pST	-0.0397185141425997	0.0065791191391075
844	NEK7	pST	-0.0509085809091192	0.0065791191391075
845	NEK7	pST	0.0660773758782618	0.0065791191391075
846	NEK7	pST	-0.0296708888579165	0.0065791191391075
847	NEK7	pST	-0.0525635486754754	0.0065791191391075
848	NEK7	pST	0.0448080296176205	0.0065791191391075
849	NEK7	pST	0.186438970433908	0.0065791191391075
850	NEK7	pST	-0.0309418937398505	0.0065791191391075
851	NEK7	pST	0.0471702677838759	0.0065791191391075
852	NEK7	pST	0.0451035455499569	0.0065791191391075
853	NEK7	pST	0.0606911948876334	0.0065791191391075
854	NEK7	pST	0.0724947012373456	0.0065791191391075
855	NEK7	pST	-0.0388609726807543	0.0065791191391075
856	NEK7	pST	0.0110943876117293	0.0065791191391075
857	NEK7	pST	-0.0210803356073201	0.0065791191391075
858	NEK7	pST	0.145219122941612	0.0065791191391075
859	NEK7	pST	-0.0268014817050735	0.0065791191391075
860	NEK7	pST	-0.0566243204219781	0.0065791191391075
861	NEK7	pST	0.0143515734849133	0.0065791191391075
862	RAF1	pST	0.0977132260283373	0.172698219726575
863	RAF1	pST	0.16616233305239	1.36225457215575
864	RAF1	pST	0.00358943305336634	0.0548112925055778
865	RAF1	pST	0.207767556919179	1.2976420085922
866	RAF1	pST	0.123105097996385	0.318121111651494
867	RAF1	pST	0.123343913845726	0.335285562358542
868	RAF1	pST	0.0941657846969484	0.664208176093722
869	RAF1	pST	0.122158478027705	0.912860545823049
870	RAF1	pST	0.0668308633439483	0.259498307227549
871	RAF1	pST	-0.300120124217672	0.912860545823049
872	RAF1	pST	1.05087564876478	2.04981557773613
873	RAF1	pST	0.00961229967794197	0.00188399793072765
874	RAF1	pST	0.0971873938320182	0.187656063769465
875	RAF1	pST	0.224994609170965	1.63758372482349
876	RAF1	pST	0.19093955759554	1.23271941719395
877	RAF1	pST	0.186975258907593	1.16783553465275
878	RAF1	pST	0.0916851016973779	0.821777240011317
879	RAF1	pST	0.0720384795131468	0.27894321537312
880	RAF1	pST	0.0978117346446432	0.821777240011317
881	RAF1	pST	0.138721388600487	0.912860545823049
882	RAF1	pST	0.106524055713114	0.867613810530589
883	RAF1	pST	0.0481780513981707	0.103411038887431
884	RAF1	pST	0.159484245879315	1.49795909137535
885	RAF1	pST	0.12500431805615	0.912860545823049
886	RAF1	pST	-0.016059743497727	0.0288364427305299
887	RAF1	pST	0.103052727028324	1.14928591524787
888	RAF1	pST	-0.0842650562907981	0.228486933901562
889	RAF1	pST	0.203368046151549	1.52936171051434
890	RAF1	pST	0.135053022819494	0.228486933901562
891	RAF1	pST	0.0660060047712692	0.204194219267165
892	RAF1	pST	0.0819294362941427	0.252193013808404
893	RAF1	pST	0.163582307884214	0.685603432817535
894	RAF1	pST	0.24206716328312	1.36225457215575
895	RAF1	pST	0.164440465196151	0.867613810530589
896	RAF1	pST	0.159780416296162	1.49571684409185
897	RAF1	pST	0.0700766882879023	0.228486933901562
898	RAF1	pST	0.319336368163421	1.49795909137535
899	RAF1	pST	-0.0100218880895784	0.158107469908227
900	RAF1	pST	0.177518218851537	1.08414368107842
901	RAF1	pST	0.253684302931971	1.63758372482349
902	RAF1	pST	0.208052678782632	1.49795909137535
903	SRC	pY	-0.482361073913526	2.00797157633115
904	SRC	pY	-1.22271133134813	5.33397551212076
905	SRC	pY	-0.906209674002206	3.11867508438998
906	SRC	pY	-1.27106829905901	5.33397551212076
907	SRC	pY	-1.02504842493693	5.33397551212076
908	SRC	pY	-0.439315310096849	5.30516495716875
909	SRC	pY	-1.60569070370688	5.33397551212076
910	SRC	pY	-1.687556667077	5.33397551212076
911	SRC	pY	-1.69133960121138	5.33397551212076
912	SRC	pY	-1.44534763176105	3.89319250462214
913	SRC	pY	-2.16896802238527	5.33397551212076
914	SRC	pY	-0.623750539566956	3.56227389734081
915	SRC	pY	-0.442909028080899	2.52936171051434
916	SRC	pY	-0.854373120700547	5.33397551212076
917	SRC	pY	-0.542840118306829	5.30516495716875
918	SRC	pY	-0.608721265963003	4.84078463366236
919	SRC	pY	-1.01758293177765	5.33397551212076
920	SRC	pY	-1.32527601675082	5.33397551212076
921	SRC	pY	-1.13664130021524	5.33397551212076
922	SRC	pY	-0.897055564970686	5.33397551212076
923	SRC	pY	-0.561559553736072	5.33397551212076
924	SRC	pY	-0.347014569556165	2.00797157633115
925	SRC	pY	-0.989948192010903	5.33397551212076
926	SRC	pY	-0.807546804977291	5.33397551212076
927	SRC	pY	-1.05697277047351	5.30516495716875
928	SRC	pY	-0.90523637032588	5.33397551212076
929	SRC	pY	-0.741233182074737	5.33397551212076
930	SRC	pY	-0.585774871057791	5.30516495716875
931	SRC	pY	-0.569842730450772	1.86657058390928
932	SRC	pY	-1.17597051396419	5.33397551212076
933	SRC	pY	-1.14616697873317	5.33397551212076
934	SRC	pY	-1.79762955979204	5.33397551212076
935	SRC	pY	-1.60106810791642	5.33397551212076
936	SRC	pY	-1.82568501697294	5.33397551212076
937	SRC	pY	-1.36320465189506	5.33397551212076
938	SRC	pY	-1.28435901267635	5.33397551212076
939	SRC	pY	-2.05556192280842	5.33397551212076
940	SRC	pY	-4.12267925951872	5.33397551212076
941	SRC	pY	-1.08124517690234	5.33397551212076
942	SRC	pY	-1.16284093177979	5.33397551212076
943	SRC	pY	-1.1585705863941	5.33397551212076
944	SRMS	pY	0.0361210727608783	0.00193421409334397
945	SRMS	pY	-0.0483892554732255	0.00193421409334397
946	SRMS	pY	-0.257451773928115	0.00193421409334397
947	SRMS	pY	0.0627657628861438	0.00193421409334397
948	SRMS	pY	0.0589213638999506	0.00193421409334397
949	SRMS	pY	-0.00469013880323188	0.00193421409334397
950	SRMS	pY	-0.0186668997386641	0.00193421409334397
951	SRMS	pY	-0.0477791200297908	0.00193421409334397
952	SRMS	pY	-0.0480336534785422	0.00193421409334397
953	SRMS	pY	-0.0192831017018416	0.00193421409334397
954	SRMS	pY	0.154084553017775	0.00193421409334397
955	SRMS	pY	-0.000269719053703543	0.00193421409334397
956	SRMS	pY	-0.0378141397519973	0.00193421409334397
957	SRMS	pY	0.0254727551367351	0.00193421409334397
958	SRMS	pY	0.0144415734938064	0.00193421409334397
959	SRMS	pY	0.0774196919376282	0.00193421409334397
960	SRMS	pY	-0.00947097131238972	0.00193421409334397
961	SRMS	pY	-0.060840811906413	0.00193421409334397
962	SRMS	pY	-0.0317258780003917	0.00193421409334397
963	SRMS	pY	0.00450185131981451	0.00193421409334397
964	SRMS	pY	0.00396609135387216	0.00193421409334397
965	SRMS	pY	-0.0179765307827955	0.00193421409334397
966	SRMS	pY	0.0057935373746445	0.00193421409334397
967	SRMS	pY	0.00391621964466005	0.00193421409334397
968	SRMS	pY	-0.01083254845864	0.00193421409334397
969	SRMS	pY	0.0367394382202448	0.00193421409334397
970	SRMS	pY	0.0380024480338788	0.00193421409334397
971	SRMS	pY	-0.0379450767606921	0.00193421409334397
972	SRMS	pY	-0.0947551738094219	0.00193421409334397
973	SRMS	pY	-0.0160675076461549	0.00193421409334397
974	SRMS	pY	0.0234062629510516	0.00193421409334397
975	SRMS	pY	0.0243058007216637	0.00193421409334397
976	SRMS	pY	0.00891869115229049	0.00193421409334397
977	SRMS	pY	0.0508295687623788	0.00193421409334397
978	SRMS	pY	0.0337243594029824	0.00193421409334397
979	SRMS	pY	0.047057345371895	0.00193421409334397
980	SRMS	pY	0.0139503412185846	0.00193421409334397
981	SRMS	pY	0.176481109924942	0.00193421409334397
982	SRMS	pY	-0.00446714398759074	0.00193421409334397
983	SRMS	pY	0.00136168426052929	0.00193421409334397
984	SRMS	pY	-0.00338444191814657	0.00193421409334397
985	SYK	pY	0.0308648123065589	0.039299607319573
986	SYK	pY	0.0999010466057517	0.323082934697714
987	SYK	pY	0.403806931956302	0.37992853210779
988	SYK	pY	0.0792175121832459	0.323082934697714
989	SYK	pY	0.0491582990366619	0.160055354531861
990	SYK	pY	0.0900397339162047	0.323082934697714
991	SYK	pY	0.067867191435099	0.271749849049537
992	SYK	pY	0.0241217648930137	0.138411833531172
993	SYK	pY	-0.08139285916964	0.112086613785588
994	SYK	pY	-0.338670919619987	0.124033298764364
995	SYK	pY	0.277607330165435	0.323082934697714
996	SYK	pY	-0.0442039966334373	0.0446597135227291
997	SYK	pY	-0.210482598819907	0.211832659043529
998	SYK	pY	0.111713510505331	0.37992853210779
999	SYK	pY	0.081207642051091	0.260797061542448
1000	SYK	pY	0.0961592839435659	0.211832659043529
1001	SYK	pY	-0.0367922329795856	0.124033298764364
1002	SYK	pY	0.0363898895507573	0.124033298764364
1003	SYK	pY	-0.00250670522317908	0.0065791191391075
1004	SYK	pY	0.0626153670787981	0.112086613785588
1005	SYK	pY	-0.014552271439886	0.0616381144869787
1006	SYK	pY	-0.0955692229894516	0.124033298764364
1007	SYK	pY	0.048911802822496	0.0616381144869787
1008	SYK	pY	0.061909926063636	0.124033298764364
1009	SYK	pY	-0.0196581661983628	0.0241915376847663
1010	SYK	pY	0.0563694940045325	0.19653508565088
1011	SYK	pY	-0.0228423228697572	0.0101520782105054
1012	SYK	pY	0.0642809015942791	0.37992853210779
1013	SYK	pY	0.111702347608817	0.0922956950133015
1014	SYK	pY	0.0496333028098297	0.112086613785588
1015	SYK	pY	0.0396345558317277	0.0674483544320393
1016	SYK	pY	0.0900735539797428	0.37992853210779
1017	SYK	pY	0.0635160295999717	0.0674483544320393
1018	SYK	pY	0.0158424089000906	0.019505328837194
1019	SYK	pY	0.0734265272761645	0.153076006913779
1020	SYK	pY	0.0719015777496583	0.271749849049537
1021	SYK	pY	0.0758059645588012	0.177510242154886
1022	SYK	pY	-0.294374040447456	0.124033298764364
1023	SYK	pY	0.0904041549292898	0.246529416975117
1024	SYK	pY	0.130306220204139	0.37992853210779
1025	SYK	pY	0.0416878219604415	0.0616381144869787
1026	TBK1	pST	-0.0181749921452652	0.014796983256269
1027	TBK1	pST	0.0504079784707625	0.014796983256269
1028	TBK1	pST	-0.341779278487372	0.014796983256269
1029	TBK1	pST	-0.00762261302753231	0.014796983256269
1030	TBK1	pST	-0.0190860354678501	0.014796983256269
1031	TBK1	pST	-0.0195827350587714	0.014796983256269
1032	TBK1	pST	0.0436876857922588	0.014796983256269
1033	TBK1	pST	-0.0428928114645708	0.014796983256269
1034	TBK1	pST	-0.0482639075590772	0.014796983256269
1035	TBK1	pST	-0.153453089209207	0.014796983256269
1036	TBK1	pST	0.129566752583187	0.014796983256269
1037	TBK1	pST	0.0100997077397704	0.0065791191391075
1038	TBK1	pST	-0.108045121622199	0.014796983256269
1039	TBK1	pST	0.0739493619988152	0.014796983256269
1040	TBK1	pST	0.0859015332602127	0.014796983256269
1041	TBK1	pST	0.0698278382637629	0.014796983256269
1042	TBK1	pST	-0.0068590966868427	0.014796983256269
1043	TBK1	pST	-0.0189930605801338	0.014796983256269
1044	TBK1	pST	-0.0448410091572373	0.014796983256269
1045	TBK1	pST	-0.0388103180144925	0.014796983256269
1046	TBK1	pST	-0.0805137154672595	0.014796983256269
1047	TBK1	pST	-0.077098296303975	0.014796983256269
1048	TBK1	pST	-0.00323484634577387	0.014796983256269
1049	TBK1	pST	-0.012261370835025	0.014796983256269
1050	TBK1	pST	-0.037211735181506	0.014796983256269
1051	TBK1	pST	-0.0398900663426462	0.014796983256269
1052	TBK1	pST	-0.08209088539272	0.014796983256269
1053	TBK1	pST	0.0953180039124721	0.014796983256269
1054	TBK1	pST	0.0205312871900833	0.014796983256269
1055	TBK1	pST	0.0693196687677546	0.014796983256269
1056	TBK1	pST	0.028797434919845	0.014796983256269
1057	TBK1	pST	0.0176225781613844	0.014796983256269
1058	TBK1	pST	-0.00851396411419936	0.014796983256269
1059	TBK1	pST	-0.0343959848604463	0.014796983256269
1060	TBK1	pST	0.0128221773930779	0.014796983256269
1061	TBK1	pST	-0.0517748008234271	0.014796983256269
1062	TBK1	pST	0.0317378119082836	0.014796983256269
1063	TBK1	pST	-0.126596486846313	0.014796983256269
1064	TBK1	pST	0.0239941828355246	0.014796983256269
1065	TBK1	pST	-0.0056681303644357	0.014796983256269
1066	TBK1	pST	-0.00631485699829337	0.014796983256269
1067	TEC	pY	-0.268697532601711	0.517461058982771
1068	TEC	pY	-0.109687482139688	0.47889893421328
1069	TEC	pY	-0.0732710273114441	0.0065791191391075
1070	TEC	pY	-0.059416934669855	0.210830554505579
1071	TEC	pY	-0.0352698292077767	0.135480238342196
1072	TEC	pY	-0.0620858199275081	0.223850742173956
1073	TEC	pY	-0.081719287152239	0.403830278271793
1074	TEC	pY	-0.101999777195364	0.467546658008811
1075	TEC	pY	-0.0970981745725779	0.467546658008811
1076	TEC	pY	-0.272842740083451	0.398677482950459
1077	TEC	pY	0.957293987178594	2.08506187845345
1078	TEC	pY	-0.183304090516772	0.412154477947409
1079	TEC	pY	-0.143393742813102	0.403830278271793
1080	TEC	pY	-0.0609700687864159	0.295426900711972
1081	TEC	pY	-0.123488446607243	0.47889893421328
1082	TEC	pY	-0.0994549767477517	0.446150925236936
1083	TEC	pY	-0.123166938618941	0.631846010083791
1084	TEC	pY	-0.0682849475026392	0.223850742173956
1085	TEC	pY	-0.0885314575754053	0.47889893421328
1086	TEC	pY	-0.131836568474836	0.467546658008811
1087	TEC	pY	-0.124361667962754	0.517461058982771
1088	TEC	pY	-0.170565216795438	0.47889893421328
1089	TEC	pY	-0.0714770494883976	0.412154477947409
1090	TEC	pY	-0.0819622929335688	0.472089308188529
1091	TEC	pY	-0.0969509654078338	0.398677482950459
1092	TEC	pY	-0.0342807647766974	0.255687165762432
1093	TEC	pY	-0.15543458197576	0.517461058982771
1094	TEC	pY	-0.109715939475469	0.491885150584206
1095	TEC	pY	-0.174176457417728	0.214425832996348
1096	TEC	pY	-0.100356651672507	0.467546658008811
1097	TEC	pY	-0.148281643841353	0.55152047280275
1098	TEC	pY	-0.132057256895421	0.491885150584206
1099	TEC	pY	-0.0771091321739683	0.47889893421328
1100	TEC	pY	-0.127369806662109	0.55152047280275
1101	TEC	pY	-0.0893386512536671	0.47889893421328
1102	TEC	pY	-0.106693592864136	0.467546658008811
1103	TEC	pY	-0.166346593402522	0.415061269297893
1104	TEC	pY	-0.333974599228007	0.210830554505579
1105	TEC	pY	-0.0803631622905954	0.47889893421328
1106	TEC	pY	-0.114505912933337	0.491885150584206
1107	TEC	pY	-0.144890221835579	0.47889893421328
1108	TLK2	pST	0.0150053080753911	0.0065791191391075
1109	TLK2	pST	-0.322297165068171	4.29826681252834
1110	TLK2	pST	0.106312278016757	0.0065791191391075
1111	TLK2	pST	-0.224671124457902	2.7251201143729
1112	TLK2	pST	-0.176026651896531	2.38266423167744
1113	TLK2	pST	-0.0827024995571113	0.519432802781595
1114	TLK2	pST	-0.195719561073456	1.86776545723032
1115	TLK2	pST	-0.2231207026123	2.38266423167744
1116	TLK2	pST	0.00764833431404188	0.0361030757953491
1117	TLK2	pST	0.10253848812242	0.23472906035836
1118	TLK2	pST	-1.16043552722855	3.90362139194875
1119	TLK2	pST	-0.305983392121988	1.83188031727547
1120	TLK2	pST	-0.198608653220911	0.881542800393841
1121	TLK2	pST	-0.214653195832405	3.25393556039206
1122	TLK2	pST	-0.183302599497135	1.74547132400708
1123	TLK2	pST	-0.102095339596828	0.26038325385669
1124	TLK2	pST	-0.23727662887251	3.76138867526144
1125	TLK2	pST	-0.212246629936546	1.95644768262335
1126	TLK2	pST	-0.237218687405785	2.7251201143729
1127	TLK2	pST	-0.280990147994183	3.87061823720842
1128	TLK2	pST	-0.258990720656634	2.74371792413271
1129	TLK2	pST	-0.209962381031702	1.41766370216776
1130	TLK2	pST	-0.25104161566073	4.11021465757049
1131	TLK2	pST	-0.21312872598696	3.68367967916931
1132	TLK2	pST	-0.237616286375028	1.46886553031674
1133	TLK2	pST	-0.029162592045088	0.26038325385669
1134	TLK2	pST	0.559076402600594	4.37914509603503
1135	TLK2	pST	-0.474911898099227	4.00843088224947
1136	TLK2	pST	-0.512121164478609	1.43652762642622
1137	TLK2	pST	-0.20676198543389	2.62294230026813
1138	TLK2	pST	-0.221995371231915	2.52219030612142
1139	TLK2	pST	-0.14138806810834	1.41766370216776
1140	TLK2	pST	-0.627440740149352	4.37914509603503
1141	TLK2	pST	-0.668763803753638	4.37914509603503
1142	TLK2	pST	-0.264392773229237	4.11021465757049
1143	TLK2	pST	-0.166086784831874	1.29594303188989
1144	TLK2	pST	-0.87822641980332	4.37914509603503
1145	TLK2	pST	-1.8527475403066	4.37914509603503
1146	TLK2	pST	-0.206751348787866	3.43140627505759
1147	TLK2	pST	-0.213319147953893	3.21293922210228
1148	TLK2	pST	-0.214887596817909	2.78288298246678
1149	TNK1	pY	-0.0607353031388702	0.0105928611104227
1150	TNK1	pY	0.0217194244725243	0.0288364427305299
1151	TNK1	pY	0.300334253062756	0.0349610689940842
1152	TNK1	pY	0.0269087677347626	0.0349610689940842
1153	TNK1	pY	0.0704059902545597	0.0349610689940842
1154	TNK1	pY	0.0269703345608732	0.0349610689940842
1155	TNK1	pY	0.0372697356931786	0.0349610689940842
1156	TNK1	pY	0.0175909786158726	0.0349610689940842
1157	TNK1	pY	-0.0499300049200586	0.0349610689940842
1158	TNK1	pY	-0.026233926606156	0.0349610689940842
1159	TNK1	pY	0.350981447437368	0.0349610689940842
1160	TNK1	pY	0.00095306870765377	0.0288364427305299
1161	TNK1	pY	-0.102487542430733	0.0349610689940842
1162	TNK1	pY	0.0416555699892553	0.0349610689940842
1163	TNK1	pY	0.0148175231554006	0.0349610689940842
1164	TNK1	pY	0.0538913209471208	0.0349610689940842
1165	TNK1	pY	-0.0148384392124894	0.0349610689940842
1166	TNK1	pY	0.0128990994102018	0.014796983256269
1167	TNK1	pY	0.00782868834023343	0.0288364427305299
1168	TNK1	pY	-0.00116838837684607	0.0288364427305299
1169	TNK1	pY	-0.0331528771980993	0.0288364427305299
1170	TNK1	pY	-0.0666421680550349	0.0349610689940842
1171	TNK1	pY	0.0426499040522472	0.0349610689940842
1172	TNK1	pY	0.0518332358269205	0.0349610689940842
1173	TNK1	pY	0.0401728019271568	0.0349610689940842
1174	TNK1	pY	0.0250031013237364	0.0349610689940842
1175	TNK1	pY	-0.0609215106055665	0.0349610689940842
1176	TNK1	pY	0.0866972169433016	0.0349610689940842
1177	TNK1	pY	-0.026683830729586	0.0288364427305299
1178	TNK1	pY	0.0596738900174167	0.0349610689940842
1179	TNK1	pY	0.105017973194165	0.0349610689940842
1180	TNK1	pY	0.0214569014784671	0.0349610689940842
1181	TNK1	pY	-0.0155926913811468	0.0349610689940842
1182	TNK1	pY	-0.00890153464328391	0.0288364427305299
1183	TNK1	pY	0.0534292482018781	0.0349610689940842
1184	TNK1	pY	0.0412076755358886	0.0349610689940842
1185	TNK1	pY	-0.00519637767421743	0.014796983256269
1186	TNK1	pY	-0.158600704466969	0.0288364427305299
1187	TNK1	pY	0.0291167449751484	0.0349610689940842
1188	TNK1	pY	0.0506292409150624	0.0349610689940842
1189	TNK1	pY	0.0374756461766497	0.0349610689940842
1190	VRK1	pST	-0.0507322645934865	0.0065791191391075
1191	VRK1	pST	-0.0244959552298503	0.0065791191391075
1192	VRK1	pST	0.595335728851188	0.0065791191391075
1193	VRK1	pST	0.00278837687781497	0.0065791191391075
1194	VRK1	pST	0.0396864746044392	0.0065791191391075
1195	VRK1	pST	0.0101668192097726	0.0065791191391075
1196	VRK1	pST	0.0268048860768477	0.0065791191391075
1197	VRK1	pST	0.0172405353275629	0.0065791191391075
1198	VRK1	pST	-0.0233257558161515	0.0065791191391075
1199	VRK1	pST	0.0227733261031686	0.0065791191391075
1200	VRK1	pST	0.0473608990381007	0.0065791191391075
1201	VRK1	pST	0.0137243575733079	0.0065791191391075
1202	VRK1	pST	-0.0773617818862344	0.0065791191391075
1203	VRK1	pST	0.00219093213941246	0.0065791191391075
1204	VRK1	pST	0.0349493889591779	0.0065791191391075
1205	VRK1	pST	0.0936377591135329	0.0065791191391075
1206	VRK1	pST	-0.0607096882233955	0.0065791191391075
1207	VRK1	pST	0.056770443069015	0.0065791191391075
1208	VRK1	pST	0.0211032984762705	0.0065791191391075
1209	VRK1	pST	0.00499104004252193	0.0065791191391075
1210	VRK1	pST	-0.00814779615501027	0.0065791191391075
1211	VRK1	pST	-0.0892289812903082	0.0065791191391075
1212	VRK1	pST	0.00547259376116394	0.0065791191391075
1213	VRK1	pST	0.0123893341248218	0.0065791191391075
1214	VRK1	pST	-0.0177507038464144	0.0065791191391075
1215	VRK1	pST	0.00129047810451821	0.0065791191391075
1216	VRK1	pST	0.0674595987111293	0.0065791191391075
1217	VRK1	pST	0.0791497737047868	0.0065791191391075
1218	VRK1	pST	0.158498986721322	0.0065791191391075
1219	VRK1	pST	0.00688732390598368	0.0065791191391075
1220	VRK1	pST	0.00532424882482063	0.0065791191391075
1221	VRK1	pST	0.000201808595810427	0.0065791191391075
1222	VRK1	pST	-0.0248395261487313	0.0065791191391075
1223	VRK1	pST	-0.0429045101293712	0.0065791191391075
1224	VRK1	pST	-0.00383182826708106	0.0065791191391075
1225	VRK1	pST	0.00625057873107338	0.0065791191391075
1226	VRK1	pST	0.0347603111512957	0.0065791191391075
1227	VRK1	pST	-0.067203047561758	0.0065791191391075
1228	VRK1	pST	0.00578420601550489	0.0065791191391075
1229	VRK1	pST	-0.0135710322487879	0.0065791191391075
1230	VRK1	pST	-0.0450914091749195	0.0065791191391075
1231	vSRC	vSRC	-2.4630202846399	5.46586310868439
1232	vSRC	vSRC	-4.21161053276769	5.46586310868439
1233	vSRC	vSRC	-4.10822688315038	5.46586310868439
1234	vSRC	vSRC	-4.07224628462187	5.46586310868439
1235	vSRC	vSRC	-3.83162285821972	5.46586310868439
1236	vSRC	vSRC	-3.07762240007747	5.46586310868439
1237	vSRC	vSRC	-4.40183796801991	5.46586310868439
1238	vSRC	vSRC	-4.08912156420187	5.46586310868439
1239	vSRC	vSRC	-3.10641882627567	5.46586310868439
1240	vSRC	vSRC	-2.40801898390555	5.15358401772429
1241	vSRC	vSRC	-4.04796830075321	5.46586310868439
1242	vSRC	vSRC	-2.08444171096654	5.46586310868439
1243	vSRC	vSRC	-2.00162585092531	5.46586310868439
1244	vSRC	vSRC	-3.96605680682368	5.46586310868439
1245	vSRC	vSRC	-3.54078401290748	5.46586310868439
1246	vSRC	vSRC	-3.46391451684082	5.46586310868439
1247	vSRC	vSRC	-3.48519497335985	5.46586310868439
1248	vSRC	vSRC	-4.1902912707449	5.46586310868439
1249	vSRC	vSRC	-3.84797405701461	5.46586310868439
1250	vSRC	vSRC	-3.31772219975649	5.46586310868439
1251	vSRC	vSRC	-1.88711804845988	5.46586310868439
1252	vSRC	vSRC	-1.37275476070737	5.46586310868439
1253	vSRC	vSRC	-3.91300006447374	5.46586310868439
1254	vSRC	vSRC	-3.43522864185668	5.46586310868439
1255	vSRC	vSRC	-3.96853240482749	5.46586310868439
1256	vSRC	vSRC	-4.18476404056835	5.46586310868439
1257	vSRC	vSRC	-3.01500323455596	5.46586310868439
1258	vSRC	vSRC	-2.47544122273718	5.46586310868439
1259	vSRC	vSRC	-2.67702831558647	5.46586310868439
1260	vSRC	vSRC	-3.89860381829936	5.46586310868439
1261	vSRC	vSRC	-3.82820330627311	5.46586310868439
1262	vSRC	vSRC	-4.90791339030045	5.46586310868439
1263	vSRC	vSRC	-3.83803444867931	5.46586310868439
1264	vSRC	vSRC	-4.34126757896814	5.46586310868439
1265	vSRC	vSRC	-4.46071130730101	5.46586310868439
1266	vSRC	vSRC	-6.02006607883153	5.46586310868439
1267	vSRC	vSRC	-5.04488769400756	5.46586310868439
1268	vSRC	vSRC	-5.02676749489722	5.46586310868439
1269	vSRC	vSRC	-3.93543856443413	5.46586310868439
1270	vSRC	vSRC	-3.93815450835133	5.46586310868439
1271	vSRC	vSRC	-3.82933182484961	5.46586310868439
1272	vSRC L308A	vSRC	-2.21870642392367	5.46586310868439
1273	vSRC L308A	vSRC	-4.22614182268252	5.46586310868439
1274	vSRC L308A	vSRC	-4.30491894087704	5.46586310868439
1275	vSRC L308A	vSRC	-4.07417001756172	5.46586310868439
1276	vSRC L308A	vSRC	-3.84349496887927	5.46586310868439
1277	vSRC L308A	vSRC	-3.05126738059757	5.46586310868439
1278	vSRC L308A	vSRC	-4.54674909388991	5.46586310868439
1279	vSRC L308A	vSRC	-4.05465990891761	5.46586310868439
1280	vSRC L308A	vSRC	-3.0564483145771	5.46586310868439
1281	vSRC L308A	vSRC	-2.2079473858846	5.15358401772429
1282	vSRC L308A	vSRC	-3.95029998457815	5.46586310868439
1283	vSRC L308A	vSRC	-2.04622079524734	5.46586310868439
1284	vSRC L308A	vSRC	-2.00545638061867	5.46586310868439
1285	vSRC L308A	vSRC	-3.69032704303991	5.46586310868439
1286	vSRC L308A	vSRC	-2.71655896837485	5.46586310868439
1287	vSRC L308A	vSRC	-2.14310801170919	5.46586310868439
1288	vSRC L308A	vSRC	-3.61008201596562	5.46586310868439
1289	vSRC L308A	vSRC	-4.31414488041104	5.46586310868439
1290	vSRC L308A	vSRC	-4.04523908420945	5.46586310868439
1291	vSRC L308A	vSRC	-3.41544827561767	5.46586310868439
1292	vSRC L308A	vSRC	-2.12763868389825	5.46586310868439
1293	vSRC L308A	vSRC	-1.33279848092946	5.46586310868439
1294	vSRC L308A	vSRC	-3.66672499233155	5.46586310868439
1295	vSRC L308A	vSRC	-3.03190865457786	5.46586310868439
1296	vSRC L308A	vSRC	-3.60208886010536	5.46586310868439
1297	vSRC L308A	vSRC	-4.43310008695576	5.46586310868439
1298	vSRC L308A	vSRC	-3.00489234773125	5.46586310868439
1299	vSRC L308A	vSRC	-2.50331337831489	5.46586310868439
1300	vSRC L308A	vSRC	-2.56383415539991	5.46586310868439
1301	vSRC L308A	vSRC	-3.87428561495525	5.46586310868439
1302	vSRC L308A	vSRC	-3.73939905201708	5.46586310868439
1303	vSRC L308A	vSRC	-4.90955721612155	5.46586310868439
1304	vSRC L308A	vSRC	-3.91135396349328	5.46586310868439
1305	vSRC L308A	vSRC	-4.45530072952548	5.46586310868439
1306	vSRC L308A	vSRC	-4.65277091026121	5.46586310868439
1307	vSRC L308A	vSRC	-6.14757458562397	5.46586310868439
1308	vSRC L308A	vSRC	-5.10067005876744	5.46586310868439
1309	vSRC L308A	vSRC	-4.50704077443917	5.46586310868439
1310	vSRC L308A	vSRC	-3.62636683797263	5.46586310868439
1311	vSRC L308A	vSRC	-3.73783541085004	5.46586310868439
1312	vSRC L308A	vSRC	-3.70177335841472	5.46586310868439
1313	vSRC L317A	vSRC	-0.74994750913172	3.28725173567018
1314	vSRC L317A	vSRC	-1.27116425554911	5.25758716625731
1315	vSRC L317A	vSRC	-1.6474781748813	5.04700610249135
1316	vSRC L317A	vSRC	-1.93617978877567	5.25758716625731
1317	vSRC L317A	vSRC	-1.53342494220825	5.25758716625731
1318	vSRC L317A	vSRC	-0.697176260214749	5.25758716625731
1319	vSRC L317A	vSRC	-2.08760235281273	5.25758716625731
1320	vSRC L317A	vSRC	-0.731278510453938	5.25758716625731
1321	vSRC L317A	vSRC	-0.80176332580239	4.85379458954748
1322	vSRC L317A	vSRC	-1.1168500402699	3.34033438355676
1323	vSRC L317A	vSRC	-0.816841202612057	3.23443641219791
1324	vSRC L317A	vSRC	-0.937947123972828	4.80299607277296
1325	vSRC L317A	vSRC	-1.12289620606049	5.25758716625731
1326	vSRC L317A	vSRC	-0.426485079712716	5.111538855858
1327	vSRC L317A	vSRC	-0.0538149946876971	0.196302250530161
1328	vSRC L317A	vSRC	-0.0104204756857542	0.0065791191391075
1329	vSRC L317A	vSRC	-1.7751034330603	5.25758716625731
1330	vSRC L317A	vSRC	-1.51103170398873	5.25758716625731
1331	vSRC L317A	vSRC	-1.76973402874371	5.25758716625731
1332	vSRC L317A	vSRC	-1.13770120240638	5.25758716625731
1333	vSRC L317A	vSRC	-0.806502225290126	5.25758716625731
1334	vSRC L317A	vSRC	-0.568570996827289	4.85379458954748
1335	vSRC L317A	vSRC	-0.259998941530597	4.66183910865361
1336	vSRC L317A	vSRC	-0.121149971443292	0.851229258195051
1337	vSRC L317A	vSRC	-0.374980084871768	3.11867508438998
1338	vSRC L317A	vSRC	-2.48104498501802	5.25758716625731
1339	vSRC L317A	vSRC	-2.02038516642273	5.25758716625731
1340	vSRC L317A	vSRC	-0.364413792436468	3.73029555063472
1341	vSRC L317A	vSRC	-0.55755974006928	1.3665241061756
1342	vSRC L317A	vSRC	-0.819159907997558	5.25758716625731
1343	vSRC L317A	vSRC	-0.913306667643142	5.25758716625731
1344	vSRC L317A	vSRC	-2.44577745982132	5.25758716625731
1345	vSRC L317A	vSRC	-2.48119283669339	5.25758716625731
1346	vSRC L317A	vSRC	-3.06957961034833	5.25758716625731
1347	vSRC L317A	vSRC	-2.22242250414237	5.25758716625731
1348	vSRC L317A	vSRC	-2.69925455846152	5.25758716625731
1349	vSRC L317A	vSRC	-0.763308241463343	5.25758716625731
1350	vSRC L317A	vSRC	-3.22357083260824	5.25758716625731
1351	vSRC L317A	vSRC	-0.441299031329085	4.98251356004366
1352	vSRC L317A	vSRC	-0.546563547161036	5.25758716625731
1353	vSRC L317A	vSRC	-0.445568600143603	4.80299607277296
1354	vSRC L360A	vSRC	-1.5880035104292	5.44467380961445
1355	vSRC L360A	vSRC	-3.3496732146306	5.44467380961445
1356	vSRC L360A	vSRC	-3.41186539701531	5.44467380961445
1357	vSRC L360A	vSRC	-3.23154033685511	5.44467380961445
1358	vSRC L360A	vSRC	-3.01362699547297	5.44467380961445
1359	vSRC L360A	vSRC	-2.2565421911571	5.44467380961445
1360	vSRC L360A	vSRC	-3.64664256239713	5.44467380961445
1361	vSRC L360A	vSRC	-3.09387707498477	5.44467380961445
1362	vSRC L360A	vSRC	-2.06024899711929	5.44467380961445
1363	vSRC L360A	vSRC	-1.90298393625507	4.76382864719094
1364	vSRC L360A	vSRC	-3.58775115508936	5.44467380961445
1365	vSRC L360A	vSRC	-1.4776157055794	5.44467380961445
1366	vSRC L360A	vSRC	-1.40694402396957	5.44467380961445
1367	vSRC L360A	vSRC	-2.73157726817266	5.44467380961445
1368	vSRC L360A	vSRC	-1.10065101002072	5.44467380961445
1369	vSRC L360A	vSRC	-0.760585196956782	5.44467380961445
1370	vSRC L360A	vSRC	-2.55112123477232	5.44467380961445
1371	vSRC L360A	vSRC	-3.07203546964121	5.44467380961445
1372	vSRC L360A	vSRC	-2.93103587706937	5.44467380961445
1373	vSRC L360A	vSRC	-2.38029453335866	5.44467380961445
1374	vSRC L360A	vSRC	-1.23925635457907	5.44467380961445
1375	vSRC L360A	vSRC	-0.64476521118609	5.1433648525426
1376	vSRC L360A	vSRC	-2.61100312763513	5.44467380961445
1377	vSRC L360A	vSRC	-1.96398762007729	5.44467380961445
1378	vSRC L360A	vSRC	-2.7044092827512	5.44467380961445
1379	vSRC L360A	vSRC	-3.03676742271614	5.44467380961445
1380	vSRC L360A	vSRC	-2.47241334022266	5.44467380961445
1381	vSRC L360A	vSRC	-1.70653902797937	5.44467380961445
1382	vSRC L360A	vSRC	-1.75259655416265	5.37388076953821
1383	vSRC L360A	vSRC	-3.07647306592593	5.44467380961445
1384	vSRC L360A	vSRC	-2.96667919551912	5.44467380961445
1385	vSRC L360A	vSRC	-4.03763610570993	5.44467380961445
1386	vSRC L360A	vSRC	-2.96195774611041	5.44467380961445
1387	vSRC L360A	vSRC	-3.62226029651464	5.44467380961445
1388	vSRC L360A	vSRC	-3.63527856540701	5.44467380961445
1389	vSRC L360A	vSRC	-4.81550275560506	5.44467380961445
1390	vSRC L360A	vSRC	-3.30854245947593	5.44467380961445
1391	vSRC L360A	vSRC	-4.71264557096632	5.44467380961445
1392	vSRC L360A	vSRC	-2.86526204106454	5.44467380961445
1393	vSRC L360A	vSRC	-2.8316381497608	5.44467380961445
1394	vSRC L360A	vSRC	-2.8459658934025	5.44467380961445
1395	vSRC L393A	vSRC	-1.34394167922267	5.4223974149033
1396	vSRC L393A	vSRC	-2.87018962852376	5.4223974149033
1397	vSRC L393A	vSRC	-2.99252349292911	5.4223974149033
1398	vSRC L393A	vSRC	-2.85373559577434	5.4223974149033
1399	vSRC L393A	vSRC	-2.6418959092179	5.4223974149033
1400	vSRC L393A	vSRC	-1.91492354792902	5.4223974149033
1401	vSRC L393A	vSRC	-3.10062878508865	5.4223974149033
1402	vSRC L393A	vSRC	-2.5861516248075	5.4223974149033
1403	vSRC L393A	vSRC	-1.29844047941429	5.4223974149033
1404	vSRC L393A	vSRC	-1.24432358776383	3.87856430639981
1405	vSRC L393A	vSRC	-3.24887158935736	5.4223974149033
1406	vSRC L393A	vSRC	-1.156079925987	5.4223974149033
1407	vSRC L393A	vSRC	-1.20012184336048	5.4223974149033
1408	vSRC L393A	vSRC	-1.98876142741869	5.4223974149033
1409	vSRC L393A	vSRC	-0.257721746923043	4.29499128593355
1410	vSRC L393A	vSRC	-0.130089207602028	1.63519695208326
1411	vSRC L393A	vSRC	-2.35189148203936	5.4223974149033
1412	vSRC L393A	vSRC	-2.83363882488591	5.4223974149033
1413	vSRC L393A	vSRC	-2.78170231605716	5.4223974149033
1414	vSRC L393A	vSRC	-2.05095329974908	5.4223974149033
1415	vSRC L393A	vSRC	-0.944444254316144	5.4223974149033
1416	vSRC L393A	vSRC	-0.600064487124337	4.95349750273971
1417	vSRC L393A	vSRC	-2.26354806245264	5.4223974149033
1418	vSRC L393A	vSRC	-1.64627504812584	5.4223974149033
1419	vSRC L393A	vSRC	-2.43527415863198	5.4223974149033
1420	vSRC L393A	vSRC	-2.54624187896022	5.4223974149033
1421	vSRC L393A	vSRC	-1.87781180478273	5.4223974149033
1422	vSRC L393A	vSRC	-1.41625712241331	5.4223974149033
1423	vSRC L393A	vSRC	-1.51887636613783	4.88654212422303
1424	vSRC L393A	vSRC	-2.76308385359542	5.4223974149033
1425	vSRC L393A	vSRC	-2.58834584929848	5.4223974149033
1426	vSRC L393A	vSRC	-3.5986487021388	5.4223974149033
1427	vSRC L393A	vSRC	-2.68822042457584	5.4223974149033
1428	vSRC L393A	vSRC	-3.2397874873059	5.4223974149033
1429	vSRC L393A	vSRC	-3.04263304279723	5.4223974149033
1430	vSRC L393A	vSRC	-3.88111816923594	5.4223974149033
1431	vSRC L393A	vSRC	-2.80473019636921	5.4223974149033
1432	vSRC L393A	vSRC	-4.86696386157672	5.4223974149033
1433	vSRC L393A	vSRC	-2.55305501794049	5.4223974149033
1434	vSRC L393A	vSRC	-2.60986603841072	5.4223974149033
1435	vSRC L393A	vSRC	-2.6803535194023	5.4223974149033
1436	vSRC L435A	vSRC	-2.05508105936272	5.46586310868439
1437	vSRC L435A	vSRC	-3.7954363622959	5.46586310868439
1438	vSRC L435A	vSRC	-4.04890244789441	5.46586310868439
1439	vSRC L435A	vSRC	-3.68852489368426	5.46586310868439
1440	vSRC L435A	vSRC	-3.52032770268044	5.46586310868439
1441	vSRC L435A	vSRC	-2.7340538584084	5.46586310868439
1442	vSRC L435A	vSRC	-4.18980847533697	5.46586310868439
1443	vSRC L435A	vSRC	-3.85296389766138	5.46586310868439
1444	vSRC L435A	vSRC	-2.87705076052346	5.46586310868439
1445	vSRC L435A	vSRC	-2.47698563965305	5.3136435472786
1446	vSRC L435A	vSRC	-3.71645770740895	5.46586310868439
1447	vSRC L435A	vSRC	-2.01029926748202	5.46586310868439
1448	vSRC L435A	vSRC	-1.73481268374585	5.46586310868439
1449	vSRC L435A	vSRC	-3.69575577691272	5.46586310868439
1450	vSRC L435A	vSRC	-3.08004330798889	5.46586310868439
1451	vSRC L435A	vSRC	-2.78488673423587	5.46586310868439
1452	vSRC L435A	vSRC	-3.11437931251402	5.46586310868439
1453	vSRC L435A	vSRC	-3.94835336875626	5.46586310868439
1454	vSRC L435A	vSRC	-3.64455448366731	5.46586310868439
1455	vSRC L435A	vSRC	-3.08396855949177	5.46586310868439
1456	vSRC L435A	vSRC	-1.82673728744349	5.46586310868439
1457	vSRC L435A	vSRC	-1.0588538352947	5.46586310868439
1458	vSRC L435A	vSRC	-3.48787719924048	5.46586310868439
1459	vSRC L435A	vSRC	-2.87131594275986	5.46586310868439
1460	vSRC L435A	vSRC	-3.52684451498916	5.46586310868439
1461	vSRC L435A	vSRC	-3.87136431399662	5.46586310868439
1462	vSRC L435A	vSRC	-2.84470854758638	5.46586310868439
1463	vSRC L435A	vSRC	-2.17271015526561	5.46586310868439
1464	vSRC L435A	vSRC	-2.35614050015267	5.46586310868439
1465	vSRC L435A	vSRC	-3.70554445791456	5.46586310868439
1466	vSRC L435A	vSRC	-3.64770987823547	5.46586310868439
1467	vSRC L435A	vSRC	-4.57617592636712	5.46586310868439
1468	vSRC L435A	vSRC	-3.48541506606343	5.46586310868439
1469	vSRC L435A	vSRC	-4.16534781499467	5.46586310868439
1470	vSRC L435A	vSRC	-4.27866006779983	5.46586310868439
1471	vSRC L435A	vSRC	-5.64337237359077	5.46586310868439
1472	vSRC L435A	vSRC	-4.63660363175186	5.46586310868439
1473	vSRC L435A	vSRC	-4.74814298078423	5.46586310868439
1474	vSRC L435A	vSRC	-3.56512552094738	5.46586310868439
1475	vSRC L435A	vSRC	-3.60880473229299	5.46586310868439
1476	vSRC L435A	vSRC	-3.52760684662869	5.46586310868439
1477	vSRC L451A	vSRC	-0.536624061614965	2.1511716051507
1478	vSRC L451A	vSRC	-0.428577864805411	4.15144484678411
1479	vSRC L451A	vSRC	-0.335320825827502	2.78566959776583
1480	vSRC L451A	vSRC	-0.506727878279612	4.58710530597247
1481	vSRC L451A	vSRC	-0.461835118173616	4.63405891445154
1482	vSRC L451A	vSRC	-0.232183894227555	2.88002207435864
1483	vSRC L451A	vSRC	-0.704831196710943	4.88400650344472
1484	vSRC L451A	vSRC	-0.35640723755341	3.70520202226675
1485	vSRC L451A	vSRC	-0.428726098930118	3.51566784378538
1486	vSRC L451A	vSRC	-0.981294665065489	3.26457225734516
1487	vSRC L451A	vSRC	-0.349617383671993	1.12291164436426
1488	vSRC L451A	vSRC	-0.432886227968474	2.45878063622863
1489	vSRC L451A	vSRC	-0.387825077351295	1.87413793313463
1490	vSRC L451A	vSRC	-0.167413172540972	2.56123871127852
1491	vSRC L451A	vSRC	-0.0359651653410269	0.108875371923
1492	vSRC L451A	vSRC	-0.0157103496360274	0.102056482855246
1493	vSRC L451A	vSRC	-0.545249654698555	4.88400650344472
1494	vSRC L451A	vSRC	-0.435429202514588	4.53852415476889
1495	vSRC L451A	vSRC	-0.506851581511783	4.88400650344472
1496	vSRC L451A	vSRC	-0.476868949753713	4.38563269671466
1497	vSRC L451A	vSRC	-0.437759985090264	4.67902931719675
1498	vSRC L451A	vSRC	-0.42777161677294	3.75698304399542
1499	vSRC L451A	vSRC	-0.201982830892136	2.30256410639603
1500	vSRC L451A	vSRC	-0.130176264560636	0.861694691873216
1501	vSRC L451A	vSRC	-0.371118134924636	2.9121223545221
1502	vSRC L451A	vSRC	-1.06058040158229	4.88400650344472
1503	vSRC L451A	vSRC	-2.30600981571942	4.88400650344472
1504	vSRC L451A	vSRC	-0.386549810421706	3.95200710897802
1505	vSRC L451A	vSRC	-0.696912498113029	2.10967605871952
1506	vSRC L451A	vSRC	-0.347046668758797	4.20465138761273
1507	vSRC L451A	vSRC	-0.424536972546437	4.20465138761273
1508	vSRC L451A	vSRC	-0.649396778954147	4.88400650344472
1509	vSRC L451A	vSRC	-1.11537589746603	4.88400650344472
1510	vSRC L451A	vSRC	-2.92067728181806	4.88400650344472
1511	vSRC L451A	vSRC	-0.725913856964581	4.88400650344472
1512	vSRC L451A	vSRC	-0.479418168493793	4.488602115551
1513	vSRC L451A	vSRC	-0.278539657430437	1.87413793313463
1514	vSRC L451A	vSRC	-2.45144752017418	4.43757359195682
1515	vSRC L451A	vSRC	-0.245273165535794	2.78566959776583
1516	vSRC L451A	vSRC	-0.292062516155198	2.88002207435864
1517	vSRC L451A	vSRC	-0.295099243165761	3.02220356855432
1518	vSRC L452A	vSRC	0.148998549411957	0.111828576481457
1519	vSRC L452A	vSRC	-0.0260578007588221	0.111828576481457
1520	vSRC L452A	vSRC	-0.0475502752214467	0.111828576481457
1521	vSRC L452A	vSRC	-0.0720031320266914	0.111828576481457
1522	vSRC L452A	vSRC	-0.047532490452411	0.111828576481457
1523	vSRC L452A	vSRC	0.0151210395142956	0.0399085761064017
1524	vSRC L452A	vSRC	-0.0879954671181453	0.247825052242195
1525	vSRC L452A	vSRC	0.00165237475061009	0.0291948039569115
1526	vSRC L452A	vSRC	-0.0225858124650369	0.0399085761064017
1527	vSRC L452A	vSRC	-0.0882530674717961	0.111828576481457
1528	vSRC L452A	vSRC	0.145292754761208	0.111828576481457
1529	vSRC L452A	vSRC	0.10796934574351	0.111828576481457
1530	vSRC L452A	vSRC	0.104149069687622	0.0654882500787063
1531	vSRC L452A	vSRC	-0.0130617125201278	0.0399085761064017
1532	vSRC L452A	vSRC	0.0869779362848453	0.111828576481457
1533	vSRC L452A	vSRC	0.0648677266956685	0.111828576481457
1534	vSRC L452A	vSRC	-0.121494952969301	0.333770342744488
1535	vSRC L452A	vSRC	-0.0216982621801458	0.0403431729678966
1536	vSRC L452A	vSRC	-0.0946690875554843	0.111828576481457
1537	vSRC L452A	vSRC	-0.037344654073	0.0291948039569115
1538	vSRC L452A	vSRC	-0.0822045377850533	0.111828576481457
1539	vSRC L452A	vSRC	-0.0756391727846109	0.0399085761064017
1540	vSRC L452A	vSRC	0.00934073603642549	0.0291948039569115
1541	vSRC L452A	vSRC	0.0332181161519203	0.0403431729678966
1542	vSRC L452A	vSRC	-0.00611748533381284	0.0291948039569115
1543	vSRC L452A	vSRC	-0.149074759814476	0.913522947790997
1544	vSRC L452A	vSRC	-0.356607390465463	2.32499078055514
1545	vSRC L452A	vSRC	-0.042085717332945	0.111828576481457
1546	vSRC L452A	vSRC	-0.0486323928896102	0.0654882500787063
1547	vSRC L452A	vSRC	-0.00648243725950826	0.0291948039569115
1548	vSRC L452A	vSRC	-0.0603120256458385	0.111828576481457
1549	vSRC L452A	vSRC	-0.0266304933862243	0.0399085761064017
1550	vSRC L452A	vSRC	-0.0451241155649262	0.111828576481457
1551	vSRC L452A	vSRC	-0.290691965269089	1.95568281124508
1552	vSRC L452A	vSRC	-0.048938354756221	0.111828576481457
1553	vSRC L452A	vSRC	-0.00594851977486321	0.0291948039569115
1554	vSRC L452A	vSRC	0.00951277022799291	0.0291948039569115
1555	vSRC L452A	vSRC	0.0667582695095088	0.0291948039569115
1556	vSRC L452A	vSRC	-0.0222447908810781	0.103548197293262
1557	vSRC L452A	vSRC	-0.0190000890581437	0.0399085761064017
1558	vSRC L452A	vSRC	0.0149521421909125	0.0291948039569115
1559	vSRC L491A	vSRC	-1.1898385969519	5.68146290902375
1560	vSRC L491A	vSRC	-1.25332004109826	5.68146290902375
1561	vSRC L491A	vSRC	-1.43753995130155	5.03884521049001
1562	vSRC L491A	vSRC	-1.66704445420046	5.68146290902375
1563	vSRC L491A	vSRC	-1.57022051488885	5.68146290902375
1564	vSRC L491A	vSRC	-1.31370081493389	5.68146290902375
1565	vSRC L491A	vSRC	-2.16152474600702	5.68146290902375
1566	vSRC L491A	vSRC	-1.09567758778702	5.68146290902375
1567	vSRC L491A	vSRC	-1.84406875591857	5.68146290902375
1568	vSRC L491A	vSRC	-2.40563380653266	5.61842940924974
1569	vSRC L491A	vSRC	-3.21186432254808	5.68146290902375
1570	vSRC L491A	vSRC	-1.32528168347237	5.68146290902375
1571	vSRC L491A	vSRC	-1.62429961636035	5.68146290902375
1572	vSRC L491A	vSRC	-1.0925265336074	5.68146290902375
1573	vSRC L491A	vSRC	-0.905642809520468	5.68146290902375
1574	vSRC L491A	vSRC	-1.06838084548497	5.68146290902375
1575	vSRC L491A	vSRC	-0.985722434704661	5.68146290902375
1576	vSRC L491A	vSRC	-1.63115313650573	5.68146290902375
1577	vSRC L491A	vSRC	-1.30761519096108	5.68146290902375
1578	vSRC L491A	vSRC	-1.97894146317753	5.68146290902375
1579	vSRC L491A	vSRC	-1.86995929426252	5.68146290902375
1580	vSRC L491A	vSRC	-1.75162232159836	5.68146290902375
1581	vSRC L491A	vSRC	-0.92967266528096	5.68146290902375
1582	vSRC L491A	vSRC	-0.87494621657114	5.68146290902375
1583	vSRC L491A	vSRC	-1.21966380394602	5.68146290902375
1584	vSRC L491A	vSRC	-2.31611808969282	5.68146290902375
1585	vSRC L491A	vSRC	-4.05200884359347	5.68146290902375
1586	vSRC L491A	vSRC	-2.44182344654476	5.68146290902375
1587	vSRC L491A	vSRC	-2.87790735768172	5.68146290902375
1588	vSRC L491A	vSRC	-1.38218809030613	5.68146290902375
1589	vSRC L491A	vSRC	-1.46830621665541	5.68146290902375
1590	vSRC L491A	vSRC	-2.76763121890733	5.68146290902375
1591	vSRC L491A	vSRC	-2.66219128832131	5.68146290902375
1592	vSRC L491A	vSRC	-4.06556024995916	5.68146290902375
1593	vSRC L491A	vSRC	-2.10957922128831	5.68146290902375
1594	vSRC L491A	vSRC	-1.40927164600214	5.68146290902375
1595	vSRC L491A	vSRC	-2.24083389955209	5.68146290902375
1596	vSRC L491A	vSRC	-5.49015790337302	5.68146290902375
1597	vSRC L491A	vSRC	-1.18151388106445	5.68146290902375
1598	vSRC L491A	vSRC	-1.20302929822975	5.68146290902375
1599	vSRC L491A	vSRC	-1.1568629871685	5.68146290902375
1600	vSRC V281A	vSRC	-2.45104622069736	5.45539767500623
1601	vSRC V281A	vSRC	-3.89867159248782	5.45539767500623
1602	vSRC V281A	vSRC	-4.24101115698931	5.45539767500623
1603	vSRC V281A	vSRC	-3.96860673252521	5.45539767500623
1604	vSRC V281A	vSRC	-3.63229163647303	5.45539767500623
1605	vSRC V281A	vSRC	-2.69414536108861	5.45539767500623
1606	vSRC V281A	vSRC	-4.26353506934482	5.45539767500623
1607	vSRC V281A	vSRC	-3.81508538096583	5.45539767500623
1608	vSRC V281A	vSRC	-2.75321961890993	5.45539767500623
1609	vSRC V281A	vSRC	-2.60712261768177	5.24330074763531
1610	vSRC V281A	vSRC	-3.78123275791997	5.45539767500623
1611	vSRC V281A	vSRC	-1.93114362711556	5.45539767500623
1612	vSRC V281A	vSRC	-1.69152052660386	5.45539767500623
1613	vSRC V281A	vSRC	-3.63838423362468	5.45539767500623
1614	vSRC V281A	vSRC	-2.83383028375288	5.45539767500623
1615	vSRC V281A	vSRC	-2.25501376800228	5.45539767500623
1616	vSRC V281A	vSRC	-3.39814801290776	5.45539767500623
1617	vSRC V281A	vSRC	-4.26270087636691	5.45539767500623
1618	vSRC V281A	vSRC	-3.89633227289561	5.45539767500623
1619	vSRC V281A	vSRC	-3.11378250056624	5.45539767500623
1620	vSRC V281A	vSRC	-1.5233351974315	5.45539767500623
1621	vSRC V281A	vSRC	-1.0483102895527	5.45539767500623
1622	vSRC V281A	vSRC	-3.59379078518896	5.45539767500623
1623	vSRC V281A	vSRC	-2.98455938943476	5.45539767500623
1624	vSRC V281A	vSRC	-3.84635851450551	5.45539767500623
1625	vSRC V281A	vSRC	-3.65268482721352	5.45539767500623
1626	vSRC V281A	vSRC	-3.15440518001323	5.45539767500623
1627	vSRC V281A	vSRC	-2.03241908185099	5.45539767500623
1628	vSRC V281A	vSRC	-2.06505137260371	5.38434620321637
1629	vSRC V281A	vSRC	-3.88499862340463	5.45539767500623
1630	vSRC V281A	vSRC	-3.81565033963278	5.45539767500623
1631	vSRC V281A	vSRC	-4.59856365625587	5.45539767500623
1632	vSRC V281A	vSRC	-3.84853916246729	5.45539767500623
1633	vSRC V281A	vSRC	-4.50624733222099	5.45539767500623
1634	vSRC V281A	vSRC	-4.20733551055068	5.45539767500623
1635	vSRC V281A	vSRC	-5.74160517435581	5.45539767500623
1636	vSRC V281A	vSRC	-4.39997982501214	5.45539767500623
1637	vSRC V281A	vSRC	-4.85358485806568	5.45539767500623
1638	vSRC V281A	vSRC	-3.73526287864012	5.45539767500623
1639	vSRC V281A	vSRC	-3.63490794961477	5.45539767500623
1640	vSRC V281A	vSRC	-3.72131826919972	5.45539767500623
1641	vSRC V292A	vSRC	-1.54866902979441	5.46586310868439
1642	vSRC V292A	vSRC	-3.45151767386747	5.46586310868439
1643	vSRC V292A	vSRC	-3.65259491885937	5.46586310868439
1644	vSRC V292A	vSRC	-3.28402415497006	5.46586310868439
1645	vSRC V292A	vSRC	-3.13265891805701	5.46586310868439
1646	vSRC V292A	vSRC	-2.28649816498683	5.46586310868439
1647	vSRC V292A	vSRC	-3.70553695735544	5.46586310868439
1648	vSRC V292A	vSRC	-3.56920811125936	5.46586310868439
1649	vSRC V292A	vSRC	-2.51350474003388	5.46586310868439
1650	vSRC V292A	vSRC	-2.24406323088107	5.23331652672871
1651	vSRC V292A	vSRC	-3.58457039306439	5.46586310868439
1652	vSRC V292A	vSRC	-1.62198513823678	5.46586310868439
1653	vSRC V292A	vSRC	-1.53246944880874	5.46586310868439
1654	vSRC V292A	vSRC	-3.24827667051209	5.46586310868439
1655	vSRC V292A	vSRC	-2.43740046615757	5.46586310868439
1656	vSRC V292A	vSRC	-2.0516878324258	5.46586310868439
1657	vSRC V292A	vSRC	-2.91127427731542	5.46586310868439
1658	vSRC V292A	vSRC	-3.5990721167902	5.46586310868439
1659	vSRC V292A	vSRC	-3.33000166290849	5.46586310868439
1660	vSRC V292A	vSRC	-2.60191125115776	5.46586310868439
1661	vSRC V292A	vSRC	-1.37905104868081	5.46586310868439
1662	vSRC V292A	vSRC	-0.817045056424731	5.46586310868439
1663	vSRC V292A	vSRC	-3.25578237146684	5.46586310868439
1664	vSRC V292A	vSRC	-2.7207804788409	5.46586310868439
1665	vSRC V292A	vSRC	-3.17327859710324	5.46586310868439
1666	vSRC V292A	vSRC	-3.3086492358433	5.46586310868439
1667	vSRC V292A	vSRC	-2.66992051365923	5.46586310868439
1668	vSRC V292A	vSRC	-1.99558232560549	5.46586310868439
1669	vSRC V292A	vSRC	-2.27870728317889	5.46586310868439
1670	vSRC V292A	vSRC	-3.40069355419755	5.46586310868439
1671	vSRC V292A	vSRC	-3.23524520548538	5.46586310868439
1672	vSRC V292A	vSRC	-4.08245488519525	5.46586310868439
1673	vSRC V292A	vSRC	-3.12937022147567	5.46586310868439
1674	vSRC V292A	vSRC	-3.64387441129033	5.46586310868439
1675	vSRC V292A	vSRC	-3.74016439446042	5.46586310868439
1676	vSRC V292A	vSRC	-4.97348939754305	5.46586310868439
1677	vSRC V292A	vSRC	-4.02448884477653	5.46586310868439
1678	vSRC V292A	vSRC	-4.84309742516573	5.46586310868439
1679	vSRC V292A	vSRC	-3.3127573504197	5.46586310868439
1680	vSRC V292A	vSRC	-3.33882919545038	5.46586310868439
1681	vSRC V292A	vSRC	-3.3030963900267	5.46586310868439
1682	vSRC V329A	vSRC	-1.52679518196225	5.45539767500623
1683	vSRC V329A	vSRC	-3.2814567954989	5.45539767500623
1684	vSRC V329A	vSRC	-3.66988781889	5.45539767500623
1685	vSRC V329A	vSRC	-3.56690657207747	5.45539767500623
1686	vSRC V329A	vSRC	-3.18917596853361	5.45539767500623
1687	vSRC V329A	vSRC	-2.09318516035015	5.45539767500623
1688	vSRC V329A	vSRC	-3.74966830214236	5.45539767500623
1689	vSRC V329A	vSRC	-3.15442256229301	5.45539767500623
1690	vSRC V329A	vSRC	-2.52323834291363	5.45539767500623
1691	vSRC V329A	vSRC	-2.53443223188426	5.22309736154703
1692	vSRC V329A	vSRC	-3.67792678040038	5.45539767500623
1693	vSRC V329A	vSRC	-1.71342468901187	5.45539767500623
1694	vSRC V329A	vSRC	-1.67664020636421	5.45539767500623
1695	vSRC V329A	vSRC	-2.03405945584023	5.45539767500623
1696	vSRC V329A	vSRC	-0.640763820847229	5.45539767500623
1697	vSRC V329A	vSRC	-0.269997314915233	3.54922001733183
1698	vSRC V329A	vSRC	-3.18092694105463	5.45539767500623
1699	vSRC V329A	vSRC	-3.7180223616925	5.45539767500623
1700	vSRC V329A	vSRC	-3.59949830399274	5.45539767500623
1701	vSRC V329A	vSRC	-2.56728342089616	5.45539767500623
1702	vSRC V329A	vSRC	-1.58733482468007	5.45539767500623
1703	vSRC V329A	vSRC	-1.08730993625342	5.45539767500623
1704	vSRC V329A	vSRC	-1.88264051853136	5.45539767500623
1705	vSRC V329A	vSRC	-1.26827757933598	5.45539767500623
1706	vSRC V329A	vSRC	-2.16966630564849	5.45539767500623
1707	vSRC V329A	vSRC	-3.68460402915514	5.45539767500623
1708	vSRC V329A	vSRC	-3.02064989503628	5.45539767500623
1709	vSRC V329A	vSRC	-1.80965844626722	5.45539767500623
1710	vSRC V329A	vSRC	-2.19279466481631	5.45539767500623
1711	vSRC V329A	vSRC	-3.03534203779242	5.45539767500623
1712	vSRC V329A	vSRC	-2.96417931645197	5.45539767500623
1713	vSRC V329A	vSRC	-4.21589196932923	5.45539767500623
1714	vSRC V329A	vSRC	-3.60024703816578	5.45539767500623
1715	vSRC V329A	vSRC	-4.0211238987107	5.45539767500623
1716	vSRC V329A	vSRC	-3.83464553215852	5.45539767500623
1717	vSRC V329A	vSRC	-5.22071125974122	5.45539767500623
1718	vSRC V329A	vSRC	-3.81716440732385	5.45539767500623
1719	vSRC V329A	vSRC	-5.74073433351834	5.45539767500623
1720	vSRC V329A	vSRC	-2.50827965556066	5.45539767500623
1721	vSRC V329A	vSRC	-2.57237409944388	5.45539767500623
1722	vSRC V329A	vSRC	-2.52647677016497	5.45539767500623
1723	vSRC V383A	vSRC	-1.82742838228603	5.46586310868439
1724	vSRC V383A	vSRC	-3.44893715844175	5.46586310868439
1725	vSRC V383A	vSRC	-3.55749236930315	5.46586310868439
1726	vSRC V383A	vSRC	-3.44411078647168	5.46586310868439
1727	vSRC V383A	vSRC	-3.16258370116894	5.46586310868439
1728	vSRC V383A	vSRC	-2.2638094172848	5.46586310868439
1729	vSRC V383A	vSRC	-3.66802241917104	5.46586310868439
1730	vSRC V383A	vSRC	-3.21587167671011	5.46586310868439
1731	vSRC V383A	vSRC	-2.28555617482343	5.46586310868439
1732	vSRC V383A	vSRC	-2.00449238533288	4.9959013512928
1733	vSRC V383A	vSRC	-3.7897886046359	5.46586310868439
1734	vSRC V383A	vSRC	-1.5922811000408	5.46586310868439
1735	vSRC V383A	vSRC	-1.56272729170851	5.46586310868439
1736	vSRC V383A	vSRC	-2.8424852061292	5.46586310868439
1737	vSRC V383A	vSRC	-1.15896896574266	5.46586310868439
1738	vSRC V383A	vSRC	-0.716837798889373	5.46586310868439
1739	vSRC V383A	vSRC	-2.81083056222279	5.46586310868439
1740	vSRC V383A	vSRC	-3.58051512217704	5.46586310868439
1741	vSRC V383A	vSRC	-3.30775396226189	5.46586310868439
1742	vSRC V383A	vSRC	-2.54027699070484	5.46586310868439
1743	vSRC V383A	vSRC	-1.42810564366514	5.46586310868439
1744	vSRC V383A	vSRC	-0.930135982906093	5.46586310868439
1745	vSRC V383A	vSRC	-2.58214622501	5.46586310868439
1746	vSRC V383A	vSRC	-2.02760851978855	5.46586310868439
1747	vSRC V383A	vSRC	-2.79821700413541	5.46586310868439
1748	vSRC V383A	vSRC	-3.32295669167407	5.46586310868439
1749	vSRC V383A	vSRC	-2.77876085483554	5.46586310868439
1750	vSRC V383A	vSRC	-1.94654999083075	5.46586310868439
1751	vSRC V383A	vSRC	-2.30691743288097	5.46586310868439
1752	vSRC V383A	vSRC	-3.15618304301387	5.46586310868439
1753	vSRC V383A	vSRC	-3.04215152744507	5.46586310868439
1754	vSRC V383A	vSRC	-4.12695153761856	5.46586310868439
1755	vSRC V383A	vSRC	-3.35814482090602	5.46586310868439
1756	vSRC V383A	vSRC	-3.86049737567967	5.46586310868439
1757	vSRC V383A	vSRC	-3.67889743390415	5.46586310868439
1758	vSRC V383A	vSRC	-4.91647078939705	5.46586310868439
1759	vSRC V383A	vSRC	-3.66369058610621	5.46586310868439
1760	vSRC V383A	vSRC	-5.60842204865496	5.46586310868439
1761	vSRC V383A	vSRC	-3.04307215124204	5.46586310868439
1762	vSRC V383A	vSRC	-2.98808648990454	5.46586310868439
1763	vSRC V383A	vSRC	-2.94232146266836	5.46586310868439
1764	vSRC V394A	vSRC	-0.176557863708306	0.440367134562663
1765	vSRC V394A	vSRC	-0.191740558264466	2.14921022670161
1766	vSRC V394A	vSRC	-0.171614217333279	1.28592115012001
1767	vSRC V394A	vSRC	-0.283862970138647	2.3909113914821
1768	vSRC V394A	vSRC	-0.253942653094533	2.83074407463678
1769	vSRC V394A	vSRC	-0.0897944553149248	0.511376821414224
1770	vSRC V394A	vSRC	-0.357678635736188	3.97545823162561
1771	vSRC V394A	vSRC	-0.237244723275444	1.88389701547473
1772	vSRC V394A	vSRC	-0.378575874015625	2.93015991846771
1773	vSRC V394A	vSRC	-0.830717968646199	2.14921022670161
1774	vSRC V394A	vSRC	-0.14587406895249	0.153258963147186
1775	vSRC V394A	vSRC	-0.369750160255478	1.45414227349603
1776	vSRC V394A	vSRC	-0.248405289886559	0.840505392803278
1777	vSRC V394A	vSRC	-0.132495059900489	1.19597939681478
1778	vSRC V394A	vSRC	-0.11071189418476	0.67451781602202
1779	vSRC V394A	vSRC	-0.138680072062633	0.840505392803278
1780	vSRC V394A	vSRC	-0.247439021805999	3.33449626204953
1781	vSRC V394A	vSRC	-0.187881142013627	1.85037995318709
1782	vSRC V394A	vSRC	-0.268630291597244	3.02969491405908
1783	vSRC V394A	vSRC	-0.265753337721689	3.43664789313605
1784	vSRC V394A	vSRC	-0.297402825368961	3.80671137894069
1785	vSRC V394A	vSRC	-0.258900480545516	1.81661293478294
1786	vSRC V394A	vSRC	-0.1124740288155	0.843823594681004
1787	vSRC V394A	vSRC	-0.0926298573010533	0.723408403423868
1788	vSRC V394A	vSRC	-0.263614868379211	1.48604380387549
1789	vSRC V394A	vSRC	-0.280348687768941	3.97545823162561
1790	vSRC V394A	vSRC	-0.967216391175951	4.31973507300615
1791	vSRC V394A	vSRC	-0.0908156487054608	0.840505392803278
1792	vSRC V394A	vSRC	-0.305216784111154	0.814594034914501
1793	vSRC V394A	vSRC	-0.188339921039291	1.73155310995628
1794	vSRC V394A	vSRC	-0.270412126782196	1.97105646286749
1795	vSRC V394A	vSRC	-0.227159417974001	2.3909113914821
1796	vSRC V394A	vSRC	-0.465046566124175	4.20190806247709
1797	vSRC V394A	vSRC	-1.45628337098882	4.31973507300615
1798	vSRC V394A	vSRC	-0.348716562681625	3.78346806148952
1799	vSRC V394A	vSRC	-0.228546843418653	2.11521828999967
1800	vSRC V394A	vSRC	0.050451056371581	0.181672325764366
1801	vSRC V394A	vSRC	-0.236369719857657	0.106513357583699
1802	vSRC V394A	vSRC	-0.150874002199712	1.5179551456747
1803	vSRC V394A	vSRC	-0.120906603903692	0.869643577094133
1804	vSRC V394A	vSRC	-0.178979039951644	1.19597939681478
