# Supplementary material for: The fitness cost of spurious phosphorylation
Source: EMBO J. 2024 Sep 10;43(20):4720–51. doi: 10.1038/s44318-024-00200-7 (PMC11480408; doi:10.1038/s44318-024-00200-7)
Supplement: Supplementary file 24 — Source data Fig. 5 [file 44318_2024_200_MOESM24_ESM.zip › EMBOJ-2023-115986R1-Figure_5F_Source_Data-sd.csv]

class	ddG
Yeast Y	0
Yeast Y	0
Yeast Y	0
Yeast Y	0
Yeast Y	0
Yeast Y	0
Yeast Y	0
Yeast Y	0
Yeast Y	0
Yeast Y	0
Yeast Y	0
Yeast Y	0
Yeast Y	0
Yeast Y	0
Yeast Y	0
Yeast Y	0
Yeast Y	0
Yeast Y	0
Yeast Y	0
Yeast Y	0
Yeast Y	0
Yeast Y	0
Yeast Y	0
Yeast Y	0
Yeast Y	0
Yeast Y	0
Yeast Y	0
Yeast Y	0
Yeast Y	0
Yeast Y	0
Yeast Y	0
Yeast Y	0
Yeast Y	0
Yeast Y	0
Yeast Y	0
Yeast Y	0
Yeast Y	0
Yeast Y	0
Yeast Y	0
Yeast Y	0
Yeast Y	0
Yeast Y	0
Yeast Y	0
Yeast Y	0
Yeast Y	0
Yeast Y	0
Yeast Y	0
Yeast Y	0
Yeast Y	0
Yeast Y	0
Yeast Y	0
Yeast Y	0
Yeast Y	0
Yeast Y	0
Yeast Y	0
Yeast Y	0
Yeast Y	0
Yeast Y	0
Yeast Y	0
Yeast Y	0
Yeast Y	0
Yeast Y	0
Yeast Y	0
Yeast Y	0
Yeast Y	0
Yeast Y	0
Yeast Y	0
Yeast Y	0
Yeast Y	0
Yeast Y	0
Yeast Y	0
Yeast Y	0
Yeast Y	0
Yeast Y	0
Yeast Y	0
Yeast Y	0
Yeast Y	0
Yeast Y	0
Yeast Y	0
Yeast Y	0
Yeast Y	0
Yeast Y	0
Yeast Y	0
Yeast Y	0
Yeast Y	0
Yeast Y	0
Yeast Y	0
Yeast Y	0
Yeast Y	0
Yeast Y	0
Yeast Y	0
Yeast Y	0
Yeast Y	0
Yeast Y	0
Yeast Y	0
Yeast Y	0
Yeast Y	0
Yeast Y	0
Yeast Y	0
Yeast Y	0
Yeast Y	0
Yeast Y	0
Yeast Y	0
Yeast Y	0
Yeast Y	0
Yeast Y	0
Yeast Y	0
Yeast Y	0
Yeast Y	0
Yeast Y	0
Yeast Y	0
Yeast Y	0
Yeast Y	0
Yeast Y	0
Yeast Y	0
Yeast Y	0
Yeast Y	0
Yeast Y	0
Yeast Y	0
Yeast Y	0
Yeast Y	0
Yeast Y	0
Yeast Y	0
Yeast Y	0
Yeast Y	0
Yeast Y	0
Yeast Y	0
Yeast Y	0
Yeast Y	0
Yeast Y	0
Yeast Y	0
Yeast Y	0
Yeast Y	0
Yeast Y	0
Yeast Y	0
Yeast Y	0
Yeast Y	0
Yeast Y	0
Yeast Y	0
Yeast Y	0
Yeast Y	0
Yeast Y	0
Yeast Y	0
Yeast Y	0
Yeast Y	0
Yeast Y	0
Yeast Y	0
Yeast Y	0
Yeast Y	0
Yeast Y	0
Yeast Y	0
Yeast Y	0
Yeast Y	0
Yeast Y	0
Yeast Y	0
Yeast Y	0
Yeast Y	0
Yeast Y	0
Yeast Y	0
Yeast Y	0
Yeast Y	0
Yeast Y	0
Yeast Y	0
Yeast Y	0
Yeast Y	0
Yeast Y	0
Yeast Y	0
Yeast Y	0
Yeast Y	0
Yeast Y	0
Yeast Y	0
Yeast Y	0
Yeast Y	0
Yeast Y	0
Yeast Y	0
Yeast Y	0
Yeast Y	0
Yeast Y	0
Yeast Y	0
Yeast Y	0
Yeast Y	0
Yeast Y	0
Yeast Y	0
Yeast Y	0
Yeast Y	0
Yeast Y	0
Yeast Y	0
Yeast Y	0
Yeast Y	0
Yeast Y	0
Yeast Y	0
Yeast Y	0
Yeast Y	0
Yeast Y	0
Yeast Y	0
Yeast Y	0
Yeast Y	0
Yeast Y	0
Yeast Y	0
Yeast Y	0
Yeast Y	0
Yeast Y	0
Yeast Y	0
Yeast Y	0
Yeast Y	0
Yeast Y	0
Yeast Y	0
Yeast Y	0
Yeast Y	0
Yeast Y	0
Yeast Y	0
Yeast Y	0
Yeast Y	0
Yeast Y	0
Yeast Y	0
Yeast Y	0
Yeast Y	0
Yeast Y	0
Yeast Y	0
Yeast Y	0
Yeast Y	0
Yeast Y	0
Yeast Y	0
Yeast Y	0
Yeast Y	0
Yeast Y	0
Yeast Y	0
Yeast Y	0
Yeast Y	0
Yeast Y	0
Yeast Y	0
Yeast Y	0
Yeast Y	0
Yeast Y	0
Yeast Y	0
Yeast Y	0
Yeast Y	0
Yeast Y	0
Yeast Y	0
Yeast Y	0
Yeast Y	0
Yeast Y	0
Yeast Y	0
Yeast Y	0
Yeast Y	0
Yeast Y	0
Yeast Y	0
Yeast Y	0
Yeast Y	0
Yeast Y	0
Yeast Y	0
Yeast Y	0
Yeast Y	0
Yeast Y	0
Yeast Y	0
Yeast Y	0
Yeast Y	0
Yeast Y	0
Yeast Y	0
Yeast Y	0
Yeast Y	0
Yeast Y	0
Yeast Y	0
Yeast Y	0
Yeast Y	0
Yeast Y	0
Yeast Y	0
Yeast Y	0
Yeast Y	0
Yeast Y	0
Yeast Y	0
Yeast Y	0
Yeast Y	0
Yeast Y	0
Yeast Y	0
Yeast Y	0
Yeast Y	0
Yeast Y	0
Yeast Y	0
Yeast Y	0
Yeast Y	0
Yeast Y	0
Yeast Y	0
Yeast Y	0
Yeast Y	0
Yeast Y	0
Yeast Y	0
Yeast Y	0
Yeast Y	0
Yeast Y	0
Yeast Y	0
Yeast Y	0
Yeast Y	0
Yeast Y	0
Yeast Y	0
Yeast Y	0
Yeast Y	0
Yeast Y	0
Yeast Y	0
Yeast Y	0
Yeast Y	0
Yeast Y	0
Yeast Y	0
Yeast Y	0
Yeast Y	0
Yeast Y	0
Yeast Y	0
Yeast Y	0
Yeast Y	0
Yeast Y	0
Yeast Y	0
Yeast Y	0
Yeast Y	0
Yeast Y	0
Yeast Y	0
Yeast Y	0
Yeast Y	0
Yeast Y	0
Yeast Y	0
Yeast Y	0
Yeast Y	0
Yeast Y	0
Yeast Y	0
Yeast Y	0
Yeast Y	0
Yeast Y	0
Yeast Y	0
Yeast Y	0
Yeast Y	0
Yeast Y	0
Yeast Y	0
Yeast Y	0
Yeast Y	0
Yeast Y	0
Yeast Y	0
Yeast Y	0
Yeast Y	0
Yeast Y	0
Yeast Y	0
Yeast Y	0
Yeast Y	0
Yeast Y	0
Yeast Y	0
Yeast Y	0
Yeast Y	0
Yeast Y	0
Yeast Y	0
Yeast Y	0
Yeast Y	0
Yeast Y	0
Yeast Y	0
Yeast Y	0
Yeast Y	0
Yeast Y	0
Yeast Y	0
Yeast Y	0
Yeast Y	0
Yeast Y	0
Yeast Y	0
Yeast Y	0
Yeast Y	0
Yeast Y	0
Yeast Y	0
Yeast Y	0
Yeast Y	0
Yeast Y	0
Yeast Y	0
Yeast Y	0
Yeast Y	0
Yeast Y	0
Yeast Y	0
Yeast Y	0
Yeast Y	0
Yeast Y	0
Yeast Y	0
Yeast Y	0
Yeast Y	0
Yeast Y	0
Yeast Y	0
Yeast Y	0
Yeast Y	0
Yeast Y	0
Yeast Y	0
Yeast Y	0
Yeast Y	0
Yeast Y	0
Yeast Y	0
Yeast Y	0
Yeast Y	0
Yeast Y	0
Yeast Y	0
Yeast Y	0
Yeast Y	0
Yeast Y	0
Yeast Y	0
Yeast Y	0
Yeast Y	0
Yeast Y	0
Yeast Y	0
Yeast Y	0
Yeast Y	0
Yeast Y	0
Yeast Y	0
Yeast Y	0
Yeast Y	0
Yeast Y	0
Yeast Y	0
Yeast Y	0
Yeast Y	0
Yeast Y	0
Yeast Y	0
Yeast Y	0
Yeast Y	0
Yeast Y	0
Yeast Y	0
Yeast Y	0
Yeast Y	0
Yeast Y	0
Yeast Y	0
Yeast Y	0
Yeast Y	0
Yeast Y	0
Yeast Y	0
Yeast Y	0
Yeast Y	0
Yeast Y	0
Yeast Y	0
Yeast Y	0
Yeast Y	0
Yeast Y	0
Yeast Y	0
Yeast Y	0
Yeast Y	0
Yeast Y	0
Yeast Y	0
Yeast Y	0
Yeast Y	0
Yeast Y	0
Yeast Y	0
Yeast Y	0
Yeast Y	0
Yeast Y	0
Yeast Y	0
Yeast Y	0
Yeast Y	0
Yeast Y	0
Yeast Y	0
Yeast Y	0
Yeast Y	0
Yeast Y	0
Yeast Y	0
Yeast Y	0
Yeast Y	0
Yeast Y	0
Yeast Y	0
Yeast Y	0
Yeast Y	0
Yeast Y	0
Yeast Y	0
Yeast Y	0
Yeast Y	0
Yeast Y	0
Yeast Y	0
Yeast Y	0
Yeast Y	0
Yeast Y	0
Yeast Y	0
Yeast Y	0
Yeast Y	0
Yeast Y	0
Yeast Y	0
Yeast Y	0
Yeast Y	0
Yeast Y	0
Yeast Y	0
Yeast Y	0
Yeast Y	0
Yeast Y	0
Yeast Y	0
Yeast Y	0
Yeast Y	0
Yeast Y	0
Yeast Y	0
Yeast Y	0
Yeast Y	0
Yeast Y	0
Yeast Y	0
Yeast Y	0
Yeast Y	0
Yeast Y	0
Yeast Y	0
Yeast Y	0
Yeast Y	0
Yeast Y	0
Yeast Y	0
Yeast Y	0
Yeast Y	0
Yeast Y	0
Yeast Y	0
Yeast Y	0
Yeast Y	0
Yeast Y	0
Yeast Y	0
Yeast Y	0
Yeast Y	0
Yeast Y	0
Yeast Y	0
Yeast Y	0
Yeast Y	0
Yeast Y	0
Yeast Y	0
Yeast Y	0
Yeast Y	0
Yeast Y	0
Yeast Y	0
Yeast Y	0
Yeast Y	0
Yeast Y	0
Yeast Y	0
Yeast Y	0
Yeast Y	0
Yeast Y	0
Yeast Y	0
Yeast Y	0
Yeast Y	0
Yeast Y	0
Yeast Y	0
Yeast Y	0
Yeast Y	0
Yeast Y	0
Yeast Y	0
Yeast Y	0
Yeast Y	0
Yeast Y	0
Yeast Y	0
Yeast Y	0
Yeast Y	0
Yeast Y	0
Yeast Y	0
Yeast Y	0
Yeast Y	0
Yeast Y	0
Yeast Y	0
Yeast Y	0
Yeast Y	0
Yeast Y	0
Yeast Y	0
Yeast Y	0
Yeast Y	0
Yeast Y	0
Yeast Y	0
Yeast Y	0
Yeast Y	0
Yeast Y	0
Yeast Y	0
Yeast Y	0
Yeast Y	0
Yeast Y	0
Yeast Y	0
Yeast Y	0
Yeast Y	0
Yeast Y	0
Yeast Y	0
Yeast Y	0
Yeast Y	0
Yeast Y	0
Yeast Y	0
Yeast Y	0
Yeast Y	0
Yeast Y	0
Yeast Y	0
Yeast Y	0
Yeast Y	0
Yeast Y	0
Yeast Y	0
Yeast Y	0
Yeast Y	0
Yeast Y	0
Yeast Y	0
Yeast Y	0
Yeast Y	0
Yeast Y	0
Yeast Y	0
Yeast Y	0
Yeast Y	0
Yeast Y	0
Yeast Y	0
Yeast Y	0
Yeast Y	0
Yeast Y	0
Yeast Y	0
Yeast Y	0
Yeast Y	0
Yeast Y	0
Yeast Y	0
Yeast Y	0
Yeast Y	0
Yeast Y	0
Yeast Y	0
Yeast Y	0
Yeast Y	0
Yeast Y	0
Yeast Y	0
Yeast Y	0
Yeast Y	0
Yeast Y	0
Yeast Y	0
Yeast Y	0
Yeast Y	0
Yeast Y	0
Yeast Y	0
Yeast Y	0
Yeast Y	0
Yeast Y	0
Yeast Y	0
Yeast Y	0
Yeast Y	0
Yeast Y	0
Yeast Y	0
Yeast Y	0
Yeast Y	0
Yeast Y	0
Yeast Y	0
Yeast Y	0
Yeast Y	0
Yeast Y	0
Yeast Y	0
Yeast Y	0
Yeast Y	0
Yeast Y	0
Yeast Y	0
Yeast Y	0
Yeast Y	0
Yeast Y	0
Yeast Y	0
Yeast Y	0
Yeast Y	0
Yeast Y	0
Yeast Y	0
Yeast Y	0
Yeast Y	0
Yeast Y	0
Yeast Y	0
Yeast Y	0
Yeast Y	0
Yeast Y	0
Yeast Y	0
Yeast Y	0
Yeast Y	0
Yeast Y	0
Yeast Y	0
Yeast Y	0
Yeast Y	0
Yeast Y	0
Yeast Y	0
Yeast Y	0
Yeast Y	0
Yeast Y	0
Yeast Y	0
Yeast Y	0
Yeast Y	0
Yeast Y	0
Yeast Y	0
Yeast Y	0
Yeast Y	0
Yeast Y	0
Yeast Y	0
Yeast Y	0
Yeast Y	0
Yeast Y	0
Yeast Y	0
Yeast Y	0
Yeast Y	0
Yeast Y	0
Yeast Y	0
Yeast Y	0
Yeast Y	0
Yeast Y	0
Yeast Y	0
Yeast Y	0
Yeast Y	0
Yeast Y	0
Yeast Y	0
Yeast Y	0
Yeast Y	0
Yeast Y	0
Yeast Y	0
Yeast Y	0
Yeast Y	0
Yeast Y	0
Yeast Y	0
Yeast Y	0
Yeast Y	0
Yeast Y	0
Yeast Y	0
Yeast Y	0
Yeast Y	0
Yeast Y	0
Yeast Y	0
Yeast Y	0
Yeast Y	0
Yeast Y	0
Yeast Y	0
Yeast Y	0
Yeast Y	0
Yeast Y	0
Yeast Y	0
Yeast Y	0
Yeast Y	0
Yeast Y	0
Yeast Y	0
Yeast Y	0
Yeast Y	0
Yeast Y	0
Yeast Y	0
Yeast Y	0
Yeast Y	0
Yeast Y	0
Yeast Y	0
Yeast Y	0
Yeast Y	0
Yeast Y	0
Yeast Y	0
Yeast Y	0
Yeast Y	0
Yeast Y	0
Yeast Y	0
Yeast Y	0
Yeast Y	0
Yeast Y	0
Yeast Y	0
Yeast Y	0
Yeast Y	0
Yeast Y	0
Yeast Y	0
Yeast Y	0
Yeast Y	0
Yeast Y	0
Yeast Y	0
Yeast Y	0
Yeast Y	0
Yeast Y	0
Yeast Y	0
Yeast Y	0
Yeast Y	0
Yeast Y	0
Yeast Y	0
Yeast Y	0
Yeast Y	0
Yeast Y	0
Yeast Y	0
Yeast Y	0
Yeast Y	0
Yeast Y	0
Yeast Y	0
Yeast Y	0
Yeast Y	0
Yeast Y	0
Yeast Y	0
Yeast Y	0
Yeast Y	0
Yeast Y	0
Yeast Y	0
Yeast Y	0
Yeast Y	0
Yeast Y	0
Yeast Y	0
Yeast Y	0
Yeast Y	0
Yeast Y	0
Yeast Y	0
Yeast Y	0
Yeast Y	0
Yeast Y	0
Yeast Y	0
Yeast Y	0
Yeast Y	0
Yeast Y	0
Yeast Y	0
Yeast Y	0
Yeast Y	0
Yeast Y	0
Yeast Y	0
Yeast Y	0
Yeast Y	0
Yeast Y	0
Yeast Y	0
Yeast Y	0
Yeast Y	0
Yeast Y	0
Yeast Y	0
Yeast Y	0
Yeast Y	0
Yeast Y	0
Yeast Y	0
Yeast Y	0
Yeast Y	0
Yeast Y	0
Yeast Y	0
Yeast Y	0
Yeast Y	0
Yeast Y	0
Yeast Y	0
Yeast Y	0
Yeast Y	0
Yeast Y	0
Yeast Y	0
Yeast Y	0
Yeast Y	0
Yeast Y	0
Yeast Y	0
Yeast Y	0
Yeast Y	0
Yeast Y	0
Yeast Y	0
Yeast Y	0
Yeast Y	0
Yeast Y	0
Yeast Y	0
Yeast Y	0
Yeast Y	0
Yeast Y	0
Yeast Y	0
Yeast Y	0
Yeast Y	0
Yeast Y	0
Yeast Y	0
Yeast Y	0
Yeast Y	0
Yeast Y	0
Yeast Y	0
Yeast Y	0
Yeast Y	0
Yeast Y	0
Yeast Y	0
Yeast Y	0
Yeast Y	0
Yeast Y	0
Yeast Y	0
Yeast Y	0
Yeast Y	0
Yeast Y	0
Yeast Y	0
Yeast Y	0
Yeast Y	0
Yeast Y	0
Yeast Y	0
Yeast Y	0
Yeast Y	0
Yeast Y	0
Yeast Y	0
Yeast Y	0
Yeast Y	0
Yeast Y	0
Yeast Y	0
Yeast Y	0
Yeast Y	0
Yeast Y	0
Yeast Y	0
Yeast Y	0
Yeast Y	0
Yeast Y	0
Yeast Y	0
Yeast Y	0
Yeast Y	0
Yeast Y	0
Yeast Y	0
Yeast Y	0
Yeast Y	0
Yeast Y	0
Yeast Y	0
Yeast Y	0
Yeast Y	0
Yeast Y	0
Yeast Y	0
Yeast Y	0
Yeast Y	0
Yeast Y	0
Yeast Y	0
Yeast Y	0
Yeast Y	0
Yeast Y	0
Yeast Y	0
Yeast Y	0
Yeast Y	0
Yeast Y	0
Yeast Y	0
Yeast Y	0
Yeast Y	0
Yeast Y	0
Yeast Y	0
Yeast Y	0
Yeast Y	0
Yeast Y	0
Yeast Y	0
Yeast Y	0
Yeast Y	0
Yeast Y	0
Yeast Y	0
Yeast Y	0
Yeast Y	0
Yeast Y	0
Yeast Y	0
Yeast Y	0
Yeast Y	0
Yeast Y	0
Yeast Y	0
Yeast Y	0
Yeast Y	0
Yeast Y	0
Yeast Y	0
Yeast Y	0
Yeast Y	0
Yeast Y	0
Yeast Y	0
Yeast Y	0
Yeast Y	0
Yeast Y	0
Yeast Y	0
Yeast Y	0
Yeast Y	0
Yeast Y	0
Yeast Y	0
Yeast Y	0
Yeast Y	0
Yeast Y	0
Yeast Y	0
Yeast Y	0
Yeast Y	0
Yeast Y	0
Yeast Y	0
Yeast Y	0
Yeast Y	0
Yeast Y	0
Yeast Y	0
Yeast Y	0
Yeast Y	0
Yeast Y	0
Yeast Y	0
Yeast Y	0
Yeast Y	0
Yeast Y	0
Yeast Y	0
Yeast Y	0
Yeast Y	0
Yeast Y	0
Yeast Y	0
Yeast Y	0
Yeast Y	0
Yeast Y	0
Yeast Y	0
Yeast Y	0
Yeast Y	0
Yeast Y	0
Yeast Y	0
Yeast Y	0
Yeast Y	0
Yeast Y	0
Yeast Y	0
Yeast Y	0
Yeast Y	0
Yeast Y	0
Yeast Y	0
Yeast Y	0
Yeast Y	0
Yeast Y	0
Yeast Y	0
Yeast Y	0
Yeast Y	0
Yeast Y	0
Yeast Y	0
Yeast Y	0
Yeast Y	0
Yeast Y	0
Yeast Y	0
Yeast Y	0
Yeast Y	0
Yeast Y	0
Yeast Y	0
Yeast Y	0
Yeast Y	0
Yeast Y	0
Yeast Y	0
Yeast Y	0
Yeast Y	0
Yeast Y	0
Yeast Y	0
Yeast Y	0
Yeast Y	0
Yeast Y	0
Yeast Y	0
Yeast Y	0
Yeast Y	0
Yeast Y	0
Yeast Y	0
Yeast Y	0
Yeast Y	0
Yeast Y	0
Yeast Y	0
Yeast Y	0
Yeast Y	0
Yeast Y	0
Yeast Y	0
Yeast Y	0
Yeast Y	0
Yeast Y	0
Yeast Y	0
Yeast Y	0
Yeast Y	0
Yeast Y	0
Yeast Y	0
Yeast Y	0
Yeast Y	0
Yeast Y	0
Yeast Y	0
Yeast Y	0
Yeast Y	0
Yeast Y	0
Yeast Y	0
Yeast Y	0
Yeast Y	0
Yeast Y	0
Yeast Y	0
Yeast Y	0
Yeast Y	0
Yeast Y	0
Yeast Y	0
Yeast Y	0
Yeast Y	0
Yeast Y	0
Yeast Y	0
Yeast Y	0
Yeast Y	0
Yeast Y	0
Yeast Y	0
Yeast Y	0
Yeast Y	0
Yeast Y	0
Yeast Y	0
Yeast Y	0
Yeast Y	0
Yeast Y	0
Yeast Y	0
Yeast Y	0
Yeast Y	0
Yeast Y	0
Yeast Y	0
Yeast Y	0
Yeast Y	0
Yeast Y	0
Yeast Y	0
Yeast Y	0
Yeast Y	0
Yeast Y	0
Yeast Y	0
Yeast Y	0
Yeast Y	0
Yeast Y	0
Yeast Y	0
Yeast Y	0
Yeast Y	0
Yeast Y	0
Yeast Y	0
Yeast Y	0
Yeast Y	0
Yeast Y	0
Yeast Y	0
Yeast Y	0
Yeast Y	0
Yeast Y	0
Yeast Y	0
Yeast Y	0
Yeast Y	0
Yeast Y	0
Yeast Y	0
Yeast Y	0
Yeast Y	0
Yeast Y	0
Yeast Y	0
Yeast Y	0
Yeast Y	0
Yeast Y	0
Yeast Y	0
Yeast Y	0
Yeast Y	0
Yeast Y	0
Yeast Y	0
Yeast Y	0
Yeast Y	0
Yeast Y	0
Yeast Y	0
Yeast Y	0
Yeast Y	0
Yeast Y	0
Yeast Y	0
Yeast Y	0
Yeast Y	0
Yeast Y	0
Yeast Y	0
Yeast Y	0
Yeast Y	0
Yeast Y	0
Yeast Y	0
Yeast Y	0
Yeast Y	0
Yeast Y	0
Yeast Y	0
Yeast Y	0
Yeast Y	0
Yeast Y	0
Yeast Y	0
Yeast Y	0
Yeast Y	0
Yeast Y	0
Yeast Y	0
Yeast Y	0
Yeast Y	0
Yeast Y	0
Yeast Y	0
Yeast Y	0
Yeast Y	0
Yeast Y	0
Yeast Y	0
Yeast Y	0
Yeast Y	0
Yeast Y	0
Yeast Y	0
Yeast Y	0
Yeast Y	0
Yeast Y	0
Yeast Y	0
Yeast Y	0
Yeast Y	0
Yeast Y	0
Yeast Y	0
Yeast Y	0
Yeast Y	0
Yeast Y	0
Yeast Y	0
Yeast Y	0
Yeast Y	0
Yeast Y	0
Yeast Y	0
Yeast Y	0
Yeast Y	0
Yeast Y	0
Yeast Y	0
Yeast Y	0
Yeast Y	0
Yeast Y	0
Yeast Y	0
Yeast Y	0
Yeast Y	0
Yeast Y	0
Yeast Y	0
Yeast Y	0
Yeast Y	0
Yeast Y	0
Yeast Y	0
Yeast Y	0
Yeast Y	0
Yeast Y	0
Yeast Y	0
Yeast Y	0
Yeast Y	0
Yeast Y	0
Yeast Y	0
Yeast Y	0
Yeast Y	0
Yeast Y	0
Yeast Y	0
Yeast Y	0
Yeast Y	0
Yeast Y	0
Yeast Y	0
Yeast Y	0
Yeast Y	0
Yeast Y	0
Yeast Y	0
Yeast Y	0
Yeast Y	0
Yeast Y	0
Yeast Y	0
Yeast Y	0
Yeast Y	0
Yeast Y	0
Yeast Y	0
Yeast Y	0
Yeast Y	0
Yeast Y	0
Yeast Y	0
Yeast Y	0
Yeast Y	0
Yeast Y	0
Yeast Y	0
Yeast Y	0
Yeast Y	0
Yeast Y	0
Yeast Y	0
Yeast Y	0
Yeast Y	0
Yeast Y	0
Yeast Y	0
Yeast Y	0
Yeast Y	0
Yeast Y	0
Yeast Y	0
Yeast Y	0
Yeast Y	0
Yeast Y	0
Yeast Y	0
Yeast Y	0
Yeast Y	0
Yeast Y	0
Yeast Y	0
Yeast Y	0
Yeast Y	0
Yeast Y	0
Yeast Y	0
Yeast Y	0
Yeast Y	0
Yeast Y	0
Yeast Y	0
Yeast Y	0
Yeast Y	0
Yeast Y	0
Yeast Y	0
Yeast Y	0
Yeast Y	0
Yeast Y	0
Yeast Y	0
Yeast Y	0
Yeast Y	0
Yeast Y	0
Yeast Y	0
Yeast Y	0
Yeast Y	0
Yeast Y	0
Yeast Y	0
Yeast Y	0
Yeast Y	0
Yeast Y	0
Yeast Y	0
Yeast Y	0
Yeast Y	0
Yeast Y	0
Yeast Y	0
Yeast Y	0
Yeast Y	0
Yeast Y	0
Yeast Y	0
Yeast Y	0
Yeast Y	0
Yeast Y	0
Yeast Y	0
Yeast Y	0
Yeast Y	0
Yeast Y	0
Yeast Y	0
Yeast Y	0
Yeast Y	0
Yeast Y	0
Yeast Y	0
Yeast Y	0
Yeast Y	0
Yeast Y	0
Yeast Y	0
Yeast Y	0
Yeast Y	0
Yeast Y	0
Yeast Y	0
Yeast Y	0
Yeast Y	0
Yeast Y	0
Yeast Y	0
Yeast Y	0
Yeast Y	0
Yeast Y	0
Yeast Y	0
Yeast Y	0
Yeast Y	0
Yeast Y	0
Yeast Y	0
Yeast Y	0
Yeast Y	0
Yeast Y	0
Yeast Y	0
Yeast Y	0
Yeast Y	0
Yeast Y	0
Yeast Y	0
Yeast Y	0
Yeast Y	0
Yeast Y	0
Yeast Y	0
Yeast Y	0
Yeast Y	0
Yeast Y	0
Yeast Y	0
Yeast Y	0
Yeast Y	0
Yeast Y	0
Yeast Y	0
Yeast Y	0
Yeast Y	0
Yeast Y	0
Yeast Y	0
Yeast Y	0
Yeast Y	0
Yeast Y	0
Yeast Y	0
Yeast Y	0
Yeast Y	0
Yeast Y	0
Yeast Y	0
Yeast Y	0
Yeast Y	0
Yeast Y	0
Yeast Y	0
Yeast Y	0
Yeast Y	0
Yeast Y	0
Yeast Y	0
Yeast Y	0
Yeast Y	0
Yeast Y	0
Yeast Y	0
Yeast Y	0
Yeast Y	0
Yeast Y	0
Yeast Y	0
Yeast Y	0
Yeast Y	0
Yeast Y	0
Yeast Y	0
Yeast Y	0
Yeast Y	0
Yeast Y	0
Yeast Y	0
Yeast Y	0
Yeast Y	0
Yeast Y	0
Yeast Y	0
Yeast Y	0
Yeast Y	0
Yeast Y	0
Yeast Y	0
Yeast Y	0
Yeast Y	0
Yeast Y	0
Yeast Y	0
Yeast Y	0
Yeast Y	0
Yeast Y	0
Yeast Y	0
Yeast Y	0
Yeast Y	0
Yeast Y	0
Yeast Y	0
Yeast Y	0
Yeast Y	0
Yeast Y	0
Yeast Y	0
Yeast Y	0
Yeast Y	0
Yeast Y	0
Yeast Y	0
Yeast Y	0
Yeast Y	0
Yeast Y	0
Yeast Y	0
Yeast Y	0
Yeast Y	0
Yeast Y	0
Yeast Y	0
Yeast Y	0
Yeast Y	0
Yeast Y	0
Yeast Y	0
Yeast Y	0
Yeast Y	0
Yeast Y	0
Yeast Y	0
Yeast Y	0
Yeast Y	0
Yeast Y	0
Yeast Y	0
Yeast Y	0
Yeast Y	0
Yeast Y	0
Yeast Y	0
Yeast Y	0
Yeast Y	0
Yeast Y	0
Yeast Y	0
Yeast Y	0
Yeast Y	0
Yeast Y	0
Yeast Y	0
Yeast Y	0
Yeast Y	0
Yeast Y	0
Yeast Y	0
Yeast Y	0
Yeast Y	0
Yeast Y	0
Yeast Y	0
Yeast Y	0
Yeast Y	0
Yeast Y	0
Yeast Y	0
Yeast Y	0
Yeast Y	0
Yeast Y	0
Yeast Y	0
Yeast Y	0
Yeast Y	0
Yeast Y	0
Yeast Y	0
Yeast Y	0
Yeast Y	0
Yeast Y	0
Yeast Y	0
Yeast Y	0
Yeast Y	0
Yeast Y	0
Yeast Y	0
Yeast Y	0
Yeast Y	0
Yeast Y	0
Yeast Y	0
Yeast Y	0
Yeast Y	0
Yeast Y	0
Yeast Y	0
Yeast Y	0
Yeast Y	0
Yeast Y	0
Yeast Y	0
Yeast Y	0
Yeast Y	0
Yeast Y	0
Yeast Y	0
Yeast Y	0
Yeast Y	0
Yeast Y	0
Yeast Y	0
Yeast Y	0
Yeast Y	0
Yeast Y	0
Yeast Y	0
Yeast Y	0
Yeast Y	0
Yeast Y	0
Yeast Y	0
Yeast Y	0
Yeast Y	0
Yeast Y	0
Yeast Y	0
Yeast Y	0
Yeast Y	0
Yeast Y	0
Yeast Y	0
Yeast Y	0
Yeast Y	0
Yeast Y	0
Yeast Y	0
Yeast Y	0
Yeast Y	0
Yeast Y	0
Yeast Y	0
Yeast Y	0
Yeast Y	0
Yeast Y	0
Yeast Y	0
Yeast Y	0
Yeast Y	0
Yeast Y	0
Yeast Y	0
Yeast Y	0
Yeast Y	0
Yeast Y	0
Yeast Y	0
Yeast Y	0
Yeast Y	0
Yeast Y	0
Yeast Y	0
Yeast Y	0
Yeast Y	0
Yeast Y	0
Yeast Y	0
Yeast Y	0
Yeast Y	0
Yeast Y	0
Yeast Y	0
Yeast Y	0
Yeast Y	0
Yeast Y	0
Yeast Y	0
Yeast Y	0
Yeast Y	0
Yeast Y	0
Yeast Y	0
Yeast Y	0
Yeast Y	0
Yeast Y	0
Yeast Y	0
Yeast Y	0
Yeast Y	0
Yeast Y	0
Yeast Y	0
Yeast Y	0
Yeast Y	0
Yeast Y	0
Yeast Y	0
Yeast Y	0
Yeast Y	0
Yeast Y	0
Yeast Y	0
Yeast Y	0
Yeast Y	0
Yeast Y	0
Yeast Y	0
Yeast Y	0
Yeast Y	0
Yeast Y	0
Yeast Y	0
Yeast Y	0
Yeast Y	0
Yeast Y	0
Yeast Y	0
Yeast Y	0
Yeast Y	0
Yeast Y	0
Yeast Y	0
Yeast Y	0
Yeast Y	0
Yeast Y	0
Yeast Y	0
Yeast Y	0
Yeast Y	0
Yeast Y	0
Yeast Y	0
Yeast Y	0
Yeast Y	0
Yeast Y	0
Yeast Y	0
Yeast Y	0
Yeast Y	0
Yeast Y	0
Yeast Y	0
Yeast Y	0
Yeast Y	0
Yeast Y	0
Yeast Y	0
Yeast Y	0
Yeast Y	0
Yeast Y	0
Yeast Y	0
Yeast Y	0
Yeast Y	0
Yeast Y	0
Yeast Y	0
Yeast Y	0
Yeast Y	0
Yeast Y	0
Yeast Y	0
Yeast Y	0
Yeast Y	0
Yeast Y	0
Yeast Y	0
Yeast Y	0
Yeast Y	0
Yeast Y	0
Yeast Y	0
Yeast Y	0
Yeast Y	0
Yeast Y	0
Yeast Y	0
Yeast Y	0
Yeast Y	0
Yeast Y	0
Yeast Y	0
Yeast Y	0
Yeast Y	0
Yeast Y	0
Yeast Y	0
Yeast Y	0
Yeast Y	0
Yeast Y	0
Yeast Y	0
Yeast Y	0
Yeast Y	0
Yeast Y	0
Yeast Y	0
Yeast Y	0
Yeast Y	0
Yeast Y	0
Yeast Y	0
Yeast Y	0
Yeast Y	0
Yeast Y	0
Yeast Y	0
Yeast Y	0
Yeast Y	0
Yeast Y	0
Yeast Y	0
Yeast Y	0
Yeast Y	0
Yeast Y	0
Yeast Y	0
Yeast Y	0
Yeast Y	0
Yeast Y	0
Yeast Y	0
Yeast Y	0
Yeast Y	0
Yeast Y	0
Yeast Y	0
Yeast Y	0
Yeast Y	0
Yeast Y	0
Yeast Y	0
Yeast Y	0
Yeast Y	0
Yeast Y	0
Yeast Y	0
Yeast Y	0
Yeast Y	0
Yeast Y	0
Yeast Y	0
Yeast Y	0
Yeast Y	0
Yeast Y	0
Yeast Y	0
Yeast Y	0
Yeast Y	0
Yeast Y	0
Yeast Y	0
Yeast Y	0
Yeast Y	0
Yeast Y	0
Yeast Y	0
Yeast Y	0
Yeast Y	0
Yeast Y	0
Yeast Y	0
Yeast Y	0
Yeast Y	0
Yeast Y	0
Yeast Y	0
Yeast Y	0
Yeast Y	0
Yeast Y	0
Yeast Y	0
Yeast Y	0
Yeast Y	0
Yeast Y	0
Yeast Y	0
Yeast Y	0
Yeast Y	0
Yeast Y	0
Yeast Y	0
Yeast Y	0
Yeast Y	0
Yeast Y	0
Yeast Y	0
Yeast Y	0
Yeast Y	0
Yeast Y	0
Yeast Y	0
Yeast Y	0
Yeast Y	0
Yeast Y	0
Yeast Y	0
Yeast Y	0
Yeast Y	0
Yeast Y	0
Yeast Y	0
Yeast Y	0
Yeast Y	0
Yeast Y	0
Yeast Y	0
Yeast Y	0
Yeast Y	0
Yeast Y	0
Yeast Y	0
Yeast Y	0
Yeast Y	0
Yeast Y	0
Yeast Y	0
Yeast Y	0
Yeast Y	0
Yeast Y	0
Yeast Y	0
Yeast Y	0
Yeast Y	0
Yeast Y	0
Yeast Y	0
Yeast Y	0
Yeast Y	0
Yeast Y	0
Yeast Y	0
Yeast Y	0
Yeast Y	0
Yeast Y	0
Yeast Y	0
Yeast Y	0
Yeast Y	0
Yeast Y	0
Yeast Y	0
Yeast Y	0
Yeast Y	0
Yeast Y	0
Yeast Y	0
Yeast Y	0
Yeast Y	0
Yeast Y	0
Yeast Y	0
Yeast Y	0
Yeast Y	0
Yeast Y	0
Yeast Y	0
Yeast Y	0
Yeast Y	0
Yeast Y	0
Yeast Y	0
Yeast Y	0
Yeast Y	0
Yeast Y	0
Yeast Y	0
Yeast Y	0
Yeast Y	0
Yeast Y	0
Yeast Y	0
Yeast Y	0
Yeast Y	0
Yeast Y	0
Yeast Y	0
Yeast Y	0
Yeast Y	0
Yeast Y	0
Yeast Y	0
Yeast Y	0
Yeast Y	0
Yeast Y	0
Yeast Y	0
Yeast Y	0
Yeast Y	0
Yeast Y	0
Yeast Y	0
Yeast Y	0
Yeast Y	0
Yeast Y	0
Yeast Y	0
Yeast Y	0
Yeast Y	0
Yeast Y	0
Yeast Y	0
Yeast Y	0
Yeast Y	0
Yeast Y	0
Yeast Y	0
Yeast Y	0
Yeast Y	0
Yeast Y	0
Yeast Y	0
Yeast Y	0
Yeast Y	0
Yeast Y	0
Yeast Y	0
Yeast Y	0
Yeast Y	0
Yeast Y	0
Yeast Y	0
Yeast Y	0
Yeast Y	0
Yeast Y	0
Yeast Y	0
Yeast Y	0
Yeast Y	0
Yeast Y	0
Yeast Y	0
Yeast Y	0
Yeast Y	0
Yeast Y	0
Yeast Y	0
Yeast Y	0
Yeast Y	0
Yeast Y	0
Yeast Y	0
Yeast Y	0
Yeast Y	0
Yeast Y	0
Yeast Y	0
Yeast Y	0
Yeast Y	0
Yeast Y	0
Yeast Y	0
Yeast Y	0
Yeast Y	0
Yeast Y	0
Yeast Y	0
Yeast Y	0
Yeast Y	0
Yeast Y	0
Yeast Y	0
Yeast Y	0
Yeast Y	0
Yeast Y	0
Yeast Y	0
Yeast Y	0
Yeast Y	0
Yeast Y	0
Yeast Y	0
Yeast Y	0
Yeast Y	0
Yeast Y	0
Yeast Y	0
Yeast Y	0
Yeast Y	0
Yeast Y	0
Yeast Y	0
Yeast Y	0
Yeast Y	0
Yeast Y	0
Yeast Y	0
Yeast Y	0
Yeast Y	0
Yeast Y	0
Yeast Y	0
Yeast Y	0
Yeast Y	0
Yeast Y	0
Yeast Y	0
Yeast Y	0
Yeast Y	0
Yeast Y	0
Yeast Y	0
Yeast Y	0
Yeast Y	0
Yeast Y	0
Yeast Y	0
Yeast Y	0
Yeast Y	0
Yeast Y	0
Yeast Y	0
Yeast Y	0
Yeast Y	0
Yeast Y	0
Yeast Y	0
Yeast Y	0
Yeast Y	0
Yeast Y	0
Yeast Y	0
Yeast Y	0
Yeast Y	0
Yeast Y	0
Yeast Y	0
Yeast Y	0
Yeast Y	0
Yeast Y	0
Yeast Y	0
Yeast Y	0
Yeast Y	0
Yeast Y	0
Yeast Y	0
Yeast Y	0
Yeast Y	0
Yeast Y	0
Yeast Y	0
Yeast Y	0
Yeast Y	0
Yeast Y	0
Yeast Y	0
Yeast Y	0
Yeast Y	0
Yeast Y	0
Yeast Y	0
Yeast Y	0
Yeast Y	0
Yeast Y	0
Yeast Y	0
Yeast Y	0
Yeast Y	0
Yeast Y	0
Yeast Y	0
Yeast Y	0
Yeast Y	0
Yeast Y	0
Yeast Y	0
Yeast Y	0
Yeast Y	0
Yeast Y	0
Yeast Y	0
Yeast Y	0
Yeast Y	0
Yeast Y	0
Yeast Y	0
Yeast Y	0
Yeast Y	0
Yeast Y	0
Yeast Y	0
Yeast Y	0
Yeast Y	0
Yeast Y	0
Yeast Y	0
Yeast Y	0
Yeast Y	0
Yeast Y	0
Yeast Y	0
Yeast Y	0
Yeast Y	0
Yeast Y	0
Yeast Y	0
Yeast Y	0
Yeast Y	0
Yeast Y	0
Yeast Y	0
Yeast Y	0
Yeast Y	0
Yeast Y	0
Yeast Y	0
Yeast Y	0
Yeast Y	0
Yeast Y	0
Yeast Y	0
Yeast Y	0
Yeast Y	0
Yeast Y	0
Yeast Y	0
Yeast Y	0
Yeast Y	0
Yeast Y	0
Yeast Y	0
Yeast Y	0
Yeast Y	0
Yeast Y	0
Yeast Y	0
Yeast Y	0
Yeast Y	0
Yeast Y	0
Yeast Y	0
Yeast Y	0
Yeast Y	0
Yeast Y	0
Yeast Y	0
Yeast Y	0
Yeast Y	0
Yeast Y	0
Yeast Y	0
Yeast Y	0
Yeast Y	0
Yeast Y	0
Yeast Y	0
Yeast Y	0
Yeast Y	0
Yeast Y	0
Yeast Y	0
Yeast Y	0
Yeast Y	0
Yeast Y	0
Yeast Y	0
Yeast Y	0
Yeast Y	0
Yeast Y	0
Yeast Y	0
Yeast Y	0
Yeast Y	0
Yeast Y	0
Yeast Y	0
Yeast Y	0
Yeast Y	0
Yeast Y	0
Yeast Y	0
Yeast Y	0
Yeast Y	0
Yeast Y	0
Yeast Y	0
Yeast Y	0
Yeast Y	0
Yeast Y	0
Yeast Y	0
Yeast Y	0
Yeast Y	0
Yeast Y	0
Yeast Y	0
Yeast Y	0
Yeast Y	0
Yeast Y	0
Yeast Y	0
Yeast Y	0
Yeast Y	0
Yeast Y	0
Yeast Y	0
Yeast Y	0
Yeast Y	0
Yeast Y	0
Yeast Y	0
[truncated: 93,375 more rows]
