# Supplementary material for: The fitness cost of spurious phosphorylation
Source: EMBO J. 2024 Sep 10;43(20):4720–51. doi: 10.1038/s44318-024-00200-7 (PMC11480408; doi:10.1038/s44318-024-00200-7)
Supplement: Supplementary file 24 — Source data Fig. 5 [file 44318_2024_200_MOESM24_ESM.zip › EMBOJ-2023-115986R1-Figure_5C_Source_Data-sd.csv]

Domain	Sc	Hs	abundance
2-Hacid_dh	0.248138957816377	0	2.31806333496276
6PGD	0.248138957816377	0	2.51454775266029
Aconitase	0.248138957816377	0	2.16731733474818
Aminotran_4	0.248138957816377	0.0233045910044279	2.20547503674089
CPSase_L_D2	0.248138957816377	0.0466091820088557	2.57460994134019
Cytochrom_C	0.248138957816377	0.0466091820088557	2.51121470113639
G6PD_C	0.248138957816377	0.163132137030995	2.50242711998443
Glycogen_syn	0.248138957816377	0.0932183640177115	2.36903022180915
Gp_dh_N	0.248138957816377	0.0466091820088557	3.81980706459076
Helicase_C	0.248138957816377	0.139827546026567	2.38787902195657
HMGL-like	0.248138957816377	0	2.29003461136252
Lyase_1	0.248138957816377	0.0233045910044279	2.17983892802319
MGS	0.248138957816377	0.0466091820088557	2.81524559191656
OTCace	0.248138957816377	0.0233045910044279	3.04540122299584
Peptidase_C1_2	0.248138957816377	0	2.28330122870355
Peptidase_M16	0.248138957816377	0	2.11727129565576
Peptidase_M18	0.248138957816377	0	2.57403126772772
Peptidase_M24	0.248138957816377	0	2.55266821611219
PFK	0.248138957816377	0.139827546026567	2.50413090593545
PH	0.248138957816377	0.862269867163831	2.2519543982274
RNA_pol_L	0.248138957816377	0	2.34439227368511
RPN2_C	0.248138957816377	0	2.9329808219232
Transket_pyr	0.248138957816377	0.0233045910044279	2.52698506856
tRNA-synt_1d	0.248138957816377	0	2.54032947479087
Use1	0.248138957816377	0	1.77815125038364
WW	0.248138957816377	0.0932183640177115	2.098851307028
ABC_tran	0.297766749379653	0.0932183640177115	2.32725673542553
ADH_N	0.297766749379653	0.186436728035423	2.20884428934074
AICARFT_IMPCHas	0.297766749379653	0.0932183640177115	2.48643047885443
DAO	0.297766749379653	0	2.58827170684233
DnaJ	0.297766749379653	0.163132137030995	1.5227701580859
Glucosamine_iso	0.297766749379653	0	2.16435285578444
Hexokinase_2	0.297766749379653	0.116522955022139	2.33223641549144
PP2C	0.297766749379653	0	2.19312459835446
Sec1	0.297766749379653	0.116522955022139	2.3356584522893
SH3_1	0.297766749379653	0.722442321137264	2.36810085170935
TAL_FSA	0.297766749379653	0.0233045910044279	2.6662839226231
Thioredoxin	0.297766749379653	0.139827546026567	2.60178847241827
DEAD	0.347394540942928	0.32626427406199	2.31858501007883
E1_dh	0.347394540942928	0.186436728035423	2.25875697253658
HMG_box	0.347394540942928	0.256350501048707	1.74186039406526
p450	0.347394540942928	0	2.46686762035411
Pyr_redox_2	0.347394540942928	0.116522955022139	2.24427712080184
tRNA-synt_2	0.347394540942928	0	2.70070371714502
UDPGP	0.347394540942928	0.0932183640177115	2.30427505047713
Aminotran_3	0.397022332506203	0.0233045910044279	1.69240623483363
GalP_UDP_transf	0.397022332506203	0	1.79934054945358
GATase	0.397022332506203	0.0233045910044279	2.32531037171106
GTP_EFTU	0.397022332506203	0.349568865066418	2.61066016308988
HSP90	0.397022332506203	0.792356094150548	2.90254677931399
Myosin_head	0.397022332506203	1.44488464227453	2.51341738285851
Pro_isomerase	0.397022332506203	0.0699137730132836	3.51365034668442
SHMT	0.397022332506203	0.0466091820088557	1.85853719756964
SPX	0.397022332506203	0	1.53147891704226
Catalase	0.446650124069479	0.0699137730132836	2.4814426285023
Mito_carr	0.446650124069479	0	2.20139712432045
PALP	0.446650124069479	0	2.39445168082622
AAA	0.496277915632754	0.139827546026567	2.37612052560945
AMP-binding	0.496277915632754	0	2.62065647981962
GDP_Man_Dehyd	0.54590570719603	0.0699137730132836	2.10940979054637
Cpn60_TCP1	0.595533498759305	0.233045910044279	2.75966784468963
Hydrolase	0.595533498759305	0	2.70842090013471
Aminotran_1_2	0.645161290322581	0.209741319039851	2.41077723337721
tRNA-synt_1	0.645161290322581	0	2.56820172406699
C2	0.694789081885856	0.699137730132836	2.63254080232476
His_Phos_1	0.694789081885856	0.233045910044279	2.10037054511756
Aldo_ket_red	0.744416873449132	0.675833139128408	1.74252875125075
Iso_dh	0.744416873449132	0.116522955022139	2.28668096935493
Oxysterol_BP	0.744416873449132	0.0932183640177115	2.31722211920175
UCH	0.744416873449132	0.163132137030995	2.35719133878373
Actin	0.794044665012407	2.61011419249592	2.67920069572705
ATP-synt_ab	0.893300248138958	0	2.5321171162488
Ras	1.04218362282878	1.11862036821254	2.04902409791505
RRM_1	1.04218362282878	1.81775809834537	2.25042000230889
Proteasome	1.24069478908189	0.745746912141692	2.15075643986031
Aldedh	1.53846153846154	0.233045910044279	2.3654879848909
HSP70	1.58808933002481	0.722442321137264	2.43296929087441
Pkinase	1.63771712158809	8.90235376369145	1.85141124239497
ADH_zinc_N	0.198511166253102	0.116522955022139	2.19207936443981
DnaJ_C	0.198511166253102	0.116522955022139	2.15881464672423
Enolase_N	0	0.116522955022139	2.71096311899528
FBPase_C	0	0.116522955022139	1.68214507637383
HBS1_N	0.0496277915632754	0.116522955022139	1.60906054993009
JAB	0.0496277915632754	0.116522955022139	1.43296929087441
LMWPc	0.0496277915632754	0.116522955022139	2.14144977340047
LsmAD	0.0992555831265509	0.116522955022139	2.19589965240923
NUDIX	0.148883374689826	0.116522955022139	1.96941591235398
PBD	0.0992555831265509	0.116522955022139	2.27875360095283
PDZ	0	0.116522955022139	1.07881918309885
PGK	0.0992555831265509	0.116522955022139	3.01661554755718
Proteasome_A_N	0.148883374689826	0.116522955022139	2.26245108973043
PX	0.0992555831265509	0.116522955022139	2.07243372596839
RRM_5	0	0.116522955022139	2.8750612633917
S10_plectin	0.0496277915632754	0.116522955022139	2.37657695705651
SH3_9	0.0496277915632754	0.116522955022139	2.49619944748858
TIM	0.0992555831265509	0.116522955022139	2.8449429071382
V_ATPase_I	0.198511166253102	0.116522955022139	1.81713548957914
Zip	0.0496277915632754	0.116522955022139	1.81856567199793
Endosulfine	0.0992555831265509	0.139827546026567	1.79309160017658
GDI	0.198511166253102	0.139827546026567	2.65393573539444
KH_1	0.0992555831265509	0.139827546026567	2.64087877870162
Pribosyl_synth	0.0496277915632754	0.139827546026567	2.22929779411411
RGS	0.0496277915632754	0.139827546026567	2.32773175663473
ThiF	0.198511166253102	0.139827546026567	2.42036837985752
Thiolase_N	0.198511166253102	0.139827546026567	2.28499438672299
A_deaminase	0.0992555831265509	0.163132137030995	2.45939248775923
Exo_endo_phos	0.148883374689826	0.163132137030995	2.56294678824041
HATPase_c	0.0496277915632754	0.163132137030995	2.77887447200274
Ldh_1_C	0.0496277915632754	0.163132137030995	3.12839926871781
Linker_histone	0	0.163132137030995	2.70156798505593
LTV	0	0.163132137030995	1.15836249209525
Rho_GDI	0.0496277915632754	0.163132137030995	2.7279477095448
Septin	0.198511166253102	0.163132137030995	2.35698140099313
UQ_con	0	0.163132137030995	0.761927838420529
Band_7	0.0496277915632754	0.186436728035423	2.51388318561109
PK	0.0992555831265509	0.186436728035423	3.36972594655115
Pkinase_C	0.0496277915632754	0.186436728035423	2.41796964221474
RhoGEF	0.0992555831265509	0.209741319039851	2.6043556738829
SMC_N	0.0496277915632754	0.209741319039851	2.7903203566496
Globin	0	0.233045910044279	3.06929801211553
Ldh_1_N	0	0.233045910044279	3.04999285692014
Porin_3	0.0992555831265509	0.233045910044279	2.29446622616159
PHO4	0	0.256350501048707	0.0644579892269184
Phosphorylase	0.198511166253102	0.256350501048707	2.36125552005815
RA	0.0496277915632754	0.256350501048707	2.15577618288271
GST_N	0.148883374689826	0.32626427406199	1.52113808370404
Guanylate_kin	0.0992555831265509	0.372873456070846	1.7650349017957
ubiquitin	0.0496277915632754	0.372873456070846	2.12548126570059
Cofilin_ADF	0.0496277915632754	0.396178047075274	2.2417954312952
CH	0.0992555831265509	0.536005593101841	2.56908115970042
Y_phosphatase	0.148883374689826	0.885574458168259	1.67644210316592
Tubulin_C	0.0496277915632754	1.09531577720811	2.74507479158206
LIM	0.0496277915632754	1.11862036821254	1.54282542695918
SH2	0	1.53810300629224	1.2027606873932
Histone	0.0992555831265509	1.72453973432766	2.61804809671209
Tubulin	0.0992555831265509	1.98089023537637	2.65537857553185
