# Supplementary material for: The fitness cost of spurious phosphorylation
Source: EMBO J. 2024 Sep 10;43(20):4720–51. doi: 10.1038/s44318-024-00200-7 (PMC11480408; doi:10.1038/s44318-024-00200-7)
Supplement: Supplementary file 24 — Source data Fig. 5 [file 44318_2024_200_MOESM24_ESM.zip › EMBOJ-2023-115986R1-Figure_5D_Source_Data-sd.csv]

class	num	sd
yeast pY	3.14080383284536	NA
yeast pY: human	8.20013898540653	NA
yeast pY: human pY (observed)	15.4855643044619	NA
yeast pY: human pY (random)	8.85564304461942	0.862974606061706
