# Supplementary material for: The fitness cost of spurious phosphorylation
Source: EMBO J. 2024 Sep 10;43(20):4720–51. doi: 10.1038/s44318-024-00200-7 (PMC11480408; doi:10.1038/s44318-024-00200-7)
Supplement: Supplementary file 24 — Source data Fig. 5 [file 44318_2024_200_MOESM24_ESM.zip › EMBOJ-2023-115986R1-Figure_5E_Source_Data-sd.csv]

	class	RSA
1	yeast Y	0.365
2	yeast Y	0.522
3	yeast Y	0.29
4	yeast Y	0.6
5	yeast Y	0.012
6	yeast Y	0.831
7	yeast Y	0.09
8	yeast Y	0.424
9	yeast Y	0.329
10	yeast Y	0.659
11	yeast Y	0.353
12	yeast Y	0.094
13	yeast Y	0.824
14	yeast Y	0.467
15	yeast Y	0.459
16	yeast Y	0.678
17	yeast Y	0.153
18	yeast Y	0.525
19	yeast Y	0.255
20	yeast Y	0.388
21	yeast Y	0.494
22	yeast Y	0.231
23	yeast Y	0.294
24	yeast Y	0.38
25	yeast Y	0.149
26	yeast Y	0
27	yeast Y	0.012
28	yeast Y	0.09
29	yeast Y	0.098
30	yeast Y	0.031
31	yeast Y	0.094
32	yeast Y	0.376
33	yeast Y	0.157
34	yeast Y	0.055
35	yeast Y	0.008
36	yeast Y	0.106
37	yeast Y	0
38	yeast Y	0.129
39	yeast Y	0.161
40	yeast Y	0.075
41	yeast Y	0.016
42	yeast Y	0.188
43	yeast Y	0
44	yeast Y	0.039
45	yeast Y	0.082
46	yeast Y	0
47	yeast Y	0
48	yeast Y	0.035
49	yeast Y	0
50	yeast Y	0
51	yeast Y	0
52	yeast Y	0.035
53	yeast Y	0.188
54	yeast Y	0.114
55	yeast Y	0.063
56	yeast Y	0.024
57	yeast Y	0.329
58	yeast Y	0.329
59	yeast Y	0.404
60	yeast Y	0.357
61	yeast Y	0.016
62	yeast Y	0.012
63	yeast Y	0.341
64	yeast Y	0.298
65	yeast Y	0.208
66	yeast Y	0.008
67	yeast Y	0.012
68	yeast Y	0.867
69	yeast Y	0.004
70	yeast Y	0
71	yeast Y	0.016
72	yeast Y	0.063
73	yeast Y	0.031
74	yeast Y	0.38
75	yeast Y	0.02
76	yeast Y	0.804
77	yeast Y	0.157
78	yeast Y	0.208
79	yeast Y	0.039
80	yeast Y	0.031
81	yeast Y	0.094
82	yeast Y	0.004
83	yeast Y	0.078
84	yeast Y	0
85	yeast Y	0.278
86	yeast Y	0.271
87	yeast Y	0.196
88	yeast Y	0.153
89	yeast Y	0.133
90	yeast Y	0.129
91	yeast Y	0.008
92	yeast Y	0.11
93	yeast Y	0.286
94	yeast Y	0.157
95	yeast Y	0.047
96	yeast Y	0
97	yeast Y	0
98	yeast Y	0.063
99	yeast Y	0.098
100	yeast Y	0.294
101	yeast Y	0
102	yeast Y	0.09
103	yeast Y	0.118
104	yeast Y	0.043
105	yeast Y	0
106	yeast Y	0
107	yeast Y	0.016
108	yeast Y	0
109	yeast Y	0.188
110	yeast Y	0.639
111	yeast Y	0.024
112	yeast Y	0.055
113	yeast Y	0.22
114	yeast Y	0.024
115	yeast Y	0
116	yeast Y	0.129
117	yeast Y	0.027
118	yeast Y	0.094
119	yeast Y	0.478
120	yeast Y	0.012
121	yeast Y	0.184
122	yeast Y	0.086
123	yeast Y	0.078
124	yeast Y	0.522
125	yeast Y	0.2
126	yeast Y	0.314
127	yeast Y	0
128	yeast Y	0
129	yeast Y	0.29
130	yeast Y	0.875
131	yeast Y	0.008
132	yeast Y	0.118
133	yeast Y	0.086
134	yeast Y	0.212
135	yeast Y	0.314
136	yeast Y	0.773
137	yeast Y	0.71
138	yeast Y	0.122
139	yeast Y	0.02
140	yeast Y	0.055
141	yeast Y	0.114
142	yeast Y	0.016
143	yeast Y	0.004
144	yeast Y	0.2
145	yeast Y	0.043
146	yeast Y	0.396
147	yeast Y	0.129
148	yeast Y	0.176
149	yeast Y	0.008
150	yeast Y	0.071
151	yeast Y	0.047
152	yeast Y	0.114
153	yeast Y	0.098
154	yeast Y	0.012
155	yeast Y	0.255
156	yeast Y	0.039
157	yeast Y	0.133
158	yeast Y	0.839
159	yeast Y	0.239
160	yeast Y	0.259
161	yeast Y	0.02
162	yeast Y	0
163	yeast Y	0.392
164	yeast Y	0.231
165	yeast Y	0.012
166	yeast Y	0.325
167	yeast Y	0.42
168	yeast Y	0.157
169	yeast Y	0.467
170	yeast Y	0.043
171	yeast Y	0.325
172	yeast Y	0.745
173	yeast Y	0.576
174	yeast Y	0.369
175	yeast Y	0.075
176	yeast Y	0.769
177	yeast Y	0.757
178	yeast Y	0.4
179	yeast Y	0.749
180	yeast Y	0.549
181	yeast Y	0.188
182	yeast Y	0.055
183	yeast Y	0.106
184	yeast Y	0.027
185	yeast Y	0.18
186	yeast Y	0.984
187	yeast Y	0.212
188	yeast Y	0.408
189	yeast Y	0.106
190	yeast Y	0.835
191	yeast Y	0.443
192	yeast Y	0.122
193	yeast Y	0.008
194	yeast Y	0.114
195	yeast Y	0.129
196	yeast Y	0.031
197	yeast Y	0.078
198	yeast Y	0.071
199	yeast Y	0.09
200	yeast Y	0.345
201	yeast Y	0.2
202	yeast Y	0.686
203	yeast Y	0.867
204	yeast Y	0.62
205	yeast Y	0.086
206	yeast Y	0.043
207	yeast Y	0
208	yeast Y	0.043
209	yeast Y	0.102
210	yeast Y	0.38
211	yeast Y	0.114
212	yeast Y	0.329
213	yeast Y	0.075
214	yeast Y	0.071
215	yeast Y	0.016
216	yeast Y	0.184
217	yeast Y	0.243
218	yeast Y	0.294
219	yeast Y	0.004
220	yeast Y	0
221	yeast Y	0.047
222	yeast Y	0.016
223	yeast Y	0.004
224	yeast Y	0.137
225	yeast Y	0.216
226	yeast Y	0.271
227	yeast Y	0.106
228	yeast Y	0.031
229	yeast Y	0.192
230	yeast Y	0.043
231	yeast Y	0.082
232	yeast Y	0.522
233	yeast Y	0.22
234	yeast Y	0.282
235	yeast Y	0.4
236	yeast Y	0.224
237	yeast Y	0.086
238	yeast Y	0.008
239	yeast Y	0
240	yeast Y	0.188
241	yeast Y	0.114
242	yeast Y	0.251
243	yeast Y	0
244	yeast Y	0.114
245	yeast Y	0.847
246	yeast Y	0.102
247	yeast Y	0.004
248	yeast Y	0.243
249	yeast Y	0.255
250	yeast Y	0.012
251	yeast Y	0.18
252	yeast Y	0.051
253	yeast Y	0.169
254	yeast Y	0.027
255	yeast Y	0.169
256	yeast Y	0.008
257	yeast Y	0.008
258	yeast Y	0.188
259	yeast Y	0.733
260	yeast Y	0.431
261	yeast Y	0.682
262	yeast Y	0.357
263	yeast Y	0.604
264	yeast Y	0
265	yeast Y	0.051
266	yeast Y	0.012
267	yeast Y	0.263
268	yeast Y	0.431
269	yeast Y	0.439
270	yeast Y	0.02
271	yeast Y	0.392
272	yeast Y	0.004
273	yeast Y	0
274	yeast Y	0.059
275	yeast Y	0.353
276	yeast Y	0.047
277	yeast Y	0.024
278	yeast Y	0.039
279	yeast Y	0.784
280	yeast Y	0.792
281	yeast Y	0.839
282	yeast Y	0.843
283	yeast Y	0.318
284	yeast Y	0.51
285	yeast Y	0.122
286	yeast Y	0.012
287	yeast Y	0.192
288	yeast Y	0.137
289	yeast Y	0.039
290	yeast Y	0.271
291	yeast Y	0.075
292	yeast Y	0.259
293	yeast Y	0.361
294	yeast Y	0.102
295	yeast Y	0
296	yeast Y	0.302
297	yeast Y	0.075
298	yeast Y	0
299	yeast Y	0
300	yeast Y	0.024
301	yeast Y	0.039
302	yeast Y	0.184
303	yeast Y	0
304	yeast Y	0.761
305	yeast Y	0
306	yeast Y	0.357
307	yeast Y	0.008
308	yeast Y	0.18
309	yeast Y	0.043
310	yeast Y	0.141
311	yeast Y	0.286
312	yeast Y	0.008
313	yeast Y	0.004
314	yeast Y	0.059
315	yeast Y	0.09
316	yeast Y	0.067
317	yeast Y	0.353
318	yeast Y	0.227
319	yeast Y	0.494
320	yeast Y	0.008
321	yeast Y	0.773
322	yeast Y	0.094
323	yeast Y	0.478
324	yeast Y	0.314
325	yeast Y	0.561
326	yeast Y	0.043
327	yeast Y	0.024
328	yeast Y	0.157
329	yeast Y	0.122
330	yeast Y	0.078
331	yeast Y	0.106
332	yeast Y	0.024
333	yeast Y	0.02
334	yeast Y	0.071
335	yeast Y	0.373
336	yeast Y	0.337
337	yeast Y	0.016
338	yeast Y	0
339	yeast Y	0.118
340	yeast Y	0.216
341	yeast Y	0.141
342	yeast Y	0.129
343	yeast Y	0.047
344	yeast Y	0.208
345	yeast Y	0.063
346	yeast Y	0.216
347	yeast Y	0.18
348	yeast Y	0.016
349	yeast Y	0.082
350	yeast Y	0.051
351	yeast Y	0.02
352	yeast Y	0.196
353	yeast Y	0.09
354	yeast Y	0.031
355	yeast Y	0.047
356	yeast Y	0.592
357	yeast Y	0.498
358	yeast Y	0.275
359	yeast Y	0.239
360	yeast Y	0.698
361	yeast Y	0.898
362	yeast Y	0.584
363	yeast Y	0.682
364	yeast Y	0.106
365	yeast Y	0.416
366	yeast Y	0.051
367	yeast Y	0
368	yeast Y	0.184
369	yeast Y	0
370	yeast Y	0
371	yeast Y	0.243
372	yeast Y	0.012
373	yeast Y	0.02
374	yeast Y	0
375	yeast Y	0.016
376	yeast Y	0.227
377	yeast Y	0
378	yeast Y	0.118
379	yeast Y	0.086
380	yeast Y	0.082
381	yeast Y	0.055
382	yeast Y	0.02
383	yeast Y	0.184
384	yeast Y	0.004
385	yeast Y	0.333
386	yeast Y	0.255
387	yeast Y	0.051
388	yeast Y	0.165
389	yeast Y	0.286
390	yeast Y	0.118
391	yeast Y	0.129
392	yeast Y	0.031
393	yeast Y	0
394	yeast Y	0
395	yeast Y	0
396	yeast Y	0
397	yeast Y	0.024
398	yeast Y	0.627
399	yeast Y	0
400	yeast Y	0.071
401	yeast Y	0.18
402	yeast Y	0
403	yeast Y	0
404	yeast Y	0.541
405	yeast Y	0.443
406	yeast Y	0.573
407	yeast Y	0.561
408	yeast Y	0.027
409	yeast Y	0.239
410	yeast Y	0.482
411	yeast Y	0.631
412	yeast Y	0.086
413	yeast Y	0.443
414	yeast Y	0.059
415	yeast Y	0.039
416	yeast Y	0.153
417	yeast Y	0.004
418	yeast Y	0.035
419	yeast Y	0.2
420	yeast Y	0.549
421	yeast Y	0.329
422	yeast Y	0.09
423	yeast Y	0.725
424	yeast Y	0.69
425	yeast Y	0.753
426	yeast Y	0.153
427	yeast Y	0.275
428	yeast Y	0.29
429	yeast Y	0.102
430	yeast Y	0.153
431	yeast Y	0.031
432	yeast Y	0.031
433	yeast Y	0
434	yeast Y	0.224
435	yeast Y	0.204
436	yeast Y	0.137
437	yeast Y	0.482
438	yeast Y	0
439	yeast Y	0.055
440	yeast Y	0.153
441	yeast Y	0.129
442	yeast Y	0.031
443	yeast Y	0.541
444	yeast Y	0.02
445	yeast Y	0.169
446	yeast Y	0.024
447	yeast Y	0
448	yeast Y	0.012
449	yeast Y	0
450	yeast Y	0.016
451	yeast Y	0.176
452	yeast Y	0.278
453	yeast Y	0.169
454	yeast Y	0
455	yeast Y	0.012
456	yeast Y	0.216
457	yeast Y	0.608
458	yeast Y	0.153
459	yeast Y	0.494
460	yeast Y	0.067
461	yeast Y	0.012
462	yeast Y	0
463	yeast Y	0.467
464	yeast Y	0.027
465	yeast Y	0.212
466	yeast Y	0.216
467	yeast Y	0.082
468	yeast Y	0.192
469	yeast Y	0.275
470	yeast Y	0.188
471	yeast Y	0.722
472	yeast Y	0.161
473	yeast Y	0.965
474	yeast Y	0.059
475	yeast Y	0.361
476	yeast Y	0.51
477	yeast Y	0.38
478	yeast Y	0.345
479	yeast Y	0.427
480	yeast Y	0.404
481	yeast Y	0
482	yeast Y	0.075
483	yeast Y	0.694
484	yeast Y	0.004
485	yeast Y	0.063
486	yeast Y	0.51
487	yeast Y	0.055
488	yeast Y	0.773
489	yeast Y	0.204
490	yeast Y	0.275
491	yeast Y	0.529
492	yeast Y	0.475
493	yeast Y	0.004
494	yeast Y	0.035
495	yeast Y	0.294
496	yeast Y	0.424
497	yeast Y	0.596
498	yeast Y	0.008
499	yeast Y	0
500	yeast Y	0.357
501	yeast Y	0.302
502	yeast Y	0.094
503	yeast Y	0.118
504	yeast Y	0
505	yeast Y	0.588
506	yeast Y	0.278
507	yeast Y	0.173
508	yeast Y	0.412
509	yeast Y	0.063
510	yeast Y	0.02
511	yeast Y	0.682
512	yeast Y	0
513	yeast Y	0.059
514	yeast Y	0.02
515	yeast Y	0.451
516	yeast Y	0.082
517	yeast Y	0.439
518	yeast Y	0.357
519	yeast Y	0.259
520	yeast Y	0.208
521	yeast Y	0.075
522	yeast Y	0.306
523	yeast Y	0.357
524	yeast Y	0.58
525	yeast Y	0.216
526	yeast Y	0.235
527	yeast Y	0.059
528	yeast Y	0.557
529	yeast Y	0.11
530	yeast Y	0.345
531	yeast Y	0.18
532	yeast Y	0.396
533	yeast Y	0.071
534	yeast Y	0.467
535	yeast Y	0
536	yeast Y	0.2
537	yeast Y	0.004
538	yeast Y	0.373
539	yeast Y	0.008
540	yeast Y	0.078
541	yeast Y	0
542	yeast Y	0.035
543	yeast Y	0.694
544	yeast Y	0.067
545	yeast Y	0.22
546	yeast Y	0.212
547	yeast Y	0
548	yeast Y	0.071
549	yeast Y	0
550	yeast Y	0.008
551	yeast Y	0.016
552	yeast Y	0.067
553	yeast Y	0.102
554	yeast Y	0.192
555	yeast Y	0.247
556	yeast Y	0.294
557	yeast Y	0
558	yeast Y	0.341
559	yeast Y	0.082
560	yeast Y	0.118
561	yeast Y	0.086
562	yeast Y	0.039
563	yeast Y	0.361
564	yeast Y	0.251
565	yeast Y	0.176
566	yeast Y	0.082
567	yeast Y	0.306
568	yeast Y	0.824
569	yeast Y	0.89
570	yeast Y	0.878
571	yeast Y	0.863
572	yeast Y	0.831
573	yeast Y	0.047
574	yeast Y	0.29
575	yeast Y	0.294
576	yeast Y	0.098
577	yeast Y	0.29
578	yeast Y	0.345
579	yeast Y	0.149
580	yeast Y	0.353
581	yeast Y	0.102
582	yeast Y	0
583	yeast Y	0.051
584	yeast Y	0.012
585	yeast Y	0.031
586	yeast Y	0
587	yeast Y	0.239
588	yeast Y	0
589	yeast Y	0.239
590	yeast Y	0.082
591	yeast Y	0.118
592	yeast Y	0.153
593	yeast Y	0.008
594	yeast Y	0.255
595	yeast Y	0.09
596	yeast Y	0.031
597	yeast Y	0
598	yeast Y	0.106
599	yeast Y	0.02
600	yeast Y	0.012
601	yeast Y	0.02
602	yeast Y	0.231
603	yeast Y	0.027
604	yeast Y	0.043
605	yeast Y	0.482
606	yeast Y	0.035
607	yeast Y	0.188
608	yeast Y	0
609	yeast Y	0.212
610	yeast Y	0.435
611	yeast Y	0.075
612	yeast Y	0.051
613	yeast Y	0.082
614	yeast Y	0.251
615	yeast Y	0.024
616	yeast Y	0.322
617	yeast Y	0.094
618	yeast Y	0.086
619	yeast Y	0.231
620	yeast Y	0.063
621	yeast Y	0.298
622	yeast Y	0.169
623	yeast Y	0.318
624	yeast Y	0.627
625	yeast Y	0.11
626	yeast Y	0.012
627	yeast Y	0
628	yeast Y	0.537
629	yeast Y	0.118
630	yeast Y	0.004
631	yeast Y	0.173
632	yeast Y	0.29
633	yeast Y	0.247
634	yeast Y	0.82
635	yeast Y	0.796
636	yeast Y	0.788
637	yeast Y	0
638	yeast Y	0.051
639	yeast Y	0.227
640	yeast Y	0.024
641	yeast Y	0.082
642	yeast Y	0.106
643	yeast Y	0.118
644	yeast Y	0.408
645	yeast Y	0.004
646	yeast Y	0.18
647	yeast Y	0.475
648	yeast Y	0.671
649	yeast Y	0
650	yeast Y	0
651	yeast Y	0.039
652	yeast Y	0
653	yeast Y	0.149
654	yeast Y	0.6
655	yeast Y	0.231
656	yeast Y	0.063
657	yeast Y	0.251
658	yeast Y	0.392
659	yeast Y	0.098
660	yeast Y	0.122
661	yeast Y	0.227
662	yeast Y	0.255
663	yeast Y	0.204
664	yeast Y	0.078
665	yeast Y	0.416
666	yeast Y	0.035
667	yeast Y	0.094
668	yeast Y	0.133
669	yeast Y	0.239
670	yeast Y	0.051
671	yeast Y	0
672	yeast Y	0.282
673	yeast Y	0.149
674	yeast Y	0.075
675	yeast Y	0.573
676	yeast Y	0.051
677	yeast Y	0.388
678	yeast Y	0.078
679	yeast Y	0.027
680	yeast Y	0.286
681	yeast Y	0.071
682	yeast Y	0.137
683	yeast Y	0.008
684	yeast Y	0.341
685	yeast Y	0.012
686	yeast Y	0.349
687	yeast Y	0.043
688	yeast Y	0.357
689	yeast Y	0.004
690	yeast Y	0.004
691	yeast Y	0.231
692	yeast Y	0.145
693	yeast Y	0.639
694	yeast Y	0.333
695	yeast Y	0.224
696	yeast Y	0.106
697	yeast Y	0.027
698	yeast Y	0.188
699	yeast Y	0.157
700	yeast Y	0.11
701	yeast Y	0.004
702	yeast Y	0.035
703	yeast Y	0.91
704	yeast Y	0.765
705	yeast Y	0.933
706	yeast Y	0.165
707	yeast Y	0.027
708	yeast Y	0.467
709	yeast Y	0.224
710	yeast Y	0.161
711	yeast Y	0.169
712	yeast Y	0.004
713	yeast Y	0.098
714	yeast Y	0.184
715	yeast Y	0.439
716	yeast Y	0.129
717	yeast Y	0.173
718	yeast Y	0.012
719	yeast Y	0.008
720	yeast Y	0
721	yeast Y	0.141
722	yeast Y	0.271
723	yeast Y	0.129
724	yeast Y	0.031
725	yeast Y	0
726	yeast Y	0.243
727	yeast Y	0.459
728	yeast Y	0.02
729	yeast Y	0.008
730	yeast Y	0.514
731	yeast Y	0.227
732	yeast Y	0
733	yeast Y	0
734	yeast Y	0.737
735	yeast Y	0.208
736	yeast Y	0.337
737	yeast Y	0.455
738	yeast Y	0.482
739	yeast Y	0.463
740	yeast Y	0.02
741	yeast Y	0.235
742	yeast Y	0.133
743	yeast Y	0.114
744	yeast Y	0.106
745	yeast Y	0.043
746	yeast Y	0.004
747	yeast Y	0.027
748	yeast Y	0
749	yeast Y	0.216
750	yeast Y	0.533
751	yeast Y	0.773
752	yeast Y	0
753	yeast Y	0.227
754	yeast Y	0
755	yeast Y	0.039
756	yeast Y	0.275
757	yeast Y	0
758	yeast Y	0.169
759	yeast Y	0.016
760	yeast Y	0.082
761	yeast Y	0.027
762	yeast Y	0.02
763	yeast Y	0.318
764	yeast Y	0.165
765	yeast Y	0.298
766	yeast Y	0.137
767	yeast Y	0.098
768	yeast Y	0.016
769	yeast Y	0.027
770	yeast Y	0.176
771	yeast Y	0.082
772	yeast Y	0.125
773	yeast Y	0.114
774	yeast Y	0.341
775	yeast Y	0.008
776	yeast Y	0.529
777	yeast Y	0
778	yeast Y	0.235
779	yeast Y	0.027
780	yeast Y	0.102
781	yeast Y	0
782	yeast Y	0.11
783	yeast Y	0.208
784	yeast Y	0.443
785	yeast Y	0.667
786	yeast Y	0.537
787	yeast Y	0.196
788	yeast Y	0.043
789	yeast Y	0.051
790	yeast Y	0.235
791	yeast Y	0.059
792	yeast Y	0
793	yeast Y	0.129
794	yeast Y	0.016
795	yeast Y	0.612
796	yeast Y	0.584
797	yeast Y	0.278
798	yeast Y	0.31
799	yeast Y	0.58
800	yeast Y	0.055
801	yeast Y	0.118
802	yeast Y	0.027
803	yeast Y	0.008
804	yeast Y	0.208
805	yeast Y	0.118
806	yeast Y	0.004
807	yeast Y	0
808	yeast Y	0.118
809	yeast Y	0.071
810	yeast Y	0.047
811	yeast Y	0
812	yeast Y	0.306
813	yeast Y	0.086
814	yeast Y	0.02
815	yeast Y	0.141
816	yeast Y	0.161
817	yeast Y	0.09
818	yeast Y	0.373
819	yeast Y	0.271
820	yeast Y	0.098
821	yeast Y	0.004
822	yeast Y	0.2
823	yeast Y	0.067
824	yeast Y	0
825	yeast Y	0.122
826	yeast Y	0.192
827	yeast Y	0.094
828	yeast Y	0.114
829	yeast Y	0.071
830	yeast Y	0.173
831	yeast Y	0.035
832	yeast Y	0.059
833	yeast Y	0.02
834	yeast Y	0.035
835	yeast Y	0.071
836	yeast Y	0.165
837	yeast Y	0.086
838	yeast Y	0.078
839	yeast Y	0
840	yeast Y	0.255
841	yeast Y	0.224
842	yeast Y	0.176
843	yeast Y	0.267
844	yeast Y	0.2
845	yeast Y	0.376
846	yeast Y	0.286
847	yeast Y	0.09
848	yeast Y	0.086
849	yeast Y	0.443
850	yeast Y	0.18
851	yeast Y	0.031
852	yeast Y	0.004
853	yeast Y	0.047
854	yeast Y	0
855	yeast Y	0
856	yeast Y	0.008
857	yeast Y	0.259
858	yeast Y	0.031
859	yeast Y	0.094
860	yeast Y	0.094
861	yeast Y	0.153
862	yeast Y	0.063
863	yeast Y	0.016
864	yeast Y	0.02
865	yeast Y	0.384
866	yeast Y	0.42
867	yeast Y	0.039
868	yeast Y	0.196
869	yeast Y	0.122
870	yeast Y	0.008
871	yeast Y	0.184
872	yeast Y	0.486
873	yeast Y	0.431
874	yeast Y	0.016
875	yeast Y	0
876	yeast Y	0.016
877	yeast Y	0.133
878	yeast Y	0.322
879	yeast Y	0.004
880	yeast Y	0.243
881	yeast Y	0.184
882	yeast Y	0.071
883	yeast Y	0.239
884	yeast Y	0.141
885	yeast Y	0.012
886	yeast Y	0.196
887	yeast Y	0
888	yeast Y	0.239
889	yeast Y	0.58
890	yeast Y	0.094
891	yeast Y	0.294
892	yeast Y	0.004
893	yeast Y	0.165
894	yeast Y	0.576
895	yeast Y	0.051
896	yeast Y	0.004
897	yeast Y	0.275
898	yeast Y	0.008
899	yeast Y	0.776
900	yeast Y	0.012
901	yeast Y	0.541
902	yeast Y	0.42
903	yeast Y	0.055
904	yeast Y	0.153
905	yeast Y	0.2
906	yeast Y	0.118
907	yeast Y	0
908	yeast Y	0.102
909	yeast Y	0
910	yeast Y	0.251
911	yeast Y	0.192
912	yeast Y	0.016
913	yeast Y	0.165
914	yeast Y	0
915	yeast Y	0.055
916	yeast Y	0
917	yeast Y	0.024
918	yeast Y	0.267
919	yeast Y	0
920	yeast Y	0.078
921	yeast Y	0.125
922	yeast Y	0
923	yeast Y	0.208
924	yeast Y	0.078
925	yeast Y	0.008
926	yeast Y	0
927	yeast Y	0.051
928	yeast Y	0.149
929	yeast Y	0.125
930	yeast Y	0.02
931	yeast Y	0.247
932	yeast Y	0.012
933	yeast Y	0
934	yeast Y	0.616
935	yeast Y	0.118
936	yeast Y	0.098
937	yeast Y	0.024
938	yeast Y	0.275
939	yeast Y	0.035
940	yeast Y	0.09
941	yeast Y	0.114
942	yeast Y	0.584
943	yeast Y	0.627
944	yeast Y	0.502
945	yeast Y	0.263
946	yeast Y	0.149
947	yeast Y	0.137
948	yeast Y	0.243
949	yeast Y	0.643
950	yeast Y	0.871
951	yeast Y	0.02
952	yeast Y	0.671
953	yeast Y	0.184
954	yeast Y	0.004
955	yeast Y	0.176
956	yeast Y	0.345
957	yeast Y	0
958	yeast Y	0.027
959	yeast Y	0.078
960	yeast Y	0.012
961	yeast Y	0
962	yeast Y	0.09
963	yeast Y	0.153
964	yeast Y	0
965	yeast Y	0.302
966	yeast Y	0.098
967	yeast Y	0.439
968	yeast Y	0.808
969	yeast Y	0.671
970	yeast Y	0.035
971	yeast Y	0.012
972	yeast Y	0.22
973	yeast Y	0.208
974	yeast Y	0.09
975	yeast Y	0.133
976	yeast Y	0.051
977	yeast Y	0.4
978	yeast Y	0.035
979	yeast Y	0.067
980	yeast Y	0.031
981	yeast Y	0.435
982	yeast Y	0.341
983	yeast Y	0.58
984	yeast Y	0.475
985	yeast Y	0.671
986	yeast Y	0.357
987	yeast Y	0.42
988	yeast Y	0.404
989	yeast Y	0.439
990	yeast Y	0.063
991	yeast Y	0.282
992	yeast Y	0.153
993	yeast Y	0.173
994	yeast Y	0.114
995	yeast Y	0.18
996	yeast Y	0
997	yeast Y	0.455
998	yeast Y	0.059
999	yeast Y	0.22
1000	yeast Y	0.012
1001	yeast Y	0.302
1002	yeast Y	0.141
1003	yeast Y	0.286
1004	yeast Y	0.463
1005	yeast Y	0
1006	yeast Y	0.137
1007	yeast Y	0.086
1008	yeast Y	0.09
1009	yeast Y	0.024
1010	yeast Y	0.459
1011	yeast Y	0.004
1012	yeast Y	0
1013	yeast Y	0.071
1014	yeast Y	0.055
1015	yeast Y	0.129
1016	yeast Y	0.137
1017	yeast Y	0.204
1018	yeast Y	0
1019	yeast Y	0.102
1020	yeast Y	0.169
1021	yeast Y	0.247
1022	yeast Y	0.224
1023	yeast Y	0
1024	yeast Y	0.008
1025	yeast Y	0.29
1026	yeast Y	0.114
1027	yeast Y	0.831
1028	yeast Y	0.043
1029	yeast Y	0.02
1030	yeast Y	0
1031	yeast Y	0
1032	yeast Y	0
1033	yeast Y	0.345
1034	yeast Y	0.494
1035	yeast Y	0.518
1036	yeast Y	0.082
1037	yeast Y	0.224
1038	yeast Y	0.012
1039	yeast Y	0
1040	yeast Y	0.263
1041	yeast Y	0.294
1042	yeast Y	0
1043	yeast Y	0.31
1044	yeast Y	0.098
1045	yeast Y	0.267
1046	yeast Y	0.039
1047	yeast Y	0.102
1048	yeast Y	0.212
1049	yeast Y	0.549
1050	yeast Y	0.161
1051	yeast Y	0.455
1052	yeast Y	0.506
1053	yeast Y	0.133
1054	yeast Y	0.608
1055	yeast Y	0.451
1056	yeast Y	0.161
1057	yeast Y	0.008
1058	yeast Y	0
1059	yeast Y	0.012
1060	yeast Y	0.024
1061	yeast Y	0.314
1062	yeast Y	0
1063	yeast Y	0.165
1064	yeast Y	0.133
1065	yeast Y	0.031
1066	yeast Y	0.02
1067	yeast Y	0.188
1068	yeast Y	0.345
1069	yeast Y	0.455
1070	yeast Y	0.051
1071	yeast Y	0.173
1072	yeast Y	0
1073	yeast Y	0.259
1074	yeast Y	0.067
1075	yeast Y	0.059
1076	yeast Y	0.322
1077	yeast Y	0
1078	yeast Y	0.325
1079	yeast Y	0.31
1080	yeast Y	0.035
1081	yeast Y	0.008
1082	yeast Y	0.129
1083	yeast Y	0.004
1084	yeast Y	0.149
1085	yeast Y	0.118
1086	yeast Y	0.588
1087	yeast Y	0.365
1088	yeast Y	0.663
1089	yeast Y	0.29
1090	yeast Y	0.075
1091	yeast Y	0
1092	yeast Y	0
1093	yeast Y	0
1094	yeast Y	0.071
1095	yeast Y	0.118
1096	yeast Y	0.024
1097	yeast Y	0.133
1098	yeast Y	0.686
1099	yeast Y	0.31
1100	yeast Y	0.098
1101	yeast Y	0.039
1102	yeast Y	0.11
1103	yeast Y	0.184
1104	yeast Y	0.004
1105	yeast Y	0.071
1106	yeast Y	0.027
1107	yeast Y	0.141
1108	yeast Y	0.506
1109	yeast Y	0.016
1110	yeast Y	0.02
1111	yeast Y	0.325
1112	yeast Y	0.051
1113	yeast Y	0.094
1114	yeast Y	0.012
1115	yeast Y	0.047
1116	yeast Y	0.063
1117	yeast Y	0.008
1118	yeast Y	0.227
1119	yeast Y	0.008
1120	yeast Y	0.024
1121	yeast Y	0.004
1122	yeast Y	0
1123	yeast Y	0.078
1124	yeast Y	0.235
1125	yeast Y	0.047
1126	yeast Y	0.165
1127	yeast Y	0.788
1128	yeast Y	0.043
1129	yeast Y	0.682
1130	yeast Y	0.365
1131	yeast Y	0.545
1132	yeast Y	0.098
1133	yeast Y	0.157
1134	yeast Y	0.565
1135	yeast Y	0.322
1136	yeast Y	0
1137	yeast Y	0.153
1138	yeast Y	0.129
1139	yeast Y	0.122
1140	yeast Y	0.169
1141	yeast Y	0.404
1142	yeast Y	0.329
1143	yeast Y	0.843
1144	yeast Y	0.212
1145	yeast Y	0.231
1146	yeast Y	0.051
1147	yeast Y	0
1148	yeast Y	0.027
1149	yeast Y	0.271
1150	yeast Y	0.337
1151	yeast Y	0.082
1152	yeast Y	0.016
1153	yeast Y	0.427
1154	yeast Y	0.663
1155	yeast Y	0.435
1156	yeast Y	0.553
1157	yeast Y	0.012
1158	yeast Y	0.129
1159	yeast Y	0.384
1160	yeast Y	0.008
1161	yeast Y	0.008
1162	yeast Y	0.718
1163	yeast Y	0.169
1164	yeast Y	0.004
1165	yeast Y	0.173
1166	yeast Y	0.082
1167	yeast Y	0.004
1168	yeast Y	0.004
1169	yeast Y	0
1170	yeast Y	0.012
1171	yeast Y	0
1172	yeast Y	0.588
1173	yeast Y	0.051
1174	yeast Y	0.004
1175	yeast Y	0.075
1176	yeast Y	0.275
1177	yeast Y	0.063
1178	yeast Y	0.435
1179	yeast Y	0.165
1180	yeast Y	0.204
1181	yeast Y	0.071
1182	yeast Y	0.498
1183	yeast Y	0.22
1184	yeast Y	0.192
1185	yeast Y	0.271
1186	yeast Y	0.173
1187	yeast Y	0.278
1188	yeast Y	0.29
1189	yeast Y	0.467
1190	yeast Y	0.384
1191	yeast Y	0.451
1192	yeast Y	0.8
1193	yeast Y	0.29
1194	yeast Y	0.318
1195	yeast Y	0.09
1196	yeast Y	0.094
1197	yeast Y	0.031
1198	yeast Y	0.141
1199	yeast Y	0.192
1200	yeast Y	0.231
1201	yeast Y	0.224
1202	yeast Y	0
1203	yeast Y	0.035
1204	yeast Y	0
1205	yeast Y	0.031
1206	yeast Y	0.137
1207	yeast Y	0.643
1208	yeast Y	0
1209	yeast Y	0
1210	yeast Y	0.22
1211	yeast Y	0.165
1212	yeast Y	0.247
1213	yeast Y	0.184
1214	yeast Y	0.133
1215	yeast Y	0.384
1216	yeast Y	0.012
1217	yeast Y	0.137
1218	yeast Y	0.024
1219	yeast Y	0.008
1220	yeast Y	0.298
1221	yeast Y	0.027
1222	yeast Y	0.012
1223	yeast Y	0.125
1224	yeast Y	0.235
1225	yeast Y	0.176
1226	yeast Y	0.439
1227	yeast Y	0
1228	yeast Y	0.059
1229	yeast Y	0
1230	yeast Y	0.106
1231	yeast Y	0.055
1232	yeast Y	0.098
1233	yeast Y	0.043
1234	yeast Y	0
1235	yeast Y	0.271
1236	yeast Y	0.004
1237	yeast Y	0.004
1238	yeast Y	0.098
1239	yeast Y	0.38
1240	yeast Y	0.627
1241	yeast Y	0.012
1242	yeast Y	0
1243	yeast Y	0.098
1244	yeast Y	0.588
1245	yeast Y	0.608
1246	yeast Y	0.125
1247	yeast Y	0.004
1248	yeast Y	0.137
1249	yeast Y	0.337
1250	yeast Y	0.188
1251	yeast Y	0.427
1252	yeast Y	0.035
1253	yeast Y	0.318
1254	yeast Y	0.286
1255	yeast Y	0.224
1256	yeast Y	0.157
1257	yeast Y	0.18
1258	yeast Y	0.016
1259	yeast Y	0.431
1260	yeast Y	0.263
1261	yeast Y	0.051
1262	yeast Y	0.09
1263	yeast Y	0.102
1264	yeast Y	0.2
1265	yeast Y	0.125
1266	yeast Y	0.839
1267	yeast Y	0.094
1268	yeast Y	0.29
1269	yeast Y	0.118
1270	yeast Y	0.227
1271	yeast Y	0.455
1272	yeast Y	0.882
1273	yeast Y	0.094
1274	yeast Y	0.114
1275	yeast Y	0.02
1276	yeast Y	0.039
1277	yeast Y	0.071
1278	yeast Y	0.153
1279	yeast Y	0.804
1280	yeast Y	0.78
1281	yeast Y	0.906
1282	yeast Y	0.522
1283	yeast Y	0.22
1284	yeast Y	0.435
1285	yeast Y	0.682
1286	yeast Y	0.169
1287	yeast Y	0.067
1288	yeast Y	0
1289	yeast Y	0.118
1290	yeast Y	0.067
1291	yeast Y	0.494
1292	yeast Y	0.384
1293	yeast Y	0.035
1294	yeast Y	0.216
1295	yeast Y	0
1296	yeast Y	0.192
1297	yeast Y	0.212
1298	yeast Y	0.024
1299	yeast Y	0.631
1300	yeast Y	0.055
1301	yeast Y	0
1302	yeast Y	0.463
1303	yeast Y	0.141
1304	yeast Y	0.086
1305	yeast Y	0.451
1306	yeast Y	0.843
1307	yeast Y	0.729
1308	yeast Y	0.804
1309	yeast Y	0.039
1310	yeast Y	0.012
1311	yeast Y	0.243
1312	yeast Y	0.035
1313	yeast Y	0.18
1314	yeast Y	0.161
1315	yeast Y	0.212
1316	yeast Y	0.208
1317	yeast Y	0.024
1318	yeast Y	0
1319	yeast Y	0.298
1320	yeast Y	0.149
1321	yeast Y	0.031
1322	yeast Y	0.004
1323	yeast Y	0.035
1324	yeast Y	0.078
1325	yeast Y	0.184
1326	yeast Y	0.188
1327	yeast Y	0.631
1328	yeast Y	0.176
1329	yeast Y	0.086
1330	yeast Y	0.141
1331	yeast Y	0.325
1332	yeast Y	0.153
1333	yeast Y	0
1334	yeast Y	0.09
1335	yeast Y	0.012
1336	yeast Y	0.267
1337	yeast Y	0.165
1338	yeast Y	0
1339	yeast Y	0
1340	yeast Y	0.114
1341	yeast Y	0.18
1342	yeast Y	0.059
1343	yeast Y	0
1344	yeast Y	0
1345	yeast Y	0
1346	yeast Y	0.02
1347	yeast Y	0.004
1348	yeast Y	0.165
1349	yeast Y	0.122
1350	yeast Y	0.012
1351	yeast Y	0
1352	yeast Y	0.086
1353	yeast Y	0.09
1354	yeast Y	0.047
1355	yeast Y	0.388
1356	yeast Y	0.004
1357	yeast Y	0.122
1358	yeast Y	0.067
1359	yeast Y	0
1360	yeast Y	0.102
1361	yeast Y	0.008
1362	yeast Y	0.576
1363	yeast Y	0.616
1364	yeast Y	0.067
1365	yeast Y	0.071
1366	yeast Y	0.067
1367	yeast Y	0.11
1368	yeast Y	0.322
1369	yeast Y	0.129
1370	yeast Y	0.067
1371	yeast Y	0.02
1372	yeast Y	0.035
1373	yeast Y	0.608
1374	yeast Y	0.102
1375	yeast Y	0.031
1376	yeast Y	0.251
1377	yeast Y	0.078
1378	yeast Y	0.227
1379	yeast Y	0.125
1380	yeast Y	0.024
1381	yeast Y	0.549
1382	yeast Y	0.063
1383	yeast Y	0.086
1384	yeast Y	0.341
1385	yeast Y	0.306
1386	yeast Y	0.898
1387	yeast Y	0
1388	yeast Y	0.831
1389	yeast Y	0.173
1390	yeast Y	0.188
1391	yeast Y	0.243
1392	yeast Y	0.047
1393	yeast Y	0.086
1394	yeast Y	0.016
1395	yeast Y	0.141
1396	yeast Y	0.227
1397	yeast Y	0.325
1398	yeast Y	0.078
1399	yeast Y	0
1400	yeast Y	0.376
1401	yeast Y	0.008
1402	yeast Y	0.251
1403	yeast Y	0.286
1404	yeast Y	0
1405	yeast Y	0.075
1406	yeast Y	0.498
1407	yeast Y	0.369
1408	yeast Y	0.016
1409	yeast Y	0
1410	yeast Y	0.392
1411	yeast Y	0.004
1412	yeast Y	0.157
1413	yeast Y	0.125
1414	yeast Y	0
1415	yeast Y	0.004
1416	yeast Y	0.012
1417	yeast Y	0.004
1418	yeast Y	0.173
1419	yeast Y	0.141
1420	yeast Y	0.122
1421	yeast Y	0.176
1422	yeast Y	0.4
1423	yeast Y	0.035
1424	yeast Y	0.278
1425	yeast Y	0.604
1426	yeast Y	0.878
1427	yeast Y	0.522
1428	yeast Y	0.294
1429	yeast Y	0.553
1430	yeast Y	0.435
1431	yeast Y	0.02
1432	yeast Y	0.016
1433	yeast Y	0.071
1434	yeast Y	0.008
1435	yeast Y	0.196
1436	yeast Y	0
1437	yeast Y	0.576
1438	yeast Y	0.576
1439	yeast Y	0.106
1440	yeast Y	0.286
1441	yeast Y	0.2
1442	yeast Y	0.008
1443	yeast Y	0.176
1444	yeast Y	0.004
1445	yeast Y	0.024
1446	yeast Y	0.745
1447	yeast Y	0.02
1448	yeast Y	0.408
1449	yeast Y	0.016
1450	yeast Y	0.243
1451	yeast Y	0.031
1452	yeast Y	0.031
1453	yeast Y	0
1454	yeast Y	0.165
1455	yeast Y	0.051
1456	yeast Y	0.122
1457	yeast Y	0.098
1458	yeast Y	0.114
1459	yeast Y	0
1460	yeast Y	0.027
1461	yeast Y	0.624
1462	yeast Y	1
1463	yeast Y	0.718
1464	yeast Y	0.314
1465	yeast Y	0.02
1466	yeast Y	0.082
1467	yeast Y	0.69
1468	yeast Y	0.09
1469	yeast Y	0.314
1470	yeast Y	0.161
1471	yeast Y	0.043
1472	yeast Y	0.627
1473	yeast Y	0.173
1474	yeast Y	0.02
1475	yeast Y	0
1476	yeast Y	0.173
1477	yeast Y	0.11
1478	yeast Y	0.271
1479	yeast Y	0.224
1480	yeast Y	0.086
1481	yeast Y	0.267
1482	yeast Y	0.137
1483	yeast Y	0.471
1484	yeast Y	0.231
1485	yeast Y	0.035
1486	yeast Y	0.016
1487	yeast Y	0.122
1488	yeast Y	0.059
1489	yeast Y	0.031
1490	yeast Y	0.075
1491	yeast Y	0.098
1492	yeast Y	0
1493	yeast Y	0.278
1494	yeast Y	0.325
1495	yeast Y	0.376
1496	yeast Y	0.047
1497	yeast Y	0.557
1498	yeast Y	0.106
1499	yeast Y	0.298
1500	yeast Y	0.573
1501	yeast Y	0.11
1502	yeast Y	0.533
1503	yeast Y	0.086
1504	yeast Y	0.243
1505	yeast Y	0.039
1506	yeast Y	0.125
1507	yeast Y	0.086
1508	yeast Y	0.161
1509	yeast Y	0.639
1510	yeast Y	0.78
1511	yeast Y	0.902
1512	yeast Y	0.318
1513	yeast Y	0.031
1514	yeast Y	0.369
1515	yeast Y	0.894
1516	yeast Y	0.894
1517	yeast Y	0.824
1518	yeast Y	0.941
1519	yeast Y	0.824
1520	yeast Y	0.929
1521	yeast Y	0.753
1522	yeast Y	0.847
1523	yeast Y	0.851
1524	yeast Y	0.914
1525	yeast Y	0.482
1526	yeast Y	0.106
1527	yeast Y	0.024
1528	yeast Y	0.286
1529	yeast Y	0.196
1530	yeast Y	0.094
1531	yeast Y	0
1532	yeast Y	0.188
1533	yeast Y	0
1534	yeast Y	0.737
1535	yeast Y	0.333
1536	yeast Y	0.184
1537	yeast Y	0.6
1538	yeast Y	0.69
1539	yeast Y	0.318
1540	yeast Y	0.102
1541	yeast Y	0.557
1542	yeast Y	0.094
1543	yeast Y	0.196
1544	yeast Y	0.255
1545	yeast Y	0.247
1546	yeast Y	0.557
1547	yeast Y	0.02
1548	yeast Y	0.035
1549	yeast Y	0.141
1550	yeast Y	0.592
1551	yeast Y	0.031
1552	yeast Y	0.078
1553	yeast Y	0.302
1554	yeast Y	0.059
1555	yeast Y	0
1556	yeast Y	0.239
1557	yeast Y	0.051
1558	yeast Y	0.071
1559	yeast Y	0.043
1560	yeast Y	0.004
1561	yeast Y	0.525
1562	yeast Y	0.247
1563	yeast Y	0.553
1564	yeast Y	0.141
1565	yeast Y	0.231
1566	yeast Y	0.482
1567	yeast Y	0.145
1568	yeast Y	0.29
1569	yeast Y	0.224
1570	yeast Y	0.412
1571	yeast Y	0.184
1572	yeast Y	0.031
1573	yeast Y	0.078
1574	yeast Y	0.004
1575	yeast Y	0
1576	yeast Y	0.239
1577	yeast Y	0.188
1578	yeast Y	0
1579	yeast Y	0.094
1580	yeast Y	0.137
1581	yeast Y	0.016
1582	yeast Y	0.302
1583	yeast Y	0.153
1584	yeast Y	0.067
1585	yeast Y	0.035
1586	yeast Y	0.141
1587	yeast Y	0.035
1588	yeast Y	0.396
1589	yeast Y	0
1590	yeast Y	0.024
1591	yeast Y	0.02
1592	yeast Y	0.016
1593	yeast Y	0.055
1594	yeast Y	0.024
1595	yeast Y	0.208
1596	yeast Y	0.035
1597	yeast Y	0.063
1598	yeast Y	0.055
1599	yeast Y	0.216
1600	yeast Y	0.039
1601	yeast Y	0
1602	yeast Y	0.106
1603	yeast Y	0.757
1604	yeast Y	0.898
1605	yeast Y	0.898
1606	yeast Y	0.929
1607	yeast Y	0.804
1608	yeast Y	0.278
1609	yeast Y	0
1610	yeast Y	0.22
1611	yeast Y	0.384
1612	yeast Y	0.024
1613	yeast Y	0.051
1614	yeast Y	0.035
1615	yeast Y	0.047
1616	yeast Y	0
1617	yeast Y	0.165
1618	yeast Y	0.059
1619	yeast Y	0.086
1620	yeast Y	0.267
1621	yeast Y	0.039
1622	yeast Y	0.016
1623	yeast Y	0.098
1624	yeast Y	0.012
1625	yeast Y	0
1626	yeast Y	0.114
1627	yeast Y	0.075
1628	yeast Y	0.098
1629	yeast Y	0.047
1630	yeast Y	0.239
1631	yeast Y	0.51
1632	yeast Y	0.129
1633	yeast Y	0.039
1634	yeast Y	0.31
1635	yeast Y	0.2
1636	yeast Y	0.373
1637	yeast Y	0.353
1638	yeast Y	0.498
1639	yeast Y	0.204
1640	yeast Y	0.624
1641	yeast Y	0.078
1642	yeast Y	0
1643	yeast Y	0.153
1644	yeast Y	0.365
1645	yeast Y	0.024
1646	yeast Y	0.02
1647	yeast Y	0.141
1648	yeast Y	0.286
1649	yeast Y	0.094
1650	yeast Y	0.157
1651	yeast Y	0.196
1652	yeast Y	0
1653	yeast Y	0.075
1654	yeast Y	0.255
1655	yeast Y	0.004
1656	yeast Y	0.012
1657	yeast Y	0.043
1658	yeast Y	0.016
1659	yeast Y	0.2
1660	yeast Y	0.161
1661	yeast Y	0.106
1662	yeast Y	0.239
1663	yeast Y	0.031
1664	yeast Y	0
1665	yeast Y	0.125
1666	yeast Y	0.247
1667	yeast Y	0.141
1668	yeast Y	0.075
1669	yeast Y	0.012
1670	yeast Y	0.02
1671	yeast Y	0.067
1672	yeast Y	0
1673	yeast Y	0.024
1674	yeast Y	0
1675	yeast Y	0.184
1676	yeast Y	0.439
1677	yeast Y	0.114
1678	yeast Y	0.012
1679	yeast Y	0.153
1680	yeast Y	0.004
1681	yeast Y	0.224
1682	yeast Y	0
1683	yeast Y	0.008
1684	yeast Y	0.024
1685	yeast Y	0.314
1686	yeast Y	0.153
1687	yeast Y	0.118
1688	yeast Y	0.145
1689	yeast Y	0.161
1690	yeast Y	0.153
1691	yeast Y	0.169
1692	yeast Y	0.102
1693	yeast Y	0.149
1694	yeast Y	0.157
1695	yeast Y	0.039
1696	yeast Y	0.024
1697	yeast Y	0.11
1698	yeast Y	0.333
1699	yeast Y	0.157
1700	yeast Y	0.169
1701	yeast Y	0.086
1702	yeast Y	0.047
1703	yeast Y	0.094
1704	yeast Y	0.18
1705	yeast Y	0.251
1706	yeast Y	0.698
1707	yeast Y	0.2
1708	yeast Y	0.588
1709	yeast Y	0.569
1710	yeast Y	0.075
1711	yeast Y	0.541
1712	yeast Y	0.859
1713	yeast Y	0.749
1714	yeast Y	0.471
1715	yeast Y	0.106
1716	yeast Y	0.114
1717	yeast Y	0.345
1718	yeast Y	0.11
1719	yeast Y	0.004
1720	yeast Y	0.106
1721	yeast Y	0.145
1722	yeast Y	0
1723	yeast Y	0.078
1724	yeast Y	0.408
1725	yeast Y	0.09
1726	yeast Y	0.718
1727	yeast Y	0
1728	yeast Y	0.341
1729	yeast Y	0.09
1730	yeast Y	0.129
1731	yeast Y	0.008
1732	yeast Y	0.082
1733	yeast Y	0.659
1734	yeast Y	0.2
1735	yeast Y	0.145
1736	yeast Y	0.251
1737	yeast Y	0.071
1738	yeast Y	0.004
1739	yeast Y	0
1740	yeast Y	0.373
1741	yeast Y	0.827
1742	yeast Y	0.184
1743	yeast Y	0.184
1744	yeast Y	0.051
1745	yeast Y	0.082
1746	yeast Y	0.102
1747	yeast Y	0
1748	yeast Y	0.031
1749	yeast Y	0.031
1750	yeast Y	0.016
1751	yeast Y	0.6
1752	yeast Y	0.541
1753	yeast Y	0.592
1754	yeast Y	0.094
1755	yeast Y	0.012
1756	yeast Y	0.008
1757	yeast Y	0.027
1758	yeast Y	0.255
1759	yeast Y	0
1760	yeast Y	0.427
1761	yeast Y	0.012
1762	yeast Y	0.514
1763	yeast Y	0.047
1764	yeast Y	0.176
1765	yeast Y	0.008
1766	yeast Y	0.035
1767	yeast Y	0
1768	yeast Y	0.008
1769	yeast Y	0.004
1770	yeast Y	0.169
1771	yeast Y	0.047
1772	yeast Y	0
1773	yeast Y	0.012
1774	yeast Y	0.004
1775	yeast Y	0.659
1776	yeast Y	0.024
1777	yeast Y	0.467
1778	yeast Y	0
1779	yeast Y	0.306
1780	yeast Y	0.18
1781	yeast Y	0.384
1782	yeast Y	0.141
1783	yeast Y	0.118
1784	yeast Y	0.016
1785	yeast Y	0.133
1786	yeast Y	0.02
1787	yeast Y	0.055
1788	yeast Y	0.169
1789	yeast Y	0.024
1790	yeast Y	0.082
1791	yeast Y	0.451
1792	yeast Y	0.306
1793	yeast Y	0.243
1794	yeast Y	0.016
1795	yeast Y	0.18
1796	yeast Y	0.129
1797	yeast Y	0.224
1798	yeast Y	0
1799	yeast Y	0.169
1800	yeast Y	0.102
1801	yeast Y	0.224
1802	yeast Y	0
1803	yeast Y	0.51
1804	yeast Y	0.239
1805	yeast Y	0.063
1806	yeast Y	0.184
1807	yeast Y	0.627
1808	yeast Y	0.035
1809	yeast Y	0.106
1810	yeast Y	0.184
1811	yeast Y	0.012
1812	yeast Y	0.208
1813	yeast Y	0.09
1814	yeast Y	0.067
1815	yeast Y	0.039
1816	yeast Y	0.024
1817	yeast Y	0.306
1818	yeast Y	0.008
1819	yeast Y	0.22
1820	yeast Y	0.565
1821	yeast Y	0.463
1822	yeast Y	0.498
1823	yeast Y	0.576
1824	yeast Y	0.62
1825	yeast Y	0.663
1826	yeast Y	0.808
1827	yeast Y	0.804
1828	yeast Y	0.894
1829	yeast Y	0.851
1830	yeast Y	0.263
1831	yeast Y	0.773
1832	yeast Y	0.133
1833	yeast Y	0.408
1834	yeast Y	0.039
1835	yeast Y	0.255
1836	yeast Y	0.255
1837	yeast Y	0
1838	yeast Y	0.051
1839	yeast Y	0.365
1840	yeast Y	0.055
1841	yeast Y	0.106
1842	yeast Y	0.173
1843	yeast Y	0.078
1844	yeast Y	0.314
1845	yeast Y	0.039
1846	yeast Y	0.118
1847	yeast Y	0.027
1848	yeast Y	0.078
1849	yeast Y	0.047
1850	yeast Y	0.047
1851	yeast Y	0.106
1852	yeast Y	0.125
1853	yeast Y	0.078
1854	yeast Y	0.122
1855	yeast Y	0
1856	yeast Y	0.216
1857	yeast Y	0.243
1858	yeast Y	0.31
1859	yeast Y	0.549
1860	yeast Y	0.675
1861	yeast Y	0.639
1862	yeast Y	0.184
1863	yeast Y	0.016
1864	yeast Y	0.125
1865	yeast Y	0.639
1866	yeast Y	0
1867	yeast Y	0.078
1868	yeast Y	0.067
1869	yeast Y	0.063
1870	yeast Y	0.278
1871	yeast Y	0
1872	yeast Y	0.282
1873	yeast Y	0
1874	yeast Y	0.243
1875	yeast Y	0.059
1876	yeast Y	0.075
1877	yeast Y	0.051
1878	yeast Y	0.059
1879	yeast Y	0.435
1880	yeast Y	0.294
1881	yeast Y	0.259
1882	yeast Y	0.118
1883	yeast Y	0.039
1884	yeast Y	0
1885	yeast Y	0.035
1886	yeast Y	0.063
1887	yeast Y	0.325
1888	yeast Y	0
1889	yeast Y	0.004
1890	yeast Y	0.208
1891	yeast Y	0.212
1892	yeast Y	0
1893	yeast Y	0.937
1894	yeast Y	0.043
1895	yeast Y	0.004
1896	yeast Y	0.31
1897	yeast Y	0.231
1898	yeast Y	0.004
1899	yeast Y	0.004
1900	yeast Y	0.373
1901	yeast Y	0
1902	yeast Y	0.008
1903	yeast Y	0.239
1904	yeast Y	0.004
1905	yeast Y	0.075
1906	yeast Y	0.031
1907	yeast Y	0.047
1908	yeast Y	0.196
1909	yeast Y	0.902
1910	yeast Y	0.576
1911	yeast Y	0.902
1912	yeast Y	0.086
1913	yeast Y	0.039
1914	yeast Y	0
1915	yeast Y	0
1916	yeast Y	0.122
1917	yeast Y	0.02
1918	yeast Y	0.243
1919	yeast Y	0.333
1920	yeast Y	0.071
1921	yeast Y	0.012
1922	yeast Y	0.031
1923	yeast Y	0.243
1924	yeast Y	0.894
1925	yeast Y	0.596
1926	yeast Y	0.584
1927	yeast Y	0.639
1928	yeast Y	0.714
1929	yeast Y	0.004
1930	yeast Y	0.329
1931	yeast Y	0.039
1932	yeast Y	0.651
1933	yeast Y	0.588
1934	yeast Y	0
1935	yeast Y	0.396
1936	yeast Y	0.012
1937	yeast Y	0
1938	yeast Y	0.024
1939	yeast Y	0.118
1940	yeast Y	0.016
1941	yeast Y	0.176
1942	yeast Y	0.024
1943	yeast Y	0
1944	yeast Y	0.129
1945	yeast Y	0.098
1946	yeast Y	0.18
1947	yeast Y	0.616
1948	yeast Y	0.941
1949	yeast Y	0.035
1950	yeast Y	0.063
1951	yeast Y	0.012
1952	yeast Y	0.22
1953	yeast Y	0.133
1954	yeast Y	0.039
1955	yeast Y	0.153
1956	yeast Y	0
1957	yeast Y	0.137
1958	yeast Y	0.208
1959	yeast Y	0
1960	yeast Y	0.086
1961	yeast Y	0.153
1962	yeast Y	0.102
1963	yeast Y	0.051
1964	yeast Y	0.114
1965	yeast Y	0.122
1966	yeast Y	0
1967	yeast Y	0.078
1968	yeast Y	0.286
1969	yeast Y	0.29
1970	yeast Y	0
1971	yeast Y	0.447
1972	yeast Y	0.012
1973	yeast Y	0.039
1974	yeast Y	0.38
1975	yeast Y	0.027
1976	yeast Y	0
1977	yeast Y	0.09
1978	yeast Y	0.282
1979	yeast Y	0.102
1980	yeast Y	0
1981	yeast Y	0.192
1982	yeast Y	0
1983	yeast Y	0
1984	yeast Y	0.255
1985	yeast Y	0.247
1986	yeast Y	0.22
1987	yeast Y	0.412
1988	yeast Y	0.118
1989	yeast Y	0.082
1990	yeast Y	0.439
1991	yeast Y	0.133
1992	yeast Y	0.192
1993	yeast Y	0.176
1994	yeast Y	0.573
1995	yeast Y	0.149
1996	yeast Y	0
1997	yeast Y	0.259
1998	yeast Y	0.361
1999	yeast Y	0.016
[truncated: 92,002 more rows]
